# Supplementary material for: Fentanyl-Type Antagonist of the μ-Opioid Receptor: Important Role of Axial Chirality in the Active Conformation
Source: J Med Chem. 2024 Jun 13;67(12):10447–63. doi: 10.1021/acs.jmedchem.4c00935 (PMC11215721; doi:10.1021/acs.jmedchem.4c00935)
Supplement: Supplementary file 2 — jm4c00935_si_003.pdb [file jm4c00935_si_003.pdb]

REMARK YASARA *************************************************************
REMARK YASARA *                                                           *
REMARK YASARA *                     Y  A  S  A  R  A                      *
REMARK YASARA *                                                           *
REMARK YASARA *   Yet Another Scientific Artificial Reality Application   *
REMARK YASARA *                                                           *
REMARK YASARA *            MOLECULE STRUCTURE FILE, PDB FORMAT            *
REMARK YASARA *                                                           *
REMARK YASARA * Just use YASARA every day to make your questions go away! *
REMARK YASARA *                                                           *
REMARK YASARA *                      www.YASARA.org                       *
REMARK YASARA *                                                           *
REMARK YASARA *************************************************************
REMARK YASARA
REMARK YASARA Written on:        Sun Nov 20 11:48:05 2022
REMARK YASARA Number of models: 1
REMARK YASARA Number of atoms:   6663
REMARK YASARA Please address questions or suggestions to: Eliza@yasara.org
REMARK YASARA
REMARK   2 RESOLUTION. 2.07 ANGSTROMS.
REMARK 290 CRYSTALLOGRAPHIC SYMMETRY TRANSFORMATIONS
REMARK 290 THE FOLLOWING TRANSFORMATIONS OPERATE ON THE ATOM/HETATM
REMARK 290 RECORDS IN THIS ENTRY TO PRODUCE CRYSTALLOGRAPHICALLY
REMARK 290 RELATED MOLECULES.
REMARK 290   SMTRY1   1  1.000000  0.000000  0.000000        0.00000
REMARK 290   SMTRY2   1  0.000000  1.000000  0.000000        0.00000
REMARK 290   SMTRY3   1  0.000000  0.000000  1.000000        0.00000
REMARK 290   SMTRY1   2 -1.000000  0.000000  0.000000       22.21500
REMARK 290   SMTRY2   2  0.000000 -1.000000  0.000000        0.00000
REMARK 290   SMTRY3   2  0.000000  0.000000  1.000000      104.95000
REMARK 290   SMTRY1   3 -1.000000  0.000000  0.000000        0.00000
REMARK 290   SMTRY2   3  0.000000  1.000000  0.000000       72.00000
REMARK 290   SMTRY3   3  0.000000  0.000000 -1.000000      104.95000
REMARK 290   SMTRY1   4  1.000000  0.000000  0.000000       22.21500
REMARK 290   SMTRY2   4  0.000000 -1.000000  0.000000       72.00000
REMARK 290   SMTRY3   4  0.000000  0.000000 -1.000000        0.00000
REMARK 290   SMTRY1   5  1.000000  0.000000  0.000000       22.21500
REMARK 290   SMTRY2   5  0.000000  1.000000  0.000000       72.00000
REMARK 290   SMTRY3   5  0.000000  0.000000  1.000000      104.95000
REMARK 290   SMTRY1   6 -1.000000  0.000000  0.000000        0.00000
REMARK 290   SMTRY2   6  0.000000 -1.000000  0.000000       72.00000
REMARK 290   SMTRY3   6  0.000000  0.000000  1.000000        0.00000
REMARK 290   SMTRY1   7 -1.000000  0.000000  0.000000       22.21500
REMARK 290   SMTRY2   7  0.000000  1.000000  0.000000        0.00000
REMARK 290   SMTRY3   7  0.000000  0.000000 -1.000000        0.00000
REMARK 290   SMTRY1   8  1.000000  0.000000  0.000000        0.00000
REMARK 290   SMTRY2   8  0.000000 -1.000000  0.000000        0.00000
REMARK 290   SMTRY3   8  0.000000  0.000000 -1.000000      104.95000
REMARK 350 COORDINATES FOR A COMPLETE MULTIMER REPRESENTING THE KNOWN
REMARK 350 BIOLOGICALLY SIGNIFICANT OLIGOMERIZATION STATE OF THE
REMARK 350 MOLECULE CAN BE GENERATED BY APPLYING BIOMT TRANSFORMATIONS
REMARK 350 GIVEN BELOW. BOTH NON-CRYSTALLOGRAPHIC AND
REMARK 350 CRYSTALLOGRAPHIC OPERATIONS ARE GIVEN.
REMARK 350
REMARK 350 BIOMOLECULE: 1
REMARK 350 APPLY THE FOLLOWING TO CHAINS: A, B
REMARK 350   BIOMT1   1  1.000000  0.000000  0.000000        0.00000
REMARK 350   BIOMT2   1  0.000000  1.000000  0.000000        0.00000
REMARK 350   BIOMT3   1  0.000000  0.000000  1.000000        0.00000
COMPND    MOL_ID: 1;
COMPND   2 MOLECULE: NANOBODY 39;
COMPND   3 CHAIN: B;
COMPND   4 MOL_ID: 2;
COMPND   5 MOLECULE: MU-TYPE OPIOID RECEPTOR;
COMPND   6 CHAIN: L;
SEQRES   1 A  296  GLY SER HIS SER LEU YCM PRO GLN THR GLY SER PRO SER 
SEQRES   2 A  296  MET VAL THR ALA ILE THR ILE MET ALA LEU TYR SER ILE 
SEQRES   3 A  296  VAL CYS VAL VAL GLY LEU PHE GLY ASN PHE LEU VAL MET 
SEQRES   4 A  296  TYR VAL ILE VAL ARG TYR THR LYS MET LYS THR ALA THR 
SEQRES   5 A  296  ASN ILE TYR ILE PHE ASN LEU ALA LEU ALA ASP ALA LEU 
SEQRES   6 A  296  ALA THR SER THR LEU PRO PHE GLN SER VAL ASN TYR LEU 
SEQRES   7 A  296  MET GLY THR TRP PRO PHE GLY ASN ILE LEU CYS LYS ILE 
SEQRES   8 A  296  VAL ILE SER ILE ASP TYR TYR ASN MET PHE THR SER ILE 
SEQRES   9 A  296  PHE THR LEU CYS THR MET SER VAL ASP ARG TYR ILE ALA 
SEQRES  10 A  296  VAL CYS HIS PRO VAL LYS ALA LEU ASP PHE ARG THR PRO 
SEQRES  11 A  296  ARG ASN ALA LYS ILE VAL ASN VAL CYS ASN TRP ILE LEU 
SEQRES  12 A  296  SER SER ALA ILE GLY LEU PRO VAL MET PHE MET ALA THR 
SEQRES  13 A  296  THR LYS TYR ARG GLN GLY SER ILE ASP CYS THR LEU THR 
SEQRES  14 A  296  PHE SER HIS PRO THR TRP TYR TRP GLU ASN LEU LEU LYS 
SEQRES  15 A  296  ILE CYS VAL PHE ILE PHE ALA PHE ILE MET PRO VAL LEU 
SEQRES  16 A  296  ILE ILE THR VAL CYS TYR GLY LEU MET ILE LEU ARG LEU 
SEQRES  17 A  296  LYS SER VAL ARG MET LEU SER GLY SER LYS GLU LYS ASP 
SEQRES  18 A  296  ARG ASN LEU ARG ARG ILE THR ARG MET VAL LEU VAL VAL 
SEQRES  19 A  296  VAL ALA VAL PHE ILE VAL CYS TRP THR PRO ILE HIS ILE 
SEQRES  20 A  296  TYR VAL ILE ILE LYS ALA LEU ILE THR ILE PRO GLU THR 
SEQRES  21 A  296  THR PHE GLN THR VAL SER TRP HIS PHE CYS ILE ALA LEU 
SEQRES  22 A  296  GLY TYR THR ASN SER CYS LEU ASN PRO VAL LEU TYR ALA 
SEQRES  23 A  296  PHE LEU ASP GLU ASN PHE LYS ARG CYS PHE 
SEQRES   1 B  118  GLN VAL GLN LEU VAL GLU SER GLY GLY GLY LEU VAL ARG 
SEQRES   2 B  118  PRO GLY GLY SER LEU ARG LEU SER CYS VAL ASP SER GLU 
SEQRES   3 B  118  ARG THR SER TYR PRO MET GLY TRP PHE ARG ARG ALA PRO 
SEQRES   4 B  118  GLY LYS GLU ARG GLU PHE VAL ALA SER ILE THR TRP SER 
SEQRES   5 B  118  GLY ILE ASP PRO THR TYR ALA ASP SER VAL ALA ASP ARG 
SEQRES   6 B  118  PHE THR THR SER ARG ASP VAL ALA ASN ASN THR LEU TYR 
SEQRES   7 B  118  LEU GLN MET ASN SER LEU LYS HIS GLU ASP THR ALA VAL 
SEQRES   8 B  118  TYR TYR CYS ALA ALA ARG ALA PRO VAL ASP TYR ASP TYR 
SEQRES   9 B  118  TRP GLY GLN GLY THR GLN VAL THR VAL SER SER ALA ALA 
SEQRES  10 B  118  ALA 
SSBOND   0 CYS A  140    CYS A  217                                       2.03
SSBOND   1 CYS B   24    CYS B   96                                       2.03
LINK         C   LEU A  56                 N   YCM A  57                  1.37
LINK         C   YCM A  57                 N   PRO A  58                  1.40
LINK         C   VAL B 102                 N   NME B 103                  1.35
LINK         C   ACE B 109                 N   ASP B 110                  1.33
CRYST1   44.430  144.000  209.900  90.00  90.00  90.00 I 21 21 21    8
ORIGX1      1.000000  0.000000  0.000000        0.00000
ORIGX2      0.000000  1.000000  0.000000        0.00000
ORIGX3      0.000000  0.000000  1.000000        0.00000
SCALE1      0.022507  0.000000  0.000000        0.00000
SCALE2      0.000000  0.006944  0.000000        0.00000
SCALE3      0.000000  0.000000  0.004764        0.00000
ATOM      1  N   GLY A  52       3.689  33.985  -7.601  1.00110.27           N
ATOM      2 1H   GLY A  52       3.452  34.295  -8.533  1.00110.27           H
ATOM      3 2H   GLY A  52       4.680  33.801  -7.548  1.00110.27           H
ATOM      4 3H   GLY A  52       3.443  34.702  -6.934  1.00110.27           H
ATOM      5  CA  GLY A  52       2.938  32.755  -7.287  1.00107.88           C
ATOM      6 1HA  GLY A  52       1.876  32.944  -7.439  1.00107.88           H
ATOM      7 2HA  GLY A  52       3.254  31.961  -7.964  1.00107.88           H
ATOM      8  C   GLY A  52       3.178  32.323  -5.848  1.00106.83           C
ATOM      9  O   GLY A  52       4.327  32.152  -5.456  1.00102.57           O
ATOM     10  N   SER A  53       2.100  32.164  -5.077  1.00107.33           N
ATOM     11  H   SER A  53       1.196  32.350  -5.486  1.00107.33           H
ATOM     12  CA  SER A  53       2.085  31.727  -3.665  1.00107.30           C
ATOM     13  HA  SER A  53       2.884  32.230  -3.121  1.00107.30           H
ATOM     14  C   SER A  53       2.257  30.208  -3.485  1.00 97.40           C
ATOM     15  O   SER A  53       1.663  29.434  -4.243  1.00101.33           O
ATOM     16  CB  SER A  53       0.741  32.133  -3.053  1.00110.90           C
ATOM     17 1HB  SER A  53       0.668  33.220  -3.039  1.00110.90           H
ATOM     18 2HB  SER A  53      -0.066  31.731  -3.665  1.00110.90           H
ATOM     19  OG  SER A  53       0.613  31.622  -1.745  1.00113.32           O
ATOM     20  HG  SER A  53       0.434  32.353  -1.149  1.00113.32           H
ATOM     21  N   HIS A  54       2.980  29.777  -2.442  1.00 90.90           N
ATOM     22  H   HIS A  54       3.466  30.454  -1.872  1.00 90.90           H
ATOM     23  CA  HIS A  54       3.063  28.377  -2.011  1.00 84.22           C
ATOM     24  HA  HIS A  54       2.494  27.761  -2.707  1.00 84.22           H
ATOM     25  C   HIS A  54       2.485  28.133  -0.592  1.00 72.09           C
ATOM     26  O   HIS A  54       1.587  27.312  -0.429  1.00 72.61           O
ATOM     27  CB  HIS A  54       4.518  27.913  -2.090  1.00 68.93           C
ATOM     28 1HB  HIS A  54       4.927  28.199  -3.059  1.00 68.93           H
ATOM     29 2HB  HIS A  54       5.074  28.434  -1.310  1.00 68.93           H
ATOM     30  CG  HIS A  54       4.701  26.421  -1.905  1.00 69.90           C
ATOM     31  ND1 HIS A  54       4.718  25.473  -2.898  1.00 64.07           N
ATOM     32  HD1 HIS A  54       4.611  25.598  -3.895  1.00 64.07           H
ATOM     33  CD2 HIS A  54       4.807  25.721  -0.733  1.00 64.69           C
ATOM     34  HD2 HIS A  54       4.815  26.086   0.283  1.00 64.69           H
ATOM     35  CE1 HIS A  54       4.844  24.288  -2.342  1.00 61.68           C
ATOM     36  HE1 HIS A  54       4.892  23.328  -2.834  1.00 61.68           H
ATOM     37  NE2 HIS A  54       4.869  24.381  -1.022  1.00 66.20           N
ATOM     38  N   SER A  55       2.987  28.818   0.438  1.00 72.40           N
ATOM     39  H   SER A  55       3.734  29.477   0.272  1.00 72.40           H
ATOM     40  CA  SER A  55       2.487  28.741   1.821  1.00 79.19           C
ATOM     41  HA  SER A  55       1.931  27.812   1.947  1.00 79.19           H
ATOM     42  C   SER A  55       1.549  29.914   2.163  1.00 85.33           C
ATOM     43  O   SER A  55       0.530  29.718   2.830  1.00 86.66           O
ATOM     44  CB  SER A  55       3.665  28.690   2.811  1.00 81.52           C
ATOM     45 1HB  SER A  55       3.275  28.456   3.802  1.00 81.52           H
ATOM     46 2HB  SER A  55       4.344  27.895   2.502  1.00 81.52           H
ATOM     47  OG  SER A  55       4.374  29.921   2.893  1.00 87.70           O
ATOM     48  HG  SER A  55       4.535  30.221   1.995  1.00 87.70           H
ATOM     49  N   LEU A  56       1.889  31.118   1.689  1.00 84.34           N
ATOM     50  H   LEU A  56       2.745  31.175   1.156  1.00 84.34           H
ATOM     51  CA  LEU A  56       1.226  32.382   2.011  1.00 84.78           C
ATOM     52  HA  LEU A  56       0.865  32.317   3.037  1.00 84.78           H
ATOM     53  C   LEU A  56       0.026  32.637   1.086  1.00 85.67           C
ATOM     54  O   LEU A  56       0.096  33.422   0.133  1.00 83.26           O
ATOM     55  CB  LEU A  56       2.269  33.516   1.933  1.00 85.66           C
ATOM     56 1HB  LEU A  56       3.117  33.246   2.563  1.00 85.66           H
ATOM     57 2HB  LEU A  56       2.629  33.582   0.907  1.00 85.66           H
ATOM     58  CG  LEU A  56       1.760  34.898   2.365  1.00 87.52           C
ATOM     59  HG  LEU A  56       0.996  35.229   1.661  1.00 87.52           H
ATOM     60  CD1 LEU A  56       1.176  34.918   3.774  1.00 87.52           C
ATOM     61 1HD1 LEU A  56       0.979  35.950   4.061  1.00 87.52           H
ATOM     62 2HD1 LEU A  56       1.890  34.476   4.469  1.00 87.52           H
ATOM     63 3HD1 LEU A  56       0.246  34.350   3.797  1.00 87.52           H
ATOM     64  CD2 LEU A  56       2.923  35.877   2.305  1.00 90.95           C
ATOM     65 1HD2 LEU A  56       2.552  36.892   2.450  1.00 90.95           H
ATOM     66 2HD2 LEU A  56       3.388  35.796   1.323  1.00 90.95           H
ATOM     67 3HD2 LEU A  56       3.658  35.644   3.076  1.00 90.95           H
HETATM   68  N   YCM A  57      -1.103  31.911   1.350  1.00 90.27           N
HETATM   69  H   YCM A  57      -1.075  31.207   2.078  1.00 90.27           H
HETATM   70  CA  YCM A  57      -2.354  32.135   0.628  1.00100.97           C
HETATM   71  HA  YCM A  57      -2.142  32.027  -0.443  1.00100.97           H
HETATM   72  C   YCM A  57      -2.842  33.585   0.842  1.00113.61           C
HETATM   73  O   YCM A  57      -2.721  34.124   1.928  1.00110.96           O
HETATM   74  CB  YCM A  57      -3.449  31.130   1.035  1.00107.03           C
HETATM   75 1HB  YCM A  57      -3.730  31.306   2.081  1.00107.03           H
HETATM   76 2HB  YCM A  57      -4.343  31.272   0.416  1.00107.03           H
HETATM   77  SG  YCM A  57      -2.897  29.378   0.867  1.00111.58           S
HETATM   78  CD  YCM A  57      -2.327  29.294  -0.886  1.00103.81           C
HETATM   79 1HD  YCM A  57      -1.341  29.771  -0.952  1.00103.81           H
HETATM   80 2HD  YCM A  57      -2.244  28.238  -1.172  1.00103.81           H
HETATM   81  CE  YCM A  57      -3.265  29.983  -1.863  1.00100.60           C
HETATM   82  OZ1 YCM A  57      -2.900  30.808  -2.672  1.00 97.43           O
HETATM   83  NZ2 YCM A  57      -4.572  29.665  -1.763  1.00 98.31           N
HETATM   84 1HZ2 YCM A  57      -5.235  30.175  -2.335  1.00 98.31           H
HETATM   85 2HZ2 YCM A  57      -4.896  28.964  -1.108  1.00 98.31           H
ATOM     86  N   PRO A  58      -3.432  34.251  -0.234  1.00124.15           N
ATOM     87  CA  PRO A  58      -4.114  35.535  -0.083  1.00135.47           C
ATOM     88  HA  PRO A  58      -3.397  36.285   0.253  1.00135.47           H
ATOM     89  C   PRO A  58      -5.264  35.464   0.926  1.00143.48           C
ATOM     90  O   PRO A  58      -6.223  34.721   0.715  1.00143.53           O
ATOM     91  CB  PRO A  58      -4.610  35.883  -1.492  1.00134.79           C
ATOM     92 1HB  PRO A  58      -5.619  35.506  -1.657  1.00134.79           H
ATOM     93 2HB  PRO A  58      -4.567  36.955  -1.684  1.00134.79           H
ATOM     94  CG  PRO A  58      -3.629  35.154  -2.395  1.00129.71           C
ATOM     95 1HG  PRO A  58      -4.059  34.923  -3.370  1.00129.71           H
ATOM     96 2HG  PRO A  58      -2.712  35.734  -2.498  1.00129.71           H
ATOM     97  CD  PRO A  58      -3.358  33.877  -1.626  1.00126.49           C
ATOM     98 1HD  PRO A  58      -4.117  33.127  -1.850  1.00126.49           H
ATOM     99 2HD  PRO A  58      -2.356  33.515  -1.860  1.00126.49           H
ATOM    100  N   GLN A  59      -5.185  36.224   2.019  1.00149.23           N
ATOM    101  H   GLN A  59      -4.338  36.753   2.171  1.00149.23           H
ATOM    102  CA  GLN A  59      -6.150  36.215   3.133  1.00155.25           C
ATOM    103  HA  GLN A  59      -7.068  35.750   2.774  1.00155.25           H
ATOM    104  C   GLN A  59      -6.518  37.658   3.593  1.00153.72           C
ATOM    105  O   GLN A  59      -6.729  37.913   4.782  1.00158.07           O
ATOM    106  CB  GLN A  59      -5.607  35.346   4.291  1.00160.56           C
ATOM    107 1HB  GLN A  59      -4.608  35.697   4.547  1.00160.56           H
ATOM    108 2HB  GLN A  59      -6.222  35.483   5.180  1.00160.56           H
ATOM    109  CG  GLN A  59      -5.517  33.823   4.008  1.00162.34           C
ATOM    110 1HG  GLN A  59      -4.758  33.652   3.244  1.00162.34           H
ATOM    111 2HG  GLN A  59      -5.171  33.344   4.923  1.00162.34           H
ATOM    112  CD  GLN A  59      -6.814  33.118   3.559  1.00164.87           C
ATOM    113  OE1 GLN A  59      -6.765  32.095   2.884  1.00168.22           O
ATOM    114  NE2 GLN A  59      -7.995  33.580   3.895  1.00163.04           N
ATOM    115 1HE2 GLN A  59      -8.814  33.104   3.544  1.00163.04           H
ATOM    116 2HE2 GLN A  59      -8.098  34.385   4.496  1.00163.04           H
ATOM    117  N   THR A  60      -6.609  38.606   2.655  1.00149.99           N
ATOM    118  H   THR A  60      -6.436  38.369   1.689  1.00149.99           H
ATOM    119  CA  THR A  60      -7.047  39.986   2.916  1.00148.17           C
ATOM    120  HA  THR A  60      -6.365  40.437   3.637  1.00148.17           H
ATOM    121  C   THR A  60      -8.466  40.014   3.498  1.00148.90           C
ATOM    122  O   THR A  60      -9.351  39.295   3.025  1.00148.23           O
ATOM    123  CB  THR A  60      -6.985  40.822   1.636  1.00146.14           C
ATOM    124  HB  THR A  60      -7.626  40.369   0.880  1.00146.14           H
ATOM    125  OG1 THR A  60      -5.649  40.825   1.146  1.00142.32           O
ATOM    126  HG1 THR A  60      -5.691  40.931   0.193  1.00142.32           H
ATOM    127  CG2 THR A  60      -7.400  42.276   1.820  1.00147.10           C
ATOM    128 1HG2 THR A  60      -7.174  42.838   0.914  1.00147.10           H
ATOM    129 2HG2 THR A  60      -6.842  42.695   2.658  1.00147.10           H
ATOM    130 3HG2 THR A  60      -8.468  42.335   2.028  1.00147.10           H
ATOM    131  N   GLY A  61      -8.674  40.835   4.529  1.00149.88           N
ATOM    132  H   GLY A  61      -7.917  41.440   4.816  1.00149.88           H
ATOM    133  CA  GLY A  61      -9.836  40.770   5.421  1.00150.23           C
ATOM    134 1HA  GLY A  61      -9.946  41.722   5.941  1.00150.23           H
ATOM    135 2HA  GLY A  61     -10.741  40.578   4.844  1.00150.23           H
ATOM    136  C   GLY A  61      -9.663  39.657   6.457  1.00148.79           C
ATOM    137  O   GLY A  61      -9.649  38.475   6.109  1.00147.77           O
ATOM    138  N   SER A  62      -9.542  40.017   7.735  1.00147.63           N
ATOM    139  H   SER A  62      -9.622  40.989   7.997  1.00147.63           H
ATOM    140  CA  SER A  62      -9.309  39.065   8.831  1.00142.05           C
ATOM    141  HA  SER A  62      -8.397  38.519   8.593  1.00142.05           H
ATOM    142  C   SER A  62     -10.458  38.039   8.959  1.00135.94           C
ATOM    143  O   SER A  62     -11.620  38.393   8.734  1.00137.86           O
ATOM    144  CB  SER A  62      -9.067  39.828  10.139  1.00144.61           C
ATOM    145 1HB  SER A  62      -8.983  39.112  10.957  1.00144.61           H
ATOM    146 2HB  SER A  62      -8.130  40.380  10.060  1.00144.61           H
ATOM    147  OG  SER A  62     -10.120  40.743  10.406  1.00148.40           O
ATOM    148  HG  SER A  62      -9.842  41.306  11.132  1.00148.40           H
ATOM    149  N   PRO A  63     -10.168  36.761   9.278  1.00128.05           N
ATOM    150  CA  PRO A  63     -11.153  35.678   9.229  1.00118.94           C
ATOM    151  HA  PRO A  63     -11.632  35.667   8.250  1.00118.94           H
ATOM    152  C   PRO A  63     -12.248  35.807  10.302  1.00113.02           C
ATOM    153  O   PRO A  63     -12.066  36.448  11.343  1.00114.91           O
ATOM    154  CB  PRO A  63     -10.339  34.389   9.394  1.00115.15           C
ATOM    155 1HB  PRO A  63     -10.877  33.612   9.936  1.00115.15           H
ATOM    156 2HB  PRO A  63     -10.022  34.030   8.415  1.00115.15           H
ATOM    157  CG  PRO A  63      -9.132  34.841  10.197  1.00117.95           C
ATOM    158 1HG  PRO A  63      -9.384  34.901  11.256  1.00117.95           H
ATOM    159 2HG  PRO A  63      -8.264  34.203  10.032  1.00117.95           H
ATOM    160  CD  PRO A  63      -8.872  36.230   9.644  1.00123.25           C
ATOM    161 1HD  PRO A  63      -8.418  36.866  10.404  1.00123.25           H
ATOM    162 2HD  PRO A  63      -8.239  36.168   8.758  1.00123.25           H
ATOM    163  N   SER A  64     -13.399  35.179  10.061  1.00107.37           N
ATOM    164  H   SER A  64     -13.516  34.694   9.184  1.00107.37           H
ATOM    165  CA  SER A  64     -14.482  35.013  11.044  1.00106.28           C
ATOM    166  HA  SER A  64     -14.617  35.953  11.579  1.00106.28           H
ATOM    167  C   SER A  64     -14.134  33.919  12.072  1.00122.18           C
ATOM    168  O   SER A  64     -13.621  32.858  11.717  1.00114.78           O
ATOM    169  CB  SER A  64     -15.800  34.721  10.309  1.00106.54           C
ATOM    170 1HB  SER A  64     -16.547  34.410  11.040  1.00106.54           H
ATOM    171 2HB  SER A  64     -16.147  35.638   9.833  1.00106.54           H
ATOM    172  OG  SER A  64     -15.656  33.716   9.300  1.00103.81           O
ATOM    173  HG  SER A  64     -16.135  34.026   8.528  1.00103.81           H
ATOM    174  N   MET A  65     -14.437  34.161  13.355  1.00 86.88           N
ATOM    175  H   MET A  65     -14.846  35.051  13.600  1.00 86.88           H
ATOM    176  CA  MET A  65     -14.029  33.310  14.492  1.00 87.64           C
ATOM    177  HA  MET A  65     -12.948  33.390  14.614  1.00 87.64           H
ATOM    178  C   MET A  65     -14.374  31.816  14.296  1.00 82.86           C
ATOM    179  O   MET A  65     -13.576  30.934  14.611  1.00 79.45           O
ATOM    180  CB  MET A  65     -14.701  33.871  15.759  1.00 96.03           C
ATOM    181 1HB  MET A  65     -14.338  34.885  15.925  1.00 96.03           H
ATOM    182 2HB  MET A  65     -15.776  33.928  15.586  1.00 96.03           H
ATOM    183  CG  MET A  65     -14.462  33.054  17.047  1.00105.14           C
ATOM    184 1HG  MET A  65     -15.059  33.502  17.842  1.00105.14           H
ATOM    185 2HG  MET A  65     -14.836  32.041  16.900  1.00105.14           H
ATOM    186  SD  MET A  65     -12.729  32.955  17.611  1.00112.18           S
ATOM    187  CE  MET A  65     -12.373  34.701  17.961  1.00103.68           C
ATOM    188 1HE  MET A  65     -11.398  34.778  18.442  1.00103.68           H
ATOM    189 2HE  MET A  65     -13.139  35.104  18.625  1.00103.68           H
ATOM    190 3HE  MET A  65     -12.365  35.266  17.029  1.00103.68           H
ATOM    191  N   VAL A  66     -15.547  31.529  13.727  1.00 83.31           N
ATOM    192  H   VAL A  66     -16.165  32.289  13.479  1.00 83.31           H
ATOM    193  CA  VAL A  66     -16.039  30.172  13.480  1.00 87.12           C
ATOM    194  HA  VAL A  66     -15.981  29.618  14.417  1.00 87.12           H
ATOM    195  C   VAL A  66     -15.186  29.440  12.430  1.00 81.04           C
ATOM    196  O   VAL A  66     -14.831  28.277  12.625  1.00 78.67           O
ATOM    197  CB  VAL A  66     -17.514  30.191  13.028  1.00 91.74           C
ATOM    198  HB  VAL A  66     -17.555  30.566  12.006  1.00 91.74           H
ATOM    199  CG1 VAL A  66     -18.098  28.771  13.063  1.00 89.29           C
ATOM    200 1HG1 VAL A  66     -19.158  28.810  12.813  1.00 89.29           H
ATOM    201 2HG1 VAL A  66     -17.974  28.354  14.062  1.00 89.29           H
ATOM    202 3HG1 VAL A  66     -17.577  28.144  12.339  1.00 89.29           H
ATOM    203  CG2 VAL A  66     -18.390  31.110  13.890  1.00 98.00           C
ATOM    204 1HG2 VAL A  66     -19.410  31.058  13.510  1.00 98.00           H
ATOM    205 2HG2 VAL A  66     -18.034  32.139  13.839  1.00 98.00           H
ATOM    206 3HG2 VAL A  66     -18.369  30.769  14.926  1.00 98.00           H
ATOM    207  N   THR A  67     -14.815  30.111  11.334  1.00 80.92           N
ATOM    208  H   THR A  67     -15.022  31.095  11.247  1.00 80.92           H
ATOM    209  CA  THR A  67     -13.982  29.521  10.281  1.00 73.47           C
ATOM    210  HA  THR A  67     -14.367  28.519  10.088  1.00 73.47           H
ATOM    211  C   THR A  67     -12.514  29.397  10.727  1.00 64.70           C
ATOM    212  O   THR A  67     -11.896  28.367  10.455  1.00 57.65           O
ATOM    213  CB  THR A  67     -14.089  30.273   8.937  1.00 72.78           C
ATOM    214  HB  THR A  67     -13.498  29.735   8.196  1.00 72.78           H
ATOM    215  OG1 THR A  67     -13.603  31.596   8.982  1.00 85.80           O
ATOM    216  HG1 THR A  67     -14.317  32.173   9.262  1.00 85.80           H
ATOM    217  CG2 THR A  67     -15.537  30.302   8.455  1.00 57.52           C
ATOM    218 1HG2 THR A  67     -15.547  30.649   7.421  1.00 57.52           H
ATOM    219 2HG2 THR A  67     -16.131  30.977   9.071  1.00 57.52           H
ATOM    220 3HG2 THR A  67     -15.958  29.298   8.506  1.00 57.52           H
ATOM    221  N   ALA A  68     -12.016  30.352  11.521  1.00 65.22           N
ATOM    222  H   ALA A  68     -12.557  31.194  11.663  1.00 65.22           H
ATOM    223  CA  ALA A  68     -10.718  30.272  12.181  1.00 65.95           C
ATOM    224  HA  ALA A  68      -9.951  30.204  11.410  1.00 65.95           H
ATOM    225  C   ALA A  68     -10.603  29.012  13.073  1.00 66.66           C
ATOM    226  O   ALA A  68      -9.662  28.228  12.926  1.00 62.13           O
ATOM    227  CB  ALA A  68     -10.484  31.572  12.963  1.00 70.78           C
ATOM    228 1HB  ALA A  68     -10.529  32.417  12.276  1.00 70.78           H
ATOM    229 2HB  ALA A  68      -9.500  31.535  13.431  1.00 70.78           H
ATOM    230 3HB  ALA A  68     -11.248  31.687  13.733  1.00 70.78           H
ATOM    231  N   ILE A  69     -11.604  28.766  13.928  1.00 69.34           N
ATOM    232  H   ILE A  69     -12.336  29.453  14.036  1.00 69.34           H
ATOM    233  CA  ILE A  69     -11.716  27.554  14.747  1.00 67.41           C
ATOM    234  HA  ILE A  69     -10.810  27.467  15.347  1.00 67.41           H
ATOM    235  C   ILE A  69     -11.815  26.294  13.854  1.00 64.05           C
ATOM    236  O   ILE A  69     -11.116  25.316  14.108  1.00 61.98           O
ATOM    237  CB  ILE A  69     -12.921  27.677  15.719  1.00 66.30           C
ATOM    238  HB  ILE A  69     -13.769  28.056  15.148  1.00 66.30           H
ATOM    239  CG1 ILE A  69     -12.578  28.686  16.834  1.00 66.14           C
ATOM    240 1HG1 ILE A  69     -11.840  28.231  17.495  1.00 66.14           H
ATOM    241 2HG1 ILE A  69     -12.127  29.566  16.375  1.00 66.14           H
ATOM    242  CG2 ILE A  69     -13.328  26.323  16.339  1.00 66.51           C
ATOM    243 1HG2 ILE A  69     -14.139  26.474  17.051  1.00 66.51           H
ATOM    244 2HG2 ILE A  69     -12.468  25.894  16.852  1.00 66.51           H
ATOM    245 3HG2 ILE A  69     -13.658  25.646  15.551  1.00 66.51           H
ATOM    246  CD1 ILE A  69     -13.762  29.168  17.675  1.00 71.79           C
ATOM    247 1HD1 ILE A  69     -13.385  29.907  18.382  1.00 71.79           H
ATOM    248 2HD1 ILE A  69     -14.216  28.341  18.221  1.00 71.79           H
ATOM    249 3HD1 ILE A  69     -14.509  29.631  17.029  1.00 71.79           H
ATOM    250  N   THR A  70     -12.648  26.317  12.809  1.00 59.61           N
ATOM    251  H   THR A  70     -13.208  27.143  12.649  1.00 59.61           H
ATOM    252  CA  THR A  70     -12.912  25.169  11.933  1.00 62.79           C
ATOM    253  HA  THR A  70     -13.278  24.347  12.547  1.00 62.79           H
ATOM    254  C   THR A  70     -11.645  24.696  11.197  1.00 53.25           C
ATOM    255  O   THR A  70     -11.343  23.504  11.195  1.00 54.69           O
ATOM    256  CB  THR A  70     -14.013  25.502  10.912  1.00 66.88           C
ATOM    257  HB  THR A  70     -13.701  26.370  10.332  1.00 66.88           H
ATOM    258  OG1 THR A  70     -15.215  25.800  11.582  1.00 74.48           O
ATOM    259  HG1 THR A  70     -15.121  26.651  12.017  1.00 74.48           H
ATOM    260  CG2 THR A  70     -14.328  24.355   9.950  1.00 63.88           C
ATOM    261 1HG2 THR A  70     -15.192  24.629   9.345  1.00 63.88           H
ATOM    262 2HG2 THR A  70     -14.555  23.455  10.522  1.00 63.88           H
ATOM    263 3HG2 THR A  70     -13.473  24.168   9.301  1.00 63.88           H
ATOM    264  N   ILE A  71     -10.876  25.614  10.606  1.00 53.94           N
ATOM    265  H   ILE A  71     -11.145  26.587  10.638  1.00 53.94           H
ATOM    266  CA  ILE A  71      -9.655  25.294   9.860  1.00 58.39           C
ATOM    267  HA  ILE A  71      -9.888  24.503   9.148  1.00 58.39           H
ATOM    268  C   ILE A  71      -8.560  24.758  10.816  1.00 59.04           C
ATOM    269  O   ILE A  71      -7.906  23.761  10.506  1.00 54.06           O
ATOM    270  CB  ILE A  71      -9.211  26.533   9.040  1.00 57.59           C
ATOM    271  HB  ILE A  71      -9.237  27.398   9.703  1.00 57.59           H
ATOM    272  CG1 ILE A  71     -10.203  26.763   7.881  1.00 51.97           C
ATOM    273 1HG1 ILE A  71     -10.001  26.023   7.105  1.00 51.97           H
ATOM    274 2HG1 ILE A  71     -11.213  26.595   8.254  1.00 51.97           H
ATOM    275  CG2 ILE A  71      -7.776  26.382   8.500  1.00 51.59           C
ATOM    276 1HG2 ILE A  71      -7.536  27.226   7.852  1.00 51.59           H
ATOM    277 2HG2 ILE A  71      -7.700  25.455   7.931  1.00 51.59           H
ATOM    278 3HG2 ILE A  71      -7.077  26.355   9.335  1.00 51.59           H
ATOM    279  CD1 ILE A  71     -10.173  28.172   7.283  1.00 53.42           C
ATOM    280 1HD1 ILE A  71     -10.899  28.225   6.471  1.00 53.42           H
ATOM    281 2HD1 ILE A  71      -9.180  28.405   6.899  1.00 53.42           H
ATOM    282 3HD1 ILE A  71     -10.442  28.890   8.058  1.00 53.42           H
ATOM    283  N   MET A  72      -8.411  25.347  12.008  1.00 52.90           N
ATOM    284  H   MET A  72      -8.965  26.157  12.247  1.00 52.90           H
ATOM    285  CA  MET A  72      -7.503  24.836  13.030  1.00 57.12           C
ATOM    286  HA  MET A  72      -6.517  24.730  12.577  1.00 57.12           H
ATOM    287  C   MET A  72      -7.931  23.446  13.559  1.00 55.10           C
ATOM    288  O   MET A  72      -7.069  22.593  13.779  1.00 49.99           O
ATOM    289  CB  MET A  72      -7.390  25.837  14.188  1.00 66.43           C
ATOM    290 1HB  MET A  72      -8.385  26.116  14.535  1.00 66.43           H
ATOM    291 2HB  MET A  72      -6.860  25.369  15.017  1.00 66.43           H
ATOM    292  CG  MET A  72      -6.636  27.109  13.772  1.00 88.45           C
ATOM    293 1HG  MET A  72      -7.204  27.616  12.992  1.00 88.45           H
ATOM    294 2HG  MET A  72      -6.597  27.771  14.637  1.00 88.45           H
ATOM    295  SD  MET A  72      -4.929  26.857  13.166  1.00103.04           S
ATOM    296  CE  MET A  72      -4.134  26.226  14.670  1.00106.69           C
ATOM    297 1HE  MET A  72      -3.056  26.188  14.514  1.00106.69           H
ATOM    298 2HE  MET A  72      -4.506  25.226  14.890  1.00106.69           H
ATOM    299 3HE  MET A  72      -4.358  26.890  15.506  1.00106.69           H
ATOM    300  N   ALA A  73      -9.233  23.193  13.722  1.00 58.28           N
ATOM    301  H   ALA A  73      -9.903  23.933  13.573  1.00 58.28           H
ATOM    302  CA  ALA A  73      -9.757  21.887  14.110  1.00 56.01           C
ATOM    303  HA  ALA A  73      -9.263  21.581  15.032  1.00 56.01           H
ATOM    304  C   ALA A  73      -9.468  20.813  13.037  1.00 53.49           C
ATOM    305  O   ALA A  73      -8.985  19.737  13.388  1.00 55.46           O
ATOM    306  CB  ALA A  73     -11.257  22.013  14.404  1.00 56.84           C
ATOM    307 1HB  ALA A  73     -11.411  22.751  15.192  1.00 56.84           H
ATOM    308 2HB  ALA A  73     -11.638  21.046  14.732  1.00 56.84           H
ATOM    309 3HB  ALA A  73     -11.787  22.327  13.504  1.00 56.84           H
ATOM    310  N   LEU A  74      -9.676  21.117  11.748  1.00 52.68           N
ATOM    311  H   LEU A  74     -10.089  22.008  11.514  1.00 52.68           H
ATOM    312  CA  LEU A  74      -9.359  20.224  10.630  1.00 54.76           C
ATOM    313  HA  LEU A  74      -9.943  19.312  10.750  1.00 54.76           H
ATOM    314  C   LEU A  74      -7.862  19.829  10.631  1.00 44.00           C
ATOM    315  O   LEU A  74      -7.555  18.638  10.652  1.00 46.36           O
ATOM    316  CB  LEU A  74      -9.747  20.890   9.290  1.00 59.23           C
ATOM    317 1HB  LEU A  74      -9.374  21.914   9.300  1.00 59.23           H
ATOM    318 2HB  LEU A  74      -9.234  20.360   8.487  1.00 59.23           H
ATOM    319  CG  LEU A  74     -11.253  20.899   8.978  1.00 63.81           C
ATOM    320  HG  LEU A  74     -11.791  21.239   9.863  1.00 63.81           H
ATOM    321  CD1 LEU A  74     -11.542  21.862   7.823  1.00 60.68           C
ATOM    322 1HD1 LEU A  74     -12.609  21.851   7.600  1.00 60.68           H
ATOM    323 2HD1 LEU A  74     -10.983  21.555   6.939  1.00 60.68           H
ATOM    324 3HD1 LEU A  74     -11.241  22.868   8.114  1.00 60.68           H
ATOM    325  CD2 LEU A  74     -11.766  19.511   8.582  1.00 60.26           C
ATOM    326 1HD2 LEU A  74     -12.827  19.578   8.344  1.00 60.26           H
ATOM    327 2HD2 LEU A  74     -11.622  18.818   9.412  1.00 60.26           H
ATOM    328 3HD2 LEU A  74     -11.219  19.153   7.710  1.00 60.26           H
ATOM    329  N   TYR A  75      -6.942  20.800  10.687  1.00 45.87           N
ATOM    330  H   TYR A  75      -7.223  21.769  10.650  1.00 45.87           H
ATOM    331  CA  TYR A  75      -5.510  20.526  10.774  1.00 46.23           C
ATOM    332  HA  TYR A  75      -5.211  19.966   9.888  1.00 46.23           H
ATOM    333  C   TYR A  75      -5.155  19.665  12.014  1.00 44.98           C
ATOM    334  O   TYR A  75      -4.372  18.721  11.906  1.00 43.70           O
ATOM    335  CB  TYR A  75      -4.710  21.841  10.822  1.00 46.16           C
ATOM    336 1HB  TYR A  75      -5.195  22.534  11.510  1.00 46.16           H
ATOM    337 2HB  TYR A  75      -3.732  21.604  11.240  1.00 46.16           H
ATOM    338  CG  TYR A  75      -4.495  22.566   9.491  1.00 52.53           C
ATOM    339  CD1 TYR A  75      -3.839  21.894   8.443  1.00 52.84           C
ATOM    340  HD1 TYR A  75      -3.532  20.867   8.576  1.00 52.84           H
ATOM    341  CD2 TYR A  75      -4.839  23.925   9.330  1.00 61.70           C
ATOM    342  HD2 TYR A  75      -5.335  24.463  10.125  1.00 61.70           H
ATOM    343  CE1 TYR A  75      -3.555  22.549   7.230  1.00 59.53           C
ATOM    344  HE1 TYR A  75      -3.052  22.025   6.430  1.00 59.53           H
ATOM    345  CE2 TYR A  75      -4.527  24.602   8.133  1.00 61.15           C
ATOM    346  HE2 TYR A  75      -4.778  25.645   8.011  1.00 61.15           H
ATOM    347  CZ  TYR A  75      -3.889  23.910   7.078  1.00 56.42           C
ATOM    348  OH  TYR A  75      -3.561  24.549   5.920  1.00 47.68           O
ATOM    349  HH  TYR A  75      -3.134  25.397   6.066  1.00 47.68           H
ATOM    350  N   SER A  76      -5.732  19.976  13.179  1.00 41.44           N
ATOM    351  H   SER A  76      -6.378  20.751  13.219  1.00 41.44           H
ATOM    352  CA  SER A  76      -5.410  19.320  14.449  1.00 44.48           C
ATOM    353  HA  SER A  76      -4.327  19.310  14.564  1.00 44.48           H
ATOM    354  C   SER A  76      -5.917  17.868  14.515  1.00 45.16           C
ATOM    355  O   SER A  76      -5.159  16.975  14.889  1.00 43.85           O
ATOM    356  CB  SER A  76      -5.989  20.104  15.630  1.00 48.53           C
ATOM    357 1HB  SER A  76      -7.077  20.104  15.561  1.00 48.53           H
ATOM    358 2HB  SER A  76      -5.691  19.620  16.560  1.00 48.53           H
ATOM    359  OG  SER A  76      -5.515  21.440  15.629  1.00 70.85           O
ATOM    360  HG  SER A  76      -6.010  21.929  14.968  1.00 70.85           H
ATOM    361  N   ILE A  77      -7.176  17.617  14.140  1.00 45.99           N
ATOM    362  H   ILE A  77      -7.754  18.372  13.800  1.00 45.99           H
ATOM    363  CA  ILE A  77      -7.809  16.294  14.216  1.00 47.16           C
ATOM    364  HA  ILE A  77      -7.695  15.917  15.232  1.00 47.16           H
ATOM    365  C   ILE A  77      -7.101  15.312  13.259  1.00 45.25           C
ATOM    366  O   ILE A  77      -6.742  14.211  13.673  1.00 44.45           O
ATOM    367  CB  ILE A  77      -9.332  16.404  13.923  1.00 58.94           C
ATOM    368  HB  ILE A  77      -9.450  16.981  13.006  1.00 58.94           H
ATOM    369  CG1 ILE A  77     -10.046  17.142  15.075  1.00 65.91           C
ATOM    370 1HG1 ILE A  77     -10.097  16.471  15.932  1.00 65.91           H
ATOM    371 2HG1 ILE A  77      -9.440  18.005  15.355  1.00 65.91           H
ATOM    372  CG2 ILE A  77      -9.982  15.021  13.701  1.00 57.35           C
ATOM    373 1HG2 ILE A  77     -11.054  15.143  13.542  1.00 57.35           H
ATOM    374 2HG2 ILE A  77      -9.814  14.403  14.583  1.00 57.35           H
ATOM    375 3HG2 ILE A  77      -9.537  14.542  12.830  1.00 57.35           H
ATOM    376  CD1 ILE A  77     -11.450  17.657  14.732  1.00 68.01           C
ATOM    377 1HD1 ILE A  77     -11.814  18.259  15.564  1.00 68.01           H
ATOM    378 2HD1 ILE A  77     -12.127  16.819  14.566  1.00 68.01           H
ATOM    379 3HD1 ILE A  77     -11.403  18.270  13.832  1.00 68.01           H
ATOM    380  N   VAL A  78      -6.852  15.728  12.012  1.00 37.62           N
ATOM    381  H   VAL A  78      -7.143  16.651  11.724  1.00 37.62           H
ATOM    382  CA  VAL A  78      -6.161  14.916  11.003  1.00 39.31           C
ATOM    383  HA  VAL A  78      -6.688  13.967  10.905  1.00 39.31           H
ATOM    384  C   VAL A  78      -4.712  14.611  11.448  1.00 43.66           C
ATOM    385  O   VAL A  78      -4.253  13.483  11.301  1.00 41.53           O
ATOM    386  CB  VAL A  78      -6.220  15.621   9.629  1.00 41.14           C
ATOM    387  HB  VAL A  78      -5.784  16.615   9.738  1.00 41.14           H
ATOM    388  CG1 VAL A  78      -5.471  14.886   8.514  1.00 35.97           C
ATOM    389 1HG1 VAL A  78      -5.507  15.495   7.611  1.00 35.97           H
ATOM    390 2HG1 VAL A  78      -5.957  13.929   8.326  1.00 35.97           H
ATOM    391 3HG1 VAL A  78      -4.432  14.718   8.799  1.00 35.97           H
ATOM    392  CG2 VAL A  78      -7.672  15.755   9.145  1.00 41.50           C
ATOM    393 1HG2 VAL A  78      -7.681  16.285   8.193  1.00 41.50           H
ATOM    394 2HG2 VAL A  78      -8.262  16.309   9.876  1.00 41.50           H
ATOM    395 3HG2 VAL A  78      -8.100  14.761   9.012  1.00 41.50           H
ATOM    396  N   CYS A  79      -4.015  15.564  12.075  1.00 44.10           N
ATOM    397  H   CYS A  79      -4.410  16.486  12.193  1.00 44.10           H
ATOM    398  CA  CYS A  79      -2.676  15.340  12.610  1.00 42.55           C
ATOM    399  HA  CYS A  79      -2.050  14.944  11.810  1.00 42.55           H
ATOM    400  C   CYS A  79      -2.673  14.302  13.762  1.00 47.69           C
ATOM    401  O   CYS A  79      -1.925  13.327  13.709  1.00 45.61           O
ATOM    402  CB  CYS A  79      -2.099  16.692  13.036  1.00 39.85           C
ATOM    403 1HB  CYS A  79      -2.173  17.392  12.204  1.00 39.85           H
ATOM    404 2HB  CYS A  79      -2.679  17.081  13.873  1.00 39.85           H
ATOM    405  SG  CYS A  79      -0.368  16.513  13.527  1.00 48.18           S
ATOM    406  HG  CYS A  79       0.064  16.042  12.353  1.00 48.18           H
ATOM    407  N   VAL A  80      -3.541  14.468  14.767  1.00 41.50           N
ATOM    408  H   VAL A  80      -4.158  15.268  14.767  1.00 41.50           H
ATOM    409  CA  VAL A  80      -3.618  13.582  15.934  1.00 43.75           C
ATOM    410  HA  VAL A  80      -2.624  13.534  16.379  1.00 43.75           H
ATOM    411  C   VAL A  80      -4.030  12.150  15.530  1.00 45.31           C
ATOM    412  O   VAL A  80      -3.363  11.197  15.929  1.00 43.24           O
ATOM    413  CB  VAL A  80      -4.570  14.165  17.002  1.00 42.20           C
ATOM    414  HB  VAL A  80      -5.505  14.437  16.514  1.00 42.20           H
ATOM    415  CG1 VAL A  80      -4.886  13.182  18.141  1.00 51.14           C
ATOM    416 1HG1 VAL A  80      -5.482  13.690  18.899  1.00 51.14           H
ATOM    417 2HG1 VAL A  80      -3.954  12.831  18.585  1.00 51.14           H
ATOM    418 3HG1 VAL A  80      -5.445  12.333  17.748  1.00 51.14           H
ATOM    419  CG2 VAL A  80      -3.955  15.419  17.642  1.00 49.76           C
ATOM    420 1HG2 VAL A  80      -4.674  15.855  18.335  1.00 49.76           H
ATOM    421 2HG2 VAL A  80      -3.710  16.146  16.867  1.00 49.76           H
ATOM    422 3HG2 VAL A  80      -3.049  15.143  18.182  1.00 49.76           H
ATOM    423  N   VAL A  81      -5.086  11.988  14.724  1.00 43.35           N
ATOM    424  H   VAL A  81      -5.588  12.797  14.385  1.00 43.35           H
ATOM    425  CA  VAL A  81      -5.570  10.680  14.261  1.00 46.33           C
ATOM    426  HA  VAL A  81      -5.713  10.042  15.133  1.00 46.33           H
ATOM    427  C   VAL A  81      -4.534  10.005  13.338  1.00 48.79           C
ATOM    428  O   VAL A  81      -4.255   8.815  13.498  1.00 46.75           O
ATOM    429  CB  VAL A  81      -6.938  10.819  13.554  1.00 47.71           C
ATOM    430  HB  VAL A  81      -6.842  11.576  12.775  1.00 47.71           H
ATOM    431  CG1 VAL A  81      -7.415   9.513  12.900  1.00 50.80           C
ATOM    432 1HG1 VAL A  81      -8.415   9.660  12.491  1.00 50.80           H
ATOM    433 2HG1 VAL A  81      -7.440   8.722  13.649  1.00 50.80           H
ATOM    434 3HG1 VAL A  81      -6.732   9.234  12.098  1.00 50.80           H
ATOM    435  CG2 VAL A  81      -8.025  11.256  14.548  1.00 44.41           C
ATOM    436 1HG2 VAL A  81      -8.960  11.407  14.008  1.00 44.41           H
ATOM    437 2HG2 VAL A  81      -7.731  12.187  15.032  1.00 44.41           H
ATOM    438 3HG2 VAL A  81      -8.161  10.481  15.302  1.00 44.41           H
ATOM    439  N   GLY A  82      -3.941  10.766  12.414  1.00 42.80           N
ATOM    440  H   GLY A  82      -4.210  11.736  12.330  1.00 42.80           H
ATOM    441  CA  GLY A  82      -2.951  10.272  11.455  1.00 41.72           C
ATOM    442 1HA  GLY A  82      -3.381   9.462  10.866  1.00 41.72           H
ATOM    443 2HA  GLY A  82      -2.703  11.100  10.791  1.00 41.72           H
ATOM    444  C   GLY A  82      -1.666   9.770  12.120  1.00 45.69           C
ATOM    445  O   GLY A  82      -1.237   8.643  11.861  1.00 41.53           O
ATOM    446  N   LEU A  83      -1.087  10.560  13.028  1.00 37.86           N
ATOM    447  H   LEU A  83      -1.462  11.481  13.206  1.00 37.86           H
ATOM    448  CA  LEU A  83       0.093  10.160  13.783  1.00 41.27           C
ATOM    449  HA  LEU A  83       0.855   9.843  13.071  1.00 41.27           H
ATOM    450  C   LEU A  83      -0.222   8.960  14.706  1.00 45.51           C
ATOM    451  O   LEU A  83       0.535   7.990  14.699  1.00 45.79           O
ATOM    452  CB  LEU A  83       0.639  11.362  14.584  1.00 41.52           C
ATOM    453 1HB  LEU A  83      -0.179  11.780  15.171  1.00 41.52           H
ATOM    454 2HB  LEU A  83       1.394  10.993  15.279  1.00 41.52           H
ATOM    455  CG  LEU A  83       1.269  12.472  13.726  1.00 50.52           C
ATOM    456  HG  LEU A  83       0.557  12.761  12.952  1.00 50.52           H
ATOM    457  CD1 LEU A  83       1.573  13.688  14.601  1.00 48.07           C
ATOM    458 1HD1 LEU A  83       1.990  14.482  13.981  1.00 48.07           H
ATOM    459 2HD1 LEU A  83       2.289  13.419  15.378  1.00 48.07           H
ATOM    460 3HD1 LEU A  83       0.648  14.033  15.062  1.00 48.07           H
ATOM    461  CD2 LEU A  83       2.578  12.029  13.068  1.00 50.51           C
ATOM    462 1HD2 LEU A  83       3.006  12.873  12.527  1.00 50.51           H
ATOM    463 2HD2 LEU A  83       2.380  11.214  12.371  1.00 50.51           H
ATOM    464 3HD2 LEU A  83       3.278  11.693  13.832  1.00 50.51           H
ATOM    465  N   PHE A  84      -1.345   8.978  15.435  1.00 46.18           N
ATOM    466  H   PHE A  84      -1.955   9.782  15.402  1.00 46.18           H
ATOM    467  CA  PHE A  84      -1.751   7.875  16.306  1.00 51.28           C
ATOM    468  HA  PHE A  84      -0.993   7.753  17.079  1.00 51.28           H
ATOM    469  C   PHE A  84      -1.863   6.539  15.536  1.00 49.44           C
ATOM    470  O   PHE A  84      -1.233   5.554  15.925  1.00 52.38           O
ATOM    471  CB  PHE A  84      -3.080   8.216  16.999  1.00 52.21           C
ATOM    472 1HB  PHE A  84      -2.910   9.006  17.730  1.00 52.21           H
ATOM    473 2HB  PHE A  84      -3.779   8.596  16.254  1.00 52.21           H
ATOM    474  CG  PHE A  84      -3.723   7.030  17.708  1.00 63.43           C
ATOM    475  CD1 PHE A  84      -3.091   6.444  18.820  1.00 71.04           C
ATOM    476  HD1 PHE A  84      -2.167   6.854  19.201  1.00 71.04           H
ATOM    477  CD2 PHE A  84      -4.914   6.469  17.211  1.00 66.16           C
ATOM    478  HD2 PHE A  84      -5.386   6.909  16.345  1.00 66.16           H
ATOM    479  CE1 PHE A  84      -3.641   5.299  19.422  1.00 73.24           C
ATOM    480  HE1 PHE A  84      -3.148   4.838  20.265  1.00 73.24           H
ATOM    481  CE2 PHE A  84      -5.470   5.332  17.820  1.00 69.35           C
ATOM    482  HE2 PHE A  84      -6.380   4.906  17.424  1.00 69.35           H
ATOM    483  CZ  PHE A  84      -4.831   4.744  18.924  1.00 70.14           C
ATOM    484  HZ  PHE A  84      -5.254   3.860  19.378  1.00 70.14           H
ATOM    485  N   GLY A  85      -2.612   6.516  14.428  1.00 44.61           N
ATOM    486  H   GLY A  85      -3.089   7.356  14.134  1.00 44.61           H
ATOM    487  CA  GLY A  85      -2.828   5.313  13.633  1.00 41.89           C
ATOM    488 1HA  GLY A  85      -3.312   4.554  14.249  1.00 41.89           H
ATOM    489 2HA  GLY A  85      -3.481   5.556  12.795  1.00 41.89           H
ATOM    490  C   GLY A  85      -1.519   4.730  13.080  1.00 45.37           C
ATOM    491  O   GLY A  85      -1.254   3.539  13.235  1.00 46.18           O
ATOM    492  N   ASN A  86      -0.669   5.569  12.484  1.00 37.27           N
ATOM    493  H   ASN A  86      -0.902   6.549  12.405  1.00 37.27           H
ATOM    494  CA  ASN A  86       0.568   5.121  11.861  1.00 35.97           C
ATOM    495  HA  ASN A  86       0.332   4.248  11.253  1.00 35.97           H
ATOM    496  C   ASN A  86       1.655   4.702  12.882  1.00 40.23           C
ATOM    497  O   ASN A  86       2.302   3.674  12.677  1.00 40.16           O
ATOM    498  CB  ASN A  86       1.074   6.210  10.910  1.00 34.90           C
ATOM    499 1HB  ASN A  86       1.072   7.185  11.396  1.00 34.90           H
ATOM    500 2HB  ASN A  86       2.098   5.961  10.632  1.00 34.90           H
ATOM    501  CG  ASN A  86       0.202   6.254   9.667  1.00 39.72           C
ATOM    502  OD1 ASN A  86       0.242   5.335   8.872  1.00 38.34           O
ATOM    503  ND2 ASN A  86      -0.635   7.249   9.509  1.00 36.36           N
ATOM    504 1HD2 ASN A  86      -1.237   7.264   8.698  1.00 36.36           H
ATOM    505 2HD2 ASN A  86      -0.742   7.948  10.230  1.00 36.36           H
ATOM    506  N   PHE A  87       1.844   5.430  13.988  1.00 39.11           N
ATOM    507  H   PHE A  87       1.300   6.263  14.165  1.00 39.11           H
ATOM    508  CA  PHE A  87       2.780   5.011  15.025  1.00 38.59           C
ATOM    509  HA  PHE A  87       3.718   4.762  14.528  1.00 38.59           H
ATOM    510  C   PHE A  87       2.293   3.740  15.767  1.00 42.93           C
ATOM    511  O   PHE A  87       3.136   2.914  16.117  1.00 44.51           O
ATOM    512  CB  PHE A  87       3.104   6.162  15.988  1.00 44.99           C
ATOM    513 1HB  PHE A  87       2.219   6.770  16.176  1.00 44.99           H
ATOM    514 2HB  PHE A  87       3.414   5.741  16.944  1.00 44.99           H
ATOM    515  CG  PHE A  87       4.214   7.064  15.469  1.00 59.02           C
ATOM    516  CD1 PHE A  87       3.931   8.190  14.670  1.00 56.30           C
ATOM    517  HD1 PHE A  87       2.910   8.449  14.432  1.00 56.30           H
ATOM    518  CD2 PHE A  87       5.554   6.737  15.749  1.00 71.91           C
ATOM    519  HD2 PHE A  87       5.772   5.866  16.349  1.00 71.91           H
ATOM    520  CE1 PHE A  87       4.980   8.984  14.170  1.00 58.43           C
ATOM    521  HE1 PHE A  87       4.764   9.849  13.560  1.00 58.43           H
ATOM    522  CE2 PHE A  87       6.601   7.526  15.243  1.00 76.67           C
ATOM    523  HE2 PHE A  87       7.624   7.256  15.459  1.00 76.67           H
ATOM    524  CZ  PHE A  87       6.314   8.650  14.453  1.00 69.33           C
ATOM    525  HZ  PHE A  87       7.123   9.251  14.064  1.00 69.33           H
ATOM    526  N   LEU A  88       0.980   3.518  15.920  1.00 38.67           N
ATOM    527  H   LEU A  88       0.311   4.229  15.664  1.00 38.67           H
ATOM    528  CA  LEU A  88       0.441   2.248  16.408  1.00 44.99           C
ATOM    529  HA  LEU A  88       0.925   2.034  17.361  1.00 44.99           H
ATOM    530  C   LEU A  88       0.773   1.083  15.441  1.00 45.56           C
ATOM    531  O   LEU A  88       1.301   0.065  15.884  1.00 48.49           O
ATOM    532  CB  LEU A  88      -1.075   2.402  16.677  1.00 41.93           C
ATOM    533 1HB  LEU A  88      -1.208   3.177  17.432  1.00 41.93           H
ATOM    534 2HB  LEU A  88      -1.548   2.745  15.757  1.00 41.93           H
ATOM    535  CG  LEU A  88      -1.800   1.124  17.143  1.00 47.36           C
ATOM    536  HG  LEU A  88      -1.766   0.394  16.335  1.00 47.36           H
ATOM    537  CD1 LEU A  88      -1.185   0.507  18.403  1.00 47.99           C
ATOM    538 1HD1 LEU A  88      -1.785  -0.349  18.710  1.00 47.99           H
ATOM    539 2HD1 LEU A  88      -1.169   1.246  19.204  1.00 47.99           H
ATOM    540 3HD1 LEU A  88      -0.167   0.180  18.189  1.00 47.99           H
ATOM    541  CD2 LEU A  88      -3.265   1.446  17.451  1.00 48.52           C
ATOM    542 1HD2 LEU A  88      -3.792   0.524  17.695  1.00 48.52           H
ATOM    543 2HD2 LEU A  88      -3.726   1.909  16.578  1.00 48.52           H
ATOM    544 3HD2 LEU A  88      -3.318   2.131  18.297  1.00 48.52           H
ATOM    545  N   VAL A  89       0.552   1.244  14.131  1.00 39.78           N
ATOM    546  H   VAL A  89       0.098   2.083  13.799  1.00 39.78           H
ATOM    547  CA  VAL A  89       0.887   0.240  13.108  1.00 39.03           C
ATOM    548  HA  VAL A  89       0.367  -0.682  13.367  1.00 39.03           H
ATOM    549  C   VAL A  89       2.404  -0.065  13.081  1.00 46.81           C
ATOM    550  O   VAL A  89       2.795  -1.234  13.073  1.00 44.00           O
ATOM    551  CB  VAL A  89       0.371   0.680  11.719  1.00 36.04           C
ATOM    552  HB  VAL A  89       0.672   1.715  11.558  1.00 36.04           H
ATOM    553  CG1 VAL A  89       0.921  -0.166  10.561  1.00 32.94           C
ATOM    554 1HG1 VAL A  89       0.443   0.151   9.634  1.00 32.94           H
ATOM    555 2HG1 VAL A  89       0.702  -1.219  10.741  1.00 32.94           H
ATOM    556 3HG1 VAL A  89       1.999  -0.028  10.480  1.00 32.94           H
ATOM    557  CG2 VAL A  89      -1.160   0.590  11.668  1.00 34.65           C
ATOM    558 1HG2 VAL A  89      -1.503   0.999  10.718  1.00 34.65           H
ATOM    559 2HG2 VAL A  89      -1.593   1.163  12.488  1.00 34.65           H
ATOM    560 3HG2 VAL A  89      -1.469  -0.452  11.749  1.00 34.65           H
ATOM    561  N   MET A  90       3.268   0.955  13.124  1.00 38.82           N
ATOM    562  H   MET A  90       2.924   1.905  13.107  1.00 38.82           H
ATOM    563  CA  MET A  90       4.715   0.773  13.187  1.00 44.65           C
ATOM    564  HA  MET A  90       5.008   0.136  12.352  1.00 44.65           H
ATOM    565  C   MET A  90       5.156   0.068  14.493  1.00 43.21           C
ATOM    566  O   MET A  90       5.954  -0.869  14.436  1.00 42.84           O
ATOM    567  CB  MET A  90       5.442   2.118  13.026  1.00 41.83           C
ATOM    568 1HB  MET A  90       5.010   2.858  13.700  1.00 41.83           H
ATOM    569 2HB  MET A  90       6.491   1.982  13.287  1.00 41.83           H
ATOM    570  CG  MET A  90       5.355   2.651  11.587  1.00 45.54           C
ATOM    571 1HG  MET A  90       5.666   1.855  10.910  1.00 45.54           H
ATOM    572 2HG  MET A  90       4.320   2.899  11.354  1.00 45.54           H
ATOM    573  SD  MET A  90       6.387   4.123  11.257  1.00 48.39           S
ATOM    574  CE  MET A  90       5.492   5.383  12.202  1.00 42.55           C
ATOM    575 1HE  MET A  90       5.944   6.358  12.020  1.00 42.55           H
ATOM    576 2HE  MET A  90       5.547   5.150  13.266  1.00 42.55           H
ATOM    577 3HE  MET A  90       4.449   5.400  11.886  1.00 42.55           H
ATOM    578  N   TYR A  91       4.603   0.459  15.648  1.00 42.99           N
ATOM    579  H   TYR A  91       3.954   1.233  15.653  1.00 42.99           H
ATOM    580  CA  TYR A  91       4.863  -0.189  16.936  1.00 46.23           C
ATOM    581  HA  TYR A  91       5.931  -0.122  17.144  1.00 46.23           H
ATOM    582  C   TYR A  91       4.473  -1.682  16.915  1.00 48.28           C
ATOM    583  O   TYR A  91       5.276  -2.523  17.327  1.00 46.72           O
ATOM    584  CB  TYR A  91       4.114   0.553  18.056  1.00 47.66           C
ATOM    585 1HB  TYR A  91       4.580   1.526  18.211  1.00 47.66           H
ATOM    586 2HB  TYR A  91       3.085   0.725  17.742  1.00 47.66           H
ATOM    587  CG  TYR A  91       4.100  -0.197  19.381  1.00 54.06           C
ATOM    588  CD1 TYR A  91       5.306  -0.432  20.067  1.00 60.28           C
ATOM    589  HD1 TYR A  91       6.236  -0.040  19.681  1.00 60.28           H
ATOM    590  CD2 TYR A  91       2.894  -0.723  19.887  1.00 56.57           C
ATOM    591  HD2 TYR A  91       1.963  -0.562  19.364  1.00 56.57           H
ATOM    592  CE1 TYR A  91       5.319  -1.219  21.232  1.00 61.39           C
ATOM    593  HE1 TYR A  91       6.252  -1.431  21.733  1.00 61.39           H
ATOM    594  CE2 TYR A  91       2.896  -1.482  21.073  1.00 54.24           C
ATOM    595  HE2 TYR A  91       1.974  -1.889  21.461  1.00 54.24           H
ATOM    596  CZ  TYR A  91       4.113  -1.739  21.738  1.00 59.64           C
ATOM    597  OH  TYR A  91       4.121  -2.482  22.879  1.00 69.59           O
ATOM    598  HH  TYR A  91       4.846  -3.110  22.917  1.00 69.59           H
ATOM    599  N   VAL A  92       3.289  -2.011  16.385  1.00 46.23           N
ATOM    600  H   VAL A  92       2.675  -1.266  16.088  1.00 46.23           H
ATOM    601  CA  VAL A  92       2.773  -3.380  16.220  1.00 52.27           C
ATOM    602  HA  VAL A  92       2.709  -3.847  17.203  1.00 52.27           H
ATOM    603  C   VAL A  92       3.698  -4.231  15.335  1.00 50.69           C
ATOM    604  O   VAL A  92       3.996  -5.371  15.686  1.00 50.12           O
ATOM    605  CB  VAL A  92       1.348  -3.330  15.626  1.00 52.04           C
ATOM    606  HB  VAL A  92       1.328  -2.560  14.854  1.00 52.04           H
ATOM    607  CG1 VAL A  92       0.885  -4.642  14.980  1.00 57.30           C
ATOM    608 1HG1 VAL A  92      -0.142  -4.508  14.641  1.00 57.30           H
ATOM    609 2HG1 VAL A  92       0.924  -5.450  15.710  1.00 57.30           H
ATOM    610 3HG1 VAL A  92       1.519  -4.890  14.129  1.00 57.30           H
ATOM    611  CG2 VAL A  92       0.348  -2.953  16.724  1.00 52.61           C
ATOM    612 1HG2 VAL A  92      -0.629  -2.784  16.273  1.00 52.61           H
ATOM    613 2HG2 VAL A  92       0.676  -2.047  17.233  1.00 52.61           H
ATOM    614 3HG2 VAL A  92       0.281  -3.770  17.442  1.00 52.61           H
ATOM    615  N   ILE A  93       4.181  -3.697  14.212  1.00 43.19           N
ATOM    616  H   ILE A  93       3.890  -2.771  13.934  1.00 43.19           H
ATOM    617  CA  ILE A  93       5.041  -4.429  13.284  1.00 44.29           C
ATOM    618  HA  ILE A  93       4.567  -5.390  13.088  1.00 44.29           H
ATOM    619  C   ILE A  93       6.430  -4.719  13.919  1.00 53.04           C
ATOM    620  O   ILE A  93       6.975  -5.808  13.727  1.00 56.03           O
ATOM    621  CB  ILE A  93       5.103  -3.671  11.934  1.00 47.47           C
ATOM    622  HB  ILE A  93       5.269  -2.616  12.149  1.00 47.47           H
ATOM    623  CG1 ILE A  93       3.748  -3.837  11.208  1.00 48.83           C
ATOM    624 1HG1 ILE A  93       3.649  -4.880  10.907  1.00 48.83           H
ATOM    625 2HG1 ILE A  93       2.952  -3.614  11.919  1.00 48.83           H
ATOM    626  CG2 ILE A  93       6.250  -4.168  11.040  1.00 53.89           C
ATOM    627 1HG2 ILE A  93       6.198  -3.685  10.064  1.00 53.89           H
ATOM    628 2HG2 ILE A  93       6.164  -5.248  10.917  1.00 53.89           H
ATOM    629 3HG2 ILE A  93       7.203  -3.931  11.513  1.00 53.89           H
ATOM    630  CD1 ILE A  93       3.534  -2.936   9.987  1.00 58.34           C
ATOM    631 1HD1 ILE A  93       2.497  -3.036   9.668  1.00 58.34           H
ATOM    632 2HD1 ILE A  93       4.196  -3.233   9.174  1.00 58.34           H
ATOM    633 3HD1 ILE A  93       3.733  -1.898  10.257  1.00 58.34           H
ATOM    634  N   VAL A  94       6.984  -3.801  14.717  1.00 50.31           N
ATOM    635  H   VAL A  94       6.540  -2.900  14.824  1.00 50.31           H
ATOM    636  CA  VAL A  94       8.247  -3.993  15.447  1.00 56.10           C
ATOM    637  HA  VAL A  94       8.953  -4.488  14.779  1.00 56.10           H
ATOM    638  C   VAL A  94       8.078  -4.903  16.696  1.00 62.86           C
ATOM    639  O   VAL A  94       8.968  -5.696  17.017  1.00 62.62           O
ATOM    640  CB  VAL A  94       8.867  -2.620  15.789  1.00 61.86           C
ATOM    641  HB  VAL A  94       8.116  -2.029  16.315  1.00 61.86           H
ATOM    642  CG1 VAL A  94      10.122  -2.717  16.665  1.00 66.14           C
ATOM    643 1HG1 VAL A  94      10.515  -1.714  16.833  1.00 66.14           H
ATOM    644 2HG1 VAL A  94      10.872  -3.322  16.156  1.00 66.14           H
ATOM    645 3HG1 VAL A  94       9.874  -3.175  17.622  1.00 66.14           H
ATOM    646  CG2 VAL A  94       9.267  -1.872  14.507  1.00 55.28           C
ATOM    647 1HG2 VAL A  94       9.671  -0.895  14.774  1.00 55.28           H
ATOM    648 2HG2 VAL A  94       8.395  -1.741  13.867  1.00 55.28           H
ATOM    649 3HG2 VAL A  94      10.026  -2.447  13.976  1.00 55.28           H
ATOM    650  N   ARG A  95       6.923  -4.839  17.376  1.00 62.33           N
ATOM    651  H   ARG A  95       6.234  -4.163  17.081  1.00 62.33           H
ATOM    652  CA  ARG A  95       6.580  -5.646  18.557  1.00 67.71           C
ATOM    653  HA  ARG A  95       7.456  -5.681  19.204  1.00 67.71           H
ATOM    654  C   ARG A  95       6.204  -7.091  18.176  1.00 67.29           C
ATOM    655  O   ARG A  95       6.823  -8.029  18.675  1.00 73.63           O
ATOM    656  CB  ARG A  95       5.437  -4.953  19.332  1.00 66.52           C
ATOM    657 1HB  ARG A  95       5.808  -4.014  19.743  1.00 66.52           H
ATOM    658 2HB  ARG A  95       4.633  -4.715  18.636  1.00 66.52           H
ATOM    659  CG  ARG A  95       4.829  -5.775  20.498  1.00 73.97           C
ATOM    660 1HG  ARG A  95       4.085  -5.158  21.000  1.00 73.97           H
ATOM    661 2HG  ARG A  95       4.314  -6.643  20.087  1.00 73.97           H
ATOM    662  CD  ARG A  95       5.853  -6.257  21.539  1.00 73.83           C
ATOM    663 1HD  ARG A  95       6.612  -6.869  21.051  1.00 73.83           H
ATOM    664 2HD  ARG A  95       6.334  -5.397  22.006  1.00 73.83           H
ATOM    665  NE  ARG A  95       5.184  -7.055  22.574  1.00 86.17           N
ATOM    666  HE  ARG A  95       4.175  -7.057  22.526  1.00 86.17           H
ATOM    667  CZ  ARG A  95       5.812  -7.786  23.504  1.00 93.15           C
ATOM    668  NH1 ARG A  95       7.103  -7.844  23.651  1.00 92.13           N
ATOM    669 1HH1 ARG A  95       7.734  -7.385  23.010  1.00 92.13           H
ATOM    670 2HH1 ARG A  95       7.469  -8.415  24.399  1.00 92.13           H
ATOM    671  NH2 ARG A  95       5.118  -8.506  24.321  1.00 94.95           N
ATOM    672 1HH2 ARG A  95       4.113  -8.550  24.229  1.00 94.95           H
ATOM    673 2HH2 ARG A  95       5.596  -9.140  24.946  1.00 94.95           H
ATOM    674  N   TYR A  96       5.190  -7.271  17.332  1.00 66.56           N
ATOM    675  H   TYR A  96       4.747  -6.458  16.930  1.00 66.56           H
ATOM    676  CA  TYR A  96       4.569  -8.567  17.062  1.00 65.56           C
ATOM    677  HA  TYR A  96       4.811  -9.219  17.901  1.00 65.56           H
ATOM    678  C   TYR A  96       5.090  -9.227  15.772  1.00 68.07           C
ATOM    679  O   TYR A  96       5.782 -10.241  15.863  1.00 70.19           O
ATOM    680  CB  TYR A  96       3.039  -8.458  17.069  1.00 63.12           C
ATOM    681 1HB  TYR A  96       2.721  -7.717  16.335  1.00 63.12           H
ATOM    682 2HB  TYR A  96       2.623  -9.418  16.763  1.00 63.12           H
ATOM    683  CG  TYR A  96       2.458  -8.083  18.424  1.00 74.01           C
ATOM    684  CD1 TYR A  96       2.598  -8.963  19.517  1.00 77.33           C
ATOM    685  HD1 TYR A  96       3.122  -9.900  19.401  1.00 77.33           H
ATOM    686  CD2 TYR A  96       1.748  -6.877  18.582  1.00 76.49           C
ATOM    687  HD2 TYR A  96       1.608  -6.211  17.743  1.00 76.49           H
ATOM    688  CE1 TYR A  96       2.015  -8.649  20.760  1.00 77.55           C
ATOM    689  HE1 TYR A  96       2.089  -9.339  21.588  1.00 77.55           H
ATOM    690  CE2 TYR A  96       1.155  -6.565  19.819  1.00 78.90           C
ATOM    691  HE2 TYR A  96       0.571  -5.663  19.924  1.00 78.90           H
ATOM    692  CZ  TYR A  96       1.270  -7.459  20.903  1.00 84.01           C
ATOM    693  OH  TYR A  96       0.630  -7.185  22.084  1.00 84.67           O
ATOM    694  HH  TYR A  96      -0.216  -6.750  21.950  1.00 84.67           H
ATOM    695  N   THR A  97       4.771  -8.694  14.588  1.00 67.89           N
ATOM    696  H   THR A  97       4.225  -7.845  14.538  1.00 67.89           H
ATOM    697  CA  THR A  97       4.958  -9.424  13.326  1.00 68.61           C
ATOM    698  HA  THR A  97       4.515 -10.411  13.460  1.00 68.61           H
ATOM    699  C   THR A  97       6.444  -9.612  12.959  1.00 70.65           C
ATOM    700  O   THR A  97       6.806 -10.623  12.358  1.00 65.79           O
ATOM    701  CB  THR A  97       4.214  -8.776  12.135  1.00 67.58           C
ATOM    702  HB  THR A  97       4.152  -9.513  11.334  1.00 67.58           H
ATOM    703  OG1 THR A  97       4.905  -7.641  11.633  1.00 66.39           O
ATOM    704  HG1 THR A  97       4.333  -7.209  10.995  1.00 66.39           H
ATOM    705  CG2 THR A  97       2.795  -8.304  12.459  1.00 65.85           C
ATOM    706 1HG2 THR A  97       2.303  -7.999  11.536  1.00 65.85           H
ATOM    707 2HG2 THR A  97       2.826  -7.462  13.150  1.00 65.85           H
ATOM    708 3HG2 THR A  97       2.241  -9.127  12.912  1.00 65.85           H
ATOM    709  N   LYS A  98       7.309  -8.667  13.355  1.00 74.95           N
ATOM    710  H   LYS A  98       6.918  -7.846  13.795  1.00 74.95           H
ATOM    711  CA  LYS A  98       8.743  -8.582  13.006  1.00 79.85           C
ATOM    712  HA  LYS A  98       9.116  -7.675  13.480  1.00 79.85           H
ATOM    713  C   LYS A  98       9.001  -8.447  11.480  1.00 76.37           C
ATOM    714  O   LYS A  98      10.125  -8.658  11.034  1.00 90.01           O
ATOM    715  CB  LYS A  98       9.556  -9.744  13.620  1.00 79.28           C
ATOM    716 1HB  LYS A  98       9.385 -10.635  13.016  1.00 79.28           H
ATOM    717 2HB  LYS A  98      10.615  -9.495  13.547  1.00 79.28           H
ATOM    718  CG  LYS A  98       9.238 -10.096  15.086  1.00 85.42           C
ATOM    719 1HG  LYS A  98       8.219 -10.480  15.136  1.00 85.42           H
ATOM    720 2HG  LYS A  98       9.899 -10.905  15.398  1.00 85.42           H
ATOM    721  CD  LYS A  98       9.384  -8.928  16.066  1.00 87.92           C
ATOM    722 1HD  LYS A  98      10.275  -8.355  15.809  1.00 87.92           H
ATOM    723 2HD  LYS A  98       8.510  -8.282  15.983  1.00 87.92           H
ATOM    724  CE  LYS A  98       9.536  -9.443  17.509  1.00 93.16           C
ATOM    725 1HE  LYS A  98      10.435 -10.057  17.566  1.00 93.16           H
ATOM    726 2HE  LYS A  98       9.676  -8.588  18.170  1.00 93.16           H
ATOM    727  NZ  LYS A  98       8.370 -10.230  17.967  1.00 94.56           N
ATOM    728 1HZ  LYS A  98       8.634 -10.722  18.809  1.00 94.56           H
ATOM    729 2HZ  LYS A  98       8.093 -10.897  17.260  1.00 94.56           H
ATOM    730 3HZ  LYS A  98       7.598  -9.611  18.166  1.00 94.56           H
ATOM    731  N   MET A  99       7.974  -8.114  10.690  1.00 48.25           N
ATOM    732  H   MET A  99       7.077  -7.966  11.132  1.00 48.25           H
ATOM    733  CA  MET A  99       8.078  -7.717   9.278  1.00 58.94           C
ATOM    734  HA  MET A  99       7.058  -7.683   8.894  1.00 58.94           H
ATOM    735  C   MET A  99       8.873  -8.711   8.379  1.00 59.86           C
ATOM    736  O   MET A  99       9.579  -8.311   7.449  1.00 54.45           O
ATOM    737  CB  MET A  99       8.642  -6.292   9.231  1.00 66.88           C
ATOM    738 1HB  MET A  99       8.301  -5.736  10.104  1.00 66.88           H
ATOM    739 2HB  MET A  99       9.728  -6.359   9.294  1.00 66.88           H
ATOM    740  CG  MET A  99       8.270  -5.501   7.966  1.00 65.96           C
ATOM    741 1HG  MET A  99       8.076  -6.198   7.150  1.00 65.96           H
ATOM    742 2HG  MET A  99       7.346  -4.956   8.157  1.00 65.96           H
ATOM    743  SD  MET A  99       9.550  -4.320   7.437  1.00 71.53           S
ATOM    744  CE  MET A  99       9.951  -3.510   9.011  1.00 66.71           C
ATOM    745 1HE  MET A  99      10.613  -2.667   8.812  1.00 66.71           H
ATOM    746 2HE  MET A  99      10.449  -4.214   9.677  1.00 66.71           H
ATOM    747 3HE  MET A  99       9.035  -3.151   9.480  1.00 66.71           H
ATOM    748  N   LYS A 100       8.789 -10.013   8.674  1.00 56.26           N
ATOM    749  H   LYS A 100       8.172 -10.299   9.421  1.00 56.26           H
ATOM    750  CA  LYS A 100       9.469 -11.089   7.941  1.00 57.17           C
ATOM    751  HA  LYS A 100      10.520 -10.829   7.820  1.00 57.17           H
ATOM    752  C   LYS A 100       8.859 -11.288   6.539  1.00 51.33           C
ATOM    753  O   LYS A 100       9.566 -11.649   5.602  1.00 53.76           O
ATOM    754  CB  LYS A 100       9.400 -12.399   8.750  1.00 60.34           C
ATOM    755 1HB  LYS A 100       8.353 -12.684   8.856  1.00 60.34           H
ATOM    756 2HB  LYS A 100       9.918 -13.178   8.190  1.00 60.34           H
ATOM    757  CG  LYS A 100      10.039 -12.272  10.144  1.00 67.29           C
ATOM    758 1HG  LYS A 100      11.063 -11.916  10.026  1.00 67.29           H
ATOM    759 2HG  LYS A 100       9.471 -11.545  10.723  1.00 67.29           H
ATOM    760  CD  LYS A 100      10.041 -13.608  10.898  1.00 71.75           C
ATOM    761 1HD  LYS A 100       9.046 -14.049  10.840  1.00 71.75           H
ATOM    762 2HD  LYS A 100      10.752 -14.283  10.420  1.00 71.75           H
ATOM    763  CE  LYS A 100      10.395 -13.418  12.386  1.00 83.75           C
ATOM    764 1HE  LYS A 100       9.704 -12.692  12.815  1.00 83.75           H
ATOM    765 2HE  LYS A 100      10.234 -14.364  12.903  1.00 83.75           H
ATOM    766  NZ  LYS A 100      11.796 -12.976  12.590  1.00 92.27           N
ATOM    767 1HZ  LYS A 100      11.927 -12.703  13.554  1.00 92.27           H
ATOM    768 2HZ  LYS A 100      12.007 -12.195  11.987  1.00 92.27           H
ATOM    769 3HZ  LYS A 100      12.411 -13.747  12.372  1.00 92.27           H
ATOM    770  N   THR A 101       7.560 -11.027   6.413  1.00 44.30           N
ATOM    771  H   THR A 101       7.073 -10.697   7.235  1.00 44.30           H
ATOM    772  CA  THR A 101       6.733 -11.255   5.217  1.00 41.13           C
ATOM    773  HA  THR A 101       7.182 -12.075   4.657  1.00 41.13           H
ATOM    774  C   THR A 101       6.658 -10.025   4.288  1.00 44.80           C
ATOM    775  O   THR A 101       6.623  -8.877   4.741  1.00 38.56           O
ATOM    776  CB  THR A 101       5.326 -11.706   5.638  1.00 49.95           C
ATOM    777  HB  THR A 101       4.706 -11.799   4.746  1.00 49.95           H
ATOM    778  OG1 THR A 101       4.741 -10.760   6.517  1.00 49.70           O
ATOM    779  HG1 THR A 101       3.794 -10.913   6.527  1.00 49.70           H
ATOM    780  CG2 THR A 101       5.344 -13.056   6.357  1.00 46.85           C
ATOM    781 1HG2 THR A 101       4.322 -13.341   6.606  1.00 46.85           H
ATOM    782 2HG2 THR A 101       5.936 -12.990   7.270  1.00 46.85           H
ATOM    783 3HG2 THR A 101       5.780 -13.803   5.694  1.00 46.85           H
ATOM    784  N   ALA A 102       6.607 -10.263   2.973  1.00 42.68           N
ATOM    785  H   ALA A 102       6.614 -11.222   2.654  1.00 42.68           H
ATOM    786  CA  ALA A 102       6.635  -9.228   1.932  1.00 41.40           C
ATOM    787  HA  ALA A 102       7.578  -8.686   2.004  1.00 41.40           H
ATOM    788  C   ALA A 102       5.488  -8.193   2.040  1.00 40.52           C
ATOM    789  O   ALA A 102       5.718  -6.993   1.897  1.00 42.55           O
ATOM    790  CB  ALA A 102       6.606  -9.925   0.571  1.00 35.31           C
ATOM    791 1HB  ALA A 102       7.376 -10.696   0.542  1.00 35.31           H
ATOM    792 2HB  ALA A 102       6.793  -9.194  -0.215  1.00 35.31           H
ATOM    793 3HB  ALA A 102       5.628 -10.380   0.419  1.00 35.31           H
ATOM    794  N   THR A 103       4.270  -8.629   2.368  1.00 37.74           N
ATOM    795  H   THR A 103       4.104  -9.621   2.464  1.00 37.74           H
ATOM    796  CA  THR A 103       3.115  -7.747   2.548  1.00 40.78           C
ATOM    797  HA  THR A 103       2.964  -7.178   1.631  1.00 40.78           H
ATOM    798  C   THR A 103       3.356  -6.749   3.698  1.00 36.08           C
ATOM    799  O   THR A 103       3.079  -5.559   3.558  1.00 40.10           O
ATOM    800  CB  THR A 103       1.844  -8.576   2.799  1.00 50.32           C
ATOM    801  HB  THR A 103       1.987  -9.169   3.702  1.00 50.32           H
ATOM    802  OG1 THR A 103       1.610  -9.463   1.713  1.00 58.98           O
ATOM    803  HG1 THR A 103       0.783  -9.205   1.299  1.00 58.98           H
ATOM    804  CG2 THR A 103       0.598  -7.710   2.962  1.00 50.62           C
ATOM    805 1HG2 THR A 103      -0.271  -8.360   3.066  1.00 50.62           H
ATOM    806 2HG2 THR A 103       0.471  -7.071   2.088  1.00 50.62           H
ATOM    807 3HG2 THR A 103       0.699  -7.092   3.854  1.00 50.62           H
ATOM    808  N   ASN A 104       3.948  -7.195   4.813  1.00 37.62           N
ATOM    809  H   ASN A 104       4.255  -8.156   4.866  1.00 37.62           H
ATOM    810  CA  ASN A 104       4.251  -6.337   5.957  1.00 39.54           C
ATOM    811  HA  ASN A 104       3.348  -5.782   6.208  1.00 39.54           H
ATOM    812  C   ASN A 104       5.366  -5.306   5.650  1.00 40.50           C
ATOM    813  O   ASN A 104       5.348  -4.214   6.217  1.00 40.82           O
ATOM    814  CB  ASN A 104       4.617  -7.209   7.171  1.00 37.80           C
ATOM    815 1HB  ASN A 104       5.385  -7.929   6.889  1.00 37.80           H
ATOM    816 2HB  ASN A 104       5.037  -6.563   7.942  1.00 37.80           H
ATOM    817  CG  ASN A 104       3.418  -7.960   7.750  1.00 46.39           C
ATOM    818  OD1 ASN A 104       2.280  -7.825   7.321  1.00 48.59           O
ATOM    819  ND2 ASN A 104       3.640  -8.748   8.774  1.00 44.81           N
ATOM    820 1HD2 ASN A 104       2.861  -9.301   9.100  1.00 44.81           H
ATOM    821 2HD2 ASN A 104       4.584  -9.015   9.015  1.00 44.81           H
ATOM    822  N   ILE A 105       6.293  -5.619   4.739  1.00 38.70           N
ATOM    823  H   ILE A 105       6.273  -6.532   4.308  1.00 38.70           H
ATOM    824  CA  ILE A 105       7.324  -4.691   4.264  1.00 35.71           C
ATOM    825  HA  ILE A 105       7.840  -4.286   5.135  1.00 35.71           H
ATOM    826  C   ILE A 105       6.686  -3.499   3.504  1.00 37.17           C
ATOM    827  O   ILE A 105       7.138  -2.366   3.684  1.00 39.96           O
ATOM    828  CB  ILE A 105       8.375  -5.466   3.428  1.00 35.93           C
ATOM    829  HB  ILE A 105       7.839  -6.141   2.761  1.00 35.93           H
ATOM    830  CG1 ILE A 105       9.263  -6.311   4.361  1.00 37.32           C
ATOM    831 1HG1 ILE A 105      10.027  -5.664   4.792  1.00 37.32           H
ATOM    832 2HG1 ILE A 105       8.642  -6.708   5.165  1.00 37.32           H
ATOM    833  CG2 ILE A 105       9.240  -4.551   2.546  1.00 32.69           C
ATOM    834 1HG2 ILE A 105       9.997  -5.150   2.041  1.00 32.69           H
ATOM    835 2HG2 ILE A 105       9.726  -3.797   3.165  1.00 32.69           H
ATOM    836 3HG2 ILE A 105       8.608  -4.062   1.805  1.00 32.69           H
ATOM    837  CD1 ILE A 105       9.918  -7.515   3.689  1.00 39.06           C
ATOM    838 1HD1 ILE A 105      10.553  -8.023   4.415  1.00 39.06           H
ATOM    839 2HD1 ILE A 105      10.519  -7.196   2.839  1.00 39.06           H
ATOM    840 3HD1 ILE A 105       9.139  -8.197   3.348  1.00 39.06           H
ATOM    841  N   TYR A 106       5.615  -3.711   2.726  1.00 34.96           N
ATOM    842  H   TYR A 106       5.283  -4.651   2.566  1.00 34.96           H
ATOM    843  CA  TYR A 106       4.825  -2.625   2.144  1.00 34.32           C
ATOM    844  HA  TYR A 106       5.511  -1.936   1.651  1.00 34.32           H
ATOM    845  C   TYR A 106       4.050  -1.834   3.221  1.00 40.41           C
ATOM    846  O   TYR A 106       4.166  -0.611   3.258  1.00 33.25           O
ATOM    847  CB  TYR A 106       3.854  -3.148   1.074  1.00 32.43           C
ATOM    848 1HB  TYR A 106       3.185  -3.882   1.522  1.00 32.43           H
ATOM    849 2HB  TYR A 106       3.239  -2.313   0.738  1.00 32.43           H
ATOM    850  CG  TYR A 106       4.527  -3.776  -0.138  1.00 38.02           C
ATOM    851  CD1 TYR A 106       5.478  -3.039  -0.870  1.00 38.04           C
ATOM    852  HD1 TYR A 106       5.721  -2.028  -0.580  1.00 38.04           H
ATOM    853  CD2 TYR A 106       4.190  -5.078  -0.548  1.00 32.34           C
ATOM    854  HD2 TYR A 106       3.459  -5.654   0.000  1.00 32.34           H
ATOM    855  CE1 TYR A 106       6.129  -3.615  -1.977  1.00 39.42           C
ATOM    856  HE1 TYR A 106       6.884  -3.060  -2.513  1.00 39.42           H
ATOM    857  CE2 TYR A 106       4.810  -5.644  -1.677  1.00 31.03           C
ATOM    858  HE2 TYR A 106       4.541  -6.640  -1.996  1.00 31.03           H
ATOM    859  CZ  TYR A 106       5.789  -4.920  -2.390  1.00 34.94           C
ATOM    860  OH  TYR A 106       6.403  -5.474  -3.472  1.00 37.20           O
ATOM    861  HH  TYR A 106       6.154  -6.389  -3.620  1.00 37.20           H
ATOM    862  N   ILE A 107       3.334  -2.508   4.131  1.00 34.40           N
ATOM    863  H   ILE A 107       3.243  -3.511   4.053  1.00 34.40           H
ATOM    864  CA  ILE A 107       2.540  -1.861   5.183  1.00 40.03           C
ATOM    865  HA  ILE A 107       1.792  -1.232   4.699  1.00 40.03           H
ATOM    866  C   ILE A 107       3.430  -0.944   6.059  1.00 42.24           C
ATOM    867  O   ILE A 107       3.033   0.180   6.364  1.00 37.11           O
ATOM    868  CB  ILE A 107       1.778  -2.910   6.042  1.00 41.04           C
ATOM    869  HB  ILE A 107       2.516  -3.605   6.443  1.00 41.04           H
ATOM    870  CG1 ILE A 107       0.754  -3.694   5.197  1.00 41.09           C
ATOM    871 1HG1 ILE A 107      -0.060  -3.020   4.930  1.00 41.09           H
ATOM    872 2HG1 ILE A 107       1.238  -4.006   4.272  1.00 41.09           H
ATOM    873  CG2 ILE A 107       1.045  -2.246   7.227  1.00 38.68           C
ATOM    874 1HG2 ILE A 107       0.553  -3.011   7.827  1.00 38.68           H
ATOM    875 2HG2 ILE A 107       0.299  -1.559   6.829  1.00 38.68           H
ATOM    876 3HG2 ILE A 107       1.752  -1.695   7.849  1.00 38.68           H
ATOM    877  CD1 ILE A 107       0.191  -4.950   5.878  1.00 41.14           C
ATOM    878 1HD1 ILE A 107      -0.428  -5.487   5.159  1.00 41.14           H
ATOM    879 2HD1 ILE A 107      -0.413  -4.674   6.743  1.00 41.14           H
ATOM    880 3HD1 ILE A 107       1.014  -5.589   6.198  1.00 41.14           H
ATOM    881  N   PHE A 108       4.643  -1.377   6.420  1.00 35.77           N
ATOM    882  H   PHE A 108       4.922  -2.318   6.187  1.00 35.77           H
ATOM    883  CA  PHE A 108       5.589  -0.583   7.206  1.00 41.08           C
ATOM    884  HA  PHE A 108       5.051  -0.163   8.056  1.00 41.08           H
ATOM    885  C   PHE A 108       6.202   0.600   6.411  1.00 41.68           C
ATOM    886  O   PHE A 108       6.477   1.651   6.986  1.00 37.04           O
ATOM    887  CB  PHE A 108       6.676  -1.518   7.755  1.00 39.30           C
ATOM    888 1HB  PHE A 108       6.200  -2.414   8.153  1.00 39.30           H
ATOM    889 2HB  PHE A 108       7.323  -1.836   6.937  1.00 39.30           H
ATOM    890  CG  PHE A 108       7.541  -0.902   8.847  1.00 42.62           C
ATOM    891  CD1 PHE A 108       8.864  -0.507   8.576  1.00 46.55           C
ATOM    892  HD1 PHE A 108       9.283  -0.655   7.591  1.00 46.55           H
ATOM    893  CD2 PHE A 108       7.033  -0.757  10.151  1.00 45.08           C
ATOM    894  HD2 PHE A 108       6.021  -1.068  10.364  1.00 45.08           H
ATOM    895  CE1 PHE A 108       9.662   0.051   9.590  1.00 43.28           C
ATOM    896  HE1 PHE A 108      10.672   0.369   9.378  1.00 43.28           H
ATOM    897  CE2 PHE A 108       7.837  -0.221  11.171  1.00 46.34           C
ATOM    898  HE2 PHE A 108       7.438  -0.125  12.170  1.00 46.34           H
ATOM    899  CZ  PHE A 108       9.148   0.194  10.889  1.00 44.51           C
ATOM    900  HZ  PHE A 108       9.752   0.627  11.673  1.00 44.51           H
ATOM    901  N   ASN A 109       6.383   0.466   5.091  1.00 36.64           N
ATOM    902  H   ASN A 109       6.128  -0.400   4.640  1.00 36.64           H
ATOM    903  CA  ASN A 109       6.839   1.552   4.217  1.00 38.44           C
ATOM    904  HA  ASN A 109       7.717   2.017   4.664  1.00 38.44           H
ATOM    905  C   ASN A 109       5.757   2.639   4.046  1.00 41.26           C
ATOM    906  O   ASN A 109       6.056   3.834   4.108  1.00 40.10           O
ATOM    907  CB  ASN A 109       7.242   0.955   2.860  1.00 39.64           C
ATOM    908 1HB  ASN A 109       7.800   0.037   3.047  1.00 39.64           H
ATOM    909 2HB  ASN A 109       6.360   0.694   2.276  1.00 39.64           H
ATOM    910  CG  ASN A 109       8.111   1.920   2.060  1.00 38.92           C
ATOM    911  OD1 ASN A 109       9.273   2.117   2.376  1.00 43.31           O
ATOM    912  ND2 ASN A 109       7.621   2.530   1.010  1.00 39.15           N
ATOM    913 1HD2 ASN A 109       8.234   3.158   0.510  1.00 39.15           H
ATOM    914 2HD2 ASN A 109       6.682   2.368   0.677  1.00 39.15           H
ATOM    915  N   LEU A 110       4.507   2.202   3.875  1.00 40.63           N
ATOM    916  H   LEU A 110       4.359   1.205   3.808  1.00 40.63           H
ATOM    917  CA  LEU A 110       3.325   3.056   3.798  1.00 36.80           C
ATOM    918  HA  LEU A 110       3.500   3.811   3.032  1.00 36.80           H
ATOM    919  C   LEU A 110       3.078   3.781   5.137  1.00 38.28           C
ATOM    920  O   LEU A 110       2.941   4.999   5.140  1.00 33.47           O
ATOM    921  CB  LEU A 110       2.137   2.172   3.358  1.00 34.33           C
ATOM    922 1HB  LEU A 110       2.388   1.714   2.402  1.00 34.33           H
ATOM    923 2HB  LEU A 110       2.019   1.371   4.088  1.00 34.33           H
ATOM    924  CG  LEU A 110       0.791   2.899   3.210  1.00 42.10           C
ATOM    925  HG  LEU A 110       0.520   3.334   4.171  1.00 42.10           H
ATOM    926  CD1 LEU A 110       0.844   4.003   2.160  1.00 37.24           C
ATOM    927 1HD1 LEU A 110      -0.150   4.438   2.050  1.00 37.24           H
ATOM    928 2HD1 LEU A 110       1.173   3.599   1.203  1.00 37.24           H
ATOM    929 3HD1 LEU A 110       1.543   4.772   2.490  1.00 37.24           H
ATOM    930  CD2 LEU A 110      -0.286   1.899   2.795  1.00 36.08           C
ATOM    931 1HD2 LEU A 110      -1.237   2.422   2.697  1.00 36.08           H
ATOM    932 2HD2 LEU A 110      -0.372   1.127   3.560  1.00 36.08           H
ATOM    933 3HD2 LEU A 110      -0.025   1.438   1.842  1.00 36.08           H
ATOM    934  N   ALA A 111       3.135   3.067   6.268  1.00 37.27           N
ATOM    935  H   ALA A 111       3.240   2.065   6.208  1.00 37.27           H
ATOM    936  CA  ALA A 111       2.934   3.632   7.603  1.00 40.38           C
ATOM    937  HA  ALA A 111       1.953   4.107   7.623  1.00 40.38           H
ATOM    938  C   ALA A 111       3.989   4.701   7.960  1.00 41.27           C
ATOM    939  O   ALA A 111       3.651   5.749   8.509  1.00 40.23           O
ATOM    940  CB  ALA A 111       2.952   2.498   8.637  1.00 31.94           C
ATOM    941 1HB  ALA A 111       2.197   1.754   8.382  1.00 31.94           H
ATOM    942 2HB  ALA A 111       2.732   2.917   9.620  1.00 31.94           H
ATOM    943 3HB  ALA A 111       3.935   2.028   8.654  1.00 31.94           H
ATOM    944  N   LEU A 112       5.260   4.467   7.612  1.00 36.20           N
ATOM    945  H   LEU A 112       5.512   3.569   7.224  1.00 36.20           H
ATOM    946  CA  LEU A 112       6.332   5.440   7.793  1.00 40.94           C
ATOM    947  HA  LEU A 112       6.336   5.745   8.840  1.00 40.94           H
ATOM    948  C   LEU A 112       6.105   6.706   6.933  1.00 38.12           C
ATOM    949  O   LEU A 112       6.319   7.818   7.413  1.00 34.28           O
ATOM    950  CB  LEU A 112       7.677   4.744   7.484  1.00 40.03           C
ATOM    951 1HB  LEU A 112       7.803   3.922   8.188  1.00 40.03           H
ATOM    952 2HB  LEU A 112       7.617   4.320   6.481  1.00 40.03           H
ATOM    953  CG  LEU A 112       8.916   5.655   7.553  1.00 41.57           C
ATOM    954  HG  LEU A 112       8.801   6.454   6.821  1.00 41.57           H
ATOM    955  CD1 LEU A 112       9.121   6.270   8.940  1.00 41.38           C
ATOM    956 1HD1 LEU A 112      10.051   6.837   8.948  1.00 41.38           H
ATOM    957 2HD1 LEU A 112       9.171   5.477   9.686  1.00 41.38           H
ATOM    958 3HD1 LEU A 112       8.287   6.934   9.169  1.00 41.38           H
ATOM    959  CD2 LEU A 112      10.163   4.849   7.190  1.00 45.01           C
ATOM    960 1HD2 LEU A 112      11.034   5.504   7.199  1.00 45.01           H
ATOM    961 2HD2 LEU A 112      10.037   4.426   6.193  1.00 45.01           H
ATOM    962 3HD2 LEU A 112      10.305   4.045   7.911  1.00 45.01           H
ATOM    963  N   ALA A 113       5.643   6.551   5.687  1.00 31.62           N
ATOM    964  H   ALA A 113       5.405   5.627   5.356  1.00 31.62           H
ATOM    965  CA  ALA A 113       5.309   7.678   4.827  1.00 32.47           C
ATOM    966  HA  ALA A 113       6.160   8.359   4.817  1.00 32.47           H
ATOM    967  C   ALA A 113       4.085   8.461   5.361  1.00 36.70           C
ATOM    968  O   ALA A 113       4.150   9.677   5.496  1.00 37.48           O
ATOM    969  CB  ALA A 113       5.089   7.175   3.395  1.00 26.60           C
ATOM    970 1HB  ALA A 113       5.983   6.661   3.043  1.00 26.60           H
ATOM    971 2HB  ALA A 113       4.885   8.032   2.752  1.00 26.60           H
ATOM    972 3HB  ALA A 113       4.241   6.490   3.368  1.00 26.60           H
ATOM    973  N   ASP A 114       3.003   7.777   5.725  1.00 35.20           N
ATOM    974  H   ASP A 114       2.990   6.776   5.591  1.00 35.20           H
ATOM    975  CA  ASP A 114       1.777   8.384   6.252  1.00 38.59           C
ATOM    976  HA  ASP A 114       1.462   9.165   5.559  1.00 38.59           H
ATOM    977  C   ASP A 114       1.978   9.058   7.641  1.00 41.43           C
ATOM    978  O   ASP A 114       1.382  10.106   7.912  1.00 38.49           O
ATOM    979  CB  ASP A 114       0.683   7.303   6.271  1.00 38.51           C
ATOM    980 1HB  ASP A 114       1.093   6.388   6.700  1.00 38.51           H
ATOM    981 2HB  ASP A 114      -0.135   7.642   6.907  1.00 38.51           H
ATOM    982  CG  ASP A 114       0.107   6.969   4.882  1.00 51.63           C
ATOM    983  OD1 ASP A 114       0.161   7.826   3.969  1.00 54.84           O
ATOM    984  OD2 ASP A 114      -0.502   5.891   4.721  1.00 56.10           O
ATOM    985  N   ALA A 115       2.882   8.544   8.484  1.00 39.13           N
ATOM    986  H   ALA A 115       3.303   7.652   8.268  1.00 39.13           H
ATOM    987  CA  ALA A 115       3.354   9.224   9.690  1.00 40.65           C
ATOM    988  HA  ALA A 115       2.496   9.477  10.312  1.00 40.65           H
ATOM    989  C   ALA A 115       4.106  10.532   9.360  1.00 42.56           C
ATOM    990  O   ALA A 115       3.784  11.589   9.902  1.00 42.31           O
ATOM    991  CB  ALA A 115       4.269   8.280  10.481  1.00 40.00           C
ATOM    992 1HB  ALA A 115       3.695   7.420  10.827  1.00 40.00           H
ATOM    993 2HB  ALA A 115       4.674   8.817  11.339  1.00 40.00           H
ATOM    994 3HB  ALA A 115       5.087   7.940   9.846  1.00 40.00           H
ATOM    995  N   LEU A 116       5.092  10.482   8.458  1.00 39.38           N
ATOM    996  H   LEU A 116       5.328   9.601   8.023  1.00 39.38           H
ATOM    997  CA  LEU A 116       5.866  11.651   8.052  1.00 46.50           C
ATOM    998  HA  LEU A 116       6.278  12.111   8.951  1.00 46.50           H
ATOM    999  C   LEU A 116       4.971  12.708   7.355  1.00 41.35           C
ATOM   1000  O   LEU A 116       5.108  13.894   7.641  1.00 40.37           O
ATOM   1001  CB  LEU A 116       7.035  11.202   7.150  1.00 41.31           C
ATOM   1002 1HB  LEU A 116       6.639  10.534   6.385  1.00 41.31           H
ATOM   1003 2HB  LEU A 116       7.441  12.082   6.651  1.00 41.31           H
ATOM   1004  CG  LEU A 116       8.175  10.493   7.905  1.00 45.04           C
ATOM   1005  HG  LEU A 116       7.738   9.752   8.574  1.00 45.04           H
ATOM   1006  CD1 LEU A 116       9.112   9.779   6.930  1.00 40.90           C
ATOM   1007 1HD1 LEU A 116       9.881   9.248   7.491  1.00 40.90           H
ATOM   1008 2HD1 LEU A 116       9.581  10.504   6.266  1.00 40.90           H
ATOM   1009 3HD1 LEU A 116       8.534   9.066   6.341  1.00 40.90           H
ATOM   1010  CD2 LEU A 116       9.015  11.473   8.731  1.00 42.26           C
ATOM   1011 1HD2 LEU A 116       9.819  10.925   9.221  1.00 42.26           H
ATOM   1012 2HD2 LEU A 116       8.387  11.949   9.485  1.00 42.26           H
ATOM   1013 3HD2 LEU A 116       9.439  12.234   8.076  1.00 42.26           H
ATOM   1014  N   ALA A 117       4.007  12.280   6.540  1.00 37.55           N
ATOM   1015  H   ALA A 117       3.968  11.294   6.325  1.00 37.55           H
ATOM   1016  CA  ALA A 117       2.998  13.135   5.917  1.00 38.91           C
ATOM   1017  HA  ALA A 117       3.493  13.877   5.291  1.00 38.91           H
ATOM   1018  C   ALA A 117       2.142  13.881   6.961  1.00 40.28           C
ATOM   1019  O   ALA A 117       2.042  15.106   6.946  1.00 40.11           O
ATOM   1020  CB  ALA A 117       2.120  12.241   5.032  1.00 33.82           C
ATOM   1021 1HB  ALA A 117       2.739  11.775   4.266  1.00 33.82           H
ATOM   1022 2HB  ALA A 117       1.354  12.854   4.557  1.00 33.82           H
ATOM   1023 3HB  ALA A 117       1.644  11.468   5.635  1.00 33.82           H
ATOM   1024  N   THR A 118       1.542  13.153   7.905  1.00 37.59           N
ATOM   1025  H   THR A 118       1.654  12.150   7.914  1.00 37.59           H
ATOM   1026  CA  THR A 118       0.670  13.724   8.938  1.00 39.93           C
ATOM   1027  HA  THR A 118      -0.013  14.408   8.434  1.00 39.93           H
ATOM   1028  C   THR A 118       1.455  14.548   9.995  1.00 40.13           C
ATOM   1029  O   THR A 118       0.859  15.370  10.693  1.00 44.50           O
ATOM   1030  CB  THR A 118      -0.214  12.639   9.581  1.00 49.41           C
ATOM   1031  HB  THR A 118      -0.766  13.087  10.407  1.00 49.41           H
ATOM   1032  OG1 THR A 118       0.533  11.553  10.082  1.00 49.57           O
ATOM   1033  HG1 THR A 118       0.828  11.019   9.341  1.00 49.57           H
ATOM   1034  CG2 THR A 118      -1.224  12.087   8.567  1.00 47.20           C
ATOM   1035 1HG2 THR A 118      -1.662  11.165   8.950  1.00 47.20           H
ATOM   1036 2HG2 THR A 118      -0.726  11.887   7.618  1.00 47.20           H
ATOM   1037 3HG2 THR A 118      -2.009  12.828   8.417  1.00 47.20           H
ATOM   1038  N   SER A 119       2.789  14.430  10.043  1.00 38.77           N
ATOM   1039  H   SER A 119       3.230  13.687   9.521  1.00 38.77           H
ATOM   1040  CA  SER A 119       3.667  15.269  10.863  1.00 42.05           C
ATOM   1041  HA  SER A 119       3.229  15.305  11.861  1.00 42.05           H
ATOM   1042  C   SER A 119       3.819  16.728  10.365  1.00 38.66           C
ATOM   1043  O   SER A 119       4.200  17.588  11.158  1.00 41.99           O
ATOM   1044  CB  SER A 119       5.054  14.621  11.016  1.00 43.09           C
ATOM   1045 1HB  SER A 119       5.515  14.997  11.930  1.00 43.09           H
ATOM   1046 2HB  SER A 119       4.926  13.544  11.120  1.00 43.09           H
ATOM   1047  OG  SER A 119       5.926  14.906   9.948  1.00 42.83           O
ATOM   1048  HG  SER A 119       5.559  14.532   9.144  1.00 42.83           H
ATOM   1049  N   THR A 120       3.524  17.047   9.094  1.00 41.13           N
ATOM   1050  H   THR A 120       3.225  16.343   8.435  1.00 41.13           H
ATOM   1051  CA  THR A 120       3.730  18.400   8.541  1.00 44.69           C
ATOM   1052  HA  THR A 120       4.655  18.780   8.975  1.00 44.69           H
ATOM   1053  C   THR A 120       2.593  19.379   8.915  1.00 48.12           C
ATOM   1054  O   THR A 120       2.796  20.594   8.939  1.00 48.32           O
ATOM   1055  CB  THR A 120       3.964  18.401   7.009  1.00 43.40           C
ATOM   1056  HB  THR A 120       4.427  19.351   6.742  1.00 43.40           H
ATOM   1057  OG1 THR A 120       2.757  18.299   6.278  1.00 41.21           O
ATOM   1058  HG1 THR A 120       2.973  18.047   5.378  1.00 41.21           H
ATOM   1059  CG2 THR A 120       4.903  17.278   6.564  1.00 41.11           C
ATOM   1060 1HG2 THR A 120       5.183  17.441   5.523  1.00 41.11           H
ATOM   1061 2HG2 THR A 120       4.401  16.315   6.659  1.00 41.11           H
ATOM   1062 3HG2 THR A 120       5.797  17.286   7.187  1.00 41.11           H
ATOM   1063  N   LEU A 121       1.413  18.861   9.272  1.00 45.47           N
ATOM   1064  H   LEU A 121       1.330  17.854   9.252  1.00 45.47           H
ATOM   1065  CA  LEU A 121       0.184  19.612   9.553  1.00 42.50           C
ATOM   1066  HA  LEU A 121      -0.114  20.099   8.624  1.00 42.50           H
ATOM   1067  C   LEU A 121       0.314  20.739  10.629  1.00 42.33           C
ATOM   1068  O   LEU A 121      -0.259  21.808  10.399  1.00 48.67           O
ATOM   1069  CB  LEU A 121      -0.928  18.608   9.924  1.00 41.62           C
ATOM   1070 1HB  LEU A 121      -0.553  17.960  10.716  1.00 41.62           H
ATOM   1071 2HB  LEU A 121      -1.776  19.166  10.318  1.00 41.62           H
ATOM   1072  CG  LEU A 121      -1.404  17.733   8.754  1.00 47.59           C
ATOM   1073  HG  LEU A 121      -0.533  17.398   8.189  1.00 47.59           H
ATOM   1074  CD1 LEU A 121      -2.153  16.510   9.267  1.00 46.36           C
ATOM   1075 1HD1 LEU A 121      -2.460  15.895   8.421  1.00 46.36           H
ATOM   1076 2HD1 LEU A 121      -3.034  16.825   9.827  1.00 46.36           H
ATOM   1077 3HD1 LEU A 121      -1.497  15.931   9.918  1.00 46.36           H
ATOM   1078  CD2 LEU A 121      -2.363  18.485   7.835  1.00 48.72           C
ATOM   1079 1HD2 LEU A 121      -2.628  17.836   7.000  1.00 48.72           H
ATOM   1080 2HD2 LEU A 121      -1.891  19.391   7.456  1.00 48.72           H
ATOM   1081 3HD2 LEU A 121      -3.263  18.748   8.391  1.00 48.72           H
ATOM   1082  N   PRO A 122       1.061  20.593  11.747  1.00 44.44           N
ATOM   1083  CA  PRO A 122       1.213  21.661  12.743  1.00 48.60           C
ATOM   1084  HA  PRO A 122       0.225  21.956  13.094  1.00 48.60           H
ATOM   1085  C   PRO A 122       1.931  22.908  12.205  1.00 46.99           C
ATOM   1086  O   PRO A 122       1.611  24.028  12.600  1.00 46.49           O
ATOM   1087  CB  PRO A 122       1.995  21.038  13.907  1.00 44.16           C
ATOM   1088 1HB  PRO A 122       3.061  21.243  13.806  1.00 44.16           H
ATOM   1089 2HB  PRO A 122       1.626  21.382  14.873  1.00 44.16           H
ATOM   1090  CG  PRO A 122       1.735  19.551  13.749  1.00 41.67           C
ATOM   1091 1HG  PRO A 122       2.533  18.943  14.175  1.00 41.67           H
ATOM   1092 2HG  PRO A 122       0.766  19.292  14.177  1.00 41.67           H
ATOM   1093  CD  PRO A 122       1.703  19.399  12.244  1.00 40.84           C
ATOM   1094 1HD  PRO A 122       2.722  19.339  11.861  1.00 40.84           H
ATOM   1095 2HD  PRO A 122       1.123  18.521  11.961  1.00 40.84           H
ATOM   1096  N   PHE A 123       2.872  22.743  11.269  1.00 43.45           N
ATOM   1097  H   PHE A 123       3.089  21.817  10.929  1.00 43.45           H
ATOM   1098  CA  PHE A 123       3.529  23.866  10.609  1.00 46.19           C
ATOM   1099  HA  PHE A 123       3.917  24.541  11.372  1.00 46.19           H
ATOM   1100  C   PHE A 123       2.523  24.652   9.742  1.00 48.77           C
ATOM   1101  O   PHE A 123       2.528  25.882   9.739  1.00 47.05           O
ATOM   1102  CB  PHE A 123       4.714  23.367   9.768  1.00 45.53           C
ATOM   1103 1HB  PHE A 123       4.350  22.718   8.971  1.00 45.53           H
ATOM   1104 2HB  PHE A 123       5.168  24.237   9.294  1.00 45.53           H
ATOM   1105  CG  PHE A 123       5.798  22.619  10.539  1.00 52.69           C
ATOM   1106  CD1 PHE A 123       6.906  23.320  11.051  1.00 52.11           C
ATOM   1107  HD1 PHE A 123       6.988  24.388  10.908  1.00 52.11           H
ATOM   1108  CD2 PHE A 123       5.720  21.228  10.727  1.00 54.02           C
ATOM   1109  HD2 PHE A 123       4.876  20.684  10.329  1.00 54.02           H
ATOM   1110  CE1 PHE A 123       7.917  22.638  11.753  1.00 55.66           C
ATOM   1111  HE1 PHE A 123       8.762  23.177  12.154  1.00 55.66           H
ATOM   1112  CE2 PHE A 123       6.727  20.542  11.427  1.00 52.63           C
ATOM   1113  HE2 PHE A 123       6.644  19.475  11.569  1.00 52.63           H
ATOM   1114  CZ  PHE A 123       7.830  21.248  11.936  1.00 54.62           C
ATOM   1115  HZ  PHE A 123       8.603  20.716  12.470  1.00 54.62           H
ATOM   1116  N   GLN A 124       1.616  23.946   9.058  1.00 47.06           N
ATOM   1117  H   GLN A 124       1.632  22.939   9.129  1.00 47.06           H
ATOM   1118  CA  GLN A 124       0.577  24.532   8.210  1.00 45.94           C
ATOM   1119  HA  GLN A 124       1.051  25.243   7.534  1.00 45.94           H
ATOM   1120  C   GLN A 124      -0.487  25.283   9.032  1.00 47.60           C
ATOM   1121  O   GLN A 124      -0.911  26.373   8.643  1.00 46.26           O
ATOM   1122  CB  GLN A 124      -0.113  23.449   7.362  1.00 38.61           C
ATOM   1123 1HB  GLN A 124      -0.855  22.923   7.963  1.00 38.61           H
ATOM   1124 2HB  GLN A 124      -0.631  23.955   6.547  1.00 38.61           H
ATOM   1125  CG  GLN A 124       0.857  22.417   6.763  1.00 36.71           C
ATOM   1126 1HG  GLN A 124       1.785  22.909   6.470  1.00 36.71           H
ATOM   1127 2HG  GLN A 124       1.103  21.698   7.544  1.00 36.71           H
ATOM   1128  CD  GLN A 124       0.299  21.658   5.553  1.00 39.59           C
ATOM   1129  OE1 GLN A 124      -0.517  22.150   4.785  1.00 44.76           O
ATOM   1130  NE2 GLN A 124       0.775  20.457   5.325  1.00 37.08           N
ATOM   1131 1HE2 GLN A 124       0.455  19.966   4.502  1.00 37.08           H
ATOM   1132 2HE2 GLN A 124       1.460  20.031   5.932  1.00 37.08           H
ATOM   1133  N   SER A 125      -0.899  24.730  10.177  1.00 44.75           N
ATOM   1134  H   SER A 125      -0.544  23.825  10.450  1.00 44.75           H
ATOM   1135  CA  SER A 125      -1.885  25.350  11.057  1.00 48.84           C
ATOM   1136  HA  SER A 125      -2.751  25.615  10.450  1.00 48.84           H
ATOM   1137  C   SER A 125      -1.332  26.644  11.690  1.00 53.07           C
ATOM   1138  O   SER A 125      -1.995  27.680  11.644  1.00 56.61           O
ATOM   1139  CB  SER A 125      -2.367  24.333  12.102  1.00 58.34           C
ATOM   1140 1HB  SER A 125      -3.308  24.683  12.526  1.00 58.34           H
ATOM   1141 2HB  SER A 125      -2.549  23.379  11.606  1.00 58.34           H
ATOM   1142  OG  SER A 125      -1.434  24.134  13.139  1.00 77.79           O
ATOM   1143  HG  SER A 125      -1.728  23.395  13.677  1.00 77.79           H
ATOM   1144  N   VAL A 126      -0.071  26.647  12.143  1.00 51.16           N
ATOM   1145  H   VAL A 126       0.432  25.775  12.218  1.00 51.16           H
ATOM   1146  CA  VAL A 126       0.643  27.857  12.557  1.00 51.42           C
ATOM   1147  HA  VAL A 126       0.070  28.321  13.360  1.00 51.42           H
ATOM   1148  C   VAL A 126       0.736  28.867  11.392  1.00 53.81           C
ATOM   1149  O   VAL A 126       0.485  30.051  11.605  1.00 51.45           O
ATOM   1150  CB  VAL A 126       2.035  27.516  13.130  1.00 56.39           C
ATOM   1151  HB  VAL A 126       2.539  26.850  12.430  1.00 56.39           H
ATOM   1152  CG1 VAL A 126       2.919  28.754  13.350  1.00 56.26           C
ATOM   1153 1HG1 VAL A 126       3.840  28.455  13.852  1.00 56.26           H
ATOM   1154 2HG1 VAL A 126       2.385  29.474  13.970  1.00 56.26           H
ATOM   1155 3HG1 VAL A 126       3.159  29.209  12.389  1.00 56.26           H
ATOM   1156  CG2 VAL A 126       1.890  26.811  14.487  1.00 56.66           C
ATOM   1157 1HG2 VAL A 126       2.877  26.518  14.845  1.00 56.66           H
ATOM   1158 2HG2 VAL A 126       1.266  25.924  14.374  1.00 56.66           H
ATOM   1159 3HG2 VAL A 126       1.430  27.491  15.204  1.00 56.66           H
ATOM   1160  N   ASN A 127       0.995  28.429  10.157  1.00 49.91           N
ATOM   1161  H   ASN A 127       1.236  27.461   9.999  1.00 49.91           H
ATOM   1162  CA  ASN A 127       1.013  29.317   8.999  1.00 53.68           C
ATOM   1163  HA  ASN A 127       1.731  30.109   9.216  1.00 53.68           H
ATOM   1164  C   ASN A 127      -0.362  29.997   8.746  1.00 60.12           C
ATOM   1165  O   ASN A 127      -0.383  31.135   8.274  1.00 66.23           O
ATOM   1166  CB  ASN A 127       1.521  28.546   7.765  1.00 52.67           C
ATOM   1167 1HB  ASN A 127       2.226  27.779   8.085  1.00 52.67           H
ATOM   1168 2HB  ASN A 127       0.685  28.046   7.276  1.00 52.67           H
ATOM   1169  CG  ASN A 127       2.218  29.452   6.739  1.00 59.71           C
ATOM   1170  OD1 ASN A 127       3.317  29.167   6.300  1.00 63.30           O
ATOM   1171  ND2 ASN A 127       1.638  30.563   6.355  1.00 65.68           N
ATOM   1172 1HD2 ASN A 127       2.147  31.153   5.712  1.00 65.68           H
ATOM   1173 2HD2 ASN A 127       0.764  30.881   6.749  1.00 65.68           H
ATOM   1174  N   TYR A 128      -1.490  29.358   9.083  1.00 61.86           N
ATOM   1175  H   TYR A 128      -1.432  28.418   9.448  1.00 61.86           H
ATOM   1176  CA  TYR A 128      -2.828  29.959   9.034  1.00 64.74           C
ATOM   1177  HA  TYR A 128      -2.883  30.583   8.142  1.00 64.74           H
ATOM   1178  C   TYR A 128      -3.136  30.871  10.255  1.00 68.82           C
ATOM   1179  O   TYR A 128      -3.813  31.891  10.092  1.00 72.91           O
ATOM   1180  CB  TYR A 128      -3.889  28.860   8.867  1.00 52.59           C
ATOM   1181 1HB  TYR A 128      -3.731  28.360   7.912  1.00 52.59           H
ATOM   1182 2HB  TYR A 128      -3.760  28.117   9.654  1.00 52.59           H
ATOM   1183  CG  TYR A 128      -5.328  29.367   8.914  1.00 62.72           C
ATOM   1184  CD1 TYR A 128      -5.847  30.151   7.862  1.00 72.45           C
ATOM   1185  HD1 TYR A 128      -5.242  30.369   6.995  1.00 72.45           H
ATOM   1186  CD2 TYR A 128      -6.140  29.065  10.023  1.00 61.54           C
ATOM   1187  HD2 TYR A 128      -5.761  28.447  10.824  1.00 61.54           H
ATOM   1188  CE1 TYR A 128      -7.158  30.667   7.933  1.00 75.42           C
ATOM   1189  HE1 TYR A 128      -7.554  31.272   7.131  1.00 75.42           H
ATOM   1190  CE2 TYR A 128      -7.454  29.558  10.089  1.00 68.38           C
ATOM   1191  HE2 TYR A 128      -8.088  29.295  10.922  1.00 68.38           H
ATOM   1192  CZ  TYR A 128      -7.961  30.382   9.059  1.00 74.70           C
ATOM   1193  OH  TYR A 128      -9.191  30.923   9.198  1.00 82.90           O
ATOM   1194  HH  TYR A 128      -9.620  31.142   8.368  1.00 82.90           H
ATOM   1195  N   LEU A 129      -2.611  30.574  11.453  1.00 67.11           N
ATOM   1196  H   LEU A 129      -2.112  29.704  11.577  1.00 67.11           H
ATOM   1197  CA  LEU A 129      -2.662  31.473  12.608  1.00 76.46           C
ATOM   1198  HA  LEU A 129      -3.704  31.705  12.829  1.00 76.46           H
ATOM   1199  C   LEU A 129      -1.933  32.802  12.310  1.00 75.70           C
ATOM   1200  O   LEU A 129      -2.504  33.882  12.469  1.00 81.95           O
ATOM   1201  CB  LEU A 129      -2.030  30.824  13.865  1.00 84.84           C
ATOM   1202 1HB  LEU A 129      -1.034  30.473  13.596  1.00 84.84           H
ATOM   1203 2HB  LEU A 129      -1.908  31.602  14.619  1.00 84.84           H
ATOM   1204  CG  LEU A 129      -2.799  29.663  14.511  1.00 93.76           C
ATOM   1205  HG  LEU A 129      -2.921  28.868  13.775  1.00 93.76           H
ATOM   1206  CD1 LEU A 129      -1.989  29.126  15.695  1.00 93.40           C
ATOM   1207 1HD1 LEU A 129      -2.519  28.288  16.148  1.00 93.40           H
ATOM   1208 2HD1 LEU A 129      -1.859  29.916  16.434  1.00 93.40           H
ATOM   1209 3HD1 LEU A 129      -1.013  28.793  15.343  1.00 93.40           H
ATOM   1210  CD2 LEU A 129      -4.169  30.095  15.032  1.00104.03           C
ATOM   1211 1HD2 LEU A 129      -4.620  29.278  15.595  1.00104.03           H
ATOM   1212 2HD2 LEU A 129      -4.809  30.351  14.187  1.00104.03           H
ATOM   1213 3HD2 LEU A 129      -4.057  30.965  15.679  1.00104.03           H
ATOM   1214  N   MET A 130      -0.678  32.712  11.865  1.00 69.65           N
ATOM   1215  H   MET A 130      -0.263  31.796  11.769  1.00 69.65           H
ATOM   1216  CA  MET A 130       0.200  33.862  11.664  1.00 76.07           C
ATOM   1217  HA  MET A 130       0.008  34.580  12.462  1.00 76.07           H
ATOM   1218  C   MET A 130      -0.042  34.570  10.315  1.00 67.04           C
ATOM   1219  O   MET A 130       0.188  35.772  10.208  1.00 66.30           O
ATOM   1220  CB  MET A 130       1.674  33.427  11.774  1.00 78.91           C
ATOM   1221 1HB  MET A 130       1.931  32.803  10.918  1.00 78.91           H
ATOM   1222 2HB  MET A 130       2.305  34.315  11.746  1.00 78.91           H
ATOM   1223  CG  MET A 130       1.996  32.641  13.062  1.00 79.21           C
ATOM   1224 1HG  MET A 130       1.577  31.640  12.964  1.00 79.21           H
ATOM   1225 2HG  MET A 130       3.076  32.522  13.141  1.00 79.21           H
ATOM   1226  SD  MET A 130       1.380  33.378  14.614  1.00 91.71           S
ATOM   1227  CE  MET A 130       1.273  31.871  15.613  1.00 94.83           C
ATOM   1228 1HE  MET A 130       0.902  32.126  16.606  1.00 94.83           H
ATOM   1229 2HE  MET A 130       2.262  31.421  15.699  1.00 94.83           H
ATOM   1230 3HE  MET A 130       0.592  31.164  15.140  1.00 94.83           H
ATOM   1231  N   GLY A 131      -0.479  33.851   9.276  1.00 57.77           N
ATOM   1232  H   GLY A 131      -0.681  32.869   9.398  1.00 57.77           H
ATOM   1233  CA  GLY A 131      -0.483  34.354   7.897  1.00 66.69           C
ATOM   1234 1HA  GLY A 131      -0.939  33.604   7.250  1.00 66.69           H
ATOM   1235 2HA  GLY A 131      -1.068  35.272   7.839  1.00 66.69           H
ATOM   1236  C   GLY A 131       0.935  34.646   7.382  1.00 70.85           C
ATOM   1237  O   GLY A 131       1.177  35.682   6.765  1.00 68.92           O
ATOM   1238  N   THR A 132       1.882  33.781   7.753  1.00 71.11           N
ATOM   1239  H   THR A 132       1.577  32.974   8.278  1.00 71.11           H
ATOM   1240  CA  THR A 132       3.336  33.843   7.474  1.00 68.12           C
ATOM   1241  HA  THR A 132       3.499  33.954   6.402  1.00 68.12           H
ATOM   1242  C   THR A 132       3.982  32.529   7.935  1.00 65.02           C
ATOM   1243  O   THR A 132       3.482  31.903   8.868  1.00 64.28           O
ATOM   1244  CB  THR A 132       3.966  35.046   8.204  1.00 74.02           C
ATOM   1245  HB  THR A 132       3.432  35.197   9.143  1.00 74.02           H
ATOM   1246  OG1 THR A 132       3.784  36.179   7.369  1.00 87.22           O
ATOM   1247  HG1 THR A 132       2.849  36.242   7.161  1.00 87.22           H
ATOM   1248  CG2 THR A 132       5.462  34.970   8.503  1.00 65.17           C
ATOM   1249 1HG2 THR A 132       5.829  35.954   8.796  1.00 65.17           H
ATOM   1250 2HG2 THR A 132       5.990  34.636   7.610  1.00 65.17           H
ATOM   1251 3HG2 THR A 132       5.634  34.262   9.314  1.00 65.17           H
ATOM   1252  N   TRP A 133       5.101  32.134   7.324  1.00 62.25           N
ATOM   1253  H   TRP A 133       5.424  32.661   6.525  1.00 62.25           H
ATOM   1254  CA  TRP A 133       5.969  31.050   7.791  1.00 59.33           C
ATOM   1255  HA  TRP A 133       5.377  30.290   8.300  1.00 59.33           H
ATOM   1256  C   TRP A 133       7.034  31.568   8.781  1.00 60.73           C
ATOM   1257  O   TRP A 133       8.022  32.159   8.333  1.00 60.73           O
ATOM   1258  CB  TRP A 133       6.629  30.396   6.571  1.00 55.70           C
ATOM   1259 1HB  TRP A 133       5.845  30.008   5.920  1.00 55.70           H
ATOM   1260 2HB  TRP A 133       7.164  31.157   6.003  1.00 55.70           H
ATOM   1261  CG  TRP A 133       7.582  29.278   6.901  1.00 51.04           C
ATOM   1262  CD1 TRP A 133       8.901  29.410   7.152  1.00 46.45           C
ATOM   1263  HD1 TRP A 133       9.466  30.330   7.160  1.00 46.45           H
ATOM   1264  CD2 TRP A 133       7.309  27.858   7.063  1.00 48.16           C
ATOM   1265  NE1 TRP A 133       9.467  28.206   7.392  1.00 50.15           N
ATOM   1266  HE1 TRP A 133      10.456  28.062   7.541  1.00 50.15           H
ATOM   1267  CE2 TRP A 133       8.541  27.199   7.361  1.00 45.74           C
ATOM   1268  CE3 TRP A 133       6.145  27.062   7.002  1.00 48.43           C
ATOM   1269  HE3 TRP A 133       5.195  27.528   6.787  1.00 48.43           H
ATOM   1270  CZ2 TRP A 133       8.608  25.820   7.590  1.00 43.95           C
ATOM   1271  HZ2 TRP A 133       9.551  25.359   7.842  1.00 43.95           H
ATOM   1272  CZ3 TRP A 133       6.213  25.671   7.204  1.00 46.50           C
ATOM   1273  HZ3 TRP A 133       5.313  25.079   7.123  1.00 46.50           H
ATOM   1274  CH2 TRP A 133       7.438  25.052   7.502  1.00 44.59           C
ATOM   1275  HH2 TRP A 133       7.482  23.986   7.671  1.00 44.59           H
ATOM   1276  N   PRO A 134       6.907  31.368  10.111  1.00 59.31           N
ATOM   1277  CA  PRO A 134       7.883  31.883  11.079  1.00 61.82           C
ATOM   1278  HA  PRO A 134       8.218  32.880  10.794  1.00 61.82           H
ATOM   1279  C   PRO A 134       9.128  30.990  11.250  1.00 52.54           C
ATOM   1280  O   PRO A 134      10.159  31.451  11.744  1.00 59.88           O
ATOM   1281  CB  PRO A 134       7.094  31.977  12.384  1.00 65.76           C
ATOM   1282 1HB  PRO A 134       7.728  31.882  13.266  1.00 65.76           H
ATOM   1283 2HB  PRO A 134       6.533  32.911  12.406  1.00 65.76           H
ATOM   1284  CG  PRO A 134       6.147  30.798  12.291  1.00 60.39           C
ATOM   1285 1HG  PRO A 134       6.659  29.872  12.555  1.00 60.39           H
ATOM   1286 2HG  PRO A 134       5.253  30.940  12.897  1.00 60.39           H
ATOM   1287  CD  PRO A 134       5.783  30.789  10.818  1.00 59.94           C
ATOM   1288 1HD  PRO A 134       5.613  29.773  10.461  1.00 59.94           H
ATOM   1289 2HD  PRO A 134       4.902  31.415  10.676  1.00 59.94           H
ATOM   1290  N   PHE A 135       9.053  29.712  10.862  1.00 55.12           N
ATOM   1291  H   PHE A 135       8.177  29.377  10.486  1.00 55.12           H
ATOM   1292  CA  PHE A 135      10.062  28.684  11.166  1.00 58.88           C
ATOM   1293  HA  PHE A 135      10.296  28.760  12.228  1.00 58.88           H
ATOM   1294  C   PHE A 135      11.395  28.832  10.385  1.00 60.51           C
ATOM   1295  O   PHE A 135      12.320  28.049  10.599  1.00 60.28           O
ATOM   1296  CB  PHE A 135       9.465  27.290  10.928  1.00 55.16           C
ATOM   1297 1HB  PHE A 135       9.392  27.119   9.854  1.00 55.16           H
ATOM   1298 2HB  PHE A 135      10.167  26.547  11.307  1.00 55.16           H
ATOM   1299  CG  PHE A 135       8.098  27.024  11.552  1.00 54.43           C
ATOM   1300  CD1 PHE A 135       8.014  26.561  12.877  1.00 57.42           C
ATOM   1301  HD1 PHE A 135       8.909  26.429  13.466  1.00 57.42           H
ATOM   1302  CD2 PHE A 135       6.922  27.182  10.796  1.00 48.71           C
ATOM   1303  HD2 PHE A 135       6.992  27.511   9.769  1.00 48.71           H
ATOM   1304  CE1 PHE A 135       6.764  26.246  13.435  1.00 56.04           C
ATOM   1305  HE1 PHE A 135       6.697  25.878  14.448  1.00 56.04           H
ATOM   1306  CE2 PHE A 135       5.671  26.878  11.356  1.00 53.70           C
ATOM   1307  HE2 PHE A 135       4.778  26.989  10.759  1.00 53.70           H
ATOM   1308  CZ  PHE A 135       5.595  26.400  12.673  1.00 61.05           C
ATOM   1309  HZ  PHE A 135       4.635  26.140  13.094  1.00 61.05           H
ATOM   1310  N   GLY A 136      11.516  29.822   9.496  1.00 60.91           N
ATOM   1311  H   GLY A 136      10.756  30.480   9.405  1.00 60.91           H
ATOM   1312  CA  GLY A 136      12.763  30.148   8.808  1.00 60.06           C
ATOM   1313 1HA  GLY A 136      12.688  31.153   8.392  1.00 60.06           H
ATOM   1314 2HA  GLY A 136      13.568  30.152   9.543  1.00 60.06           H
ATOM   1315  C   GLY A 136      13.160  29.187   7.669  1.00 59.72           C
ATOM   1316  O   GLY A 136      12.442  28.237   7.332  1.00 56.41           O
ATOM   1317  N   ASN A 137      14.300  29.480   7.037  1.00 60.77           N
ATOM   1318  H   ASN A 137      14.855  30.247   7.389  1.00 60.77           H
ATOM   1319  CA  ASN A 137      14.674  28.939   5.730  1.00 58.22           C
ATOM   1320  HA  ASN A 137      13.811  29.040   5.072  1.00 58.22           H
ATOM   1321  C   ASN A 137      15.066  27.443   5.767  1.00 56.97           C
ATOM   1322  O   ASN A 137      14.628  26.669   4.918  1.00 56.23           O
ATOM   1323  CB  ASN A 137      15.809  29.800   5.145  1.00 63.81           C
ATOM   1324 1HB  ASN A 137      15.574  30.855   5.280  1.00 63.81           H
ATOM   1325 2HB  ASN A 137      16.741  29.596   5.672  1.00 63.81           H
ATOM   1326  CG  ASN A 137      16.003  29.516   3.657  1.00 75.70           C
ATOM   1327  OD1 ASN A 137      15.100  29.675   2.852  1.00 81.75           O
ATOM   1328  ND2 ASN A 137      17.165  29.083   3.236  1.00 76.30           N
ATOM   1329 1HD2 ASN A 137      17.305  29.029   2.238  1.00 76.30           H
ATOM   1330 2HD2 ASN A 137      17.958  29.047   3.860  1.00 76.30           H
ATOM   1331  N   ILE A 138      15.861  27.014   6.757  1.00 55.50           N
ATOM   1332  H   ILE A 138      16.195  27.663   7.455  1.00 55.50           H
ATOM   1333  CA  ILE A 138      16.322  25.628   6.874  1.00 54.19           C
ATOM   1334  HA  ILE A 138      16.760  25.342   5.918  1.00 54.19           H
ATOM   1335  C   ILE A 138      15.119  24.683   7.137  1.00 53.99           C
ATOM   1336  O   ILE A 138      14.984  23.664   6.462  1.00 50.32           O
ATOM   1337  CB  ILE A 138      17.446  25.512   7.940  1.00 62.95           C
ATOM   1338  HB  ILE A 138      17.104  26.027   8.838  1.00 62.95           H
ATOM   1339  CG1 ILE A 138      18.722  26.212   7.414  1.00 66.39           C
ATOM   1340 1HG1 ILE A 138      19.034  25.703   6.501  1.00 66.39           H
ATOM   1341 2HG1 ILE A 138      18.462  27.240   7.159  1.00 66.39           H
ATOM   1342  CG2 ILE A 138      17.744  24.048   8.318  1.00 64.64           C
ATOM   1343 1HG2 ILE A 138      18.552  24.014   9.049  1.00 64.64           H
ATOM   1344 2HG2 ILE A 138      18.039  23.498   7.424  1.00 64.64           H
ATOM   1345 3HG2 ILE A 138      16.849  23.596   8.745  1.00 64.64           H
ATOM   1346  CD1 ILE A 138      19.909  26.256   8.387  1.00 72.99           C
ATOM   1347 1HD1 ILE A 138      20.662  26.939   7.993  1.00 72.99           H
ATOM   1348 2HD1 ILE A 138      20.339  25.260   8.491  1.00 72.99           H
ATOM   1349 3HD1 ILE A 138      19.572  26.610   9.362  1.00 72.99           H
ATOM   1350  N   LEU A 139      14.207  25.045   8.047  1.00 52.91           N
ATOM   1351  H   LEU A 139      14.328  25.894   8.580  1.00 52.91           H
ATOM   1352  CA  LEU A 139      13.015  24.248   8.329  1.00 50.40           C
ATOM   1353  HA  LEU A 139      13.328  23.216   8.484  1.00 50.40           H
ATOM   1354  C   LEU A 139      12.028  24.265   7.135  1.00 50.50           C
ATOM   1355  O   LEU A 139      11.413  23.239   6.870  1.00 48.57           O
ATOM   1356  CB  LEU A 139      12.326  24.718   9.631  1.00 52.50           C
ATOM   1357 1HB  LEU A 139      12.229  25.803   9.590  1.00 52.50           H
ATOM   1358 2HB  LEU A 139      11.319  24.301   9.651  1.00 52.50           H
ATOM   1359  CG  LEU A 139      13.028  24.285  10.940  1.00 63.26           C
ATOM   1360  HG  LEU A 139      13.151  23.202  10.915  1.00 63.26           H
ATOM   1361  CD1 LEU A 139      14.398  24.931  11.162  1.00 76.19           C
ATOM   1362 1HD1 LEU A 139      14.747  24.704  12.170  1.00 76.19           H
ATOM   1363 2HD1 LEU A 139      14.304  26.010  11.045  1.00 76.19           H
ATOM   1364 3HD1 LEU A 139      15.113  24.547  10.434  1.00 76.19           H
ATOM   1365  CD2 LEU A 139      12.159  24.638  12.148  1.00 61.59           C
ATOM   1366 1HD2 LEU A 139      12.607  24.215  13.048  1.00 61.59           H
ATOM   1367 2HD2 LEU A 139      11.159  24.227  12.012  1.00 61.59           H
ATOM   1368 3HD2 LEU A 139      12.097  25.721  12.247  1.00 61.59           H
ATOM   1369  N   CYS A 140      11.921  25.368   6.381  1.00 47.94           N
ATOM   1370  H   CYS A 140      12.420  26.206   6.644  1.00 47.94           H
ATOM   1371  CA  CYS A 140      11.137  25.432   5.144  1.00 45.04           C
ATOM   1372  HA  CYS A 140      10.090  25.237   5.379  1.00 45.04           H
ATOM   1373  C   CYS A 140      11.598  24.360   4.126  1.00 43.39           C
ATOM   1374  O   CYS A 140      10.782  23.588   3.621  1.00 43.25           O
ATOM   1375  CB  CYS A 140      11.237  26.852   4.565  1.00 51.30           C
ATOM   1376 1HB  CYS A 140      10.755  27.543   5.257  1.00 51.30           H
ATOM   1377 2HB  CYS A 140      12.289  27.130   4.509  1.00 51.30           H
ATOM   1378  SG  CYS A 140      10.494  27.094   2.909  1.00 59.60           S
ATOM   1379  N   LYS A 141      12.914  24.254   3.893  1.00 46.82           N
ATOM   1380  H   LYS A 141      13.542  24.910   4.336  1.00 46.82           H
ATOM   1381  CA  LYS A 141      13.527  23.250   3.017  1.00 48.70           C
ATOM   1382  HA  LYS A 141      13.088  23.343   2.023  1.00 48.70           H
ATOM   1383  C   LYS A 141      13.289  21.808   3.511  1.00 47.55           C
ATOM   1384  O   LYS A 141      12.916  20.951   2.713  1.00 41.87           O
ATOM   1385  CB  LYS A 141      15.033  23.514   2.911  1.00 46.54           C
ATOM   1386 1HB  LYS A 141      15.447  23.615   3.914  1.00 46.54           H
ATOM   1387 2HB  LYS A 141      15.509  22.664   2.421  1.00 46.54           H
ATOM   1388  CG  LYS A 141      15.335  24.771   2.090  1.00 50.52           C
ATOM   1389 1HG  LYS A 141      14.945  24.641   1.080  1.00 50.52           H
ATOM   1390 2HG  LYS A 141      14.835  25.625   2.547  1.00 50.52           H
ATOM   1391  CD  LYS A 141      16.849  25.029   2.052  1.00 56.71           C
ATOM   1392 1HD  LYS A 141      17.183  25.308   3.051  1.00 56.71           H
ATOM   1393 2HD  LYS A 141      17.355  24.110   1.758  1.00 56.71           H
ATOM   1394  CE  LYS A 141      17.228  26.141   1.067  1.00 57.81           C
ATOM   1395 1HE  LYS A 141      16.744  27.068   1.372  1.00 57.81           H
ATOM   1396 2HE  LYS A 141      18.307  26.295   1.103  1.00 57.81           H
ATOM   1397  NZ  LYS A 141      16.822  25.795  -0.311  1.00 55.81           N
ATOM   1398 1HZ  LYS A 141      17.400  26.294  -0.972  1.00 55.81           H
ATOM   1399 2HZ  LYS A 141      15.857  26.067  -0.435  1.00 55.81           H
ATOM   1400 3HZ  LYS A 141      16.916  24.801  -0.464  1.00 55.81           H
ATOM   1401  N   ILE A 142      13.487  21.556   4.808  1.00 45.82           N
ATOM   1402  H   ILE A 142      13.823  22.298   5.405  1.00 45.82           H
ATOM   1403  CA  ILE A 142      13.293  20.245   5.432  1.00 44.45           C
ATOM   1404  HA  ILE A 142      13.900  19.517   4.893  1.00 44.45           H
ATOM   1405  C   ILE A 142      11.814  19.812   5.314  1.00 42.99           C
ATOM   1406  O   ILE A 142      11.539  18.722   4.815  1.00 42.95           O
ATOM   1407  CB  ILE A 142      13.785  20.266   6.907  1.00 47.55           C
ATOM   1408  HB  ILE A 142      13.340  21.137   7.389  1.00 47.55           H
ATOM   1409  CG1 ILE A 142      15.320  20.396   6.965  1.00 49.83           C
ATOM   1410 1HG1 ILE A 142      15.758  19.441   6.674  1.00 49.83           H
ATOM   1411 2HG1 ILE A 142      15.629  21.146   6.237  1.00 49.83           H
ATOM   1412  CG2 ILE A 142      13.336  19.014   7.687  1.00 45.00           C
ATOM   1413 1HG2 ILE A 142      13.755  19.036   8.693  1.00 45.00           H
ATOM   1414 2HG2 ILE A 142      13.690  18.125   7.165  1.00 45.00           H
ATOM   1415 3HG2 ILE A 142      12.248  18.992   7.746  1.00 45.00           H
ATOM   1416  CD1 ILE A 142      15.868  20.828   8.331  1.00 49.99           C
ATOM   1417 1HD1 ILE A 142      16.941  20.999   8.239  1.00 49.99           H
ATOM   1418 2HD1 ILE A 142      15.686  20.052   9.075  1.00 49.99           H
ATOM   1419 3HD1 ILE A 142      15.378  21.751   8.640  1.00 49.99           H
ATOM   1420  N   VAL A 143      10.869  20.664   5.728  1.00 40.26           N
ATOM   1421  H   VAL A 143      11.132  21.566   6.099  1.00 40.26           H
ATOM   1422  CA  VAL A 143       9.441  20.336   5.745  1.00 39.82           C
ATOM   1423  HA  VAL A 143       9.338  19.389   6.275  1.00 39.82           H
ATOM   1424  C   VAL A 143       8.904  20.145   4.313  1.00 39.12           C
ATOM   1425  O   VAL A 143       8.289  19.114   4.071  1.00 40.68           O
ATOM   1426  CB  VAL A 143       8.619  21.369   6.544  1.00 44.86           C
ATOM   1427  HB  VAL A 143       8.861  22.363   6.169  1.00 44.86           H
ATOM   1428  CG1 VAL A 143       7.103  21.151   6.416  1.00 44.25           C
ATOM   1429 1HG1 VAL A 143       6.579  21.831   7.088  1.00 44.25           H
ATOM   1430 2HG1 VAL A 143       6.865  20.121   6.682  1.00 44.25           H
ATOM   1431 3HG1 VAL A 143       6.790  21.342   5.389  1.00 44.25           H
ATOM   1432  CG2 VAL A 143       8.971  21.284   8.039  1.00 42.80           C
ATOM   1433 1HG2 VAL A 143       8.413  22.044   8.586  1.00 42.80           H
ATOM   1434 2HG2 VAL A 143      10.040  21.450   8.175  1.00 42.80           H
ATOM   1435 3HG2 VAL A 143       8.706  20.296   8.415  1.00 42.80           H
ATOM   1436  N   ILE A 144       9.173  21.045   3.354  1.00 38.20           N
ATOM   1437  H   ILE A 144       9.709  21.877   3.552  1.00 38.20           H
ATOM   1438  CA  ILE A 144       8.727  20.869   1.967  1.00 37.51           C
ATOM   1439  HA  ILE A 144       7.645  20.736   1.994  1.00 37.51           H
ATOM   1440  C   ILE A 144       9.337  19.581   1.350  1.00 36.92           C
ATOM   1441  O   ILE A 144       8.623  18.849   0.666  1.00 38.64           O
ATOM   1442  CB  ILE A 144       9.004  22.133   1.109  1.00 45.46           C
ATOM   1443  HB  ILE A 144      10.016  22.469   1.333  1.00 45.46           H
ATOM   1444  CG1 ILE A 144       7.988  23.236   1.504  1.00 55.47           C
ATOM   1445 1HG1 ILE A 144       6.986  22.824   1.384  1.00 55.47           H
ATOM   1446 2HG1 ILE A 144       8.142  23.469   2.557  1.00 55.47           H
ATOM   1447  CG2 ILE A 144       8.926  21.845  -0.404  1.00 41.03           C
ATOM   1448 1HG2 ILE A 144       9.135  22.758  -0.962  1.00 41.03           H
ATOM   1449 2HG2 ILE A 144       7.926  21.488  -0.650  1.00 41.03           H
ATOM   1450 3HG2 ILE A 144       9.659  21.082  -0.666  1.00 41.03           H
ATOM   1451  CD1 ILE A 144       8.046  24.551   0.713  1.00 71.81           C
ATOM   1452 1HD1 ILE A 144       7.326  25.246   1.146  1.00 71.81           H
ATOM   1453 2HD1 ILE A 144       7.798  24.376  -0.334  1.00 71.81           H
ATOM   1454 3HD1 ILE A 144       9.048  24.973   0.784  1.00 71.81           H
ATOM   1455  N   SER A 145      10.611  19.267   1.610  1.00 41.49           N
ATOM   1456  H   SER A 145      11.185  19.871   2.182  1.00 41.49           H
ATOM   1457  CA  SER A 145      11.220  18.033   1.124  1.00 41.47           C
ATOM   1458  HA  SER A 145      11.126  18.020   0.039  1.00 41.47           H
ATOM   1459  C   SER A 145      10.501  16.786   1.682  1.00 37.02           C
ATOM   1460  O   SER A 145      10.078  15.944   0.891  1.00 40.57           O
ATOM   1461  CB  SER A 145      12.714  18.011   1.442  1.00 47.02           C
ATOM   1462 1HB  SER A 145      13.189  18.893   1.013  1.00 47.02           H
ATOM   1463 2HB  SER A 145      12.855  18.025   2.523  1.00 47.02           H
ATOM   1464  OG  SER A 145      13.311  16.849   0.909  1.00 52.17           O
ATOM   1465  HG  SER A 145      13.262  16.894  -0.048  1.00 52.17           H
ATOM   1466  N   ILE A 146      10.283  16.703   3.001  1.00 39.50           N
ATOM   1467  H   ILE A 146      10.617  17.444   3.600  1.00 39.50           H
ATOM   1468  CA  ILE A 146       9.572  15.601   3.668  1.00 38.64           C
ATOM   1469  HA  ILE A 146      10.088  14.671   3.430  1.00 38.64           H
ATOM   1470  C   ILE A 146       8.117  15.479   3.154  1.00 38.73           C
ATOM   1471  O   ILE A 146       7.669  14.371   2.853  1.00 33.92           O
ATOM   1472  CB  ILE A 146       9.628  15.796   5.211  1.00 42.12           C
ATOM   1473  HB  ILE A 146       9.361  16.832   5.419  1.00 42.12           H
ATOM   1474  CG1 ILE A 146      11.067  15.543   5.712  1.00 41.64           C
ATOM   1475 1HG1 ILE A 146      11.291  14.484   5.584  1.00 41.64           H
ATOM   1476 2HG1 ILE A 146      11.752  16.113   5.085  1.00 41.64           H
ATOM   1477  CG2 ILE A 146       8.638  14.895   5.982  1.00 40.43           C
ATOM   1478 1HG2 ILE A 146       8.706  15.116   7.048  1.00 40.43           H
ATOM   1479 2HG2 ILE A 146       8.899  13.851   5.810  1.00 40.43           H
ATOM   1480 3HG2 ILE A 146       7.621  15.078   5.637  1.00 40.43           H
ATOM   1481  CD1 ILE A 146      11.323  15.947   7.169  1.00 50.00           C
ATOM   1482 1HD1 ILE A 146      12.393  15.890   7.366  1.00 50.00           H
ATOM   1483 2HD1 ILE A 146      10.792  15.276   7.844  1.00 50.00           H
ATOM   1484 3HD1 ILE A 146      10.978  16.969   7.326  1.00 50.00           H
ATOM   1485  N   ASP A 147       7.407  16.600   3.035  1.00 37.12           N
ATOM   1486  H   ASP A 147       7.841  17.469   3.312  1.00 37.12           H
ATOM   1487  CA  ASP A 147       5.997  16.680   2.625  1.00 37.29           C
ATOM   1488  HA  ASP A 147       5.395  16.074   3.303  1.00 37.29           H
ATOM   1489  C   ASP A 147       5.776  16.154   1.190  1.00 38.62           C
ATOM   1490  O   ASP A 147       4.831  15.405   0.936  1.00 36.94           O
ATOM   1491  CB  ASP A 147       5.561  18.147   2.757  1.00 36.68           C
ATOM   1492 1HB  ASP A 147       5.922  18.540   3.708  1.00 36.68           H
ATOM   1493 2HB  ASP A 147       6.027  18.734   1.966  1.00 36.68           H
ATOM   1494  CG  ASP A 147       4.043  18.341   2.687  1.00 40.30           C
ATOM   1495  OD1 ASP A 147       3.331  17.846   3.594  1.00 38.20           O
ATOM   1496  OD2 ASP A 147       3.604  19.074   1.781  1.00 40.06           O
ATOM   1497  N   TYR A 148       6.689  16.466   0.263  1.00 33.20           N
ATOM   1498  H   TYR A 148       7.443  17.091   0.510  1.00 33.20           H
ATOM   1499  CA  TYR A 148       6.698  15.919  -1.092  1.00 31.34           C
ATOM   1500  HA  TYR A 148       5.680  15.940  -1.480  1.00 31.34           H
ATOM   1501  C   TYR A 148       7.188  14.452  -1.128  1.00 37.64           C
ATOM   1502  O   TYR A 148       6.551  13.619  -1.777  1.00 38.27           O
ATOM   1503  CB  TYR A 148       7.564  16.800  -2.006  1.00 32.20           C
ATOM   1504 1HB  TYR A 148       8.440  17.149  -1.459  1.00 32.20           H
ATOM   1505 2HB  TYR A 148       7.927  16.189  -2.832  1.00 32.20           H
ATOM   1506  CG  TYR A 148       6.838  18.011  -2.582  1.00 31.77           C
ATOM   1507  CD1 TYR A 148       6.420  19.071  -1.752  1.00 32.62           C
ATOM   1508  HD1 TYR A 148       6.606  19.037  -0.689  1.00 32.62           H
ATOM   1509  CD2 TYR A 148       6.556  18.057  -3.961  1.00 34.94           C
ATOM   1510  HD2 TYR A 148       6.860  17.244  -4.604  1.00 34.94           H
ATOM   1511  CE1 TYR A 148       5.737  20.176  -2.297  1.00 40.74           C
ATOM   1512  HE1 TYR A 148       5.413  20.984  -1.659  1.00 40.74           H
ATOM   1513  CE2 TYR A 148       5.868  19.154  -4.512  1.00 43.26           C
ATOM   1514  HE2 TYR A 148       5.645  19.182  -5.569  1.00 43.26           H
ATOM   1515  CZ  TYR A 148       5.457  20.212  -3.678  1.00 41.39           C
ATOM   1516  OH  TYR A 148       4.737  21.245  -4.199  1.00 39.52           O
ATOM   1517  HH  TYR A 148       4.672  21.214  -5.156  1.00 39.52           H
ATOM   1518  N   TYR A 149       8.277  14.113  -0.422  1.00 35.85           N
ATOM   1519  H   TYR A 149       8.769  14.821   0.103  1.00 35.85           H
ATOM   1520  CA  TYR A 149       8.851  12.761  -0.391  1.00 37.55           C
ATOM   1521  HA  TYR A 149       9.241  12.521  -1.380  1.00 37.55           H
ATOM   1522  C   TYR A 149       7.799  11.713  -0.009  1.00 38.10           C
ATOM   1523  O   TYR A 149       7.701  10.659  -0.641  1.00 36.32           O
ATOM   1524  CB  TYR A 149       9.997  12.669   0.639  1.00 33.32           C
ATOM   1525 1HB  TYR A 149      10.025  13.560   1.266  1.00 33.32           H
ATOM   1526 2HB  TYR A 149       9.791  11.854   1.333  1.00 33.32           H
ATOM   1527  CG  TYR A 149      11.376  12.455   0.033  1.00 43.06           C
ATOM   1528  CD1 TYR A 149      11.691  11.191  -0.497  1.00 40.48           C
ATOM   1529  HD1 TYR A 149      10.955  10.401  -0.502  1.00 40.48           H
ATOM   1530  CD2 TYR A 149      12.356  13.467   0.082  1.00 41.57           C
ATOM   1531  HD2 TYR A 149      12.127  14.432   0.509  1.00 41.57           H
ATOM   1532  CE1 TYR A 149      12.991  10.932  -0.962  1.00 39.96           C
ATOM   1533  HE1 TYR A 149      13.243   9.948  -1.329  1.00 39.96           H
ATOM   1534  CE2 TYR A 149      13.660  13.209  -0.381  1.00 42.24           C
ATOM   1535  HE2 TYR A 149      14.424  13.969  -0.319  1.00 42.24           H
ATOM   1536  CZ  TYR A 149      13.983  11.931  -0.888  1.00 43.41           C
ATOM   1537  OH  TYR A 149      15.251  11.660  -1.311  1.00 46.71           O
ATOM   1538  HH  TYR A 149      15.321  10.819  -1.769  1.00 46.71           H
ATOM   1539  N   ASN A 150       7.029  12.000   1.041  1.00 34.61           N
ATOM   1540  H   ASN A 150       7.159  12.887   1.506  1.00 34.61           H
ATOM   1541  CA  ASN A 150       6.118  11.045   1.652  1.00 33.44           C
ATOM   1542  HA  ASN A 150       6.520  10.048   1.475  1.00 33.44           H
ATOM   1543  C   ASN A 150       4.694  11.091   1.043  1.00 35.99           C
ATOM   1544  O   ASN A 150       3.969  10.104   1.170  1.00 39.73           O
ATOM   1545  CB  ASN A 150       6.168  11.240   3.167  1.00 31.56           C
ATOM   1546 1HB  ASN A 150       5.926  12.269   3.433  1.00 31.56           H
ATOM   1547 2HB  ASN A 150       5.428  10.587   3.630  1.00 31.56           H
ATOM   1548  CG  ASN A 150       7.554  10.890   3.675  1.00 41.16           C
ATOM   1549  OD1 ASN A 150       7.953   9.735   3.725  1.00 41.42           O
ATOM   1550  ND2 ASN A 150       8.374  11.867   3.970  1.00 35.91           N
ATOM   1551 1HD2 ASN A 150       9.327  11.652   4.226  1.00 35.91           H
ATOM   1552 2HD2 ASN A 150       8.099  12.825   3.805  1.00 35.91           H
ATOM   1553  N   MET A 151       4.348  12.135   0.279  1.00 32.39           N
ATOM   1554  H   MET A 151       4.937  12.955   0.253  1.00 32.39           H
ATOM   1555  CA  MET A 151       3.209  12.104  -0.633  1.00 31.58           C
ATOM   1556  HA  MET A 151       2.317  11.822  -0.074  1.00 31.58           H
ATOM   1557  C   MET A 151       3.458  11.039  -1.716  1.00 36.94           C
ATOM   1558  O   MET A 151       2.702  10.077  -1.833  1.00 33.47           O
ATOM   1559  CB  MET A 151       2.957  13.493  -1.243  1.00 30.72           C
ATOM   1560 1HB  MET A 151       2.931  14.247  -0.456  1.00 30.72           H
ATOM   1561 2HB  MET A 151       3.763  13.741  -1.934  1.00 30.72           H
ATOM   1562  CG  MET A 151       1.624  13.528  -2.006  1.00 30.96           C
ATOM   1563 1HG  MET A 151       1.395  12.529  -2.378  1.00 30.96           H
ATOM   1564 2HG  MET A 151       0.837  13.798  -1.302  1.00 30.96           H
ATOM   1565  SD  MET A 151       1.570  14.694  -3.410  1.00 39.03           S
ATOM   1566  CE  MET A 151      -0.203  14.593  -3.773  1.00 51.80           C
ATOM   1567 1HE  MET A 151      -0.745  15.194  -3.044  1.00 51.80           H
ATOM   1568 2HE  MET A 151      -0.536  13.557  -3.711  1.00 51.80           H
ATOM   1569 3HE  MET A 151      -0.394  14.977  -4.775  1.00 51.80           H
ATOM   1570  N   PHE A 152       4.573  11.149  -2.446  1.00 31.61           N
ATOM   1571  H   PHE A 152       5.186  11.941  -2.312  1.00 31.61           H
ATOM   1572  CA  PHE A 152       4.942  10.181  -3.469  1.00 34.82           C
ATOM   1573  HA  PHE A 152       4.102  10.091  -4.157  1.00 34.82           H
ATOM   1574  C   PHE A 152       5.215   8.777  -2.874  1.00 30.28           C
ATOM   1575  O   PHE A 152       4.665   7.803  -3.380  1.00 33.97           O
ATOM   1576  CB  PHE A 152       6.141  10.704  -4.270  1.00 30.42           C
ATOM   1577 1HB  PHE A 152       6.924  11.021  -3.581  1.00 30.42           H
ATOM   1578 2HB  PHE A 152       6.541   9.882  -4.864  1.00 30.42           H
ATOM   1579  CG  PHE A 152       5.815  11.863  -5.203  1.00 36.72           C
ATOM   1580  CD1 PHE A 152       4.908  11.672  -6.264  1.00 36.23           C
ATOM   1581  HD1 PHE A 152       4.433  10.713  -6.406  1.00 36.23           H
ATOM   1582  CD2 PHE A 152       6.428  13.117  -5.034  1.00 38.00           C
ATOM   1583  HD2 PHE A 152       7.132  13.260  -4.229  1.00 38.00           H
ATOM   1584  CE1 PHE A 152       4.611  12.728  -7.144  1.00 41.86           C
ATOM   1585  HE1 PHE A 152       3.910  12.586  -7.953  1.00 41.86           H
ATOM   1586  CE2 PHE A 152       6.122  14.177  -5.905  1.00 37.87           C
ATOM   1587  HE2 PHE A 152       6.590  15.139  -5.757  1.00 37.87           H
ATOM   1588  CZ  PHE A 152       5.214  13.983  -6.959  1.00 36.08           C
ATOM   1589  HZ  PHE A 152       4.993  14.800  -7.630  1.00 36.08           H
ATOM   1590  N   THR A 153       5.971   8.652  -1.776  1.00 29.43           N
ATOM   1591  H   THR A 153       6.462   9.454  -1.408  1.00 29.43           H
ATOM   1592  CA  THR A 153       6.305   7.351  -1.189  1.00 32.64           C
ATOM   1593  HA  THR A 153       6.770   6.753  -1.972  1.00 32.64           H
ATOM   1594  C   THR A 153       5.048   6.605  -0.697  1.00 40.17           C
ATOM   1595  O   THR A 153       4.926   5.407  -0.957  1.00 37.00           O
ATOM   1596  CB  THR A 153       7.333   7.463  -0.050  1.00 31.99           C
ATOM   1597  HB  THR A 153       6.903   8.066   0.750  1.00 31.99           H
ATOM   1598  OG1 THR A 153       8.519   8.071  -0.517  1.00 42.03           O
ATOM   1599  HG1 THR A 153       8.336   8.997  -0.691  1.00 42.03           H
ATOM   1600  CG2 THR A 153       7.755   6.107   0.519  1.00 39.47           C
ATOM   1601 1HG2 THR A 153       8.524   6.267   1.275  1.00 39.47           H
ATOM   1602 2HG2 THR A 153       8.158   5.489  -0.284  1.00 39.47           H
ATOM   1603 3HG2 THR A 153       6.900   5.605   0.970  1.00 39.47           H
ATOM   1604  N   SER A 154       4.095   7.287  -0.047  1.00 32.83           N
ATOM   1605  H   SER A 154       4.203   8.277   0.122  1.00 32.83           H
ATOM   1606  CA  SER A 154       2.816   6.691   0.366  1.00 32.13           C
ATOM   1607  HA  SER A 154       3.019   5.820   0.989  1.00 32.13           H
ATOM   1608  C   SER A 154       2.000   6.235  -0.855  1.00 35.52           C
ATOM   1609  O   SER A 154       1.693   5.048  -0.997  1.00 30.51           O
ATOM   1610  CB  SER A 154       2.010   7.688   1.205  1.00 30.48           C
ATOM   1611 1HB  SER A 154       2.556   7.903   2.124  1.00 30.48           H
ATOM   1612 2HB  SER A 154       1.881   8.609   0.637  1.00 30.48           H
ATOM   1613  OG  SER A 154       0.738   7.165   1.526  1.00 40.32           O
ATOM   1614  HG  SER A 154       0.560   7.350   2.451  1.00 40.32           H
ATOM   1615  N   ILE A 155       1.740   7.150  -1.796  1.00 29.67           N
ATOM   1616  H   ILE A 155       2.049   8.101  -1.655  1.00 29.67           H
ATOM   1617  CA  ILE A 155       0.894   6.901  -2.967  1.00 28.67           C
ATOM   1618  HA  ILE A 155      -0.069   6.541  -2.604  1.00 28.67           H
ATOM   1619  C   ILE A 155       1.497   5.797  -3.871  1.00 31.40           C
ATOM   1620  O   ILE A 155       0.777   4.897  -4.304  1.00 30.86           O
ATOM   1621  CB  ILE A 155       0.622   8.233  -3.711  1.00 35.93           C
ATOM   1622  HB  ILE A 155       1.582   8.711  -3.903  1.00 35.93           H
ATOM   1623  CG1 ILE A 155      -0.228   9.162  -2.817  1.00 34.60           C
ATOM   1624 1HG1 ILE A 155      -1.176   8.665  -2.611  1.00 34.60           H
ATOM   1625 2HG1 ILE A 155       0.290   9.290  -1.867  1.00 34.60           H
ATOM   1626  CG2 ILE A 155      -0.062   7.992  -5.069  1.00 31.50           C
ATOM   1627 1HG2 ILE A 155      -0.287   8.951  -5.536  1.00 31.50           H
ATOM   1628 2HG2 ILE A 155      -0.987   7.436  -4.915  1.00 31.50           H
ATOM   1629 3HG2 ILE A 155       0.602   7.419  -5.716  1.00 31.50           H
ATOM   1630  CD1 ILE A 155      -0.499  10.557  -3.391  1.00 40.15           C
ATOM   1631 1HD1 ILE A 155      -0.834  11.212  -2.586  1.00 40.15           H
ATOM   1632 2HD1 ILE A 155      -1.275  10.494  -4.154  1.00 40.15           H
ATOM   1633 3HD1 ILE A 155       0.413  10.959  -3.831  1.00 40.15           H
ATOM   1634  N   PHE A 156       2.812   5.790  -4.110  1.00 27.48           N
ATOM   1635  H   PHE A 156       3.393   6.537  -3.758  1.00 27.48           H
ATOM   1636  CA  PHE A 156       3.479   4.722  -4.849  1.00 34.73           C
ATOM   1637  HA  PHE A 156       2.961   4.589  -5.799  1.00 34.73           H
ATOM   1638  C   PHE A 156       3.433   3.370  -4.095  1.00 36.96           C
ATOM   1639  O   PHE A 156       3.319   2.333  -4.751  1.00 32.87           O
ATOM   1640  CB  PHE A 156       4.937   5.102  -5.157  1.00 35.29           C
ATOM   1641 1HB  PHE A 156       5.450   5.274  -4.210  1.00 35.29           H
ATOM   1642 2HB  PHE A 156       5.413   4.242  -5.628  1.00 35.29           H
ATOM   1643  CG  PHE A 156       5.190   6.324  -6.053  1.00 35.90           C
ATOM   1644  CD1 PHE A 156       4.217   6.826  -6.945  1.00 39.73           C
ATOM   1645  HD1 PHE A 156       3.238   6.375  -7.004  1.00 39.73           H
ATOM   1646  CD2 PHE A 156       6.450   6.948  -5.997  1.00 34.82           C
ATOM   1647  HD2 PHE A 156       7.193   6.579  -5.306  1.00 34.82           H
ATOM   1648  CE1 PHE A 156       4.508   7.942  -7.756  1.00 37.95           C
ATOM   1649  HE1 PHE A 156       3.753   8.340  -8.419  1.00 37.95           H
ATOM   1650  CE2 PHE A 156       6.738   8.060  -6.806  1.00 39.17           C
ATOM   1651  HE2 PHE A 156       7.699   8.546  -6.723  1.00 39.17           H
ATOM   1652  CZ  PHE A 156       5.769   8.557  -7.692  1.00 36.27           C
ATOM   1653  HZ  PHE A 156       5.992   9.423  -8.298  1.00 36.27           H
ATOM   1654  N   THR A 157       3.473   3.348  -2.756  1.00 36.14           N
ATOM   1655  H   THR A 157       3.524   4.211  -2.233  1.00 36.14           H
ATOM   1656  CA  THR A 157       3.373   2.112  -1.971  1.00 29.55           C
ATOM   1657  HA  THR A 157       4.043   1.381  -2.423  1.00 29.55           H
ATOM   1658  C   THR A 157       1.943   1.539  -2.001  1.00 36.33           C
ATOM   1659  O   THR A 157       1.776   0.369  -2.339  1.00 37.69           O
ATOM   1660  CB  THR A 157       3.843   2.278  -0.522  1.00 28.36           C
ATOM   1661  HB  THR A 157       3.159   2.948  -0.000  1.00 28.36           H
ATOM   1662  OG1 THR A 157       5.154   2.814  -0.480  1.00 31.50           O
ATOM   1663  HG1 THR A 157       5.099   3.750  -0.685  1.00 31.50           H
ATOM   1664  CG2 THR A 157       3.922   0.938   0.208  1.00 31.15           C
ATOM   1665 1HG2 THR A 157       4.331   1.107   1.204  1.00 31.15           H
ATOM   1666 2HG2 THR A 157       4.572   0.259  -0.343  1.00 31.15           H
ATOM   1667 3HG2 THR A 157       2.927   0.499   0.293  1.00 31.15           H
ATOM   1668  N   LEU A 158       0.902   2.338  -1.738  1.00 32.63           N
ATOM   1669  H   LEU A 158       1.045   3.301  -1.469  1.00 32.63           H
ATOM   1670  CA  LEU A 158      -0.478   1.859  -1.781  1.00 37.38           C
ATOM   1671  HA  LEU A 158      -0.513   0.958  -1.167  1.00 37.38           H
ATOM   1672  C   LEU A 158      -0.900   1.451  -3.221  1.00 34.87           C
ATOM   1673  O   LEU A 158      -1.605   0.457  -3.388  1.00 39.21           O
ATOM   1674  CB  LEU A 158      -1.431   2.870  -1.086  1.00 43.55           C
ATOM   1675 1HB  LEU A 158      -2.379   2.361  -0.910  1.00 43.55           H
ATOM   1676 2HB  LEU A 158      -1.014   3.095  -0.104  1.00 43.55           H
ATOM   1677  CG  LEU A 158      -1.713   4.195  -1.823  1.00 41.78           C
ATOM   1678  HG  LEU A 158      -0.833   4.456  -2.411  1.00 41.78           H
ATOM   1679  CD1 LEU A 158      -2.929   4.109  -2.751  1.00 34.21           C
ATOM   1680 1HD1 LEU A 158      -3.028   5.053  -3.288  1.00 34.21           H
ATOM   1681 2HD1 LEU A 158      -3.824   3.935  -2.154  1.00 34.21           H
ATOM   1682 3HD1 LEU A 158      -2.804   3.295  -3.465  1.00 34.21           H
ATOM   1683  CD2 LEU A 158      -1.974   5.322  -0.821  1.00 39.05           C
ATOM   1684 1HD2 LEU A 158      -2.201   6.245  -1.355  1.00 39.05           H
ATOM   1685 2HD2 LEU A 158      -1.086   5.466  -0.207  1.00 39.05           H
ATOM   1686 3HD2 LEU A 158      -2.818   5.053  -0.185  1.00 39.05           H
ATOM   1687  N   CYS A 159      -0.395   2.117  -4.269  1.00 35.03           N
ATOM   1688  H   CYS A 159       0.135   2.965  -4.125  1.00 35.03           H
ATOM   1689  CA  CYS A 159      -0.545   1.657  -5.649  1.00 34.02           C
ATOM   1690  HA  CYS A 159      -1.602   1.472  -5.839  1.00 34.02           H
ATOM   1691  C   CYS A 159       0.222   0.340  -5.907  1.00 29.94           C
ATOM   1692  O   CYS A 159      -0.312  -0.566  -6.545  1.00 37.46           O
ATOM   1693  CB  CYS A 159      -0.071   2.732  -6.627  1.00 33.73           C
ATOM   1694 1HB  CYS A 159       0.946   3.028  -6.372  1.00 33.73           H
ATOM   1695 2HB  CYS A 159      -0.090   2.331  -7.640  1.00 33.73           H
ATOM   1696  SG  CYS A 159      -1.180   4.156  -6.548  1.00 42.02           S
ATOM   1697  HG  CYS A 159      -0.731   4.623  -5.380  1.00 42.02           H
ATOM   1698  N   THR A 160       1.442   0.203  -5.376  1.00 35.02           N
ATOM   1699  H   THR A 160       1.846   0.965  -4.851  1.00 35.02           H
ATOM   1700  CA  THR A 160       2.235  -1.030  -5.453  1.00 39.51           C
ATOM   1701  HA  THR A 160       2.409  -1.256  -6.505  1.00 39.51           H
ATOM   1702  C   THR A 160       1.490  -2.216  -4.818  1.00 37.17           C
ATOM   1703  O   THR A 160       1.546  -3.306  -5.372  1.00 39.82           O
ATOM   1704  CB  THR A 160       3.611  -0.850  -4.799  1.00 37.94           C
ATOM   1705  HB  THR A 160       3.480  -0.381  -3.824  1.00 37.94           H
ATOM   1706  OG1 THR A 160       4.402   0.010  -5.618  1.00 35.71           O
ATOM   1707  HG1 THR A 160       4.079   0.904  -5.486  1.00 35.71           H
ATOM   1708  CG2 THR A 160       4.401  -2.135  -4.591  1.00 31.21           C
ATOM   1709 1HG2 THR A 160       5.365  -1.869  -4.157  1.00 31.21           H
ATOM   1710 2HG2 THR A 160       4.559  -2.638  -5.545  1.00 31.21           H
ATOM   1711 3HG2 THR A 160       3.868  -2.801  -3.912  1.00 31.21           H
ATOM   1712  N   MET A 161       0.738  -2.027  -3.730  1.00 35.47           N
ATOM   1713  H   MET A 161       0.741  -1.133  -3.259  1.00 35.47           H
ATOM   1714  CA  MET A 161      -0.073  -3.087  -3.139  1.00 35.47           C
ATOM   1715  HA  MET A 161       0.586  -3.937  -2.959  1.00 35.47           H
ATOM   1716  C   MET A 161      -1.196  -3.571  -4.100  1.00 34.19           C
ATOM   1717  O   MET A 161      -1.449  -4.772  -4.163  1.00 35.82           O
ATOM   1718  CB  MET A 161      -0.620  -2.648  -1.771  1.00 40.25           C
ATOM   1719 1HB  MET A 161      -1.160  -1.706  -1.862  1.00 40.25           H
ATOM   1720 2HB  MET A 161      -1.302  -3.411  -1.395  1.00 40.25           H
ATOM   1721  CG  MET A 161       0.522  -2.466  -0.757  1.00 49.70           C
ATOM   1722 1HG  MET A 161       1.054  -3.411  -0.653  1.00 49.70           H
ATOM   1723 2HG  MET A 161       1.231  -1.742  -1.159  1.00 49.70           H
ATOM   1724  SD  MET A 161       0.024  -1.907   0.914  1.00 53.76           S
ATOM   1725  CE  MET A 161      -0.720  -3.425   1.571  1.00 66.13           C
ATOM   1726 1HE  MET A 161      -1.039  -3.245   2.598  1.00 66.13           H
ATOM   1727 2HE  MET A 161       0.015  -4.230   1.554  1.00 66.13           H
ATOM   1728 3HE  MET A 161      -1.582  -3.706   0.966  1.00 66.13           H
ATOM   1729  N   SER A 162      -1.790  -2.697  -4.923  1.00 28.80           N
ATOM   1730  H   SER A 162      -1.552  -1.716  -4.876  1.00 28.80           H
ATOM   1731  CA  SER A 162      -2.719  -3.097  -5.985  1.00 30.96           C
ATOM   1732  HA  SER A 162      -3.475  -3.747  -5.546  1.00 30.96           H
ATOM   1733  C   SER A 162      -2.018  -3.877  -7.118  1.00 27.50           C
ATOM   1734  O   SER A 162      -2.541  -4.891  -7.582  1.00 33.85           O
ATOM   1735  CB  SER A 162      -3.434  -1.877  -6.566  1.00 33.77           C
ATOM   1736 1HB  SER A 162      -3.874  -1.296  -5.755  1.00 33.77           H
ATOM   1737 2HB  SER A 162      -2.714  -1.255  -7.097  1.00 33.77           H
ATOM   1738  OG  SER A 162      -4.451  -2.270  -7.460  1.00 47.77           O
ATOM   1739  HG  SER A 162      -5.208  -2.567  -6.948  1.00 47.77           H
ATOM   1740  N   VAL A 163      -0.815  -3.454  -7.529  1.00 30.31           N
ATOM   1741  H   VAL A 163      -0.433  -2.608  -7.132  1.00 30.31           H
ATOM   1742  CA  VAL A 163       0.030  -4.138  -8.525  1.00 30.40           C
ATOM   1743  HA  VAL A 163      -0.555  -4.280  -9.434  1.00 30.40           H
ATOM   1744  C   VAL A 163       0.479  -5.526  -8.023  1.00 34.14           C
ATOM   1745  O   VAL A 163       0.438  -6.504  -8.764  1.00 37.21           O
ATOM   1746  CB  VAL A 163       1.258  -3.271  -8.888  1.00 31.52           C
ATOM   1747  HB  VAL A 163       1.789  -3.033  -7.967  1.00 31.52           H
ATOM   1748  CG1 VAL A 163       2.240  -3.980  -9.832  1.00 32.66           C
ATOM   1749 1HG1 VAL A 163       3.032  -3.284 -10.109  1.00 32.66           H
ATOM   1750 2HG1 VAL A 163       1.712  -4.306 -10.728  1.00 32.66           H
ATOM   1751 3HG1 VAL A 163       2.674  -4.844  -9.329  1.00 32.66           H
ATOM   1752  CG2 VAL A 163       0.847  -1.954  -9.559  1.00 26.59           C
ATOM   1753 1HG2 VAL A 163       1.730  -1.327  -9.679  1.00 26.59           H
ATOM   1754 2HG2 VAL A 163       0.112  -1.434  -8.944  1.00 26.59           H
ATOM   1755 3HG2 VAL A 163       0.416  -2.168 -10.537  1.00 26.59           H
ATOM   1756  N   ASP A 164       0.856  -5.627  -6.751  1.00 33.76           N
ATOM   1757  H   ASP A 164       0.911  -4.777  -6.208  1.00 33.76           H
ATOM   1758  CA  ASP A 164       1.269  -6.863  -6.081  1.00 30.01           C
ATOM   1759  HA  ASP A 164       2.079  -7.323  -6.648  1.00 30.01           H
ATOM   1760  C   ASP A 164       0.113  -7.881  -5.987  1.00 34.12           C
ATOM   1761  O   ASP A 164       0.298  -9.059  -6.288  1.00 35.72           O
ATOM   1762  CB  ASP A 164       1.792  -6.482  -4.688  1.00 34.22           C
ATOM   1763 1HB  ASP A 164       2.600  -5.759  -4.800  1.00 34.22           H
ATOM   1764 2HB  ASP A 164       0.991  -6.007  -4.122  1.00 34.22           H
ATOM   1765  CG  ASP A 164       2.309  -7.688  -3.903  1.00 38.67           C
ATOM   1766  OD1 ASP A 164       3.083  -8.498  -4.449  1.00 41.22           O
ATOM   1767  OD2 ASP A 164       1.962  -7.834  -2.708  1.00 42.20           O
ATOM   1768  N   ARG A 165      -1.099  -7.425  -5.641  1.00 31.74           N
ATOM   1769  H   ARG A 165      -1.201  -6.456  -5.374  1.00 31.74           H
ATOM   1770  CA  ARG A 165      -2.322  -8.237  -5.631  1.00 36.70           C
ATOM   1771  HA  ARG A 165      -2.102  -9.172  -5.117  1.00 36.70           H
ATOM   1772  C   ARG A 165      -2.806  -8.591  -7.061  1.00 38.55           C
ATOM   1773  O   ARG A 165      -3.299  -9.695  -7.277  1.00 34.10           O
ATOM   1774  CB  ARG A 165      -3.414  -7.513  -4.829  1.00 37.46           C
ATOM   1775 1HB  ARG A 165      -3.540  -6.498  -5.204  1.00 37.46           H
ATOM   1776 2HB  ARG A 165      -4.356  -8.049  -4.940  1.00 37.46           H
ATOM   1777  CG  ARG A 165      -3.062  -7.443  -3.332  1.00 39.84           C
ATOM   1778 1HG  ARG A 165      -2.968  -8.450  -2.927  1.00 39.84           H
ATOM   1779 2HG  ARG A 165      -2.103  -6.945  -3.188  1.00 39.84           H
ATOM   1780  CD  ARG A 165      -4.142  -6.687  -2.552  1.00 47.40           C
ATOM   1781 1HD  ARG A 165      -4.228  -5.682  -2.964  1.00 47.40           H
ATOM   1782 2HD  ARG A 165      -5.097  -7.201  -2.656  1.00 47.40           H
ATOM   1783  NE  ARG A 165      -3.806  -6.590  -1.123  1.00 52.02           N
ATOM   1784  HE  ARG A 165      -3.188  -7.307  -0.768  1.00 52.02           H
ATOM   1785  CZ  ARG A 165      -4.290  -5.653  -0.298  1.00 56.13           C
ATOM   1786  NH1 ARG A 165      -5.176  -4.771  -0.652  1.00 47.41           N
ATOM   1787 1HH1 ARG A 165      -5.686  -4.894  -1.515  1.00 47.41           H
ATOM   1788 2HH1 ARG A 165      -5.540  -4.161   0.067  1.00 47.41           H
ATOM   1789  NH2 ARG A 165      -3.868  -5.581   0.923  1.00 58.79           N
ATOM   1790 1HH2 ARG A 165      -3.269  -6.300   1.304  1.00 58.79           H
ATOM   1791 2HH2 ARG A 165      -4.278  -4.889   1.534  1.00 58.79           H
ATOM   1792  N   TYR A 166      -2.569  -7.724  -8.047  1.00 35.25           N
ATOM   1793  H   TYR A 166      -2.197  -6.813  -7.821  1.00 35.25           H
ATOM   1794  CA  TYR A 166      -2.779  -8.026  -9.460  1.00 33.77           C
ATOM   1795  HA  TYR A 166      -3.809  -8.359  -9.593  1.00 33.77           H
ATOM   1796  C   TYR A 166      -1.847  -9.169  -9.919  1.00 28.93           C
ATOM   1797  O   TYR A 166      -2.314 -10.142 -10.506  1.00 36.35           O
ATOM   1798  CB  TYR A 166      -2.587  -6.757 -10.309  1.00 32.15           C
ATOM   1799 1HB  TYR A 166      -3.470  -6.126 -10.196  1.00 32.15           H
ATOM   1800 2HB  TYR A 166      -1.738  -6.188  -9.931  1.00 32.15           H
ATOM   1801  CG  TYR A 166      -2.371  -7.036 -11.788  1.00 32.95           C
ATOM   1802  CD1 TYR A 166      -3.446  -7.488 -12.573  1.00 33.23           C
ATOM   1803  HD1 TYR A 166      -4.430  -7.592 -12.141  1.00 33.23           H
ATOM   1804  CD2 TYR A 166      -1.080  -6.941 -12.347  1.00 34.57           C
ATOM   1805  HD2 TYR A 166      -0.248  -6.606 -11.745  1.00 34.57           H
ATOM   1806  CE1 TYR A 166      -3.228  -7.878 -13.905  1.00 37.25           C
ATOM   1807  HE1 TYR A 166      -4.042  -8.277 -14.492  1.00 37.25           H
ATOM   1808  CE2 TYR A 166      -0.854  -7.335 -13.679  1.00 31.86           C
ATOM   1809  HE2 TYR A 166       0.138  -7.292 -14.105  1.00 31.86           H
ATOM   1810  CZ  TYR A 166      -1.930  -7.815 -14.457  1.00 36.03           C
ATOM   1811  OH  TYR A 166      -1.729  -8.235 -15.734  1.00 44.80           O
ATOM   1812  HH  TYR A 166      -0.996  -8.849 -15.822  1.00 44.80           H
ATOM   1813  N   ILE A 167      -0.552  -9.103  -9.593  1.00 30.53           N
ATOM   1814  H   ILE A 167      -0.197  -8.279  -9.130  1.00 30.53           H
ATOM   1815  CA  ILE A 167       0.410 -10.167  -9.880  1.00 33.93           C
ATOM   1816  HA  ILE A 167       0.353 -10.384 -10.947  1.00 33.93           H
ATOM   1817  C   ILE A 167       0.024 -11.460  -9.118  1.00 37.15           C
ATOM   1818  O   ILE A 167       0.041 -12.529  -9.720  1.00 34.00           O
ATOM   1819  CB  ILE A 167       1.853  -9.682  -9.586  1.00 39.01           C
ATOM   1820  HB  ILE A 167       1.851  -9.205  -8.606  1.00 39.01           H
ATOM   1821  CG1 ILE A 167       2.275  -8.647 -10.650  1.00 38.10           C
ATOM   1822 1HG1 ILE A 167       2.470  -9.175 -11.584  1.00 38.10           H
ATOM   1823 2HG1 ILE A 167       1.442  -7.963 -10.812  1.00 38.10           H
ATOM   1824  CG2 ILE A 167       2.862 -10.848  -9.551  1.00 35.40           C
ATOM   1825 1HG2 ILE A 167       3.870 -10.452  -9.430  1.00 35.40           H
ATOM   1826 2HG2 ILE A 167       2.800 -11.408 -10.484  1.00 35.40           H
ATOM   1827 3HG2 ILE A 167       2.626 -11.506  -8.715  1.00 35.40           H
ATOM   1828  CD1 ILE A 167       3.491  -7.794 -10.271  1.00 35.60           C
ATOM   1829 1HD1 ILE A 167       3.626  -7.018 -11.024  1.00 35.60           H
ATOM   1830 2HD1 ILE A 167       4.386  -8.415 -10.223  1.00 35.60           H
ATOM   1831 3HD1 ILE A 167       3.316  -7.332  -9.299  1.00 35.60           H
ATOM   1832  N   ALA A 168      -0.395 -11.367  -7.852  1.00 34.16           N
ATOM   1833  H   ALA A 168      -0.350 -10.469  -7.390  1.00 34.16           H
ATOM   1834  CA  ALA A 168      -0.874 -12.496  -7.051  1.00 33.98           C
ATOM   1835  HA  ALA A 168      -0.052 -13.195  -6.899  1.00 33.98           H
ATOM   1836  C   ALA A 168      -2.031 -13.267  -7.730  1.00 36.35           C
ATOM   1837  O   ALA A 168      -1.987 -14.493  -7.843  1.00 39.08           O
ATOM   1838  CB  ALA A 168      -1.293 -11.966  -5.674  1.00 33.75           C
ATOM   1839 1HB  ALA A 168      -0.472 -11.390  -5.245  1.00 33.75           H
ATOM   1840 2HB  ALA A 168      -1.527 -12.807  -5.021  1.00 33.75           H
ATOM   1841 3HB  ALA A 168      -2.171 -11.328  -5.774  1.00 33.75           H
ATOM   1842  N   VAL A 169      -3.058 -12.552  -8.193  1.00 33.09           N
ATOM   1843  H   VAL A 169      -3.061 -11.553  -8.043  1.00 33.09           H
ATOM   1844  CA  VAL A 169      -4.285 -13.141  -8.733  1.00 33.26           C
ATOM   1845  HA  VAL A 169      -4.482 -14.066  -8.190  1.00 33.26           H
ATOM   1846  C   VAL A 169      -4.163 -13.481 -10.232  1.00 36.39           C
ATOM   1847  O   VAL A 169      -4.503 -14.598 -10.625  1.00 35.47           O
ATOM   1848  CB  VAL A 169      -5.471 -12.202  -8.447  1.00 37.14           C
ATOM   1849  HB  VAL A 169      -5.213 -11.202  -8.795  1.00 37.14           H
ATOM   1850  CG1 VAL A 169      -6.767 -12.625  -9.144  1.00 36.50           C
ATOM   1851 1HG1 VAL A 169      -7.595 -12.012  -8.788  1.00 36.50           H
ATOM   1852 2HG1 VAL A 169      -6.974 -13.674  -8.933  1.00 36.50           H
ATOM   1853 3HG1 VAL A 169      -6.647 -12.487 -10.219  1.00 36.50           H
ATOM   1854  CG2 VAL A 169      -5.728 -12.162  -6.937  1.00 35.69           C
ATOM   1855 1HG2 VAL A 169      -6.634 -11.593  -6.731  1.00 35.69           H
ATOM   1856 2HG2 VAL A 169      -4.880 -11.690  -6.441  1.00 35.69           H
ATOM   1857 3HG2 VAL A 169      -5.846 -13.180  -6.566  1.00 35.69           H
ATOM   1858  N   CYS A 170      -3.682 -12.557 -11.067  1.00 33.56           N
ATOM   1859  H   CYS A 170      -3.388 -11.662 -10.703  1.00 33.56           H
ATOM   1860  CA  CYS A 170      -3.615 -12.730 -12.520  1.00 38.11           C
ATOM   1861  HA  CYS A 170      -4.498 -13.289 -12.830  1.00 38.11           H
ATOM   1862  C   CYS A 170      -2.369 -13.529 -12.975  1.00 36.89           C
ATOM   1863  O   CYS A 170      -2.488 -14.353 -13.885  1.00 40.09           O
ATOM   1864  CB  CYS A 170      -3.701 -11.365 -13.206  1.00 34.39           C
ATOM   1865 1HB  CYS A 170      -2.869 -10.744 -12.873  1.00 34.39           H
ATOM   1866 2HB  CYS A 170      -3.627 -11.501 -14.285  1.00 34.39           H
ATOM   1867  SG  CYS A 170      -5.277 -10.562 -12.794  1.00 40.02           S
ATOM   1868  HG  CYS A 170      -6.025 -11.313 -13.608  1.00 40.02           H
ATOM   1869  N   HIS A 171      -1.222 -13.363 -12.305  1.00 32.66           N
ATOM   1870  H   HIS A 171      -1.210 -12.743 -11.508  1.00 32.66           H
ATOM   1871  CA  HIS A 171       0.056 -14.023 -12.628  1.00 33.10           C
ATOM   1872  HA  HIS A 171      -0.096 -14.667 -13.495  1.00 33.10           H
ATOM   1873  C   HIS A 171       0.583 -14.931 -11.475  1.00 34.78           C
ATOM   1874  O   HIS A 171       1.718 -14.749 -11.021  1.00 36.09           O
ATOM   1875  CB  HIS A 171       1.093 -12.966 -13.042  1.00 39.44           C
ATOM   1876 1HB  HIS A 171       1.294 -12.315 -12.192  1.00 39.44           H
ATOM   1877 2HB  HIS A 171       2.017 -13.488 -13.289  1.00 39.44           H
ATOM   1878  CG  HIS A 171       0.690 -12.108 -14.226  1.00 44.90           C
ATOM   1879  ND1 HIS A 171       0.527 -12.532 -15.518  1.00 46.20           N
ATOM   1880  HD1 HIS A 171       0.639 -13.461 -15.899  1.00 46.20           H
ATOM   1881  CD2 HIS A 171       0.428 -10.766 -14.241  1.00 44.59           C
ATOM   1882  HD2 HIS A 171       0.447 -10.058 -13.426  1.00 44.59           H
ATOM   1883  CE1 HIS A 171       0.195 -11.496 -16.251  1.00 46.37           C
ATOM   1884  HE1 HIS A 171       0.009 -11.470 -17.315  1.00 46.37           H
ATOM   1885  NE2 HIS A 171       0.148 -10.385 -15.528  1.00 43.11           N
ATOM   1886  N   PRO A 172      -0.195 -15.923 -10.992  1.00 35.33           N
ATOM   1887  CA  PRO A 172       0.129 -16.722  -9.804  1.00 34.03           C
ATOM   1888  HA  PRO A 172       0.144 -16.066  -8.934  1.00 34.03           H
ATOM   1889  C   PRO A 172       1.485 -17.459  -9.868  1.00 42.17           C
ATOM   1890  O   PRO A 172       2.058 -17.754  -8.821  1.00 42.46           O
ATOM   1891  CB  PRO A 172      -1.040 -17.706  -9.650  1.00 32.29           C
ATOM   1892 1HB  PRO A 172      -0.724 -18.689  -9.300  1.00 32.29           H
ATOM   1893 2HB  PRO A 172      -1.792 -17.284  -8.983  1.00 32.29           H
ATOM   1894  CG  PRO A 172      -1.593 -17.808 -11.059  1.00 33.23           C
ATOM   1895 1HG  PRO A 172      -0.979 -18.488 -11.650  1.00 33.23           H
ATOM   1896 2HG  PRO A 172      -2.641 -18.105 -11.086  1.00 33.23           H
ATOM   1897  CD  PRO A 172      -1.435 -16.388 -11.559  1.00 37.37           C
ATOM   1898 1HD  PRO A 172      -1.378 -16.373 -12.647  1.00 37.37           H
ATOM   1899 2HD  PRO A 172      -2.263 -15.776 -11.202  1.00 37.37           H
ATOM   1900  N   VAL A 173       2.052 -17.734 -11.048  1.00 35.97           N
ATOM   1901  H   VAL A 173       1.578 -17.510 -11.912  1.00 35.97           H
ATOM   1902  CA  VAL A 173       3.413 -18.265 -11.165  1.00 38.72           C
ATOM   1903  HA  VAL A 173       3.538 -19.032 -10.401  1.00 38.72           H
ATOM   1904  C   VAL A 173       4.468 -17.163 -10.903  1.00 38.98           C
ATOM   1905  O   VAL A 173       5.370 -17.368 -10.092  1.00 40.23           O
ATOM   1906  CB  VAL A 173       3.632 -18.969 -12.517  1.00 45.97           C
ATOM   1907  HB  VAL A 173       3.446 -18.252 -13.316  1.00 45.97           H
ATOM   1908  CG1 VAL A 173       5.062 -19.505 -12.657  1.00 47.22           C
ATOM   1909 1HG1 VAL A 173       5.147 -20.011 -13.619  1.00 47.22           H
ATOM   1910 2HG1 VAL A 173       5.270 -20.211 -11.854  1.00 47.22           H
ATOM   1911 3HG1 VAL A 173       5.777 -18.683 -12.614  1.00 47.22           H
ATOM   1912  CG2 VAL A 173       2.665 -20.157 -12.661  1.00 45.55           C
ATOM   1913 1HG2 VAL A 173       2.864 -20.670 -13.602  1.00 45.55           H
ATOM   1914 2HG2 VAL A 173       1.636 -19.798 -12.653  1.00 45.55           H
ATOM   1915 3HG2 VAL A 173       2.815 -20.848 -11.832  1.00 45.55           H
ATOM   1916  N   LYS A 174       4.320 -15.962 -11.485  1.00 37.75           N
ATOM   1917  H   LYS A 174       3.506 -15.783 -12.056  1.00 37.75           H
ATOM   1918  CA  LYS A 174       5.178 -14.798 -11.200  1.00 41.25           C
ATOM   1919  HA  LYS A 174       6.212 -15.094 -11.378  1.00 41.25           H
ATOM   1920  C   LYS A 174       5.050 -14.344  -9.735  1.00 42.02           C
ATOM   1921  O   LYS A 174       6.023 -13.864  -9.158  1.00 40.81           O
ATOM   1922  CB  LYS A 174       4.862 -13.610 -12.128  1.00 45.68           C
ATOM   1923 1HB  LYS A 174       3.847 -13.270 -11.923  1.00 45.68           H
ATOM   1924 2HB  LYS A 174       5.549 -12.796 -11.894  1.00 45.68           H
ATOM   1925  CG  LYS A 174       5.007 -13.964 -13.615  1.00 60.42           C
ATOM   1926 1HG  LYS A 174       5.979 -14.432 -13.773  1.00 60.42           H
ATOM   1927 2HG  LYS A 174       4.225 -14.673 -13.886  1.00 60.42           H
ATOM   1928  CD  LYS A 174       4.909 -12.734 -14.517  1.00 66.87           C
ATOM   1929 1HD  LYS A 174       3.965 -12.223 -14.328  1.00 66.87           H
ATOM   1930 2HD  LYS A 174       5.745 -12.067 -14.309  1.00 66.87           H
ATOM   1931  CE  LYS A 174       4.963 -13.208 -15.974  1.00 70.70           C
ATOM   1932 1HE  LYS A 174       5.888 -13.763 -16.133  1.00 70.70           H
ATOM   1933 2HE  LYS A 174       4.136 -13.894 -16.156  1.00 70.70           H
ATOM   1934  NZ  LYS A 174       4.878 -12.093 -16.941  1.00 73.90           N
ATOM   1935 1HZ  LYS A 174       4.763 -12.499 -17.858  1.00 73.90           H
ATOM   1936 2HZ  LYS A 174       5.722 -11.537 -16.922  1.00 73.90           H
ATOM   1937 3HZ  LYS A 174       4.084 -11.507 -16.730  1.00 73.90           H
ATOM   1938  N   ALA A 175       3.893 -14.566  -9.112  1.00 36.08           N
ATOM   1939  H   ALA A 175       3.108 -14.880  -9.665  1.00 36.08           H
ATOM   1940  CA  ALA A 175       3.662 -14.323  -7.696  1.00 31.90           C
ATOM   1941  HA  ALA A 175       3.866 -13.269  -7.505  1.00 31.90           H
ATOM   1942  C   ALA A 175       4.575 -15.156  -6.762  1.00 34.40           C
ATOM   1943  O   ALA A 175       4.741 -14.786  -5.602  1.00 37.29           O
ATOM   1944  CB  ALA A 175       2.187 -14.588  -7.393  1.00 31.50           C
ATOM   1945 1HB  ALA A 175       1.569 -14.055  -8.115  1.00 31.50           H
ATOM   1946 2HB  ALA A 175       1.958 -14.235  -6.387  1.00 31.50           H
ATOM   1947 3HB  ALA A 175       1.984 -15.656  -7.458  1.00 31.50           H
ATOM   1948  N   LEU A 176       5.195 -16.245  -7.230  1.00 33.86           N
ATOM   1949  H   LEU A 176       5.029 -16.556  -8.176  1.00 33.86           H
ATOM   1950  CA  LEU A 176       6.217 -16.965  -6.468  1.00 37.50           C
ATOM   1951  HA  LEU A 176       5.850 -17.126  -5.455  1.00 37.50           H
ATOM   1952  C   LEU A 176       7.535 -16.162  -6.372  1.00 46.13           C
ATOM   1953  O   LEU A 176       8.185 -16.185  -5.328  1.00 42.85           O
ATOM   1954  CB  LEU A 176       6.477 -18.340  -7.119  1.00 33.54           C
ATOM   1955 1HB  LEU A 176       6.813 -18.176  -8.143  1.00 33.54           H
ATOM   1956 2HB  LEU A 176       7.294 -18.824  -6.584  1.00 33.54           H
ATOM   1957  CG  LEU A 176       5.260 -19.281  -7.125  1.00 38.83           C
ATOM   1958  HG  LEU A 176       4.421 -18.764  -7.591  1.00 38.83           H
ATOM   1959  CD1 LEU A 176       5.568 -20.529  -7.952  1.00 39.67           C
ATOM   1960 1HD1 LEU A 176       4.666 -21.137  -8.030  1.00 39.67           H
ATOM   1961 2HD1 LEU A 176       6.357 -21.108  -7.472  1.00 39.67           H
ATOM   1962 3HD1 LEU A 176       5.891 -20.228  -8.948  1.00 39.67           H
ATOM   1963  CD2 LEU A 176       4.875 -19.701  -5.703  1.00 34.89           C
ATOM   1964 1HD2 LEU A 176       4.079 -20.444  -5.753  1.00 34.89           H
ATOM   1965 2HD2 LEU A 176       4.525 -18.830  -5.148  1.00 34.89           H
ATOM   1966 3HD2 LEU A 176       5.741 -20.129  -5.200  1.00 34.89           H
ATOM   1967  N   ASP A 177       7.913 -15.445  -7.432  1.00 45.43           N
ATOM   1968  H   ASP A 177       7.307 -15.426  -8.240  1.00 45.43           H
ATOM   1969  CA  ASP A 177       9.109 -14.600  -7.486  1.00 43.87           C
ATOM   1970  HA  ASP A 177       9.895 -15.056  -6.884  1.00 43.87           H
ATOM   1971  C   ASP A 177       8.845 -13.183  -6.926  1.00 44.03           C
ATOM   1972  O   ASP A 177       9.517 -12.739  -5.997  1.00 45.83           O
ATOM   1973  CB  ASP A 177       9.614 -14.527  -8.937  1.00 51.38           C
ATOM   1974 1HB  ASP A 177       8.830 -14.117  -9.574  1.00 51.38           H
ATOM   1975 2HB  ASP A 177      10.466 -13.848  -8.976  1.00 51.38           H
ATOM   1976  CG  ASP A 177      10.044 -15.887  -9.505  1.00 66.86           C
ATOM   1977  OD1 ASP A 177      10.846 -16.592  -8.843  1.00 72.14           O
ATOM   1978  OD2 ASP A 177       9.668 -16.208 -10.659  1.00 67.38           O
ATOM   1979  N   PHE A 178       7.846 -12.470  -7.452  1.00 39.67           N
ATOM   1980  H   PHE A 178       7.289 -12.881  -8.187  1.00 39.67           H
ATOM   1981  CA  PHE A 178       7.616 -11.049  -7.171  1.00 36.59           C
ATOM   1982  HA  PHE A 178       8.524 -10.502  -7.421  1.00 36.59           H
ATOM   1983  C   PHE A 178       7.281 -10.755  -5.688  1.00 42.67           C
ATOM   1984  O   PHE A 178       7.496  -9.640  -5.215  1.00 41.21           O
ATOM   1985  CB  PHE A 178       6.491 -10.546  -8.090  1.00 39.40           C
ATOM   1986 1HB  PHE A 178       6.728 -10.814  -9.120  1.00 39.40           H
ATOM   1987 2HB  PHE A 178       5.563 -11.052  -7.823  1.00 39.40           H
ATOM   1988  CG  PHE A 178       6.262  -9.042  -8.020  1.00 50.00           C
ATOM   1989  CD1 PHE A 178       7.095  -8.174  -8.753  1.00 54.30           C
ATOM   1990  HD1 PHE A 178       7.875  -8.573  -9.384  1.00 54.30           H
ATOM   1991  CD2 PHE A 178       5.251  -8.503  -7.204  1.00 48.54           C
ATOM   1992  HD2 PHE A 178       4.608  -9.167  -6.647  1.00 48.54           H
ATOM   1993  CE1 PHE A 178       6.926  -6.781  -8.660  1.00 50.61           C
ATOM   1994  HE1 PHE A 178       7.573  -6.114  -9.210  1.00 50.61           H
ATOM   1995  CE2 PHE A 178       5.093  -7.111  -7.098  1.00 52.43           C
ATOM   1996  HE2 PHE A 178       4.330  -6.710  -6.446  1.00 52.43           H
ATOM   1997  CZ  PHE A 178       5.929  -6.248  -7.826  1.00 47.01           C
ATOM   1998  HZ  PHE A 178       5.799  -5.180  -7.738  1.00 47.01           H
ATOM   1999  N   ARG A 179       6.756 -11.742  -4.948  1.00 36.86           N
ATOM   2000  H   ARG A 179       6.637 -12.649  -5.376  1.00 36.86           H
ATOM   2001  CA  ARG A 179       6.257 -11.600  -3.573  1.00 35.56           C
ATOM   2002  HA  ARG A 179       6.124 -10.534  -3.390  1.00 35.56           H
ATOM   2003  C   ARG A 179       7.241 -12.134  -2.494  1.00 37.85           C
ATOM   2004  O   ARG A 179       6.816 -12.436  -1.380  1.00 45.57           O
ATOM   2005  CB  ARG A 179       4.849 -12.210  -3.441  1.00 38.55           C
ATOM   2006 1HB  ARG A 179       4.926 -13.297  -3.420  1.00 38.55           H
ATOM   2007 2HB  ARG A 179       4.415 -11.878  -2.498  1.00 38.55           H
ATOM   2008  CG  ARG A 179       3.899 -11.808  -4.585  1.00 40.42           C
ATOM   2009 1HG  ARG A 179       4.012 -10.747  -4.804  1.00 40.42           H
ATOM   2010 2HG  ARG A 179       4.175 -12.351  -5.489  1.00 40.42           H
ATOM   2011  CD  ARG A 179       2.427 -12.095  -4.263  1.00 40.38           C
ATOM   2012 1HD  ARG A 179       1.883 -12.224  -5.199  1.00 40.38           H
ATOM   2013 2HD  ARG A 179       2.351 -13.011  -3.676  1.00 40.38           H
ATOM   2014  NE  ARG A 179       1.832 -10.988  -3.507  1.00 35.37           N
ATOM   2015  HE  ARG A 179       2.259 -10.094  -3.702  1.00 35.37           H
ATOM   2016  CZ  ARG A 179       0.744 -11.056  -2.729  1.00 42.06           C
ATOM   2017  NH1 ARG A 179       0.119 -12.163  -2.446  1.00 37.45           N
ATOM   2018 1HH1 ARG A 179       0.507 -13.057  -2.709  1.00 37.45           H
ATOM   2019 2HH1 ARG A 179      -0.788 -12.117  -2.004  1.00 37.45           H
ATOM   2020  NH2 ARG A 179       0.266  -9.961  -2.230  1.00 39.24           N
ATOM   2021 1HH2 ARG A 179       0.792  -9.114  -2.392  1.00 39.24           H
ATOM   2022 2HH2 ARG A 179      -0.434  -9.989  -1.502  1.00 39.24           H
ATOM   2023  N   THR A 180       8.536 -12.245  -2.800  1.00 36.81           N
ATOM   2024  H   THR A 180       8.857 -11.998  -3.725  1.00 36.81           H
ATOM   2025  CA  THR A 180       9.577 -12.421  -1.776  1.00 39.33           C
ATOM   2026  HA  THR A 180       9.262 -13.225  -1.111  1.00 39.33           H
ATOM   2027  C   THR A 180       9.745 -11.139  -0.940  1.00 38.70           C
ATOM   2028  O   THR A 180       9.584 -10.030  -1.463  1.00 35.56           O
ATOM   2029  CB  THR A 180      10.946 -12.806  -2.371  1.00 44.70           C
ATOM   2030  HB  THR A 180      11.657 -12.923  -1.552  1.00 44.70           H
ATOM   2031  OG1 THR A 180      11.430 -11.780  -3.204  1.00 42.00           O
ATOM   2032  HG1 THR A 180      12.258 -12.067  -3.597  1.00 42.00           H
ATOM   2033  CG2 THR A 180      10.909 -14.119  -3.147  1.00 47.87           C
ATOM   2034 1HG2 THR A 180      11.904 -14.332  -3.538  1.00 47.87           H
ATOM   2035 2HG2 THR A 180      10.201 -14.050  -3.973  1.00 47.87           H
ATOM   2036 3HG2 THR A 180      10.604 -14.918  -2.471  1.00 47.87           H
ATOM   2037  N   PRO A 181      10.129 -11.240   0.349  1.00 40.61           N
ATOM   2038  CA  PRO A 181      10.428 -10.058   1.159  1.00 39.23           C
ATOM   2039  HA  PRO A 181       9.568  -9.389   1.174  1.00 39.23           H
ATOM   2040  C   PRO A 181      11.634  -9.276   0.601  1.00 42.47           C
ATOM   2041  O   PRO A 181      11.671  -8.047   0.668  1.00 36.97           O
ATOM   2042  CB  PRO A 181      10.675 -10.600   2.571  1.00 41.18           C
ATOM   2043 1HB  PRO A 181      11.454 -10.050   3.100  1.00 41.18           H
ATOM   2044 2HB  PRO A 181       9.741 -10.580   3.131  1.00 41.18           H
ATOM   2045  CG  PRO A 181      11.117 -12.038   2.350  1.00 43.69           C
ATOM   2046 1HG  PRO A 181      12.188 -12.077   2.154  1.00 43.69           H
ATOM   2047 2HG  PRO A 181      10.848 -12.679   3.190  1.00 43.69           H
ATOM   2048  CD  PRO A 181      10.345 -12.451   1.111  1.00 42.41           C
ATOM   2049 1HD  PRO A 181      10.931 -13.155   0.521  1.00 42.41           H
ATOM   2050 2HD  PRO A 181       9.384 -12.884   1.390  1.00 42.41           H
ATOM   2051  N   ARG A 182      12.585  -9.980  -0.029  1.00 40.41           N
ATOM   2052  H   ARG A 182      12.506 -10.987  -0.046  1.00 40.41           H
ATOM   2053  CA  ARG A 182      13.737  -9.396  -0.716  1.00 39.02           C
ATOM   2054  HA  ARG A 182      14.283  -8.789   0.006  1.00 39.02           H
ATOM   2055  C   ARG A 182      13.307  -8.482  -1.883  1.00 39.17           C
ATOM   2056  O   ARG A 182      13.828  -7.371  -1.981  1.00 38.52           O
ATOM   2057  CB  ARG A 182      14.657 -10.537  -1.179  1.00 46.89           C
ATOM   2058 1HB  ARG A 182      14.789 -11.242  -0.359  1.00 46.89           H
ATOM   2059 2HB  ARG A 182      14.198 -11.064  -2.015  1.00 46.89           H
ATOM   2060  CG  ARG A 182      16.036 -10.020  -1.616  1.00 49.21           C
ATOM   2061 1HG  ARG A 182      15.936  -9.310  -2.437  1.00 49.21           H
ATOM   2062 2HG  ARG A 182      16.502  -9.517  -0.769  1.00 49.21           H
ATOM   2063  CD  ARG A 182      16.937 -11.177  -2.065  1.00 61.23           C
ATOM   2064 1HD  ARG A 182      16.862 -11.986  -1.339  1.00 61.23           H
ATOM   2065 2HD  ARG A 182      16.614 -11.551  -3.037  1.00 61.23           H
ATOM   2066  NE  ARG A 182      18.333 -10.737  -2.157  1.00 70.36           N
ATOM   2067  HE  ARG A 182      18.835 -10.803  -1.283  1.00 70.36           H
ATOM   2068  CZ  ARG A 182      18.907 -10.141  -3.213  1.00 68.95           C
ATOM   2069  NH1 ARG A 182      18.384 -10.092  -4.403  1.00 62.21           N
ATOM   2070 1HH1 ARG A 182      17.618 -10.708  -4.635  1.00 62.21           H
ATOM   2071 2HH1 ARG A 182      18.924  -9.658  -5.138  1.00 62.21           H
ATOM   2072  NH2 ARG A 182      20.064  -9.582  -3.057  1.00 72.71           N
ATOM   2073 1HH2 ARG A 182      20.528  -9.650  -2.163  1.00 72.71           H
ATOM   2074 2HH2 ARG A 182      20.511  -9.097  -3.823  1.00 72.71           H
ATOM   2075  N   ASN A 183      12.341  -8.894  -2.713  1.00 36.92           N
ATOM   2076  H   ASN A 183      11.929  -9.809  -2.600  1.00 36.92           H
ATOM   2077  CA  ASN A 183      11.790  -8.045  -3.768  1.00 41.23           C
ATOM   2078  HA  ASN A 183      12.630  -7.637  -4.330  1.00 41.23           H
ATOM   2079  C   ASN A 183      10.992  -6.847  -3.188  1.00 40.20           C
ATOM   2080  O   ASN A 183      11.205  -5.731  -3.652  1.00 35.89           O
ATOM   2081  CB  ASN A 183      10.937  -8.874  -4.752  1.00 36.80           C
ATOM   2082 1HB  ASN A 183      10.352  -9.620  -4.214  1.00 36.80           H
ATOM   2083 2HB  ASN A 183      10.226  -8.214  -5.250  1.00 36.80           H
ATOM   2084  CG  ASN A 183      11.792  -9.574  -5.807  1.00 51.14           C
ATOM   2085  OD1 ASN A 183      12.747  -9.019  -6.332  1.00 51.81           O
ATOM   2086  ND2 ASN A 183      11.505 -10.791  -6.184  1.00 45.86           N
ATOM   2087 1HD2 ASN A 183      12.117 -11.234  -6.854  1.00 45.86           H
ATOM   2088 2HD2 ASN A 183      10.755 -11.318  -5.760  1.00 45.86           H
ATOM   2089  N   ALA A 184      10.169  -7.025  -2.149  1.00 40.21           N
ATOM   2090  H   ALA A 184       9.981  -7.955  -1.802  1.00 40.21           H
ATOM   2091  CA  ALA A 184       9.401  -5.930  -1.558  1.00 38.93           C
ATOM   2092  HA  ALA A 184       8.738  -5.532  -2.327  1.00 38.93           H
ATOM   2093  C   ALA A 184      10.300  -4.755  -1.074  1.00 39.26           C
ATOM   2094  O   ALA A 184       9.993  -3.589  -1.331  1.00 40.27           O
ATOM   2095  CB  ALA A 184       8.525  -6.495  -0.434  1.00 35.93           C
ATOM   2096 1HB  ALA A 184       7.876  -7.268  -0.846  1.00 35.93           H
ATOM   2097 2HB  ALA A 184       7.917  -5.693  -0.017  1.00 35.93           H
ATOM   2098 3HB  ALA A 184       9.150  -6.924   0.349  1.00 35.93           H
ATOM   2099  N   LYS A 185      11.458  -5.051  -0.463  1.00 36.41           N
ATOM   2100  H   LYS A 185      11.668  -6.014  -0.242  1.00 36.41           H
ATOM   2101  CA  LYS A 185      12.461  -4.056  -0.065  1.00 38.91           C
ATOM   2102  HA  LYS A 185      11.960  -3.286   0.522  1.00 38.91           H
ATOM   2103  C   LYS A 185      13.124  -3.354  -1.282  1.00 44.38           C
ATOM   2104  O   LYS A 185      13.372  -2.151  -1.221  1.00 39.25           O
ATOM   2105  CB  LYS A 185      13.517  -4.709   0.844  1.00 38.84           C
ATOM   2106 1HB  LYS A 185      13.909  -5.593   0.341  1.00 38.84           H
ATOM   2107 2HB  LYS A 185      14.328  -3.998   1.002  1.00 38.84           H
ATOM   2108  CG  LYS A 185      12.937  -5.110   2.210  1.00 51.01           C
ATOM   2109 1HG  LYS A 185      12.558  -4.215   2.705  1.00 51.01           H
ATOM   2110 2HG  LYS A 185      12.114  -5.807   2.050  1.00 51.01           H
ATOM   2111  CD  LYS A 185      13.974  -5.800   3.106  1.00 62.35           C
ATOM   2112 1HD  LYS A 185      14.347  -6.688   2.596  1.00 62.35           H
ATOM   2113 2HD  LYS A 185      14.794  -5.108   3.296  1.00 62.35           H
ATOM   2114  CE  LYS A 185      13.335  -6.235   4.434  1.00 78.25           C
ATOM   2115 1HE  LYS A 185      13.010  -5.347   4.975  1.00 78.25           H
ATOM   2116 2HE  LYS A 185      12.454  -6.840   4.219  1.00 78.25           H
ATOM   2117  NZ  LYS A 185      14.277  -7.031   5.258  1.00 87.36           N
ATOM   2118 1HZ  LYS A 185      13.745  -7.580   5.917  1.00 87.36           H
ATOM   2119 2HZ  LYS A 185      14.907  -6.420   5.759  1.00 87.36           H
ATOM   2120 3HZ  LYS A 185      14.809  -7.646   4.659  1.00 87.36           H
ATOM   2121  N   ILE A 186      13.357  -4.055  -2.399  1.00 38.40           N
ATOM   2122  H   ILE A 186      13.099  -5.030  -2.442  1.00 38.40           H
ATOM   2123  CA  ILE A 186      13.828  -3.449  -3.652  1.00 41.58           C
ATOM   2124  HA  ILE A 186      14.716  -2.858  -3.429  1.00 41.58           H
ATOM   2125  C   ILE A 186      12.752  -2.497  -4.222  1.00 41.00           C
ATOM   2126  O   ILE A 186      13.062  -1.351  -4.542  1.00 38.58           O
ATOM   2127  CB  ILE A 186      14.242  -4.515  -4.700  1.00 40.47           C
ATOM   2128  HB  ILE A 186      13.398  -5.192  -4.838  1.00 40.47           H
ATOM   2129  CG1 ILE A 186      15.453  -5.334  -4.209  1.00 44.84           C
ATOM   2130 1HG1 ILE A 186      16.319  -4.674  -4.167  1.00 44.84           H
ATOM   2131 2HG1 ILE A 186      15.246  -5.682  -3.197  1.00 44.84           H
ATOM   2132  CG2 ILE A 186      14.560  -3.873  -6.064  1.00 36.96           C
ATOM   2133 1HG2 ILE A 186      14.870  -4.653  -6.758  1.00 36.96           H
ATOM   2134 2HG2 ILE A 186      15.368  -3.152  -5.942  1.00 36.96           H
ATOM   2135 3HG2 ILE A 186      13.677  -3.367  -6.455  1.00 36.96           H
ATOM   2136  CD1 ILE A 186      15.778  -6.566  -5.064  1.00 41.00           C
ATOM   2137 1HD1 ILE A 186      16.486  -7.195  -4.525  1.00 41.00           H
ATOM   2138 2HD1 ILE A 186      16.216  -6.259  -6.015  1.00 41.00           H
ATOM   2139 3HD1 ILE A 186      14.861  -7.125  -5.250  1.00 41.00           H
ATOM   2140  N   VAL A 187      11.498  -2.949  -4.304  1.00 36.61           N
ATOM   2141  H   VAL A 187      11.301  -3.898  -4.018  1.00 36.61           H
ATOM   2142  CA  VAL A 187      10.370  -2.179  -4.841  1.00 39.38           C
ATOM   2143  HA  VAL A 187      10.593  -1.927  -5.877  1.00 39.38           H
ATOM   2144  C   VAL A 187      10.179  -0.872  -4.054  1.00 42.51           C
ATOM   2145  O   VAL A 187      10.074   0.192  -4.664  1.00 35.92           O
ATOM   2146  CB  VAL A 187       9.080  -3.021  -4.829  1.00 39.70           C
ATOM   2147  HB  VAL A 187       8.925  -3.402  -3.819  1.00 39.70           H
ATOM   2148  CG1 VAL A 187       7.859  -2.197  -5.246  1.00 33.48           C
ATOM   2149 1HG1 VAL A 187       7.010  -2.869  -5.371  1.00 33.48           H
ATOM   2150 2HG1 VAL A 187       8.059  -1.684  -6.187  1.00 33.48           H
ATOM   2151 3HG1 VAL A 187       7.631  -1.463  -4.473  1.00 33.48           H
ATOM   2152  CG2 VAL A 187       9.154  -4.203  -5.800  1.00 41.42           C
ATOM   2153 1HG2 VAL A 187       8.300  -4.859  -5.628  1.00 41.42           H
ATOM   2154 2HG2 VAL A 187      10.077  -4.763  -5.657  1.00 41.42           H
ATOM   2155 3HG2 VAL A 187       9.116  -3.815  -6.818  1.00 41.42           H
ATOM   2156  N   ASN A 188      10.209  -0.929  -2.718  1.00 33.47           N
ATOM   2157  H   ASN A 188      10.259  -1.828  -2.261  1.00 33.47           H
ATOM   2158  CA  ASN A 188      10.123   0.251  -1.865  1.00 38.81           C
ATOM   2159  HA  ASN A 188       9.196   0.775  -2.100  1.00 38.81           H
ATOM   2160  C   ASN A 188      11.295   1.231  -2.096  1.00 38.65           C
ATOM   2161  O   ASN A 188      11.047   2.423  -2.264  1.00 39.18           O
ATOM   2162  CB  ASN A 188      10.065  -0.179  -0.395  1.00 32.78           C
ATOM   2163 1HB  ASN A 188      10.862  -0.895  -0.195  1.00 32.78           H
ATOM   2164 2HB  ASN A 188      10.252   0.696   0.229  1.00 32.78           H
ATOM   2165  CG  ASN A 188       8.725  -0.797  -0.004  1.00 33.24           C
ATOM   2166  OD1 ASN A 188       7.705  -0.627  -0.651  1.00 37.65           O
ATOM   2167  ND2 ASN A 188       8.698  -1.475   1.115  1.00 37.05           N
ATOM   2168 1HD2 ASN A 188       7.829  -1.875   1.439  1.00 37.05           H
ATOM   2169 2HD2 ASN A 188       9.510  -1.478   1.715  1.00 37.05           H
ATOM   2170  N   VAL A 189      12.541   0.750  -2.165  1.00 36.58           N
ATOM   2171  H   VAL A 189      12.715  -0.234  -2.014  1.00 36.58           H
ATOM   2172  CA  VAL A 189      13.713   1.588  -2.437  1.00 37.30           C
ATOM   2173  HA  VAL A 189      13.728   2.383  -1.691  1.00 37.30           H
ATOM   2174  C   VAL A 189      13.614   2.247  -3.832  1.00 37.57           C
ATOM   2175  O   VAL A 189      13.857   3.446  -3.950  1.00 35.01           O
ATOM   2176  CB  VAL A 189      15.016   0.781  -2.261  1.00 43.19           C
ATOM   2177  HB  VAL A 189      14.894  -0.180  -2.760  1.00 43.19           H
ATOM   2178  CG1 VAL A 189      16.257   1.469  -2.849  1.00 39.82           C
ATOM   2179 1HG1 VAL A 189      17.146   0.895  -2.586  1.00 39.82           H
ATOM   2180 2HG1 VAL A 189      16.340   2.476  -2.441  1.00 39.82           H
ATOM   2181 3HG1 VAL A 189      16.167   1.522  -3.934  1.00 39.82           H
ATOM   2182  CG2 VAL A 189      15.283   0.542  -0.767  1.00 39.82           C
ATOM   2183 1HG2 VAL A 189      16.174  -0.076  -0.651  1.00 39.82           H
ATOM   2184 2HG2 VAL A 189      14.428   0.037  -0.319  1.00 39.82           H
ATOM   2185 3HG2 VAL A 189      15.440   1.502  -0.274  1.00 39.82           H
ATOM   2186  N   CYS A 190      13.191   1.528  -4.874  1.00 34.33           N
ATOM   2187  H   CYS A 190      13.018   0.538  -4.770  1.00 34.33           H
ATOM   2188  CA  CYS A 190      12.994   2.103  -6.200  1.00 34.82           C
ATOM   2189  HA  CYS A 190      13.898   2.653  -6.464  1.00 34.82           H
ATOM   2190  C   CYS A 190      11.811   3.112  -6.247  1.00 40.20           C
ATOM   2191  O   CYS A 190      11.942   4.162  -6.875  1.00 37.01           O
ATOM   2192  CB  CYS A 190      12.840   0.982  -7.231  1.00 35.54           C
ATOM   2193 1HB  CYS A 190      12.019   0.330  -6.931  1.00 35.54           H
ATOM   2194 2HB  CYS A 190      12.620   1.419  -8.205  1.00 35.54           H
ATOM   2195  SG  CYS A 190      14.379   0.028  -7.363  1.00 41.55           S
ATOM   2196  HG  CYS A 190      13.989  -0.712  -8.404  1.00 41.55           H
ATOM   2197  N   ASN A 191      10.710   2.869  -5.525  1.00 32.76           N
ATOM   2198  H   ASN A 191      10.614   1.984  -5.047  1.00 32.76           H
ATOM   2199  CA  ASN A 191       9.632   3.843  -5.326  1.00 34.97           C
ATOM   2200  HA  ASN A 191       9.267   4.167  -6.301  1.00 34.97           H
ATOM   2201  C   ASN A 191      10.128   5.105  -4.572  1.00 38.08           C
ATOM   2202  O   ASN A 191       9.732   6.228  -4.892  1.00 37.26           O
ATOM   2203  CB  ASN A 191       8.465   3.188  -4.557  1.00 31.04           C
ATOM   2204 1HB  ASN A 191       8.856   2.710  -3.658  1.00 31.04           H
ATOM   2205 2HB  ASN A 191       7.784   3.973  -4.229  1.00 31.04           H
ATOM   2206  CG  ASN A 191       7.665   2.148  -5.355  1.00 38.93           C
ATOM   2207  OD1 ASN A 191       7.660   2.108  -6.575  1.00 42.78           O
ATOM   2208  ND2 ASN A 191       6.916   1.315  -4.669  1.00 35.56           N
ATOM   2209 1HD2 ASN A 191       6.346   0.653  -5.176  1.00 35.56           H
ATOM   2210 2HD2 ASN A 191       6.935   1.297  -3.659  1.00 35.56           H
ATOM   2211  N   TRP A 192      11.016   4.945  -3.589  1.00 33.83           N
ATOM   2212  H   TRP A 192      11.262   4.008  -3.302  1.00 33.83           H
ATOM   2213  CA  TRP A 192      11.612   6.046  -2.830  1.00 36.79           C
ATOM   2214  HA  TRP A 192      10.818   6.738  -2.551  1.00 36.79           H
ATOM   2215  C   TRP A 192      12.652   6.835  -3.664  1.00 44.90           C
ATOM   2216  O   TRP A 192      12.718   8.058  -3.569  1.00 38.01           O
ATOM   2217  CB  TRP A 192      12.188   5.487  -1.526  1.00 35.05           C
ATOM   2218 1HB  TRP A 192      11.448   4.824  -1.077  1.00 35.05           H
ATOM   2219 2HB  TRP A 192      13.065   4.881  -1.755  1.00 35.05           H
ATOM   2220  CG  TRP A 192      12.574   6.535  -0.516  1.00 45.30           C
ATOM   2221  CD1 TRP A 192      11.742   7.079   0.399  1.00 48.31           C
ATOM   2222  HD1 TRP A 192      10.699   6.848   0.553  1.00 48.31           H
ATOM   2223  CD2 TRP A 192      13.845   7.230  -0.335  1.00 46.40           C
ATOM   2224  NE1 TRP A 192      12.392   8.015   1.135  1.00 50.57           N
ATOM   2225  HE1 TRP A 192      11.954   8.557   1.865  1.00 50.57           H
ATOM   2226  CE2 TRP A 192      13.693   8.157   0.742  1.00 50.31           C
ATOM   2227  CE3 TRP A 192      15.105   7.176  -0.973  1.00 50.00           C
ATOM   2228  HE3 TRP A 192      15.253   6.483  -1.789  1.00 50.00           H
ATOM   2229  CZ2 TRP A 192      14.740   8.985   1.166  1.00 50.26           C
ATOM   2230  HZ2 TRP A 192      14.581   9.685   1.973  1.00 50.26           H
ATOM   2231  CZ3 TRP A 192      16.158   8.010  -0.557  1.00 58.63           C
ATOM   2232  HZ3 TRP A 192      17.109   7.957  -1.066  1.00 58.63           H
ATOM   2233  CH2 TRP A 192      15.980   8.908   0.512  1.00 56.32           C
ATOM   2234  HH2 TRP A 192      16.791   9.549   0.826  1.00 56.32           H
ATOM   2235  N   ILE A 193      13.387   6.185  -4.574  1.00 35.98           N
ATOM   2236  H   ILE A 193      13.373   5.176  -4.578  1.00 35.98           H
ATOM   2237  CA  ILE A 193      14.222   6.829  -5.599  1.00 37.96           C
ATOM   2238  HA  ILE A 193      14.881   7.543  -5.105  1.00 37.96           H
ATOM   2239  C   ILE A 193      13.340   7.620  -6.599  1.00 42.04           C
ATOM   2240  O   ILE A 193      13.626   8.783  -6.880  1.00 40.87           O
ATOM   2241  CB  ILE A 193      15.126   5.778  -6.302  1.00 37.67           C
ATOM   2242  HB  ILE A 193      14.498   4.928  -6.567  1.00 37.67           H
ATOM   2243  CG1 ILE A 193      16.231   5.301  -5.337  1.00 38.83           C
ATOM   2244 1HG1 ILE A 193      16.969   6.097  -5.239  1.00 38.83           H
ATOM   2245 2HG1 ILE A 193      15.783   5.136  -4.357  1.00 38.83           H
ATOM   2246  CG2 ILE A 193      15.762   6.318  -7.600  1.00 38.06           C
ATOM   2247 1HG2 ILE A 193      16.419   5.561  -8.028  1.00 38.06           H
ATOM   2248 2HG2 ILE A 193      16.340   7.212  -7.367  1.00 38.06           H
ATOM   2249 3HG2 ILE A 193      14.979   6.567  -8.317  1.00 38.06           H
ATOM   2250  CD1 ILE A 193      16.927   3.999  -5.756  1.00 45.19           C
ATOM   2251 1HD1 ILE A 193      17.598   3.689  -4.955  1.00 45.19           H
ATOM   2252 2HD1 ILE A 193      17.501   4.157  -6.670  1.00 45.19           H
ATOM   2253 3HD1 ILE A 193      16.180   3.224  -5.926  1.00 45.19           H
ATOM   2254  N   LEU A 194      12.227   7.047  -7.072  1.00 38.37           N
ATOM   2255  H   LEU A 194      12.039   6.077  -6.865  1.00 38.37           H
ATOM   2256  CA  LEU A 194      11.255   7.740  -7.920  1.00 45.61           C
ATOM   2257  HA  LEU A 194      11.788   8.114  -8.794  1.00 45.61           H
ATOM   2258  C   LEU A 194      10.627   8.964  -7.199  1.00 47.31           C
ATOM   2259  O   LEU A 194      10.361   9.980  -7.834  1.00 47.61           O
ATOM   2260  CB  LEU A 194      10.193   6.718  -8.392  1.00 38.86           C
ATOM   2261 1HB  LEU A 194      10.713   5.889  -8.872  1.00 38.86           H
ATOM   2262 2HB  LEU A 194       9.684   6.330  -7.510  1.00 38.86           H
ATOM   2263  CG  LEU A 194       9.130   7.265  -9.362  1.00 46.77           C
ATOM   2264  HG  LEU A 194       8.642   8.120  -8.895  1.00 46.77           H
ATOM   2265  CD1 LEU A 194       9.718   7.703 -10.704  1.00 43.05           C
ATOM   2266 1HD1 LEU A 194       8.916   8.058 -11.351  1.00 43.05           H
ATOM   2267 2HD1 LEU A 194      10.219   6.858 -11.176  1.00 43.05           H
ATOM   2268 3HD1 LEU A 194      10.436   8.506 -10.541  1.00 43.05           H
ATOM   2269  CD2 LEU A 194       8.073   6.193  -9.635  1.00 48.90           C
ATOM   2270 1HD2 LEU A 194       7.305   6.601 -10.293  1.00 48.90           H
ATOM   2271 2HD2 LEU A 194       7.620   5.889  -8.692  1.00 48.90           H
ATOM   2272 3HD2 LEU A 194       8.538   5.330 -10.110  1.00 48.90           H
ATOM   2273  N   SER A 195      10.454   8.893  -5.876  1.00 40.15           N
ATOM   2274  H   SER A 195      10.628   8.012  -5.414  1.00 40.15           H
ATOM   2275  CA  SER A 195      10.038  10.010  -5.018  1.00 43.64           C
ATOM   2276  HA  SER A 195       9.184  10.506  -5.480  1.00 43.64           H
ATOM   2277  C   SER A 195      11.159  11.059  -4.840  1.00 43.33           C
ATOM   2278  O   SER A 195      10.906  12.263  -4.907  1.00 41.40           O
ATOM   2279  CB  SER A 195       9.594   9.491  -3.648  1.00 36.06           C
ATOM   2280 1HB  SER A 195      10.454   9.068  -3.130  1.00 36.06           H
ATOM   2281 2HB  SER A 195       9.206  10.323  -3.060  1.00 36.06           H
ATOM   2282  OG  SER A 195       8.590   8.507  -3.784  1.00 44.98           O
ATOM   2283  HG  SER A 195       8.990   7.716  -4.151  1.00 44.98           H
ATOM   2284  N   SER A 196      12.411  10.614  -4.685  1.00 38.09           N
ATOM   2285  H   SER A 196      12.558   9.617  -4.625  1.00 38.09           H
ATOM   2286  CA  SER A 196      13.614  11.454  -4.553  1.00 41.59           C
ATOM   2287  HA  SER A 196      13.516  12.074  -3.662  1.00 41.59           H
ATOM   2288  C   SER A 196      13.820  12.373  -5.767  1.00 42.19           C
ATOM   2289  O   SER A 196      14.299  13.495  -5.607  1.00 46.33           O
ATOM   2290  CB  SER A 196      14.878  10.594  -4.408  1.00 43.43           C
ATOM   2291 1HB  SER A 196      15.007  10.002  -5.314  1.00 43.43           H
ATOM   2292 2HB  SER A 196      15.741  11.251  -4.306  1.00 43.43           H
ATOM   2293  OG  SER A 196      14.837   9.736  -3.293  1.00 45.74           O
ATOM   2294  HG  SER A 196      14.107   9.122  -3.403  1.00 45.74           H
ATOM   2295  N   ALA A 197      13.398  11.932  -6.958  1.00 42.37           N
ATOM   2296  H   ALA A 197      13.047  10.987  -7.019  1.00 42.37           H
ATOM   2297  CA  ALA A 197      13.456  12.694  -8.208  1.00 47.80           C
ATOM   2298  HA  ALA A 197      14.499  12.954  -8.393  1.00 47.80           H
ATOM   2299  C   ALA A 197      12.646  14.021  -8.191  1.00 49.56           C
ATOM   2300  O   ALA A 197      12.835  14.849  -9.079  1.00 50.31           O
ATOM   2301  CB  ALA A 197      12.990  11.775  -9.343  1.00 47.45           C
ATOM   2302 1HB  ALA A 197      13.563  10.848  -9.320  1.00 47.45           H
ATOM   2303 2HB  ALA A 197      13.148  12.277 -10.298  1.00 47.45           H
ATOM   2304 3HB  ALA A 197      11.930  11.550  -9.221  1.00 47.45           H
ATOM   2305  N   ILE A 198      11.786  14.244  -7.187  1.00 42.68           N
ATOM   2306  H   ILE A 198      11.623  13.503  -6.521  1.00 42.68           H
ATOM   2307  CA  ILE A 198      11.166  15.542  -6.879  1.00 48.64           C
ATOM   2308  HA  ILE A 198      11.596  16.293  -7.542  1.00 48.64           H
ATOM   2309  C   ILE A 198      11.488  15.974  -5.421  1.00 52.39           C
ATOM   2310  O   ILE A 198      11.789  17.144  -5.191  1.00 47.98           O
ATOM   2311  CB  ILE A 198       9.642  15.510  -7.186  1.00 50.56           C
ATOM   2312  HB  ILE A 198       9.213  14.672  -6.636  1.00 50.56           H
ATOM   2313  CG1 ILE A 198       9.396  15.292  -8.699  1.00 54.38           C
ATOM   2314 1HG1 ILE A 198       9.786  16.160  -9.232  1.00 54.38           H
ATOM   2315 2HG1 ILE A 198       9.962  14.414  -9.009  1.00 54.38           H
ATOM   2316  CG2 ILE A 198       8.953  16.808  -6.713  1.00 48.54           C
ATOM   2317 1HG2 ILE A 198       7.892  16.775  -6.960  1.00 48.54           H
ATOM   2318 2HG2 ILE A 198       9.418  17.656  -7.216  1.00 48.54           H
ATOM   2319 3HG2 ILE A 198       9.073  16.914  -5.635  1.00 48.54           H
ATOM   2320  CD1 ILE A 198       7.939  15.050  -9.115  1.00 56.06           C
ATOM   2321 1HD1 ILE A 198       7.916  14.816 -10.179  1.00 56.06           H
ATOM   2322 2HD1 ILE A 198       7.334  15.936  -8.923  1.00 56.06           H
ATOM   2323 3HD1 ILE A 198       7.542  14.208  -8.548  1.00 56.06           H
ATOM   2324  N   GLY A 199      11.505  15.040  -4.461  1.00 44.98           N
ATOM   2325  H   GLY A 199      11.253  14.091  -4.699  1.00 44.98           H
ATOM   2326  CA  GLY A 199      11.769  15.303  -3.037  1.00 43.62           C
ATOM   2327 1HA  GLY A 199      10.996  15.963  -2.642  1.00 43.62           H
ATOM   2328 2HA  GLY A 199      11.714  14.358  -2.498  1.00 43.62           H
ATOM   2329  C   GLY A 199      13.142  15.944  -2.734  1.00 47.58           C
ATOM   2330  O   GLY A 199      13.239  16.759  -1.813  1.00 53.22           O
ATOM   2331  N   LEU A 200      14.184  15.637  -3.520  1.00 46.67           N
ATOM   2332  H   LEU A 200      14.068  14.959  -4.260  1.00 46.67           H
ATOM   2333  CA  LEU A 200      15.485  16.303  -3.436  1.00 52.06           C
ATOM   2334  HA  LEU A 200      15.675  16.495  -2.380  1.00 52.06           H
ATOM   2335  C   LEU A 200      15.481  17.691  -4.153  1.00 51.35           C
ATOM   2336  O   LEU A 200      15.830  18.664  -3.483  1.00 42.98           O
ATOM   2337  CB  LEU A 200      16.620  15.372  -3.913  1.00 57.90           C
ATOM   2338 1HB  LEU A 200      16.397  15.055  -4.932  1.00 57.90           H
ATOM   2339 2HB  LEU A 200      17.549  15.942  -3.924  1.00 57.90           H
ATOM   2340  CG  LEU A 200      16.822  14.100  -3.070  1.00 62.45           C
ATOM   2341  HG  LEU A 200      15.871  13.570  -3.008  1.00 62.45           H
ATOM   2342  CD1 LEU A 200      17.839  13.186  -3.756  1.00 66.58           C
ATOM   2343 1HD1 LEU A 200      17.939  12.268  -3.177  1.00 66.58           H
ATOM   2344 2HD1 LEU A 200      18.805  13.686  -3.815  1.00 66.58           H
ATOM   2345 3HD1 LEU A 200      17.491  12.947  -4.761  1.00 66.58           H
ATOM   2346  CD2 LEU A 200      17.332  14.405  -1.660  1.00 66.77           C
ATOM   2347 1HD2 LEU A 200      17.506  13.462  -1.143  1.00 66.77           H
ATOM   2348 2HD2 LEU A 200      16.588  14.987  -1.115  1.00 66.77           H
ATOM   2349 3HD2 LEU A 200      18.264  14.967  -1.715  1.00 66.77           H
ATOM   2350  N   PRO A 201      15.043  17.849  -5.425  1.00 42.72           N
ATOM   2351  CA  PRO A 201      14.906  19.164  -6.060  1.00 45.63           C
ATOM   2352  HA  PRO A 201      15.905  19.538  -6.283  1.00 45.63           H
ATOM   2353  C   PRO A 201      14.166  20.218  -5.222  1.00 49.30           C
ATOM   2354  O   PRO A 201      14.666  21.337  -5.088  1.00 53.76           O
ATOM   2355  CB  PRO A 201      14.178  18.906  -7.379  1.00 43.87           C
ATOM   2356 1HB  PRO A 201      13.099  18.873  -7.225  1.00 43.87           H
ATOM   2357 2HB  PRO A 201      14.440  19.640  -8.141  1.00 43.87           H
ATOM   2358  CG  PRO A 201      14.698  17.538  -7.762  1.00 46.80           C
ATOM   2359 1HG  PRO A 201      13.992  17.000  -8.394  1.00 46.80           H
ATOM   2360 2HG  PRO A 201      15.668  17.632  -8.250  1.00 46.80           H
ATOM   2361  CD  PRO A 201      14.853  16.826  -6.430  1.00 42.90           C
ATOM   2362 1HD  PRO A 201      13.963  16.241  -6.196  1.00 42.90           H
ATOM   2363 2HD  PRO A 201      15.738  16.192  -6.480  1.00 42.90           H
ATOM   2364  N   VAL A 202      13.031  19.884  -4.593  1.00 41.26           N
ATOM   2365  H   VAL A 202      12.618  18.970  -4.712  1.00 41.26           H
ATOM   2366  CA  VAL A 202      12.282  20.851  -3.792  1.00 46.30           C
ATOM   2367  HA  VAL A 202      12.140  21.725  -4.428  1.00 46.30           H
ATOM   2368  C   VAL A 202      13.052  21.310  -2.528  1.00 50.30           C
ATOM   2369  O   VAL A 202      12.816  22.423  -2.073  1.00 51.45           O
ATOM   2370  CB  VAL A 202      10.851  20.387  -3.425  1.00 40.72           C
ATOM   2371  HB  VAL A 202      10.361  21.201  -2.889  1.00 40.72           H
ATOM   2372  CG1 VAL A 202      10.000  20.125  -4.673  1.00 36.87           C
ATOM   2373 1HG1 VAL A 202       8.984  19.880  -4.364  1.00 36.87           H
ATOM   2374 2HG1 VAL A 202      10.417  19.297  -5.246  1.00 36.87           H
ATOM   2375 3HG1 VAL A 202       9.986  21.023  -5.291  1.00 36.87           H
ATOM   2376  CG2 VAL A 202      10.833  19.168  -2.503  1.00 44.68           C
ATOM   2377 1HG2 VAL A 202       9.801  18.935  -2.241  1.00 44.68           H
ATOM   2378 2HG2 VAL A 202      11.396  19.396  -1.598  1.00 44.68           H
ATOM   2379 3HG2 VAL A 202      11.283  18.312  -3.006  1.00 44.68           H
ATOM   2380  N   MET A 203      14.020  20.542  -2.010  1.00 50.01           N
ATOM   2381  H   MET A 203      14.244  19.657  -2.442  1.00 50.01           H
ATOM   2382  CA  MET A 203      14.900  20.974  -0.915  1.00 56.63           C
ATOM   2383  HA  MET A 203      14.271  21.343  -0.105  1.00 56.63           H
ATOM   2384  C   MET A 203      15.840  22.128  -1.344  1.00 53.71           C
ATOM   2385  O   MET A 203      16.202  22.988  -0.535  1.00 52.82           O
ATOM   2386  CB  MET A 203      15.707  19.771  -0.394  1.00 64.51           C
ATOM   2387 1HB  MET A 203      15.066  18.890  -0.349  1.00 64.51           H
ATOM   2388 2HB  MET A 203      16.532  19.562  -1.075  1.00 64.51           H
ATOM   2389  CG  MET A 203      16.279  20.035   1.008  1.00 79.41           C
ATOM   2390 1HG  MET A 203      16.808  20.988   0.992  1.00 79.41           H
ATOM   2391 2HG  MET A 203      15.452  20.127   1.712  1.00 79.41           H
ATOM   2392  SD  MET A 203      17.428  18.758   1.642  1.00 93.94           S
ATOM   2393  CE  MET A 203      16.332  17.325   1.809  1.00 88.64           C
ATOM   2394 1HE  MET A 203      16.883  16.504   2.267  1.00 88.64           H
ATOM   2395 2HE  MET A 203      15.975  17.021   0.825  1.00 88.64           H
ATOM   2396 3HE  MET A 203      15.482  17.589   2.439  1.00 88.64           H
ATOM   2397  N   PHE A 204      16.206  22.191  -2.627  1.00 50.90           N
ATOM   2398  H   PHE A 204      15.884  21.475  -3.261  1.00 50.90           H
ATOM   2399  CA  PHE A 204      16.921  23.323  -3.216  1.00 49.90           C
ATOM   2400  HA  PHE A 204      17.632  23.712  -2.486  1.00 49.90           H
ATOM   2401  C   PHE A 204      15.960  24.464  -3.605  1.00 49.62           C
ATOM   2402  O   PHE A 204      16.207  25.613  -3.246  1.00 52.96           O
ATOM   2403  CB  PHE A 204      17.738  22.855  -4.423  1.00 58.38           C
ATOM   2404 1HB  PHE A 204      17.081  22.405  -5.167  1.00 58.38           H
ATOM   2405 2HB  PHE A 204      18.195  23.732  -4.881  1.00 58.38           H
ATOM   2406  CG  PHE A 204      18.829  21.861  -4.065  1.00 61.45           C
ATOM   2407  CD1 PHE A 204      20.065  22.320  -3.569  1.00 66.61           C
ATOM   2408  HD1 PHE A 204      20.247  23.378  -3.454  1.00 66.61           H
ATOM   2409  CD2 PHE A 204      18.599  20.480  -4.188  1.00 63.92           C
ATOM   2410  HD2 PHE A 204      17.646  20.130  -4.558  1.00 63.92           H
ATOM   2411  CE1 PHE A 204      21.066  21.401  -3.209  1.00 72.05           C
ATOM   2412  HE1 PHE A 204      22.012  21.747  -2.819  1.00 72.05           H
ATOM   2413  CE2 PHE A 204      19.591  19.560  -3.810  1.00 64.58           C
ATOM   2414  HE2 PHE A 204      19.397  18.501  -3.893  1.00 64.58           H
ATOM   2415  CZ  PHE A 204      20.827  20.022  -3.327  1.00 66.27           C
ATOM   2416  HZ  PHE A 204      21.584  19.311  -3.032  1.00 66.27           H
ATOM   2417  N   MET A 205      14.853  24.157  -4.285  1.00 41.16           N
ATOM   2418  H   MET A 205      14.696  23.199  -4.566  1.00 41.16           H
ATOM   2419  CA  MET A 205      13.901  25.153  -4.779  1.00 48.71           C
ATOM   2420  HA  MET A 205      14.444  25.891  -5.370  1.00 48.71           H
ATOM   2421  C   MET A 205      13.163  25.902  -3.646  1.00 49.31           C
ATOM   2422  O   MET A 205      12.847  27.074  -3.814  1.00 50.17           O
ATOM   2423  CB  MET A 205      12.870  24.482  -5.696  1.00 44.99           C
ATOM   2424 1HB  MET A 205      12.359  23.701  -5.132  1.00 44.99           H
ATOM   2425 2HB  MET A 205      12.127  25.220  -6.000  1.00 44.99           H
ATOM   2426  CG  MET A 205      13.485  23.854  -6.959  1.00 58.86           C
ATOM   2427 1HG  MET A 205      13.772  24.651  -7.645  1.00 58.86           H
ATOM   2428 2HG  MET A 205      14.391  23.312  -6.687  1.00 58.86           H
ATOM   2429  SD  MET A 205      12.369  22.708  -7.839  1.00 63.02           S
ATOM   2430  CE  MET A 205      11.148  23.887  -8.473  1.00 68.95           C
ATOM   2431 1HE  MET A 205      10.430  23.355  -9.097  1.00 68.95           H
ATOM   2432 2HE  MET A 205      11.654  24.648  -9.067  1.00 68.95           H
ATOM   2433 3HE  MET A 205      10.626  24.361  -7.642  1.00 68.95           H
ATOM   2434  N   ALA A 206      12.875  25.256  -2.512  1.00 39.97           N
ATOM   2435  H   ALA A 206      13.107  24.277  -2.424  1.00 39.97           H
ATOM   2436  CA  ALA A 206      12.200  25.881  -1.375  1.00 46.95           C
ATOM   2437  HA  ALA A 206      11.289  26.360  -1.733  1.00 46.95           H
ATOM   2438  C   ALA A 206      13.073  26.953  -0.694  1.00 51.63           C
ATOM   2439  O   ALA A 206      14.221  26.690  -0.331  1.00 55.63           O
ATOM   2440  CB  ALA A 206      11.799  24.796  -0.370  1.00 37.78           C
ATOM   2441 1HB  ALA A 206      11.091  24.111  -0.838  1.00 37.78           H
ATOM   2442 2HB  ALA A 206      11.334  25.261   0.500  1.00 37.78           H
ATOM   2443 3HB  ALA A 206      12.685  24.245  -0.057  1.00 37.78           H
ATOM   2444  N   THR A 207      12.517  28.136  -0.440  1.00 53.48           N
ATOM   2445  H   THR A 207      11.615  28.347  -0.841  1.00 53.48           H
ATOM   2446  CA  THR A 207      13.128  29.183   0.388  1.00 54.00           C
ATOM   2447  HA  THR A 207      13.660  28.677   1.193  1.00 54.00           H
ATOM   2448  C   THR A 207      12.068  30.105   1.005  1.00 52.23           C
ATOM   2449  O   THR A 207      10.976  30.264   0.463  1.00 55.37           O
ATOM   2450  CB  THR A 207      14.163  29.994  -0.416  1.00 60.06           C
ATOM   2451  HB  THR A 207      14.864  29.299  -0.877  1.00 60.06           H
ATOM   2452  OG1 THR A 207      14.879  30.852   0.458  1.00 69.31           O
ATOM   2453  HG1 THR A 207      15.082  30.356   1.255  1.00 69.31           H
ATOM   2454  CG2 THR A 207      13.552  30.884  -1.499  1.00 51.07           C
ATOM   2455 1HG2 THR A 207      14.350  31.289  -2.121  1.00 51.07           H
ATOM   2456 2HG2 THR A 207      12.997  31.703  -1.041  1.00 51.07           H
ATOM   2457 3HG2 THR A 207      12.878  30.287  -2.115  1.00 51.07           H
ATOM   2458  N   THR A 208      12.376  30.723   2.143  1.00 60.05           N
ATOM   2459  H   THR A 208      13.279  30.563   2.566  1.00 60.05           H
ATOM   2460  CA  THR A 208      11.552  31.782   2.739  1.00 61.26           C
ATOM   2461  HA  THR A 208      10.504  31.560   2.539  1.00 61.26           H
ATOM   2462  C   THR A 208      11.884  33.149   2.110  1.00 63.88           C
ATOM   2463  O   THR A 208      13.019  33.629   2.212  1.00 78.15           O
ATOM   2464  CB  THR A 208      11.714  31.795   4.266  1.00 61.63           C
ATOM   2465  HB  THR A 208      11.207  32.674   4.665  1.00 61.63           H
ATOM   2466  OG1 THR A 208      13.069  31.816   4.681  1.00 58.74           O
ATOM   2467  HG1 THR A 208      13.370  32.727   4.666  1.00 58.74           H
ATOM   2468  CG2 THR A 208      11.097  30.556   4.898  1.00 54.71           C
ATOM   2469 1HG2 THR A 208      11.280  30.584   5.973  1.00 54.71           H
ATOM   2470 2HG2 THR A 208      11.546  29.657   4.476  1.00 54.71           H
ATOM   2471 3HG2 THR A 208      10.023  30.549   4.712  1.00 54.71           H
ATOM   2472  N   LYS A 209      10.892  33.807   1.495  1.00 61.86           N
ATOM   2473  H   LYS A 209       9.987  33.365   1.423  1.00 61.86           H
ATOM   2474  CA  LYS A 209      10.996  35.161   0.921  1.00 74.00           C
ATOM   2475  HA  LYS A 209      11.990  35.548   1.146  1.00 74.00           H
ATOM   2476  C   LYS A 209       9.956  36.127   1.522  1.00 80.79           C
ATOM   2477  O   LYS A 209       8.852  35.714   1.870  1.00 76.57           O
ATOM   2478  CB  LYS A 209      10.881  35.122  -0.624  1.00 76.15           C
ATOM   2479 1HB  LYS A 209      11.218  36.084  -1.009  1.00 76.15           H
ATOM   2480 2HB  LYS A 209      11.561  34.352  -0.991  1.00 76.15           H
ATOM   2481  CG  LYS A 209       9.459  34.847  -1.146  1.00 78.90           C
ATOM   2482 1HG  LYS A 209       9.144  33.865  -0.795  1.00 78.90           H
ATOM   2483 2HG  LYS A 209       8.786  35.598  -0.732  1.00 78.90           H
ATOM   2484  CD  LYS A 209       9.312  34.904  -2.678  1.00 80.46           C
ATOM   2485 1HD  LYS A 209       9.943  34.130  -3.116  1.00 80.46           H
ATOM   2486 2HD  LYS A 209       8.274  34.690  -2.935  1.00 80.46           H
ATOM   2487  CE  LYS A 209       9.697  36.270  -3.269  1.00 92.30           C
ATOM   2488 1HE  LYS A 209       9.242  37.054  -2.665  1.00 92.30           H
ATOM   2489 2HE  LYS A 209      10.780  36.380  -3.221  1.00 92.30           H
ATOM   2490  NZ  LYS A 209       9.235  36.387  -4.670  1.00 96.81           N
ATOM   2491 1HZ  LYS A 209       9.719  37.137  -5.144  1.00 96.81           H
ATOM   2492 2HZ  LYS A 209       8.243  36.576  -4.666  1.00 96.81           H
ATOM   2493 3HZ  LYS A 209       9.409  35.516  -5.151  1.00 96.81           H
ATOM   2494  N   TYR A 210      10.282  37.416   1.563  1.00 83.61           N
ATOM   2495  H   TYR A 210      11.206  37.694   1.264  1.00 83.61           H
ATOM   2496  CA  TYR A 210       9.313  38.479   1.808  1.00 91.20           C
ATOM   2497  HA  TYR A 210       8.793  38.264   2.741  1.00 91.20           H
ATOM   2498  C   TYR A 210       8.264  38.557   0.680  1.00 92.18           C
ATOM   2499  O   TYR A 210       8.585  38.506  -0.513  1.00 92.79           O
ATOM   2500  CB  TYR A 210      10.017  39.834   1.954  1.00 96.10           C
ATOM   2501 1HB  TYR A 210      10.620  40.008   1.062  1.00 96.10           H
ATOM   2502 2HB  TYR A 210       9.256  40.613   1.983  1.00 96.10           H
ATOM   2503  CG  TYR A 210      10.911  39.984   3.179  1.00106.77           C
ATOM   2504  CD1 TYR A 210      10.341  39.918   4.465  1.00114.30           C
ATOM   2505  HD1 TYR A 210       9.284  39.734   4.587  1.00114.30           H
ATOM   2506  CD2 TYR A 210      12.288  40.253   3.037  1.00109.50           C
ATOM   2507  HD2 TYR A 210      12.732  40.315   2.055  1.00109.50           H
ATOM   2508  CE1 TYR A 210      11.144  40.116   5.603  1.00120.46           C
ATOM   2509  HE1 TYR A 210      10.704  40.063   6.588  1.00120.46           H
ATOM   2510  CE2 TYR A 210      13.092  40.471   4.173  1.00115.42           C
ATOM   2511  HE2 TYR A 210      14.144  40.688   4.066  1.00115.42           H
ATOM   2512  CZ  TYR A 210      12.516  40.408   5.460  1.00122.00           C
ATOM   2513  OH  TYR A 210      13.256  40.699   6.567  1.00128.00           O
ATOM   2514  HH  TYR A 210      14.077  41.153   6.361  1.00128.00           H
ATOM   2515  N   ARG A 211       7.008  38.735   1.088  1.00 90.65           N
ATOM   2516  H   ARG A 211       6.854  38.709   2.086  1.00 90.65           H
ATOM   2517  CA  ARG A 211       5.814  38.935   0.252  1.00 95.11           C
ATOM   2518  HA  ARG A 211       6.087  39.459  -0.663  1.00 95.11           H
ATOM   2519  C   ARG A 211       4.830  39.802   1.044  1.00104.28           C
ATOM   2520  O   ARG A 211       4.140  39.307   1.931  1.00109.68           O
ATOM   2521  CB  ARG A 211       5.236  37.557  -0.120  1.00101.43           C
ATOM   2522 1HB  ARG A 211       5.947  37.028  -0.755  1.00101.43           H
ATOM   2523 2HB  ARG A 211       5.120  36.978   0.797  1.00101.43           H
ATOM   2524  CG  ARG A 211       3.875  37.598  -0.844  1.00107.03           C
ATOM   2525 1HG  ARG A 211       3.489  36.581  -0.917  1.00107.03           H
ATOM   2526 2HG  ARG A 211       3.159  38.187  -0.271  1.00107.03           H
ATOM   2527  CD  ARG A 211       3.991  38.189  -2.254  1.00113.27           C
ATOM   2528 1HD  ARG A 211       4.567  39.114  -2.226  1.00113.27           H
ATOM   2529 2HD  ARG A 211       4.513  37.463  -2.878  1.00113.27           H
ATOM   2530  NE  ARG A 211       2.674  38.469  -2.854  1.00120.37           N
ATOM   2531  HE  ARG A 211       1.881  38.392  -2.234  1.00120.37           H
ATOM   2532  CZ  ARG A 211       2.503  38.871  -4.119  1.00120.52           C
ATOM   2533  NH1 ARG A 211       3.487  39.037  -4.953  1.00117.65           N
ATOM   2534 1HH1 ARG A 211       4.423  38.798  -4.660  1.00117.65           H
ATOM   2535 2HH1 ARG A 211       3.328  39.419  -5.874  1.00117.65           H
ATOM   2536  NH2 ARG A 211       1.301  39.126  -4.533  1.00122.28           N
ATOM   2537 1HH2 ARG A 211       0.542  38.793  -3.956  1.00122.28           H
ATOM   2538 2HH2 ARG A 211       1.135  39.358  -5.502  1.00122.28           H
ATOM   2539  N   GLN A 212       4.773  41.095   0.721  1.00100.09           N
ATOM   2540  H   GLN A 212       5.382  41.427  -0.013  1.00100.09           H
ATOM   2541  CA  GLN A 212       3.889  42.094   1.336  1.00100.97           C
ATOM   2542  HA  GLN A 212       4.162  43.059   0.909  1.00100.97           H
ATOM   2543  C   GLN A 212       4.083  42.209   2.880  1.00106.86           C
ATOM   2544  O   GLN A 212       3.123  42.142   3.650  1.00103.67           O
ATOM   2545  CB  GLN A 212       2.422  41.837   0.931  1.00101.41           C
ATOM   2546 1HB  GLN A 212       2.088  40.901   1.380  1.00101.41           H
ATOM   2547 2HB  GLN A 212       1.803  42.641   1.329  1.00101.41           H
ATOM   2548  CG  GLN A 212       2.187  41.753  -0.593  1.00103.31           C
ATOM   2549 1HG  GLN A 212       2.324  42.744  -1.026  1.00103.31           H
ATOM   2550 2HG  GLN A 212       2.905  41.075  -1.055  1.00103.31           H
ATOM   2551  CD  GLN A 212       0.771  41.265  -0.903  1.00105.89           C
ATOM   2552  OE1 GLN A 212       0.562  40.143  -1.349  1.00111.06           O
ATOM   2553  NE2 GLN A 212      -0.243  42.046  -0.615  1.00102.10           N
ATOM   2554 1HE2 GLN A 212      -1.181  41.695  -0.745  1.00102.10           H
ATOM   2555 2HE2 GLN A 212      -0.098  42.980  -0.260  1.00102.10           H
ATOM   2556  N   GLY A 213       5.337  42.329   3.331  1.00112.07           N
ATOM   2557  H   GLY A 213       6.092  42.369   2.662  1.00112.07           H
ATOM   2558  CA  GLY A 213       5.734  42.350   4.751  1.00119.50           C
ATOM   2559 1HA  GLY A 213       6.707  42.831   4.852  1.00119.50           H
ATOM   2560 2HA  GLY A 213       5.007  42.926   5.323  1.00119.50           H
ATOM   2561  C   GLY A 213       5.822  40.940   5.354  1.00120.52           C
ATOM   2562  O   GLY A 213       6.875  40.543   5.854  1.00126.75           O
ATOM   2563  N   SER A 214       4.737  40.177   5.227  1.00113.95           N
ATOM   2564  H   SER A 214       3.931  40.595   4.784  1.00113.95           H
ATOM   2565  CA  SER A 214       4.643  38.727   5.491  1.00101.89           C
ATOM   2566  HA  SER A 214       4.818  38.561   6.554  1.00101.89           H
ATOM   2567  C   SER A 214       5.693  37.899   4.708  1.00 93.27           C
ATOM   2568  O   SER A 214       6.314  38.392   3.766  1.00 91.08           O
ATOM   2569  CB  SER A 214       3.207  38.266   5.177  1.00103.78           C
ATOM   2570 1HB  SER A 214       3.226  37.198   4.959  1.00103.78           H
ATOM   2571 2HB  SER A 214       2.591  38.424   6.062  1.00103.78           H
ATOM   2572  OG  SER A 214       2.612  38.967   4.104  1.00110.89           O
ATOM   2573  HG  SER A 214       3.205  38.924   3.350  1.00110.89           H
ATOM   2574  N   ILE A 215       5.916  36.636   5.098  1.00 86.52           N
ATOM   2575  H   ILE A 215       5.387  36.253   5.868  1.00 86.52           H
ATOM   2576  CA  ILE A 215       6.917  35.742   4.492  1.00 74.91           C
ATOM   2577  HA  ILE A 215       7.357  36.271   3.647  1.00 74.91           H
ATOM   2578  C   ILE A 215       6.261  34.449   3.945  1.00 73.44           C
ATOM   2579  O   ILE A 215       5.557  33.735   4.666  1.00 68.89           O
ATOM   2580  CB  ILE A 215       8.096  35.470   5.471  1.00 74.06           C
ATOM   2581  HB  ILE A 215       7.665  35.233   6.444  1.00 74.06           H
ATOM   2582  CG1 ILE A 215       8.959  36.741   5.630  1.00 74.93           C
ATOM   2583 1HG1 ILE A 215       9.470  36.927   4.685  1.00 74.93           H
ATOM   2584 2HG1 ILE A 215       8.295  37.580   5.837  1.00 74.93           H
ATOM   2585  CG2 ILE A 215       8.966  34.266   5.053  1.00 70.75           C
ATOM   2586 1HG2 ILE A 215       9.762  34.129   5.785  1.00 70.75           H
ATOM   2587 2HG2 ILE A 215       9.402  34.457   4.073  1.00 70.75           H
ATOM   2588 3HG2 ILE A 215       8.353  33.365   5.010  1.00 70.75           H
ATOM   2589  CD1 ILE A 215       9.989  36.684   6.765  1.00 73.96           C
ATOM   2590 1HD1 ILE A 215      10.434  37.671   6.888  1.00 73.96           H
ATOM   2591 2HD1 ILE A 215      10.768  35.960   6.528  1.00 73.96           H
ATOM   2592 3HD1 ILE A 215       9.491  36.392   7.690  1.00 73.96           H
ATOM   2593  N   ASP A 216       6.542  34.143   2.675  1.00 63.22           N
ATOM   2594  H   ASP A 216       7.195  34.740   2.189  1.00 63.22           H
ATOM   2595  CA  ASP A 216       6.177  32.890   1.995  1.00 60.23           C
ATOM   2596  HA  ASP A 216       5.345  32.434   2.531  1.00 60.23           H
ATOM   2597  C   ASP A 216       7.359  31.895   2.016  1.00 67.54           C
ATOM   2598  O   ASP A 216       8.433  32.197   1.495  1.00 71.64           O
ATOM   2599  CB  ASP A 216       5.710  33.180   0.546  1.00 67.22           C
ATOM   2600 1HB  ASP A 216       5.018  34.023   0.558  1.00 67.22           H
ATOM   2601 2HB  ASP A 216       6.566  33.454  -0.070  1.00 67.22           H
ATOM   2602  CG  ASP A 216       4.999  31.986  -0.123  1.00 79.44           C
ATOM   2603  OD1 ASP A 216       4.589  31.059   0.607  1.00 87.02           O
ATOM   2604  OD2 ASP A 216       4.821  31.967  -1.361  1.00 86.62           O
ATOM   2605  N   CYS A 217       7.166  30.709   2.598  1.00 67.20           N
ATOM   2606  H   CYS A 217       6.255  30.526   2.993  1.00 67.20           H
ATOM   2607  CA  CYS A 217       8.005  29.526   2.337  1.00 53.84           C
ATOM   2608  HA  CYS A 217       9.054  29.815   2.274  1.00 53.84           H
ATOM   2609  C   CYS A 217       7.587  28.925   0.983  1.00 58.60           C
ATOM   2610  O   CYS A 217       6.484  28.391   0.854  1.00 64.11           O
ATOM   2611  CB  CYS A 217       7.840  28.541   3.504  1.00 53.94           C
ATOM   2612 1HB  CYS A 217       8.330  28.963   4.382  1.00 53.94           H
ATOM   2613 2HB  CYS A 217       6.776  28.458   3.729  1.00 53.94           H
ATOM   2614  SG  CYS A 217       8.501  26.858   3.232  1.00 63.09           S
ATOM   2615  N   THR A 218       8.433  29.079  -0.040  1.00 59.73           N
ATOM   2616  H   THR A 218       9.328  29.514   0.136  1.00 59.73           H
ATOM   2617  CA  THR A 218       8.011  29.021  -1.451  1.00 58.65           C
ATOM   2618  HA  THR A 218       7.119  28.397  -1.498  1.00 58.65           H
ATOM   2619  C   THR A 218       9.078  28.409  -2.377  1.00 53.89           C
ATOM   2620  O   THR A 218      10.272  28.523  -2.118  1.00 56.41           O
ATOM   2621  CB  THR A 218       7.607  30.446  -1.900  1.00 60.96           C
ATOM   2622  HB  THR A 218       7.258  30.990  -1.023  1.00 60.96           H
ATOM   2623  OG1 THR A 218       6.524  30.403  -2.824  1.00 66.56           O
ATOM   2624  HG1 THR A 218       5.827  30.964  -2.476  1.00 66.56           H
ATOM   2625  CG2 THR A 218       8.709  31.284  -2.545  1.00 52.90           C
ATOM   2626 1HG2 THR A 218       8.308  32.278  -2.745  1.00 52.90           H
ATOM   2627 2HG2 THR A 218       9.041  30.831  -3.480  1.00 52.90           H
ATOM   2628 3HG2 THR A 218       9.552  31.362  -1.859  1.00 52.90           H
ATOM   2629  N   LEU A 219       8.645  27.766  -3.464  1.00 48.31           N
ATOM   2630  H   LEU A 219       7.652  27.730  -3.644  1.00 48.31           H
ATOM   2631  CA  LEU A 219       9.522  27.229  -4.508  1.00 49.86           C
ATOM   2632  HA  LEU A 219      10.399  26.787  -4.034  1.00 49.86           H
ATOM   2633  C   LEU A 219      10.010  28.339  -5.466  1.00 53.06           C
ATOM   2634  O   LEU A 219       9.207  29.170  -5.897  1.00 52.12           O
ATOM   2635  CB  LEU A 219       8.780  26.125  -5.301  1.00 46.61           C
ATOM   2636 1HB  LEU A 219       7.929  26.586  -5.802  1.00 46.61           H
ATOM   2637 2HB  LEU A 219       9.455  25.756  -6.074  1.00 46.61           H
ATOM   2638  CG  LEU A 219       8.271  24.930  -4.475  1.00 50.60           C
ATOM   2639  HG  LEU A 219       7.613  25.306  -3.691  1.00 50.60           H
ATOM   2640  CD1 LEU A 219       7.465  23.990  -5.371  1.00 47.08           C
ATOM   2641 1HD1 LEU A 219       7.072  23.167  -4.774  1.00 47.08           H
ATOM   2642 2HD1 LEU A 219       8.109  23.595  -6.157  1.00 47.08           H
ATOM   2643 3HD1 LEU A 219       6.639  24.541  -5.821  1.00 47.08           H
ATOM   2644  CD2 LEU A 219       9.402  24.122  -3.838  1.00 50.44           C
ATOM   2645 1HD2 LEU A 219       8.975  23.274  -3.303  1.00 50.44           H
ATOM   2646 2HD2 LEU A 219       9.956  24.751  -3.141  1.00 50.44           H
ATOM   2647 3HD2 LEU A 219      10.075  23.760  -4.616  1.00 50.44           H
ATOM   2648  N   THR A 220      11.286  28.315  -5.849  1.00 47.93           N
ATOM   2649  H   THR A 220      11.921  27.684  -5.382  1.00 47.93           H
ATOM   2650  CA  THR A 220      11.871  29.122  -6.939  1.00 54.51           C
ATOM   2651  HA  THR A 220      11.133  29.863  -7.245  1.00 54.51           H
ATOM   2652  C   THR A 220      12.191  28.233  -8.159  1.00 50.06           C
ATOM   2653  O   THR A 220      12.318  27.013  -8.039  1.00 53.32           O
ATOM   2654  CB  THR A 220      13.117  29.922  -6.484  1.00 64.09           C
ATOM   2655  HB  THR A 220      13.265  30.741  -7.188  1.00 64.09           H
ATOM   2656  OG1 THR A 220      14.290  29.131  -6.490  1.00 76.32           O
ATOM   2657  HG1 THR A 220      14.963  29.591  -5.984  1.00 76.32           H
ATOM   2658  CG2 THR A 220      12.977  30.514  -5.083  1.00 68.94           C
ATOM   2659 1HG2 THR A 220      13.836  31.151  -4.872  1.00 68.94           H
ATOM   2660 2HG2 THR A 220      12.932  29.710  -4.348  1.00 68.94           H
ATOM   2661 3HG2 THR A 220      12.063  31.106  -5.031  1.00 68.94           H
ATOM   2662  N   PHE A 221      12.305  28.835  -9.346  1.00 46.79           N
ATOM   2663  H   PHE A 221      12.170  29.835  -9.402  1.00 46.79           H
ATOM   2664  CA  PHE A 221      12.416  28.123 -10.628  1.00 48.89           C
ATOM   2665  HA  PHE A 221      12.657  27.078 -10.434  1.00 48.89           H
ATOM   2666  C   PHE A 221      13.527  28.705 -11.532  1.00 53.99           C
ATOM   2667  O   PHE A 221      14.021  29.809 -11.292  1.00 48.36           O
ATOM   2668  CB  PHE A 221      11.051  28.156 -11.341  1.00 45.77           C
ATOM   2669 1HB  PHE A 221      10.777  29.192 -11.540  1.00 45.77           H
ATOM   2670 2HB  PHE A 221      11.148  27.657 -12.306  1.00 45.77           H
ATOM   2671  CG  PHE A 221       9.916  27.495 -10.567  1.00 52.56           C
ATOM   2672  CD1 PHE A 221       9.632  26.128 -10.748  1.00 47.57           C
ATOM   2673  HD1 PHE A 221      10.201  25.540 -11.453  1.00 47.57           H
ATOM   2674  CD2 PHE A 221       9.170  28.236  -9.635  1.00 49.89           C
ATOM   2675  HD2 PHE A 221       9.388  29.283  -9.490  1.00 49.89           H
ATOM   2676  CE1 PHE A 221       8.618  25.509  -9.993  1.00 54.42           C
ATOM   2677  HE1 PHE A 221       8.399  24.460 -10.132  1.00 54.42           H
ATOM   2678  CE2 PHE A 221       8.170  27.615  -8.868  1.00 49.18           C
ATOM   2679  HE2 PHE A 221       7.625  28.192  -8.135  1.00 49.18           H
ATOM   2680  CZ  PHE A 221       7.897  26.249  -9.042  1.00 45.75           C
ATOM   2681  HZ  PHE A 221       7.140  25.774  -8.436  1.00 45.75           H
ATOM   2682  N   SER A 222      13.907  27.963 -12.575  1.00 54.95           N
ATOM   2683  H   SER A 222      13.530  27.031 -12.672  1.00 54.95           H
ATOM   2684  CA  SER A 222      14.682  28.463 -13.729  1.00 57.52           C
ATOM   2685  HA  SER A 222      15.563  29.000 -13.377  1.00 57.52           H
ATOM   2686  C   SER A 222      13.843  29.420 -14.594  1.00 50.96           C
ATOM   2687  O   SER A 222      12.622  29.495 -14.438  1.00 47.72           O
ATOM   2688  CB  SER A 222      15.143  27.284 -14.593  1.00 59.56           C
ATOM   2689 1HB  SER A 222      14.269  26.795 -15.023  1.00 59.56           H
ATOM   2690 2HB  SER A 222      15.778  27.657 -15.396  1.00 59.56           H
ATOM   2691  OG  SER A 222      15.862  26.347 -13.814  1.00 65.98           O
ATOM   2692  HG  SER A 222      16.227  25.685 -14.405  1.00 65.98           H
ATOM   2693  N   HIS A 223      14.465  30.126 -15.541  1.00 51.15           N
ATOM   2694  H   HIS A 223      15.455  29.998 -15.694  1.00 51.15           H
ATOM   2695  CA  HIS A 223      13.733  30.859 -16.583  1.00 54.24           C
ATOM   2696  HA  HIS A 223      12.851  31.307 -16.125  1.00 54.24           H
ATOM   2697  C   HIS A 223      13.261  29.917 -17.711  1.00 48.11           C
ATOM   2698  O   HIS A 223      13.942  28.923 -17.987  1.00 54.20           O
ATOM   2699  CB  HIS A 223      14.586  31.994 -17.165  1.00 60.35           C
ATOM   2700 1HB  HIS A 223      15.381  31.553 -17.766  1.00 60.35           H
ATOM   2701 2HB  HIS A 223      13.964  32.586 -17.836  1.00 60.35           H
ATOM   2702  CG  HIS A 223      15.211  32.921 -16.140  1.00 76.95           C
ATOM   2703  ND1 HIS A 223      14.539  33.826 -15.311  1.00 81.43           N
ATOM   2704  CD2 HIS A 223      16.547  33.067 -15.920  1.00 82.30           C
ATOM   2705  HD2 HIS A 223      17.375  32.553 -16.386  1.00 82.30           H
ATOM   2706  CE1 HIS A 223      15.497  34.476 -14.667  1.00 85.70           C
ATOM   2707  HE1 HIS A 223      15.259  35.252 -13.955  1.00 85.70           H
ATOM   2708  NE2 HIS A 223      16.692  34.028 -14.999  1.00 85.52           N
ATOM   2709  HE2 HIS A 223      17.538  34.388 -14.582  1.00 85.52           H
ATOM   2710  N   PRO A 224      12.133  30.205 -18.391  1.00 47.34           N
ATOM   2711  CA  PRO A 224      11.075  31.122 -17.974  1.00 45.22           C
ATOM   2712  HA  PRO A 224      11.482  32.076 -17.639  1.00 45.22           H
ATOM   2713  C   PRO A 224      10.236  30.521 -16.838  1.00 44.62           C
ATOM   2714  O   PRO A 224       9.732  29.402 -16.950  1.00 41.02           O
ATOM   2715  CB  PRO A 224      10.237  31.357 -19.225  1.00 46.82           C
ATOM   2716 1HB  PRO A 224       9.189  31.511 -18.969  1.00 46.82           H
ATOM   2717 2HB  PRO A 224      10.631  32.201 -19.790  1.00 46.82           H
ATOM   2718  CG  PRO A 224      10.397  30.076 -20.021  1.00 46.77           C
ATOM   2719 1HG  PRO A 224       9.633  29.356 -19.724  1.00 46.77           H
ATOM   2720 2HG  PRO A 224      10.351  30.262 -21.094  1.00 46.77           H
ATOM   2721  CD  PRO A 224      11.773  29.560 -19.641  1.00 46.51           C
ATOM   2722 1HD  PRO A 224      11.748  28.480 -19.495  1.00 46.51           H
ATOM   2723 2HD  PRO A 224      12.502  29.826 -20.406  1.00 46.51           H
ATOM   2724  N   THR A 225      10.054  31.243 -15.732  1.00 44.25           N
ATOM   2725  H   THR A 225      10.459  32.165 -15.654  1.00 44.25           H
ATOM   2726  CA  THR A 225       9.492  30.677 -14.493  1.00 45.39           C
ATOM   2727  HA  THR A 225      10.115  29.831 -14.201  1.00 45.39           H
ATOM   2728  C   THR A 225       8.038  30.177 -14.625  1.00 38.94           C
ATOM   2729  O   THR A 225       7.667  29.239 -13.918  1.00 42.54           O
ATOM   2730  CB  THR A 225       9.528  31.686 -13.336  1.00 43.86           C
ATOM   2731  HB  THR A 225       9.083  31.226 -12.454  1.00 43.86           H
ATOM   2732  OG1 THR A 225       8.764  32.821 -13.676  1.00 48.48           O
ATOM   2733  HG1 THR A 225       9.289  33.605 -13.502  1.00 48.48           H
ATOM   2734  CG2 THR A 225      10.934  32.124 -12.945  1.00 47.12           C
ATOM   2735 1HG2 THR A 225      10.869  32.855 -12.139  1.00 47.12           H
ATOM   2736 2HG2 THR A 225      11.438  32.571 -13.802  1.00 47.12           H
ATOM   2737 3HG2 THR A 225      11.497  31.256 -12.603  1.00 47.12           H
ATOM   2738  N   TRP A 226       7.231  30.754 -15.524  1.00 38.02           N
ATOM   2739  H   TRP A 226       7.579  31.533 -16.065  1.00 38.02           H
ATOM   2740  CA  TRP A 226       5.856  30.324 -15.807  1.00 39.85           C
ATOM   2741  HA  TRP A 226       5.319  30.252 -14.861  1.00 39.85           H
ATOM   2742  C   TRP A 226       5.791  28.940 -16.494  1.00 47.19           C
ATOM   2743  O   TRP A 226       4.829  28.204 -16.280  1.00 43.69           O
ATOM   2744  CB  TRP A 226       5.137  31.393 -16.651  1.00 42.72           C
ATOM   2745 1HB  TRP A 226       4.231  30.959 -17.073  1.00 42.72           H
ATOM   2746 2HB  TRP A 226       4.809  32.177 -15.968  1.00 42.72           H
ATOM   2747  CG  TRP A 226       5.916  32.044 -17.776  1.00 50.16           C
ATOM   2748  CD1 TRP A 226       6.444  33.287 -17.717  1.00 54.02           C
ATOM   2749  HD1 TRP A 226       6.377  33.982 -16.894  1.00 54.02           H
ATOM   2750  CD2 TRP A 226       6.260  31.549 -19.113  1.00 46.58           C
ATOM   2751  NE1 TRP A 226       7.071  33.596 -18.877  1.00 52.01           N
ATOM   2752  HE1 TRP A 226       7.482  34.497 -19.076  1.00 52.01           H
ATOM   2753  CE2 TRP A 226       7.003  32.569 -19.783  1.00 52.52           C
ATOM   2754  CE3 TRP A 226       6.045  30.356 -19.838  1.00 44.50           C
ATOM   2755  HE3 TRP A 226       5.450  29.569 -19.396  1.00 44.50           H
ATOM   2756  CZ2 TRP A 226       7.537  32.404 -21.068  1.00 54.11           C
ATOM   2757  HZ2 TRP A 226       8.104  33.204 -21.522  1.00 54.11           H
ATOM   2758  CZ3 TRP A 226       6.615  30.165 -21.112  1.00 40.82           C
ATOM   2759  HZ3 TRP A 226       6.474  29.221 -21.617  1.00 40.82           H
ATOM   2760  CH2 TRP A 226       7.369  31.179 -21.725  1.00 38.28           C
ATOM   2761  HH2 TRP A 226       7.807  31.024 -22.700  1.00 38.28           H
ATOM   2762  N   TYR A 227       6.809  28.551 -17.268  1.00 36.79           N
ATOM   2763  H   TYR A 227       7.606  29.158 -17.394  1.00 36.79           H
ATOM   2764  CA  TYR A 227       6.879  27.226 -17.880  1.00 34.92           C
ATOM   2765  HA  TYR A 227       5.927  27.005 -18.362  1.00 34.92           H
ATOM   2766  C   TYR A 227       7.137  26.160 -16.801  1.00 35.02           C
ATOM   2767  O   TYR A 227       6.325  25.259 -16.600  1.00 36.23           O
ATOM   2768  CB  TYR A 227       7.966  27.215 -18.963  1.00 34.39           C
ATOM   2769 1HB  TYR A 227       7.686  27.919 -19.746  1.00 34.39           H
ATOM   2770 2HB  TYR A 227       8.901  27.563 -18.525  1.00 34.39           H
ATOM   2771  CG  TYR A 227       8.206  25.851 -19.599  1.00 37.16           C
ATOM   2772  CD1 TYR A 227       9.313  25.077 -19.200  1.00 38.71           C
ATOM   2773  HD1 TYR A 227       9.994  25.446 -18.447  1.00 38.71           H
ATOM   2774  CD2 TYR A 227       7.331  25.369 -20.591  1.00 34.42           C
ATOM   2775  HD2 TYR A 227       6.488  25.960 -20.919  1.00 34.42           H
ATOM   2776  CE1 TYR A 227       9.549  23.822 -19.789  1.00 38.49           C
ATOM   2777  HE1 TYR A 227      10.398  23.228 -19.484  1.00 38.49           H
ATOM   2778  CE2 TYR A 227       7.561  24.110 -21.177  1.00 36.70           C
ATOM   2779  HE2 TYR A 227       6.896  23.743 -21.945  1.00 36.70           H
ATOM   2780  CZ  TYR A 227       8.673  23.336 -20.782  1.00 36.69           C
ATOM   2781  OH  TYR A 227       8.901  22.126 -21.365  1.00 38.13           O
ATOM   2782  HH  TYR A 227       9.767  21.766 -21.160  1.00 38.13           H
ATOM   2783  N   TRP A 228       8.229  26.308 -16.046  1.00 35.69           N
ATOM   2784  H   TRP A 228       8.859  27.072 -16.243  1.00 35.69           H
ATOM   2785  CA  TRP A 228       8.650  25.347 -15.029  1.00 39.72           C
ATOM   2786  HA  TRP A 228       8.733  24.369 -15.504  1.00 39.72           H
ATOM   2787  C   TRP A 228       7.647  25.222 -13.859  1.00 35.87           C
ATOM   2788  O   TRP A 228       7.426  24.118 -13.360  1.00 36.20           O
ATOM   2789  CB  TRP A 228      10.043  25.738 -14.528  1.00 39.16           C
ATOM   2790 1HB  TRP A 228       9.977  26.717 -14.052  1.00 39.16           H
ATOM   2791 2HB  TRP A 228      10.351  25.017 -13.771  1.00 39.16           H
ATOM   2792  CG  TRP A 228      11.101  25.793 -15.600  1.00 40.87           C
ATOM   2793  CD1 TRP A 228      11.629  26.915 -16.134  1.00 40.68           C
ATOM   2794  HD1 TRP A 228      11.391  27.935 -15.871  1.00 40.68           H
ATOM   2795  CD2 TRP A 228      11.745  24.696 -16.319  1.00 40.69           C
ATOM   2796  NE1 TRP A 228      12.530  26.609 -17.099  1.00 43.77           N
ATOM   2797  HE1 TRP A 228      13.058  27.297 -17.615  1.00 43.77           H
ATOM   2798  CE2 TRP A 228      12.645  25.257 -17.276  1.00 44.15           C
ATOM   2799  CE3 TRP A 228      11.654  23.285 -16.272  1.00 42.68           C
ATOM   2800  HE3 TRP A 228      10.991  22.824 -15.555  1.00 42.68           H
ATOM   2801  CZ2 TRP A 228      13.410  24.467 -18.143  1.00 45.24           C
ATOM   2802  HZ2 TRP A 228      14.076  24.935 -18.853  1.00 45.24           H
ATOM   2803  CZ3 TRP A 228      12.413  22.483 -17.146  1.00 43.77           C
ATOM   2804  HZ3 TRP A 228      12.324  21.408 -17.089  1.00 43.77           H
ATOM   2805  CH2 TRP A 228      13.288  23.069 -18.080  1.00 43.51           C
ATOM   2806  HH2 TRP A 228      13.874  22.451 -18.744  1.00 43.51           H
ATOM   2807  N   GLU A 229       7.003  26.318 -13.445  1.00 35.95           N
ATOM   2808  H   GLU A 229       7.225  27.217 -13.850  1.00 35.95           H
ATOM   2809  CA  GLU A 229       6.007  26.304 -12.375  1.00 42.81           C
ATOM   2810  HA  GLU A 229       6.447  25.789 -11.520  1.00 42.81           H
ATOM   2811  C   GLU A 229       4.722  25.538 -12.776  1.00 36.50           C
ATOM   2812  O   GLU A 229       4.202  24.768 -11.965  1.00 39.47           O
ATOM   2813  CB  GLU A 229       5.713  27.746 -11.941  1.00 39.70           C
ATOM   2814 1HB  GLU A 229       6.658  28.203 -11.649  1.00 39.70           H
ATOM   2815 2HB  GLU A 229       5.297  28.295 -12.786  1.00 39.70           H
ATOM   2816  CG  GLU A 229       4.733  27.842 -10.760  1.00 61.33           C
ATOM   2817 1HG  GLU A 229       3.768  27.421 -11.043  1.00 61.33           H
ATOM   2818 2HG  GLU A 229       5.139  27.254  -9.938  1.00 61.33           H
ATOM   2819  CD  GLU A 229       4.505  29.280 -10.260  1.00 69.54           C
ATOM   2820  OE1 GLU A 229       4.543  30.246 -11.061  1.00 68.17           O
ATOM   2821  OE2 GLU A 229       4.237  29.448  -9.052  1.00 74.45           O
ATOM   2822  N   ASN A 230       4.241  25.682 -14.015  1.00 35.07           N
ATOM   2823  H   ASN A 230       4.695  26.311 -14.662  1.00 35.07           H
ATOM   2824  CA  ASN A 230       3.133  24.883 -14.532  1.00 41.13           C
ATOM   2825  HA  ASN A 230       2.351  24.853 -13.774  1.00 41.13           H
ATOM   2826  C   ASN A 230       3.562  23.426 -14.827  1.00 42.78           C
ATOM   2827  O   ASN A 230       2.841  22.496 -14.462  1.00 40.17           O
ATOM   2828  CB  ASN A 230       2.544  25.558 -15.779  1.00 41.06           C
ATOM   2829 1HB  ASN A 230       3.342  25.880 -16.448  1.00 41.06           H
ATOM   2830 2HB  ASN A 230       1.931  24.837 -16.320  1.00 41.06           H
ATOM   2831  CG  ASN A 230       1.695  26.757 -15.385  1.00 42.59           C
ATOM   2832  OD1 ASN A 230       0.693  26.626 -14.697  1.00 44.14           O
ATOM   2833  ND2 ASN A 230       2.083  27.950 -15.746  1.00 41.24           N
ATOM   2834 1HD2 ASN A 230       1.536  28.737 -15.430  1.00 41.24           H
ATOM   2835 2HD2 ASN A 230       3.002  28.098 -16.138  1.00 41.24           H
ATOM   2836  N   LEU A 231       4.746  23.211 -15.409  1.00 41.11           N
ATOM   2837  H   LEU A 231       5.291  24.002 -15.723  1.00 41.11           H
ATOM   2838  CA  LEU A 231       5.272  21.882 -15.710  1.00 38.53           C
ATOM   2839  HA  LEU A 231       4.570  21.400 -16.391  1.00 38.53           H
ATOM   2840  C   LEU A 231       5.380  21.013 -14.440  1.00 40.74           C
ATOM   2841  O   LEU A 231       5.006  19.843 -14.478  1.00 42.65           O
ATOM   2842  CB  LEU A 231       6.626  22.027 -16.440  1.00 36.91           C
ATOM   2843 1HB  LEU A 231       6.460  22.595 -17.355  1.00 36.91           H
ATOM   2844 2HB  LEU A 231       7.297  22.601 -15.801  1.00 36.91           H
ATOM   2845  CG  LEU A 231       7.319  20.699 -16.798  1.00 48.84           C
ATOM   2846  HG  LEU A 231       7.539  20.163 -15.875  1.00 48.84           H
ATOM   2847  CD1 LEU A 231       6.467  19.810 -17.706  1.00 43.51           C
ATOM   2848 1HD1 LEU A 231       7.039  18.923 -17.977  1.00 43.51           H
ATOM   2849 2HD1 LEU A 231       6.206  20.364 -18.608  1.00 43.51           H
ATOM   2850 3HD1 LEU A 231       5.557  19.511 -17.186  1.00 43.51           H
ATOM   2851  CD2 LEU A 231       8.638  20.986 -17.514  1.00 48.08           C
ATOM   2852 1HD2 LEU A 231       9.158  20.047 -17.709  1.00 48.08           H
ATOM   2853 2HD2 LEU A 231       9.261  21.624 -16.888  1.00 48.08           H
ATOM   2854 3HD2 LEU A 231       8.434  21.491 -18.459  1.00 48.08           H
ATOM   2855  N   LEU A 232       5.797  21.580 -13.301  1.00 36.08           N
ATOM   2856  H   LEU A 232       6.143  22.529 -13.314  1.00 36.08           H
ATOM   2857  CA  LEU A 232       5.802  20.886 -12.017  1.00 37.60           C
ATOM   2858  HA  LEU A 232       6.397  19.981 -12.140  1.00 37.60           H
ATOM   2859  C   LEU A 232       4.378  20.455 -11.585  1.00 33.96           C
ATOM   2860  O   LEU A 232       4.182  19.301 -11.206  1.00 37.61           O
ATOM   2861  CB  LEU A 232       6.498  21.770 -10.959  1.00 40.68           C
ATOM   2862 1HB  LEU A 232       7.521  21.955 -11.288  1.00 40.68           H
ATOM   2863 2HB  LEU A 232       5.977  22.727 -10.918  1.00 40.68           H
ATOM   2864  CG  LEU A 232       6.525  21.164  -9.539  1.00 38.72           C
ATOM   2865  HG  LEU A 232       5.496  21.026  -9.207  1.00 38.72           H
ATOM   2866  CD1 LEU A 232       7.254  19.818  -9.473  1.00 40.78           C
ATOM   2867 1HD1 LEU A 232       7.293  19.486  -8.436  1.00 40.78           H
ATOM   2868 2HD1 LEU A 232       8.268  19.932  -9.857  1.00 40.78           H
ATOM   2869 3HD1 LEU A 232       6.719  19.080 -10.072  1.00 40.78           H
ATOM   2870  CD2 LEU A 232       7.219  22.123  -8.573  1.00 43.48           C
ATOM   2871 1HD2 LEU A 232       7.164  21.712  -7.565  1.00 43.48           H
ATOM   2872 2HD2 LEU A 232       6.717  23.090  -8.600  1.00 43.48           H
ATOM   2873 3HD2 LEU A 232       8.263  22.246  -8.859  1.00 43.48           H
ATOM   2874  N   LYS A 233       3.371  21.334 -11.699  1.00 31.01           N
ATOM   2875  H   LYS A 233       3.559  22.254 -12.071  1.00 31.01           H
ATOM   2876  CA  LYS A 233       1.968  21.040 -11.370  1.00 35.83           C
ATOM   2877  HA  LYS A 233       1.926  20.674 -10.344  1.00 35.83           H
ATOM   2878  C   LYS A 233       1.378  19.943 -12.287  1.00 38.98           C
ATOM   2879  O   LYS A 233       0.609  19.105 -11.813  1.00 35.70           O
ATOM   2880  CB  LYS A 233       1.122  22.324 -11.452  1.00 32.70           C
ATOM   2881 1HB  LYS A 233       1.246  22.758 -12.444  1.00 32.70           H
ATOM   2882 2HB  LYS A 233       0.073  22.057 -11.320  1.00 32.70           H
ATOM   2883  CG  LYS A 233       1.502  23.356 -10.379  1.00 33.94           C
ATOM   2884 1HG  LYS A 233       1.249  22.952  -9.399  1.00 33.94           H
ATOM   2885 2HG  LYS A 233       2.578  23.524 -10.419  1.00 33.94           H
ATOM   2886  CD  LYS A 233       0.778  24.693 -10.585  1.00 34.02           C
ATOM   2887 1HD  LYS A 233       0.948  25.034 -11.606  1.00 34.02           H
ATOM   2888 2HD  LYS A 233      -0.290  24.546 -10.423  1.00 34.02           H
ATOM   2889  CE  LYS A 233       1.316  25.746  -9.603  1.00 41.13           C
ATOM   2890 1HE  LYS A 233       1.183  25.377  -8.586  1.00 41.13           H
ATOM   2891 2HE  LYS A 233       2.382  25.880  -9.783  1.00 41.13           H
ATOM   2892  NZ  LYS A 233       0.615  27.040  -9.761  1.00 48.12           N
ATOM   2893 1HZ  LYS A 233       1.002  27.720  -9.122  1.00 48.12           H
ATOM   2894 2HZ  LYS A 233      -0.366  26.908  -9.559  1.00 48.12           H
ATOM   2895 3HZ  LYS A 233       0.723  27.369 -10.709  1.00 48.12           H
ATOM   2896  N   ILE A 234       1.763  19.910 -13.566  1.00 37.77           N
ATOM   2897  H   ILE A 234       2.341  20.660 -13.917  1.00 37.77           H
ATOM   2898  CA  ILE A 234       1.432  18.837 -14.506  1.00 35.96           C
ATOM   2899  HA  ILE A 234       0.358  18.662 -14.455  1.00 35.96           H
ATOM   2900  C   ILE A 234       2.142  17.521 -14.101  1.00 33.24           C
ATOM   2901  O   ILE A 234       1.486  16.482 -14.022  1.00 42.00           O
ATOM   2902  CB  ILE A 234       1.773  19.268 -15.959  1.00 41.35           C
ATOM   2903  HB  ILE A 234       2.800  19.633 -15.963  1.00 41.35           H
ATOM   2904  CG1 ILE A 234       0.874  20.427 -16.459  1.00 49.39           C
ATOM   2905 1HG1 ILE A 234       0.995  21.265 -15.772  1.00 49.39           H
ATOM   2906 2HG1 ILE A 234       1.250  20.747 -17.431  1.00 49.39           H
ATOM   2907  CG2 ILE A 234       1.716  18.087 -16.948  1.00 41.05           C
ATOM   2908 1HG2 ILE A 234       1.827  18.468 -17.963  1.00 41.05           H
ATOM   2909 2HG2 ILE A 234       0.760  17.573 -16.853  1.00 41.05           H
ATOM   2910 3HG2 ILE A 234       2.526  17.391 -16.730  1.00 41.05           H
ATOM   2911  CD1 ILE A 234      -0.627  20.129 -16.594  1.00 63.19           C
ATOM   2912 1HD1 ILE A 234      -1.122  21.023 -16.972  1.00 63.19           H
ATOM   2913 2HD1 ILE A 234      -1.044  19.866 -15.621  1.00 63.19           H
ATOM   2914 3HD1 ILE A 234      -0.781  19.305 -17.290  1.00 63.19           H
ATOM   2915  N   CYS A 235       3.439  17.560 -13.775  1.00 39.51           N
ATOM   2916  H   CYS A 235       3.944  18.430 -13.867  1.00 39.51           H
ATOM   2917  CA  CYS A 235       4.205  16.396 -13.326  1.00 42.53           C
ATOM   2918  HA  CYS A 235       4.172  15.642 -14.112  1.00 42.53           H
ATOM   2919  C   CYS A 235       3.612  15.770 -12.043  1.00 44.32           C
ATOM   2920  O   CYS A 235       3.458  14.551 -11.984  1.00 40.71           O
ATOM   2921  CB  CYS A 235       5.674  16.775 -13.129  1.00 47.98           C
ATOM   2922 1HB  CYS A 235       5.734  17.661 -12.496  1.00 47.98           H
ATOM   2923 2HB  CYS A 235       6.195  15.952 -12.640  1.00 47.98           H
ATOM   2924  SG  CYS A 235       6.455  17.085 -14.736  1.00 59.39           S
ATOM   2925  HG  CYS A 235       5.879  18.273 -14.940  1.00 59.39           H
ATOM   2926  N   VAL A 236       3.207  16.582 -11.059  1.00 39.48           N
ATOM   2927  H   VAL A 236       3.388  17.574 -11.124  1.00 39.48           H
ATOM   2928  CA  VAL A 236       2.485  16.123  -9.870  1.00 40.98           C
ATOM   2929  HA  VAL A 236       3.104  15.380  -9.367  1.00 40.98           H
ATOM   2930  C   VAL A 236       1.162  15.443 -10.281  1.00 33.44           C
ATOM   2931  O   VAL A 236       0.932  14.301  -9.896  1.00 39.94           O
ATOM   2932  CB  VAL A 236       2.257  17.274  -8.865  1.00 40.85           C
ATOM   2933  HB  VAL A 236       1.825  18.117  -9.405  1.00 40.85           H
ATOM   2934  CG1 VAL A 236       1.314  16.893  -7.714  1.00 34.49           C
ATOM   2935 1HG1 VAL A 236       1.261  17.725  -7.012  1.00 34.49           H
ATOM   2936 2HG1 VAL A 236       1.700  16.011  -7.204  1.00 34.49           H
ATOM   2937 3HG1 VAL A 236       0.318  16.682  -8.104  1.00 34.49           H
ATOM   2938  CG2 VAL A 236       3.587  17.709  -8.234  1.00 37.62           C
ATOM   2939 1HG2 VAL A 236       3.407  18.573  -7.594  1.00 37.62           H
ATOM   2940 2HG2 VAL A 236       4.301  17.977  -9.014  1.00 37.62           H
ATOM   2941 3HG2 VAL A 236       3.991  16.892  -7.637  1.00 37.62           H
ATOM   2942  N   PHE A 237       0.336  16.061 -11.130  1.00 34.16           N
ATOM   2943  H   PHE A 237       0.564  16.985 -11.468  1.00 34.16           H
ATOM   2944  CA  PHE A 237      -0.948  15.501 -11.562  1.00 38.59           C
ATOM   2945  HA  PHE A 237      -1.576  15.385 -10.679  1.00 38.59           H
ATOM   2946  C   PHE A 237      -0.800  14.102 -12.217  1.00 38.19           C
ATOM   2947  O   PHE A 237      -1.530  13.168 -11.874  1.00 42.09           O
ATOM   2948  CB  PHE A 237      -1.610  16.514 -12.511  1.00 35.21           C
ATOM   2949 1HB  PHE A 237      -1.514  17.506 -12.069  1.00 35.21           H
ATOM   2950 2HB  PHE A 237      -1.050  16.534 -13.446  1.00 35.21           H
ATOM   2951  CG  PHE A 237      -3.086  16.284 -12.845  1.00 41.21           C
ATOM   2952  CD1 PHE A 237      -4.041  16.201 -11.814  1.00 41.72           C
ATOM   2953  HD1 PHE A 237      -3.731  16.221 -10.779  1.00 41.72           H
ATOM   2954  CD2 PHE A 237      -3.514  16.284 -14.185  1.00 40.94           C
ATOM   2955  HD2 PHE A 237      -2.784  16.372 -14.976  1.00 40.94           H
ATOM   2956  CE1 PHE A 237      -5.414  16.136 -12.120  1.00 45.53           C
ATOM   2957  HE1 PHE A 237      -6.150  16.092 -11.332  1.00 45.53           H
ATOM   2958  CE2 PHE A 237      -4.883  16.216 -14.492  1.00 37.81           C
ATOM   2959  HE2 PHE A 237      -5.200  16.236 -15.525  1.00 37.81           H
ATOM   2960  CZ  PHE A 237      -5.833  16.151 -13.461  1.00 41.50           C
ATOM   2961  HZ  PHE A 237      -6.885  16.112 -13.705  1.00 41.50           H
ATOM   2962  N   ILE A 238       0.197  13.924 -13.094  1.00 38.27           N
ATOM   2963  H   ILE A 238       0.765  14.721 -13.342  1.00 38.27           H
ATOM   2964  CA  ILE A 238       0.473  12.678 -13.828  1.00 40.87           C
ATOM   2965  HA  ILE A 238      -0.494  12.190 -13.954  1.00 40.87           H
ATOM   2966  C   ILE A 238       1.391  11.670 -13.064  1.00 39.50           C
ATOM   2967  O   ILE A 238       1.854  10.690 -13.661  1.00 41.36           O
ATOM   2968  CB  ILE A 238       0.964  12.967 -15.279  1.00 47.23           C
ATOM   2969  HB  ILE A 238       0.944  12.023 -15.822  1.00 47.23           H
ATOM   2970  CG1 ILE A 238       2.426  13.466 -15.320  1.00 47.57           C
ATOM   2971 1HG1 ILE A 238       2.522  14.296 -14.620  1.00 47.57           H
ATOM   2972 2HG1 ILE A 238       3.071  12.656 -14.980  1.00 47.57           H
ATOM   2973  CG2 ILE A 238      -0.028  13.903 -15.999  1.00 45.13           C
ATOM   2974 1HG2 ILE A 238       0.190  13.905 -17.066  1.00 45.13           H
ATOM   2975 2HG2 ILE A 238       0.069  14.916 -15.606  1.00 45.13           H
ATOM   2976 3HG2 ILE A 238      -1.044  13.545 -15.835  1.00 45.13           H
ATOM   2977  CD1 ILE A 238       2.934  13.915 -16.696  1.00 46.50           C
ATOM   2978 1HD1 ILE A 238       3.998  14.141 -16.621  1.00 46.50           H
ATOM   2979 2HD1 ILE A 238       2.395  14.806 -17.018  1.00 46.50           H
ATOM   2980 3HD1 ILE A 238       2.782  13.116 -17.420  1.00 46.50           H
ATOM   2981  N   PHE A 239       1.643  11.855 -11.762  1.00 35.93           N
ATOM   2982  H   PHE A 239       1.340  12.711 -11.321  1.00 35.93           H
ATOM   2983  CA  PHE A 239       2.321  10.881 -10.893  1.00 39.60           C
ATOM   2984  HA  PHE A 239       2.289   9.910 -11.386  1.00 39.60           H
ATOM   2985  C   PHE A 239       1.657  10.706  -9.495  1.00 39.94           C
ATOM   2986  O   PHE A 239       1.645   9.582  -9.007  1.00 39.70           O
ATOM   2987  CB  PHE A 239       3.814  11.232 -10.745  1.00 45.10           C
ATOM   2988 1HB  PHE A 239       3.935  12.308 -10.624  1.00 45.10           H
ATOM   2989 2HB  PHE A 239       4.193  10.765  -9.836  1.00 45.10           H
ATOM   2990  CG  PHE A 239       4.676  10.778 -11.918  1.00 51.51           C
ATOM   2991  CD1 PHE A 239       5.276   9.503 -11.896  1.00 54.40           C
ATOM   2992  HD1 PHE A 239       5.181   8.873 -11.024  1.00 54.40           H
ATOM   2993  CD2 PHE A 239       4.876  11.609 -13.036  1.00 52.60           C
ATOM   2994  HD2 PHE A 239       4.460  12.605 -13.038  1.00 52.60           H
ATOM   2995  CE1 PHE A 239       6.041   9.056 -12.990  1.00 51.55           C
ATOM   2996  HE1 PHE A 239       6.537   8.097 -12.952  1.00 51.55           H
ATOM   2997  CE2 PHE A 239       5.641  11.165 -14.130  1.00 57.00           C
ATOM   2998  HE2 PHE A 239       5.823  11.835 -14.958  1.00 57.00           H
ATOM   2999  CZ  PHE A 239       6.222   9.886 -14.110  1.00 54.76           C
ATOM   3000  HZ  PHE A 239       6.846   9.570 -14.933  1.00 54.76           H
ATOM   3001  N   ALA A 240       1.081  11.747  -8.895  1.00 39.12           N
ATOM   3002  H   ALA A 240       1.149  12.659  -9.325  1.00 39.12           H
ATOM   3003  CA  ALA A 240       0.418  11.694  -7.584  1.00 41.39           C
ATOM   3004  HA  ALA A 240       0.852  10.877  -7.007  1.00 41.39           H
ATOM   3005  C   ALA A 240      -1.114  11.457  -7.648  1.00 40.28           C
ATOM   3006  O   ALA A 240      -1.696  11.100  -6.630  1.00 43.92           O
ATOM   3007  CB  ALA A 240       0.730  12.992  -6.835  1.00 41.15           C
ATOM   3008 1HB  ALA A 240       1.806  13.167  -6.816  1.00 41.15           H
ATOM   3009 2HB  ALA A 240       0.360  12.890  -5.815  1.00 41.15           H
ATOM   3010 3HB  ALA A 240       0.233  13.832  -7.320  1.00 41.15           H
ATOM   3011  N   PHE A 241      -1.771  11.608  -8.810  1.00 36.85           N
ATOM   3012  H   PHE A 241      -1.293  11.989  -9.613  1.00 36.85           H
ATOM   3013  CA  PHE A 241      -3.217  11.412  -8.936  1.00 37.48           C
ATOM   3014  HA  PHE A 241      -3.556  10.881  -8.047  1.00 37.48           H
ATOM   3015  C   PHE A 241      -3.646  10.562 -10.168  1.00 36.07           C
ATOM   3016  O   PHE A 241      -4.068   9.422  -9.992  1.00 38.51           O
ATOM   3017  CB  PHE A 241      -3.928  12.770  -8.885  1.00 39.16           C
ATOM   3018 1HB  PHE A 241      -3.683  13.252  -7.938  1.00 39.16           H
ATOM   3019 2HB  PHE A 241      -3.562  13.407  -9.690  1.00 39.16           H
ATOM   3020  CG  PHE A 241      -5.435  12.645  -9.000  1.00 37.29           C
ATOM   3021  CD1 PHE A 241      -6.160  11.988  -7.987  1.00 38.43           C
ATOM   3022  HD1 PHE A 241      -5.657  11.621  -7.105  1.00 38.43           H
ATOM   3023  CD2 PHE A 241      -6.106  13.126 -10.137  1.00 47.36           C
ATOM   3024  HD2 PHE A 241      -5.549  13.637 -10.908  1.00 47.36           H
ATOM   3025  CE1 PHE A 241      -7.543  11.783  -8.132  1.00 47.74           C
ATOM   3026  HE1 PHE A 241      -8.105  11.274  -7.364  1.00 47.74           H
ATOM   3027  CE2 PHE A 241      -7.488  12.930 -10.278  1.00 45.98           C
ATOM   3028  HE2 PHE A 241      -7.995  13.300 -11.157  1.00 45.98           H
ATOM   3029  CZ  PHE A 241      -8.203  12.244  -9.284  1.00 45.33           C
ATOM   3030  HZ  PHE A 241      -9.264  12.082  -9.404  1.00 45.33           H
ATOM   3031  N   ILE A 242      -3.510  11.068 -11.400  1.00 41.27           N
ATOM   3032  H   ILE A 242      -3.123  11.992 -11.527  1.00 41.27           H
ATOM   3033  CA  ILE A 242      -4.061  10.421 -12.599  1.00 42.31           C
ATOM   3034  HA  ILE A 242      -5.129  10.272 -12.438  1.00 42.31           H
ATOM   3035  C   ILE A 242      -3.420   9.031 -12.830  1.00 41.45           C
ATOM   3036  O   ILE A 242      -4.117   8.046 -13.059  1.00 46.71           O
ATOM   3037  CB  ILE A 242      -3.880  11.338 -13.841  1.00 44.97           C
ATOM   3038  HB  ILE A 242      -2.822  11.590 -13.912  1.00 44.97           H
ATOM   3039  CG1 ILE A 242      -4.660  12.670 -13.730  1.00 52.29           C
ATOM   3040 1HG1 ILE A 242      -4.329  13.181 -12.827  1.00 52.29           H
ATOM   3041 2HG1 ILE A 242      -4.379  13.297 -14.577  1.00 52.29           H
ATOM   3042  CG2 ILE A 242      -4.261  10.622 -15.149  1.00 44.32           C
ATOM   3043 1HG2 ILE A 242      -4.209  11.338 -15.969  1.00 44.32           H
ATOM   3044 2HG2 ILE A 242      -5.276  10.232 -15.070  1.00 44.32           H
ATOM   3045 3HG2 ILE A 242      -3.569   9.801 -15.338  1.00 44.32           H
ATOM   3046  CD1 ILE A 242      -6.193  12.548 -13.709  1.00 53.12           C
ATOM   3047 1HD1 ILE A 242      -6.620  13.540 -13.561  1.00 53.12           H
ATOM   3048 2HD1 ILE A 242      -6.503  11.893 -12.895  1.00 53.12           H
ATOM   3049 3HD1 ILE A 242      -6.542  12.139 -14.657  1.00 53.12           H
ATOM   3050  N   MET A 243      -2.091   8.942 -12.731  1.00 40.13           N
ATOM   3051  H   MET A 243      -1.563   9.768 -12.488  1.00 40.13           H
ATOM   3052  CA  MET A 243      -1.357   7.696 -12.887  1.00 44.25           C
ATOM   3053  HA  MET A 243      -1.670   7.258 -13.835  1.00 44.25           H
ATOM   3054  C   MET A 243      -1.712   6.663 -11.772  1.00 43.89           C
ATOM   3055  O   MET A 243      -2.033   5.535 -12.135  1.00 39.59           O
ATOM   3056  CB  MET A 243       0.139   8.011 -13.023  1.00 49.27           C
ATOM   3057 1HB  MET A 243       0.275   8.630 -13.910  1.00 49.27           H
ATOM   3058 2HB  MET A 243       0.472   8.598 -12.167  1.00 49.27           H
ATOM   3059  CG  MET A 243       1.035   6.768 -13.148  1.00 58.03           C
ATOM   3060 1HG  MET A 243       0.727   6.018 -12.420  1.00 58.03           H
ATOM   3061 2HG  MET A 243       0.904   6.340 -14.141  1.00 58.03           H
ATOM   3062  SD  MET A 243       2.804   7.131 -12.898  1.00 70.56           S
ATOM   3063  CE  MET A 243       2.907   6.832 -11.107  1.00 73.55           C
ATOM   3064 1HE  MET A 243       3.939   6.948 -10.778  1.00 73.55           H
ATOM   3065 2HE  MET A 243       2.569   5.817 -10.895  1.00 73.55           H
ATOM   3066 3HE  MET A 243       2.274   7.544 -10.577  1.00 73.55           H
ATOM   3067  N   PRO A 244      -1.738   7.020 -10.469  1.00 38.63           N
ATOM   3068  CA  PRO A 244      -2.313   6.193  -9.406  1.00 38.57           C
ATOM   3069  HA  PRO A 244      -1.639   5.356  -9.223  1.00 38.57           H
ATOM   3070  C   PRO A 244      -3.712   5.639  -9.707  1.00 36.85           C
ATOM   3071  O   PRO A 244      -3.894   4.425  -9.649  1.00 38.08           O
ATOM   3072  CB  PRO A 244      -2.321   7.098  -8.171  1.00 38.89           C
ATOM   3073 1HB  PRO A 244      -3.172   7.779  -8.189  1.00 38.89           H
ATOM   3074 2HB  PRO A 244      -2.304   6.544  -7.233  1.00 38.89           H
ATOM   3075  CG  PRO A 244      -1.029   7.855  -8.366  1.00 37.15           C
ATOM   3076 1HG  PRO A 244      -1.023   8.800  -7.823  1.00 37.15           H
ATOM   3077 2HG  PRO A 244      -0.183   7.231  -8.078  1.00 37.15           H
ATOM   3078  CD  PRO A 244      -1.009   8.108  -9.860  1.00 40.27           C
ATOM   3079 1HD  PRO A 244      -1.495   9.055 -10.096  1.00 40.27           H
ATOM   3080 2HD  PRO A 244       0.025   8.097 -10.202  1.00 40.27           H
ATOM   3081  N   VAL A 245      -4.677   6.486 -10.091  1.00 34.21           N
ATOM   3082  H   VAL A 245      -4.491   7.478 -10.132  1.00 34.21           H
ATOM   3083  CA  VAL A 245      -6.050   6.066 -10.399  1.00 39.52           C
ATOM   3084  HA  VAL A 245      -6.459   5.585  -9.511  1.00 39.52           H
ATOM   3085  C   VAL A 245      -6.064   5.038 -11.550  1.00 39.58           C
ATOM   3086  O   VAL A 245      -6.697   3.989 -11.423  1.00 39.65           O
ATOM   3087  CB  VAL A 245      -6.953   7.281 -10.710  1.00 42.28           C
ATOM   3088  HB  VAL A 245      -6.451   7.896 -11.457  1.00 42.28           H
ATOM   3089  CG1 VAL A 245      -8.334   6.883 -11.254  1.00 39.81           C
ATOM   3090 1HG1 VAL A 245      -8.944   7.779 -11.368  1.00 39.81           H
ATOM   3091 2HG1 VAL A 245      -8.816   6.201 -10.553  1.00 39.81           H
ATOM   3092 3HG1 VAL A 245      -8.223   6.393 -12.221  1.00 39.81           H
ATOM   3093  CG2 VAL A 245      -7.188   8.119  -9.446  1.00 44.96           C
ATOM   3094 1HG2 VAL A 245      -7.775   9.000  -9.704  1.00 44.96           H
ATOM   3095 2HG2 VAL A 245      -6.230   8.430  -9.030  1.00 44.96           H
ATOM   3096 3HG2 VAL A 245      -7.729   7.525  -8.709  1.00 44.96           H
ATOM   3097  N   LEU A 246      -5.332   5.289 -12.640  1.00 34.41           N
ATOM   3098  H   LEU A 246      -4.821   6.157 -12.705  1.00 34.41           H
ATOM   3099  CA  LEU A 246      -5.230   4.373 -13.775  1.00 35.91           C
ATOM   3100  HA  LEU A 246      -6.240   4.129 -14.106  1.00 35.91           H
ATOM   3101  C   LEU A 246      -4.530   3.039 -13.397  1.00 39.03           C
ATOM   3102  O   LEU A 246      -4.955   1.984 -13.864  1.00 39.66           O
ATOM   3103  CB  LEU A 246      -4.498   5.081 -14.936  1.00 37.16           C
ATOM   3104 1HB  LEU A 246      -3.548   5.460 -14.559  1.00 37.16           H
ATOM   3105 2HB  LEU A 246      -4.283   4.340 -15.706  1.00 37.16           H
ATOM   3106  CG  LEU A 246      -5.294   6.235 -15.572  1.00 50.15           C
ATOM   3107  HG  LEU A 246      -5.662   6.883 -14.776  1.00 50.15           H
ATOM   3108  CD1 LEU A 246      -4.388   7.058 -16.487  1.00 47.65           C
ATOM   3109 1HD1 LEU A 246      -4.944   7.912 -16.874  1.00 47.65           H
ATOM   3110 2HD1 LEU A 246      -4.048   6.439 -17.316  1.00 47.65           H
ATOM   3111 3HD1 LEU A 246      -3.526   7.413 -15.920  1.00 47.65           H
ATOM   3112  CD2 LEU A 246      -6.487   5.746 -16.394  1.00 48.16           C
ATOM   3113 1HD2 LEU A 246      -6.986   6.606 -16.841  1.00 48.16           H
ATOM   3114 2HD2 LEU A 246      -7.186   5.214 -15.749  1.00 48.16           H
ATOM   3115 3HD2 LEU A 246      -6.139   5.078 -17.182  1.00 48.16           H
ATOM   3116  N   ILE A 247      -3.517   3.059 -12.522  1.00 34.52           N
ATOM   3117  H   ILE A 247      -3.187   3.942 -12.160  1.00 34.52           H
ATOM   3118  CA  ILE A 247      -2.871   1.851 -12.006  1.00 38.88           C
ATOM   3119  HA  ILE A 247      -2.562   1.252 -12.863  1.00 38.88           H
ATOM   3120  C   ILE A 247      -3.883   1.020 -11.186  1.00 36.89           C
ATOM   3121  O   ILE A 247      -4.123  -0.135 -11.536  1.00 37.49           O
ATOM   3122  CB  ILE A 247      -1.585   2.186 -11.201  1.00 39.10           C
ATOM   3123  HB  ILE A 247      -1.825   3.003 -10.521  1.00 39.10           H
ATOM   3124  CG1 ILE A 247      -0.465   2.642 -12.160  1.00 43.11           C
ATOM   3125 1HG1 ILE A 247      -0.099   1.769 -12.700  1.00 43.11           H
ATOM   3126 2HG1 ILE A 247      -0.894   3.332 -12.886  1.00 43.11           H
ATOM   3127  CG2 ILE A 247      -1.092   0.988 -10.360  1.00 38.28           C
ATOM   3128 1HG2 ILE A 247      -0.153   1.245  -9.870  1.00 38.28           H
ATOM   3129 2HG2 ILE A 247      -0.938   0.135 -11.021  1.00 38.28           H
ATOM   3130 3HG2 ILE A 247      -1.838   0.735  -9.607  1.00 38.28           H
ATOM   3131  CD1 ILE A 247       0.711   3.352 -11.473  1.00 44.54           C
ATOM   3132 1HD1 ILE A 247       1.384   3.731 -12.242  1.00 44.54           H
ATOM   3133 2HD1 ILE A 247       1.248   2.656 -10.829  1.00 44.54           H
ATOM   3134 3HD1 ILE A 247       0.334   4.183 -10.877  1.00 44.54           H
ATOM   3135  N   ILE A 248      -4.485   1.577 -10.128  1.00 34.92           N
ATOM   3136  H   ILE A 248      -4.292   2.537  -9.882  1.00 34.92           H
ATOM   3137  CA  ILE A 248      -5.303   0.809  -9.185  1.00 35.13           C
ATOM   3138  HA  ILE A 248      -4.724  -0.078  -8.927  1.00 35.13           H
ATOM   3139  C   ILE A 248      -6.637   0.333  -9.814  1.00 39.95           C
ATOM   3140  O   ILE A 248      -7.069  -0.784  -9.534  1.00 40.16           O
ATOM   3141  CB  ILE A 248      -5.534   1.570  -7.844  1.00 34.18           C
ATOM   3142  HB  ILE A 248      -6.040   0.882  -7.166  1.00 34.18           H
ATOM   3143  CG1 ILE A 248      -6.451   2.806  -7.989  1.00 41.24           C
ATOM   3144 1HG1 ILE A 248      -6.017   3.465  -8.741  1.00 41.24           H
ATOM   3145 2HG1 ILE A 248      -7.422   2.469  -8.352  1.00 41.24           H
ATOM   3146  CG2 ILE A 248      -4.176   1.899  -7.195  1.00 34.38           C
ATOM   3147 1HG2 ILE A 248      -4.335   2.203  -6.160  1.00 34.38           H
ATOM   3148 2HG2 ILE A 248      -3.690   2.708  -7.741  1.00 34.38           H
ATOM   3149 3HG2 ILE A 248      -3.545   1.011  -7.221  1.00 34.38           H
ATOM   3150  CD1 ILE A 248      -6.687   3.610  -6.703  1.00 42.90           C
ATOM   3151 1HD1 ILE A 248      -7.420   4.390  -6.905  1.00 42.90           H
ATOM   3152 2HD1 ILE A 248      -5.754   4.064  -6.370  1.00 42.90           H
ATOM   3153 3HD1 ILE A 248      -7.067   2.947  -5.925  1.00 42.90           H
ATOM   3154  N   THR A 249      -7.269   1.124 -10.689  1.00 33.10           N
ATOM   3155  H   THR A 249      -6.892   2.031 -10.925  1.00 33.10           H
ATOM   3156  CA  THR A 249      -8.520   0.740 -11.348  1.00 37.62           C
ATOM   3157  HA  THR A 249      -9.202   0.386 -10.576  1.00 37.62           H
ATOM   3158  C   THR A 249      -8.312  -0.396 -12.367  1.00 37.73           C
ATOM   3159  O   THR A 249      -9.157  -1.290 -12.426  1.00 39.51           O
ATOM   3160  CB  THR A 249      -9.225   1.918 -12.047  1.00 39.02           C
ATOM   3161  HB  THR A 249     -10.076   1.530 -12.607  1.00 39.02           H
ATOM   3162  OG1 THR A 249      -8.370   2.567 -12.963  1.00 46.06           O
ATOM   3163  HG1 THR A 249      -7.757   3.117 -12.468  1.00 46.06           H
ATOM   3164  CG2 THR A 249      -9.762   2.949 -11.053  1.00 39.43           C
ATOM   3165 1HG2 THR A 249     -10.188   3.786 -11.606  1.00 39.43           H
ATOM   3166 2HG2 THR A 249      -8.963   3.308 -10.406  1.00 39.43           H
ATOM   3167 3HG2 THR A 249     -10.538   2.481 -10.447  1.00 39.43           H
ATOM   3168  N   VAL A 250      -7.196  -0.424 -13.107  1.00 39.37           N
ATOM   3169  H   VAL A 250      -6.550   0.351 -13.080  1.00 39.37           H
ATOM   3170  CA  VAL A 250      -6.846  -1.540 -13.992  1.00 38.80           C
ATOM   3171  HA  VAL A 250      -7.746  -1.841 -14.527  1.00 38.80           H
ATOM   3172  C   VAL A 250      -6.347  -2.753 -13.178  1.00 39.21           C
ATOM   3173  O   VAL A 250      -6.802  -3.868 -13.414  1.00 39.16           O
ATOM   3174  CB  VAL A 250      -5.819  -1.111 -15.063  1.00 41.51           C
ATOM   3175  HB  VAL A 250      -4.952  -0.689 -14.556  1.00 41.51           H
ATOM   3176  CG1 VAL A 250      -5.345  -2.291 -15.924  1.00 42.18           C
ATOM   3177 1HG1 VAL A 250      -4.706  -1.917 -16.724  1.00 42.18           H
ATOM   3178 2HG1 VAL A 250      -6.212  -2.792 -16.354  1.00 42.18           H
ATOM   3179 3HG1 VAL A 250      -4.783  -2.996 -15.310  1.00 42.18           H
ATOM   3180  CG2 VAL A 250      -6.412  -0.059 -16.012  1.00 43.79           C
ATOM   3181 1HG2 VAL A 250      -5.647   0.254 -16.722  1.00 43.79           H
ATOM   3182 2HG2 VAL A 250      -6.752   0.804 -15.440  1.00 43.79           H
ATOM   3183 3HG2 VAL A 250      -7.254  -0.493 -16.552  1.00 43.79           H
ATOM   3184  N   CYS A 251      -5.469  -2.566 -12.187  1.00 29.75           N
ATOM   3185  H   CYS A 251      -5.120  -1.638 -11.991  1.00 29.75           H
ATOM   3186  CA  CYS A 251      -4.924  -3.660 -11.382  1.00 33.57           C
ATOM   3187  HA  CYS A 251      -4.448  -4.374 -12.054  1.00 33.57           H
ATOM   3188  C   CYS A 251      -6.020  -4.413 -10.591  1.00 37.57           C
ATOM   3189  O   CYS A 251      -6.048  -5.645 -10.630  1.00 37.09           O
ATOM   3190  CB  CYS A 251      -3.851  -3.123 -10.435  1.00 28.43           C
ATOM   3191 1HB  CYS A 251      -4.224  -2.228  -9.937  1.00 28.43           H
ATOM   3192 2HB  CYS A 251      -3.627  -3.876  -9.679  1.00 28.43           H
ATOM   3193  SG  CYS A 251      -2.335  -2.743 -11.350  1.00 41.82           S
ATOM   3194  HG  CYS A 251      -2.762  -1.579 -11.848  1.00 41.82           H
ATOM   3195  N   TYR A 252      -6.930  -3.711  -9.906  1.00 33.61           N
ATOM   3196  H   TYR A 252      -6.860  -2.706  -9.837  1.00 33.61           H
ATOM   3197  CA  TYR A 252      -8.069  -4.346  -9.249  1.00 34.00           C
ATOM   3198  HA  TYR A 252      -7.711  -5.265  -8.784  1.00 34.00           H
ATOM   3199  C   TYR A 252      -9.195  -4.735 -10.244  1.00 42.08           C
ATOM   3200  O   TYR A 252      -9.908  -5.705  -9.996  1.00 37.40           O
ATOM   3201  CB  TYR A 252      -8.614  -3.458  -8.124  1.00 30.89           C
ATOM   3202 1HB  TYR A 252      -8.847  -2.469  -8.517  1.00 30.89           H
ATOM   3203 2HB  TYR A 252      -9.548  -3.910  -7.790  1.00 30.89           H
ATOM   3204  CG  TYR A 252      -7.705  -3.286  -6.907  1.00 37.96           C
ATOM   3205  CD1 TYR A 252      -7.185  -4.424  -6.260  1.00 37.64           C
ATOM   3206  HD1 TYR A 252      -7.382  -5.410  -6.654  1.00 37.64           H
ATOM   3207  CD2 TYR A 252      -7.436  -2.008  -6.375  1.00 33.81           C
ATOM   3208  HD2 TYR A 252      -7.840  -1.124  -6.846  1.00 33.81           H
ATOM   3209  CE1 TYR A 252      -6.384  -4.291  -5.108  1.00 39.15           C
ATOM   3210  HE1 TYR A 252      -5.963  -5.170  -4.643  1.00 39.15           H
ATOM   3211  CE2 TYR A 252      -6.646  -1.870  -5.216  1.00 38.63           C
ATOM   3212  HE2 TYR A 252      -6.444  -0.890  -4.808  1.00 38.63           H
ATOM   3213  CZ  TYR A 252      -6.121  -3.015  -4.574  1.00 40.56           C
ATOM   3214  OH  TYR A 252      -5.330  -2.911  -3.472  1.00 36.30           O
ATOM   3215  HH  TYR A 252      -4.931  -2.043  -3.372  1.00 36.30           H
ATOM   3216  N   GLY A 253      -9.327  -4.047 -11.383  1.00 34.67           N
ATOM   3217  H   GLY A 253      -8.748  -3.237 -11.551  1.00 34.67           H
ATOM   3218  CA  GLY A 253     -10.265  -4.415 -12.449  1.00 38.78           C
ATOM   3219 1HA  GLY A 253     -11.279  -4.438 -12.050  1.00 38.78           H
ATOM   3220 2HA  GLY A 253     -10.216  -3.668 -13.241  1.00 38.78           H
ATOM   3221  C   GLY A 253      -9.949  -5.791 -13.056  1.00 39.48           C
ATOM   3222  O   GLY A 253     -10.823  -6.657 -13.127  1.00 39.96           O
ATOM   3223  N   LEU A 254      -8.684  -6.028 -13.412  1.00 36.56           N
ATOM   3224  H   LEU A 254      -8.020  -5.269 -13.365  1.00 36.56           H
ATOM   3225  CA  LEU A 254      -8.184  -7.315 -13.895  1.00 40.39           C
ATOM   3226  HA  LEU A 254      -8.820  -7.645 -14.717  1.00 40.39           H
ATOM   3227  C   LEU A 254      -8.231  -8.408 -12.797  1.00 43.46           C
ATOM   3228  O   LEU A 254      -8.585  -9.549 -13.094  1.00 39.76           O
ATOM   3229  CB  LEU A 254      -6.750  -7.129 -14.441  1.00 32.00           C
ATOM   3230 1HB  LEU A 254      -6.145  -6.674 -13.656  1.00 32.00           H
ATOM   3231 2HB  LEU A 254      -6.339  -8.114 -14.659  1.00 32.00           H
ATOM   3232  CG  LEU A 254      -6.652  -6.268 -15.712  1.00 41.11           C
ATOM   3233  HG  LEU A 254      -7.112  -5.300 -15.514  1.00 41.11           H
ATOM   3234  CD1 LEU A 254      -5.189  -6.038 -16.097  1.00 42.60           C
ATOM   3235 1HD1 LEU A 254      -5.145  -5.348 -16.939  1.00 42.60           H
ATOM   3236 2HD1 LEU A 254      -4.720  -6.982 -16.374  1.00 42.60           H
ATOM   3237 3HD1 LEU A 254      -4.662  -5.607 -15.245  1.00 42.60           H
ATOM   3238  CD2 LEU A 254      -7.365  -6.915 -16.898  1.00 41.99           C
ATOM   3239 1HD2 LEU A 254      -7.085  -6.387 -17.809  1.00 41.99           H
ATOM   3240 2HD2 LEU A 254      -8.444  -6.844 -16.754  1.00 41.99           H
ATOM   3241 3HD2 LEU A 254      -7.078  -7.963 -16.981  1.00 41.99           H
ATOM   3242  N   MET A 255      -7.966  -8.052 -11.534  1.00 35.93           N
ATOM   3243  H   MET A 255      -7.638  -7.117 -11.339  1.00 35.93           H
ATOM   3244  CA  MET A 255      -8.134  -8.945 -10.387  1.00 38.38           C
ATOM   3245  HA  MET A 255      -7.490  -9.813 -10.534  1.00 38.38           H
ATOM   3246  C   MET A 255      -9.591  -9.447 -10.275  1.00 42.89           C
ATOM   3247  O   MET A 255      -9.826 -10.650 -10.154  1.00 42.02           O
ATOM   3248  CB  MET A 255      -7.690  -8.223  -9.103  1.00 37.59           C
ATOM   3249 1HB  MET A 255      -6.701  -7.792  -9.259  1.00 37.59           H
ATOM   3250 2HB  MET A 255      -8.391  -7.418  -8.884  1.00 37.59           H
ATOM   3251  CG  MET A 255      -7.629  -9.166  -7.889  1.00 45.32           C
ATOM   3252 1HG  MET A 255      -8.542  -9.760  -7.833  1.00 45.32           H
ATOM   3253 2HG  MET A 255      -6.793  -9.843  -8.063  1.00 45.32           H
ATOM   3254  SD  MET A 255      -7.377  -8.346  -6.275  1.00 43.07           S
ATOM   3255  CE  MET A 255      -9.047  -7.710  -5.976  1.00 38.56           C
ATOM   3256 1HE  MET A 255      -9.080  -7.233  -4.997  1.00 38.56           H
ATOM   3257 2HE  MET A 255      -9.757  -8.537  -6.002  1.00 38.56           H
ATOM   3258 3HE  MET A 255      -9.309  -6.983  -6.744  1.00 38.56           H
ATOM   3259  N   ILE A 256     -10.575  -8.545 -10.384  1.00 37.56           N
ATOM   3260  H   ILE A 256     -10.346  -7.565 -10.464  1.00 37.56           H
ATOM   3261  CA  ILE A 256     -11.997  -8.894 -10.414  1.00 44.45           C
ATOM   3262  HA  ILE A 256     -12.203  -9.515  -9.542  1.00 44.45           H
ATOM   3263  C   ILE A 256     -12.328  -9.729 -11.676  1.00 48.12           C
ATOM   3264  O   ILE A 256     -13.025 -10.728 -11.547  1.00 44.25           O
ATOM   3265  CB  ILE A 256     -12.884  -7.628 -10.283  1.00 44.45           C
ATOM   3266  HB  ILE A 256     -12.492  -6.875 -10.967  1.00 44.45           H
ATOM   3267  CG1 ILE A 256     -12.808  -7.090  -8.838  1.00 47.29           C
ATOM   3268 1HG1 ILE A 256     -13.353  -7.775  -8.189  1.00 47.29           H
ATOM   3269 2HG1 ILE A 256     -11.762  -7.087  -8.529  1.00 47.29           H
ATOM   3270  CG2 ILE A 256     -14.352  -7.912 -10.664  1.00 44.34           C
ATOM   3271 1HG2 ILE A 256     -14.955  -7.021 -10.489  1.00 44.34           H
ATOM   3272 2HG2 ILE A 256     -14.727  -8.731 -10.051  1.00 44.34           H
ATOM   3273 3HG2 ILE A 256     -14.409  -8.189 -11.716  1.00 44.34           H
ATOM   3274  CD1 ILE A 256     -13.350  -5.668  -8.650  1.00 58.01           C
ATOM   3275 1HD1 ILE A 256     -13.222  -5.385  -7.605  1.00 58.01           H
ATOM   3276 2HD1 ILE A 256     -14.407  -5.623  -8.912  1.00 58.01           H
ATOM   3277 3HD1 ILE A 256     -12.788  -4.982  -9.284  1.00 58.01           H
ATOM   3278  N   LEU A 257     -11.808  -9.401 -12.865  1.00 40.65           N
ATOM   3279  H   LEU A 257     -11.251  -8.563 -12.952  1.00 40.65           H
ATOM   3280  CA  LEU A 257     -12.064 -10.153 -14.095  1.00 50.46           C
ATOM   3281  HA  LEU A 257     -13.143 -10.171 -14.245  1.00 50.46           H
ATOM   3282  C   LEU A 257     -11.583 -11.627 -14.003  1.00 39.24           C
ATOM   3283  O   LEU A 257     -12.318 -12.521 -14.437  1.00 47.40           O
ATOM   3284  CB  LEU A 257     -11.425  -9.433 -15.299  1.00 53.32           C
ATOM   3285 1HB  LEU A 257     -10.412  -9.137 -15.026  1.00 53.32           H
ATOM   3286 2HB  LEU A 257     -11.349 -10.142 -16.124  1.00 53.32           H
ATOM   3287  CG  LEU A 257     -12.225  -8.205 -15.770  1.00 64.57           C
ATOM   3288  HG  LEU A 257     -12.574  -7.661 -14.893  1.00 64.57           H
ATOM   3289  CD1 LEU A 257     -11.361  -7.271 -16.616  1.00 67.76           C
ATOM   3290 1HD1 LEU A 257     -11.978  -6.464 -17.010  1.00 67.76           H
ATOM   3291 2HD1 LEU A 257     -10.912  -7.823 -17.442  1.00 67.76           H
ATOM   3292 3HD1 LEU A 257     -10.575  -6.854 -15.986  1.00 67.76           H
ATOM   3293  CD2 LEU A 257     -13.436  -8.613 -16.606  1.00 62.78           C
ATOM   3294 1HD2 LEU A 257     -13.977  -7.714 -16.900  1.00 62.78           H
ATOM   3295 2HD2 LEU A 257     -14.091  -9.257 -16.019  1.00 62.78           H
ATOM   3296 3HD2 LEU A 257     -13.106  -9.146 -17.498  1.00 62.78           H
ATOM   3297  N   ARG A 258     -10.423 -11.890 -13.380  1.00 45.62           N
ATOM   3298  H   ARG A 258      -9.837 -11.118 -13.094  1.00 45.62           H
ATOM   3299  CA  ARG A 258      -9.936 -13.236 -13.058  1.00 46.59           C
ATOM   3300  HA  ARG A 258      -9.884 -13.804 -13.987  1.00 46.59           H
ATOM   3301  C   ARG A 258     -10.899 -13.952 -12.100  1.00 47.31           C
ATOM   3302  O   ARG A 258     -11.348 -15.052 -12.415  1.00 52.72           O
ATOM   3303  CB  ARG A 258      -8.515 -13.156 -12.467  1.00 43.30           C
ATOM   3304 1HB  ARG A 258      -7.833 -12.778 -13.228  1.00 43.30           H
ATOM   3305 2HB  ARG A 258      -8.518 -12.440 -11.645  1.00 43.30           H
ATOM   3306  CG  ARG A 258      -7.930 -14.490 -11.929  1.00 42.45           C
ATOM   3307 1HG  ARG A 258      -6.931 -14.287 -11.543  1.00 42.45           H
ATOM   3308 2HG  ARG A 258      -8.534 -14.835 -11.091  1.00 42.45           H
ATOM   3309  CD  ARG A 258      -7.824 -15.644 -12.953  1.00 46.50           C
ATOM   3310 1HD  ARG A 258      -7.394 -16.522 -12.471  1.00 46.50           H
ATOM   3311 2HD  ARG A 258      -8.820 -15.907 -13.310  1.00 46.50           H
ATOM   3312  NE  ARG A 258      -6.987 -15.261 -14.095  1.00 48.61           N
ATOM   3313  HE  ARG A 258      -7.498 -14.769 -14.814  1.00 48.61           H
ATOM   3314  CZ  ARG A 258      -5.646 -15.345 -14.176  1.00 48.89           C
ATOM   3315  NH1 ARG A 258      -4.885 -15.941 -13.303  1.00 49.73           N
ATOM   3316 1HH1 ARG A 258      -5.270 -16.325 -12.452  1.00 49.73           H
ATOM   3317 2HH1 ARG A 258      -3.884 -15.864 -13.414  1.00 49.73           H
ATOM   3318  NH2 ARG A 258      -5.053 -14.744 -15.158  1.00 49.03           N
ATOM   3319 1HH2 ARG A 258      -5.622 -14.191 -15.782  1.00 49.03           H
ATOM   3320 2HH2 ARG A 258      -4.049 -14.633 -15.157  1.00 49.03           H
ATOM   3321  N   LEU A 259     -11.243 -13.344 -10.964  1.00 42.90           N
ATOM   3322  H   LEU A 259     -10.865 -12.430 -10.757  1.00 42.90           H
ATOM   3323  CA  LEU A 259     -12.082 -13.961  -9.937  1.00 51.48           C
ATOM   3324  HA  LEU A 259     -11.691 -14.961  -9.744  1.00 51.48           H
ATOM   3325  C   LEU A 259     -13.563 -14.133 -10.394  1.00 58.39           C
ATOM   3326  O   LEU A 259     -14.206 -15.111 -10.017  1.00 57.30           O
ATOM   3327  CB  LEU A 259     -11.960 -13.149  -8.626  1.00 46.17           C
ATOM   3328 1HB  LEU A 259     -12.296 -12.132  -8.826  1.00 46.17           H
ATOM   3329 2HB  LEU A 259     -12.627 -13.596  -7.889  1.00 46.17           H
ATOM   3330  CG  LEU A 259     -10.544 -13.099  -8.019  1.00 43.80           C
ATOM   3331  HG  LEU A 259      -9.846 -12.791  -8.797  1.00 43.80           H
ATOM   3332  CD1 LEU A 259     -10.491 -12.075  -6.885  1.00 41.89           C
ATOM   3333 1HD1 LEU A 259      -9.478 -12.035  -6.484  1.00 41.89           H
ATOM   3334 2HD1 LEU A 259     -11.184 -12.361  -6.094  1.00 41.89           H
ATOM   3335 3HD1 LEU A 259     -10.768 -11.095  -7.273  1.00 41.89           H
ATOM   3336  CD2 LEU A 259     -10.082 -14.450  -7.473  1.00 38.49           C
ATOM   3337 1HD2 LEU A 259      -9.076 -14.339  -7.068  1.00 38.49           H
ATOM   3338 2HD2 LEU A 259     -10.073 -15.188  -8.275  1.00 38.49           H
ATOM   3339 3HD2 LEU A 259     -10.757 -14.779  -6.683  1.00 38.49           H
ATOM   3340  N   LYS A 260     -14.072 -13.262 -11.275  1.00 45.85           N
ATOM   3341  H   LYS A 260     -13.536 -12.431 -11.481  1.00 45.85           H
ATOM   3342  CA  LYS A 260     -15.346 -13.407 -11.999  1.00 53.40           C
ATOM   3343  HA  LYS A 260     -16.151 -13.539 -11.276  1.00 53.40           H
ATOM   3344  C   LYS A 260     -15.326 -14.632 -12.931  1.00 56.66           C
ATOM   3345  O   LYS A 260     -16.315 -15.355 -13.000  1.00 58.41           O
ATOM   3346  CB  LYS A 260     -15.624 -12.116 -12.800  1.00 65.77           C
ATOM   3347 1HB  LYS A 260     -15.758 -11.298 -12.092  1.00 65.77           H
ATOM   3348 2HB  LYS A 260     -14.754 -11.906 -13.422  1.00 65.77           H
ATOM   3349  CG  LYS A 260     -16.867 -12.218 -13.703  1.00 76.08           C
ATOM   3350 1HG  LYS A 260     -16.714 -13.032 -14.412  1.00 76.08           H
ATOM   3351 2HG  LYS A 260     -17.731 -12.446 -13.079  1.00 76.08           H
ATOM   3352  CD  LYS A 260     -17.150 -10.945 -14.504  1.00 85.40           C
ATOM   3353 1HD  LYS A 260     -17.466 -10.156 -13.822  1.00 85.40           H
ATOM   3354 2HD  LYS A 260     -16.242 -10.642 -15.026  1.00 85.40           H
ATOM   3355  CE  LYS A 260     -18.258 -11.253 -15.525  1.00 91.86           C
ATOM   3356 1HE  LYS A 260     -17.918 -12.058 -16.177  1.00 91.86           H
ATOM   3357 2HE  LYS A 260     -19.135 -11.617 -14.989  1.00 91.86           H
ATOM   3358  NZ  LYS A 260     -18.630 -10.073 -16.339  1.00 94.60           N
ATOM   3359 1HZ  LYS A 260     -19.243 -10.378 -17.081  1.00 94.60           H
ATOM   3360 2HZ  LYS A 260     -17.808  -9.642 -16.737  1.00 94.60           H
ATOM   3361 3HZ  LYS A 260     -19.112  -9.405 -15.756  1.00 94.60           H
ATOM   3362  N   SER A 261     -14.221 -14.881 -13.635  1.00 54.91           N
ATOM   3363  H   SER A 261     -13.448 -14.234 -13.582  1.00 54.91           H
ATOM   3364  CA  SER A 261     -14.149 -15.913 -14.671  1.00 60.10           C
ATOM   3365  HA  SER A 261     -14.952 -15.728 -15.384  1.00 60.10           H
ATOM   3366  C   SER A 261     -14.295 -17.356 -14.148  1.00 63.52           C
ATOM   3367  O   SER A 261     -14.715 -18.234 -14.899  1.00 69.84           O
ATOM   3368  CB  SER A 261     -12.824 -15.797 -15.441  1.00 59.03           C
ATOM   3369 1HB  SER A 261     -12.898 -16.384 -16.356  1.00 59.03           H
ATOM   3370 2HB  SER A 261     -12.666 -14.753 -15.712  1.00 59.03           H
ATOM   3371  OG  SER A 261     -11.706 -16.277 -14.712  1.00 60.20           O
ATOM   3372  HG  SER A 261     -11.633 -15.758 -13.908  1.00 60.20           H
ATOM   3373  N   VAL A 262     -13.911 -17.626 -12.896  1.00 64.66           N
ATOM   3374  H   VAL A 262     -13.580 -16.874 -12.309  1.00 64.66           H
ATOM   3375  CA  VAL A 262     -13.698 -18.989 -12.398  1.00 69.71           C
ATOM   3376  HA  VAL A 262     -13.063 -19.487 -13.132  1.00 69.71           H
ATOM   3377  C   VAL A 262     -15.012 -19.792 -12.284  1.00 78.62           C
ATOM   3378  O   VAL A 262     -16.039 -19.266 -11.842  1.00 75.83           O
ATOM   3379  CB  VAL A 262     -12.888 -18.958 -11.082  1.00 72.15           C
ATOM   3380  HB  VAL A 262     -12.078 -18.238 -11.198  1.00 72.15           H
ATOM   3381  CG1 VAL A 262     -13.704 -18.550  -9.850  1.00 71.18           C
ATOM   3382 1HG1 VAL A 262     -13.027 -18.400  -9.009  1.00 71.18           H
ATOM   3383 2HG1 VAL A 262     -14.425 -19.329  -9.603  1.00 71.18           H
ATOM   3384 3HG1 VAL A 262     -14.232 -17.620 -10.062  1.00 71.18           H
ATOM   3385  CG2 VAL A 262     -12.247 -20.317 -10.809  1.00 72.08           C
ATOM   3386 1HG2 VAL A 262     -11.639 -20.234  -9.909  1.00 72.08           H
ATOM   3387 2HG2 VAL A 262     -11.614 -20.591 -11.653  1.00 72.08           H
ATOM   3388 3HG2 VAL A 262     -13.011 -21.081 -10.663  1.00 72.08           H
ATOM   3389  N   ARG A 263     -14.975 -21.072 -12.673  1.00 88.59           N
ATOM   3390  H   ARG A 263     -14.111 -21.437 -13.046  1.00 88.59           H
ATOM   3391  CA  ARG A 263     -16.116 -22.005 -12.656  1.00 98.61           C
ATOM   3392  HA  ARG A 263     -16.932 -21.552 -12.093  1.00 98.61           H
ATOM   3393  C   ARG A 263     -15.718 -23.319 -11.964  1.00103.24           C
ATOM   3394  O   ARG A 263     -14.709 -23.926 -12.319  1.00106.40           O
ATOM   3395  CB  ARG A 263     -16.612 -22.278 -14.094  1.00103.46           C
ATOM   3396 1HB  ARG A 263     -15.849 -22.846 -14.626  1.00103.46           H
ATOM   3397 2HB  ARG A 263     -17.508 -22.896 -14.049  1.00103.46           H
ATOM   3398  CG  ARG A 263     -16.941 -21.018 -14.933  1.00108.12           C
ATOM   3399 1HG  ARG A 263     -16.054 -20.387 -14.993  1.00108.12           H
ATOM   3400 2HG  ARG A 263     -17.190 -21.326 -15.948  1.00108.12           H
ATOM   3401  CD  ARG A 263     -18.102 -20.191 -14.365  1.00114.04           C
ATOM   3402 1HD  ARG A 263     -19.040 -20.718 -14.542  1.00114.04           H
ATOM   3403 2HD  ARG A 263     -17.964 -20.065 -13.291  1.00114.04           H
ATOM   3404  NE  ARG A 263     -18.180 -18.860 -14.992  1.00116.98           N
ATOM   3405  HE  ARG A 263     -17.606 -18.734 -15.813  1.00116.98           H
ATOM   3406  CZ  ARG A 263     -18.889 -17.841 -14.500  1.00116.62           C
ATOM   3407  NH1 ARG A 263     -19.628 -17.972 -13.435  1.00116.97           N
ATOM   3408 1HH1 ARG A 263     -19.746 -18.883 -13.015  1.00116.97           H
ATOM   3409 2HH1 ARG A 263     -20.207 -17.200 -13.137  1.00116.97           H
ATOM   3410  NH2 ARG A 263     -18.848 -16.667 -15.055  1.00115.34           N
ATOM   3411 1HH2 ARG A 263     -18.339 -16.530 -15.916  1.00115.34           H
ATOM   3412 2HH2 ARG A 263     -19.354 -15.899 -14.639  1.00115.34           H
ATOM   3413  N   MET A 264     -16.533 -23.756 -11.007  1.00107.41           N
ATOM   3414  H   MET A 264     -17.350 -23.206 -10.782  1.00107.41           H
ATOM   3415  CA  MET A 264     -16.390 -25.031 -10.288  1.00114.28           C
ATOM   3416  HA  MET A 264     -15.785 -25.711 -10.888  1.00114.28           H
ATOM   3417  C   MET A 264     -17.785 -25.639 -10.107  1.00113.36           C
ATOM   3418  O   MET A 264     -18.728 -24.920  -9.787  1.00113.15           O
ATOM   3419  CB  MET A 264     -15.715 -24.858  -8.914  1.00121.50           C
ATOM   3420 1HB  MET A 264     -16.448 -24.480  -8.201  1.00121.50           H
ATOM   3421 2HB  MET A 264     -15.413 -25.849  -8.574  1.00121.50           H
ATOM   3422  CG  MET A 264     -14.479 -23.934  -8.873  1.00125.45           C
ATOM   3423 1HG  MET A 264     -13.849 -24.247  -8.040  1.00125.45           H
ATOM   3424 2HG  MET A 264     -13.900 -24.077  -9.785  1.00125.45           H
ATOM   3425  SD  MET A 264     -14.819 -22.145  -8.689  1.00131.50           S
ATOM   3426  CE  MET A 264     -15.532 -22.074  -7.021  1.00137.27           C
ATOM   3427 1HE  MET A 264     -15.703 -21.031  -6.755  1.00137.27           H
ATOM   3428 2HE  MET A 264     -14.838 -22.521  -6.310  1.00137.27           H
ATOM   3429 3HE  MET A 264     -16.477 -22.616  -6.997  1.00137.27           H
ATOM   3430  N   LEU A 265     -17.919 -26.951 -10.298  1.00114.26           N
ATOM   3431  H   LEU A 265     -17.093 -27.486 -10.525  1.00114.26           H
ATOM   3432  CA  LEU A 265     -19.207 -27.649 -10.481  1.00115.58           C
ATOM   3433  HA  LEU A 265     -19.831 -27.029 -11.125  1.00115.58           H
ATOM   3434  C   LEU A 265     -20.008 -27.858  -9.152  1.00115.06           C
ATOM   3435  O   LEU A 265     -20.778 -28.814  -9.031  1.00114.43           O
ATOM   3436  CB  LEU A 265     -18.951 -28.981 -11.243  1.00115.68           C
ATOM   3437 1HB  LEU A 265     -18.283 -29.586 -10.629  1.00115.68           H
ATOM   3438 2HB  LEU A 265     -19.904 -29.506 -11.314  1.00115.68           H
ATOM   3439  CG  LEU A 265     -18.404 -28.910 -12.688  1.00115.15           C
ATOM   3440  HG  LEU A 265     -19.096 -28.313 -13.282  1.00115.15           H
ATOM   3441  CD1 LEU A 265     -16.989 -28.335 -12.846  1.00112.15           C
ATOM   3442 1HD1 LEU A 265     -16.638 -28.528 -13.859  1.00112.15           H
ATOM   3443 2HD1 LEU A 265     -16.318 -28.813 -12.131  1.00112.15           H
ATOM   3444 3HD1 LEU A 265     -17.006 -27.260 -12.665  1.00112.15           H
ATOM   3445  CD2 LEU A 265     -18.369 -30.330 -13.254  1.00119.72           C
ATOM   3446 1HD2 LEU A 265     -18.014 -30.304 -14.284  1.00119.72           H
ATOM   3447 2HD2 LEU A 265     -19.373 -30.753 -13.226  1.00119.72           H
ATOM   3448 3HD2 LEU A 265     -17.699 -30.945 -12.653  1.00119.72           H
ATOM   3449  N   SER A 266     -19.801 -27.003  -8.142  1.00114.06           N
ATOM   3450  H   SER A 266     -19.253 -26.179  -8.342  1.00114.06           H
ATOM   3451  CA  SER A 266     -20.454 -27.049  -6.827  1.00116.49           C
ATOM   3452  HA  SER A 266     -21.483 -27.378  -6.972  1.00116.49           H
ATOM   3453  C   SER A 266     -20.500 -25.664  -6.131  1.00117.91           C
ATOM   3454  O   SER A 266     -21.564 -25.056  -6.018  1.00127.10           O
ATOM   3455  CB  SER A 266     -19.772 -28.107  -5.943  1.00111.09           C
ATOM   3456 1HB  SER A 266     -19.805 -29.067  -6.460  1.00111.09           H
ATOM   3457 2HB  SER A 266     -18.729 -27.825  -5.803  1.00111.09           H
ATOM   3458  OG  SER A 266     -20.405 -28.232  -4.679  1.00114.21           O
ATOM   3459  HG  SER A 266     -19.890 -28.849  -4.153  1.00114.21           H
ATOM   3460  N   GLY A 267     -19.357 -25.144  -5.674  1.00110.19           N
ATOM   3461  H   GLY A 267     -18.499 -25.642  -5.864  1.00110.19           H
ATOM   3462  CA  GLY A 267     -19.275 -24.090  -4.645  1.00108.81           C
ATOM   3463 1HA  GLY A 267     -20.020 -24.306  -3.879  1.00108.81           H
ATOM   3464 2HA  GLY A 267     -18.298 -24.155  -4.168  1.00108.81           H
ATOM   3465  C   GLY A 267     -19.480 -22.624  -5.100  1.00109.56           C
ATOM   3466  O   GLY A 267     -18.915 -21.712  -4.490  1.00106.95           O
ATOM   3467  N   SER A 268     -20.258 -22.377  -6.157  1.00117.85           N
ATOM   3468  H   SER A 268     -20.710 -23.151  -6.623  1.00117.85           H
ATOM   3469  CA  SER A 268     -20.477 -21.047  -6.737  1.00117.10           C
ATOM   3470  HA  SER A 268     -19.511 -20.663  -7.066  1.00117.10           H
ATOM   3471  C   SER A 268     -21.080 -20.015  -5.750  1.00110.17           C
ATOM   3472  O   SER A 268     -20.744 -18.834  -5.839  1.00110.31           O
ATOM   3473  CB  SER A 268     -21.363 -21.151  -7.979  1.00124.17           C
ATOM   3474 1HB  SER A 268     -22.243 -21.750  -7.745  1.00124.17           H
ATOM   3475 2HB  SER A 268     -21.685 -20.154  -8.277  1.00124.17           H
ATOM   3476  OG  SER A 268     -20.631 -21.735  -9.046  1.00128.64           O
ATOM   3477  HG  SER A 268     -20.994 -22.609  -9.207  1.00128.64           H
ATOM   3478  N   LYS A 269     -21.868 -20.443  -4.750  1.00106.08           N
ATOM   3479  H   LYS A 269     -22.146 -21.413  -4.711  1.00106.08           H
ATOM   3480  CA  LYS A 269     -22.365 -19.580  -3.667  1.00102.33           C
ATOM   3481  HA  LYS A 269     -22.988 -18.806  -4.116  1.00102.33           H
ATOM   3482  C   LYS A 269     -21.222 -18.881  -2.897  1.00102.78           C
ATOM   3483  O   LYS A 269     -21.365 -17.738  -2.470  1.00103.12           O
ATOM   3484  CB  LYS A 269     -23.250 -20.408  -2.709  1.00  0.00           C
ATOM   3485 1HB  LYS A 269     -24.118 -20.762  -3.266  1.00  0.00           H
ATOM   3486 2HB  LYS A 269     -22.671 -21.264  -2.364  1.00  0.00           H
ATOM   3487  CG  LYS A 269     -23.732 -19.596  -1.491  1.00  0.00           C
ATOM   3488 1HG  LYS A 269     -22.869 -19.363  -0.868  1.00  0.00           H
ATOM   3489 2HG  LYS A 269     -24.173 -18.666  -1.849  1.00  0.00           H
ATOM   3490  CD  LYS A 269     -24.764 -20.323  -0.627  1.00  0.00           C
ATOM   3491 1HD  LYS A 269     -25.656 -20.521  -1.222  1.00  0.00           H
ATOM   3492 2HD  LYS A 269     -24.339 -21.263  -0.274  1.00  0.00           H
ATOM   3493  CE  LYS A 269     -25.115 -19.419   0.568  1.00  0.00           C
ATOM   3494 1HE  LYS A 269     -24.211 -19.248   1.152  1.00  0.00           H
ATOM   3495 2HE  LYS A 269     -25.462 -18.459   0.187  1.00  0.00           H
ATOM   3496  NZ  LYS A 269     -26.164 -20.010   1.425  1.00  0.00           N
ATOM   3497 1HZ  LYS A 269     -26.414 -19.357   2.154  1.00  0.00           H
ATOM   3498 2HZ  LYS A 269     -25.824 -20.865   1.841  1.00  0.00           H
ATOM   3499 3HZ  LYS A 269     -26.976 -20.210   0.859  1.00  0.00           H
ATOM   3500  N   GLU A 270     -20.092 -19.559  -2.705  1.00103.76           N
ATOM   3501  H   GLU A 270     -19.996 -20.483  -3.103  1.00103.76           H
ATOM   3502  CA  GLU A 270     -18.977 -19.072  -1.891  1.00107.44           C
ATOM   3503  HA  GLU A 270     -19.369 -18.402  -1.126  1.00107.44           H
ATOM   3504  C   GLU A 270     -17.918 -18.305  -2.706  1.00104.43           C
ATOM   3505  O   GLU A 270     -17.239 -17.435  -2.156  1.00109.67           O
ATOM   3506  CB  GLU A 270     -18.324 -20.239  -1.162  1.00  0.00           C
ATOM   3507 1HB  GLU A 270     -17.814 -20.881  -1.879  1.00  0.00           H
ATOM   3508 2HB  GLU A 270     -17.594 -19.818  -0.471  1.00  0.00           H
ATOM   3509  CG  GLU A 270     -19.338 -21.073  -0.373  1.00  0.00           C
ATOM   3510 1HG  GLU A 270     -20.121 -20.414   0.001  1.00  0.00           H
ATOM   3511 2HG  GLU A 270     -19.802 -21.805  -1.035  1.00  0.00           H
ATOM   3512  CD  GLU A 270     -18.700 -21.807   0.809  1.00  0.00           C
ATOM   3513  OE1 GLU A 270     -17.521 -22.225   0.703  1.00  0.00           O
ATOM   3514  OE2 GLU A 270     -19.410 -21.929   1.835  1.00  0.00           O
ATOM   3515  N   LYS A 271     -17.836 -18.560  -4.020  1.00100.41           N
ATOM   3516  H   LYS A 271     -18.388 -19.317  -4.399  1.00100.41           H
ATOM   3517  CA  LYS A 271     -17.242 -17.632  -4.985  1.00 92.31           C
ATOM   3518  HA  LYS A 271     -16.183 -17.501  -4.759  1.00 92.31           H
ATOM   3519  C   LYS A 271     -17.943 -16.272  -4.841  1.00 87.07           C
ATOM   3520  O   LYS A 271     -17.292 -15.268  -4.566  1.00 85.19           O
ATOM   3521  CB  LYS A 271     -17.386 -18.207  -6.408  1.00 89.83           C
ATOM   3522 1HB  LYS A 271     -16.709 -19.055  -6.507  1.00 89.83           H
ATOM   3523 2HB  LYS A 271     -18.407 -18.569  -6.532  1.00 89.83           H
ATOM   3524  CG  LYS A 271     -17.106 -17.189  -7.520  1.00 90.39           C
ATOM   3525 1HG  LYS A 271     -17.738 -16.314  -7.368  1.00 90.39           H
ATOM   3526 2HG  LYS A 271     -16.059 -16.890  -7.472  1.00 90.39           H
ATOM   3527  CD  LYS A 271     -17.430 -17.739  -8.905  1.00 93.35           C
ATOM   3528 1HD  LYS A 271     -16.785 -18.591  -9.119  1.00 93.35           H
ATOM   3529 2HD  LYS A 271     -18.474 -18.051  -8.939  1.00 93.35           H
ATOM   3530  CE  LYS A 271     -17.192 -16.622  -9.925  1.00 88.71           C
ATOM   3531 1HE  LYS A 271     -17.762 -15.741  -9.629  1.00 88.71           H
ATOM   3532 2HE  LYS A 271     -16.135 -16.356  -9.923  1.00 88.71           H
ATOM   3533  NZ  LYS A 271     -17.605 -17.040 -11.277  1.00 91.01           N
ATOM   3534 1HZ  LYS A 271     -17.334 -16.325 -11.937  1.00 91.01           H
ATOM   3535 2HZ  LYS A 271     -18.607 -17.161 -11.303  1.00 91.01           H
ATOM   3536 3HZ  LYS A 271     -17.154 -17.911 -11.519  1.00 91.01           H
ATOM   3537  N   ASP A 272     -19.270 -16.265  -4.961  1.00 85.65           N
ATOM   3538  H   ASP A 272     -19.747 -17.113  -5.232  1.00 85.65           H
ATOM   3539  CA  ASP A 272     -20.070 -15.051  -4.857  1.00 85.08           C
ATOM   3540  HA  ASP A 272     -19.671 -14.331  -5.572  1.00 85.08           H
ATOM   3541  C   ASP A 272     -19.983 -14.413  -3.449  1.00 79.45           C
ATOM   3542  O   ASP A 272     -19.872 -13.191  -3.359  1.00 71.98           O
ATOM   3543  CB  ASP A 272     -21.521 -15.331  -5.274  1.00 92.27           C
ATOM   3544 1HB  ASP A 272     -21.904 -16.176  -4.702  1.00 92.27           H
ATOM   3545 2HB  ASP A 272     -22.124 -14.455  -5.034  1.00 92.27           H
ATOM   3546  CG  ASP A 272     -21.701 -15.642  -6.772  1.00103.12           C
ATOM   3547  OD1 ASP A 272     -20.728 -15.584  -7.562  1.00107.58           O
ATOM   3548  OD2 ASP A 272     -22.849 -15.898  -7.197  1.00111.41           O
ATOM   3549  N   ARG A 273     -19.933 -15.198  -2.359  1.00 80.33           N
ATOM   3550  H   ARG A 273     -20.122 -16.186  -2.446  1.00 80.33           H
ATOM   3551  CA  ARG A 273     -19.779 -14.670  -1.003  1.00 75.60           C
ATOM   3552  HA  ARG A 273     -20.607 -13.977  -0.855  1.00 75.60           H
ATOM   3553  C   ARG A 273     -18.462 -13.881  -0.832  1.00 76.97           C
ATOM   3554  O   ARG A 273     -18.513 -12.728  -0.395  1.00 71.69           O
ATOM   3555  CB  ARG A 273     -19.904 -15.770   0.073  1.00  0.00           C
ATOM   3556 1HB  ARG A 273     -20.790 -16.379  -0.111  1.00  0.00           H
ATOM   3557 2HB  ARG A 273     -19.017 -16.403   0.086  1.00  0.00           H
ATOM   3558  CG  ARG A 273     -20.047 -15.086   1.440  1.00  0.00           C
ATOM   3559 1HG  ARG A 273     -19.157 -14.486   1.632  1.00  0.00           H
ATOM   3560 2HG  ARG A 273     -20.889 -14.397   1.370  1.00  0.00           H
ATOM   3561  CD  ARG A 273     -20.280 -16.004   2.663  1.00  0.00           C
ATOM   3562 1HD  ARG A 273     -19.471 -16.733   2.720  1.00  0.00           H
ATOM   3563 2HD  ARG A 273     -20.234 -15.396   3.567  1.00  0.00           H
ATOM   3564  NE  ARG A 273     -21.566 -16.729   2.649  1.00  0.00           N
ATOM   3565  HE  ARG A 273     -21.476 -17.734   2.604  1.00  0.00           H
ATOM   3566  CZ  ARG A 273     -22.774 -16.163   2.740  1.00  0.00           C
ATOM   3567  NH1 ARG A 273     -23.846 -16.892   2.787  1.00  0.00           N
ATOM   3568 1HH1 ARG A 273     -23.785 -17.855   3.085  1.00  0.00           H
ATOM   3569 2HH1 ARG A 273     -24.737 -16.416   2.799  1.00  0.00           H
ATOM   3570  NH2 ARG A 273     -22.970 -14.878   2.811  1.00  0.00           N
ATOM   3571 1HH2 ARG A 273     -22.201 -14.226   2.872  1.00  0.00           H
ATOM   3572 2HH2 ARG A 273     -23.922 -14.542   2.853  1.00  0.00           H
ATOM   3573  N   ASN A 274     -17.308 -14.454  -1.186  1.00 81.13           N
ATOM   3574  H   ASN A 274     -17.290 -15.395  -1.551  1.00 81.13           H
ATOM   3575  CA  ASN A 274     -16.041 -13.744  -1.093  1.00 81.73           C
ATOM   3576  HA  ASN A 274     -16.008 -13.281  -0.108  1.00 81.73           H
ATOM   3577  C   ASN A 274     -15.965 -12.600  -2.144  1.00 72.25           C
ATOM   3578  O   ASN A 274     -15.466 -11.527  -1.813  1.00 71.93           O
ATOM   3579  CB  ASN A 274     -14.845 -14.717  -1.186  1.00 90.34           C
ATOM   3580 1HB  ASN A 274     -15.166 -15.665  -1.618  1.00 90.34           H
ATOM   3581 2HB  ASN A 274     -14.087 -14.302  -1.851  1.00 90.34           H
ATOM   3582  CG  ASN A 274     -14.196 -14.997   0.178  1.00 93.48           C
ATOM   3583  OD1 ASN A 274     -14.017 -14.113   1.006  1.00 93.91           O
ATOM   3584  ND2 ASN A 274     -13.792 -16.216   0.445  1.00 88.75           N
ATOM   3585 1HD2 ASN A 274     -13.360 -16.394   1.340  1.00 88.75           H
ATOM   3586 2HD2 ASN A 274     -13.989 -16.984  -0.182  1.00 88.75           H
ATOM   3587  N   LEU A 275     -16.534 -12.742  -3.350  1.00 70.70           N
ATOM   3588  H   LEU A 275     -16.925 -13.631  -3.629  1.00 70.70           H
ATOM   3589  CA  LEU A 275     -16.631 -11.646  -4.315  1.00 66.32           C
ATOM   3590  HA  LEU A 275     -15.619 -11.283  -4.493  1.00 66.32           H
ATOM   3591  C   LEU A 275     -17.465 -10.456  -3.772  1.00 62.48           C
ATOM   3592  O   LEU A 275     -17.022  -9.317  -3.931  1.00 62.81           O
ATOM   3593  CB  LEU A 275     -17.206 -12.138  -5.660  1.00 72.59           C
ATOM   3594 1HB  LEU A 275     -18.054 -12.790  -5.452  1.00 72.59           H
ATOM   3595 2HB  LEU A 275     -17.586 -11.274  -6.206  1.00 72.59           H
ATOM   3596  CG  LEU A 275     -16.207 -12.861  -6.577  1.00 77.60           C
ATOM   3597  HG  LEU A 275     -15.753 -13.682  -6.023  1.00 77.60           H
ATOM   3598  CD1 LEU A 275     -16.931 -13.420  -7.801  1.00 88.31           C
ATOM   3599 1HD1 LEU A 275     -16.236 -14.010  -8.399  1.00 88.31           H
ATOM   3600 2HD1 LEU A 275     -17.324 -12.601  -8.403  1.00 88.31           H
ATOM   3601 3HD1 LEU A 275     -17.754 -14.054  -7.469  1.00 88.31           H
ATOM   3602  CD2 LEU A 275     -15.107 -11.921  -7.082  1.00 73.97           C
ATOM   3603 1HD2 LEU A 275     -14.562 -12.418  -7.885  1.00 73.97           H
ATOM   3604 2HD2 LEU A 275     -14.420 -11.684  -6.269  1.00 73.97           H
ATOM   3605 3HD2 LEU A 275     -15.555 -11.002  -7.460  1.00 73.97           H
ATOM   3606  N   ARG A 276     -18.587 -10.680  -3.069  1.00 61.37           N
ATOM   3607  H   ARG A 276     -18.945 -11.621  -2.994  1.00 61.37           H
ATOM   3608  CA  ARG A 276     -19.359  -9.638  -2.368  1.00 57.99           C
ATOM   3609  HA  ARG A 276     -19.610  -8.866  -3.095  1.00 57.99           H
ATOM   3610  C   ARG A 276     -18.556  -8.952  -1.226  1.00 52.50           C
ATOM   3611  O   ARG A 276     -19.008  -7.926  -0.722  1.00 50.49           O
ATOM   3612  CB  ARG A 276     -20.692 -10.195  -1.810  1.00 61.23           C
ATOM   3613 1HB  ARG A 276     -20.516 -11.133  -1.284  1.00 61.23           H
ATOM   3614 2HB  ARG A 276     -21.088  -9.477  -1.091  1.00 61.23           H
ATOM   3615  CG  ARG A 276     -21.778 -10.445  -2.884  1.00 77.57           C
ATOM   3616 1HG  ARG A 276     -21.737  -9.641  -3.620  1.00 77.57           H
ATOM   3617 2HG  ARG A 276     -21.584 -11.384  -3.402  1.00 77.57           H
ATOM   3618  CD  ARG A 276     -23.218 -10.500  -2.317  1.00 82.77           C
ATOM   3619 1HD  ARG A 276     -23.506  -9.494  -2.011  1.00 82.77           H
ATOM   3620 2HD  ARG A 276     -23.903 -10.811  -3.105  1.00 82.77           H
ATOM   3621  NE  ARG A 276     -23.394 -11.407  -1.162  1.00 89.73           N
ATOM   3622  HE  ARG A 276     -23.636 -10.935  -0.303  1.00 89.73           H
ATOM   3623  CZ  ARG A 276     -23.371 -12.751  -1.198  1.00 93.08           C
ATOM   3624  NH1 ARG A 276     -23.242 -13.456  -2.284  1.00 94.99           N
ATOM   3625 1HH1 ARG A 276     -23.323 -13.028  -3.195  1.00 94.99           H
ATOM   3626 2HH1 ARG A 276     -23.270 -14.462  -2.195  1.00 94.99           H
ATOM   3627  NH2 ARG A 276     -23.488 -13.430  -0.099  1.00 92.99           N
ATOM   3628 1HH2 ARG A 276     -23.710 -12.971   0.773  1.00 92.99           H
ATOM   3629 2HH2 ARG A 276     -23.509 -14.438  -0.160  1.00 92.99           H
ATOM   3630  N   ARG A 277     -17.387  -9.469  -0.823  1.00 51.28           N
ATOM   3631  H   ARG A 277     -17.061 -10.321  -1.257  1.00 51.28           H
ATOM   3632  CA  ARG A 277     -16.458  -8.827   0.121  1.00 55.03           C
ATOM   3633  HA  ARG A 277     -17.005  -8.053   0.659  1.00 55.03           H
ATOM   3634  C   ARG A 277     -15.275  -8.140  -0.610  1.00 54.69           C
ATOM   3635  O   ARG A 277     -15.101  -6.931  -0.481  1.00 43.51           O
ATOM   3636  CB  ARG A 277     -15.982  -9.865   1.155  1.00 63.64           C
ATOM   3637 1HB  ARG A 277     -16.676 -10.705   1.194  1.00 63.64           H
ATOM   3638 2HB  ARG A 277     -15.001 -10.253   0.881  1.00 63.64           H
ATOM   3639  CG  ARG A 277     -15.892  -9.232   2.552  1.00 74.64           C
ATOM   3640 1HG  ARG A 277     -15.305  -8.315   2.507  1.00 74.64           H
ATOM   3641 2HG  ARG A 277     -16.898  -8.993   2.897  1.00 74.64           H
ATOM   3642  CD  ARG A 277     -15.238 -10.203   3.536  1.00 87.10           C
ATOM   3643 1HD  ARG A 277     -15.686 -11.189   3.415  1.00 87.10           H
ATOM   3644 2HD  ARG A 277     -14.173 -10.266   3.312  1.00 87.10           H
ATOM   3645  NE  ARG A 277     -15.406  -9.772   4.933  1.00 94.98           N
ATOM   3646  HE  ARG A 277     -15.823  -8.861   5.060  1.00 94.98           H
ATOM   3647  CZ  ARG A 277     -14.907 -10.435   5.983  1.00102.19           C
ATOM   3648  NH1 ARG A 277     -14.247 -11.548   5.856  1.00101.71           N
ATOM   3649 1HH1 ARG A 277     -14.030 -11.903   4.935  1.00101.71           H
ATOM   3650 2HH1 ARG A 277     -13.876 -12.008   6.675  1.00101.71           H
ATOM   3651  NH2 ARG A 277     -15.102  -9.981   7.182  1.00106.17           N
ATOM   3652 1HH2 ARG A 277     -15.673  -9.161   7.330  1.00106.17           H
ATOM   3653 2HH2 ARG A 277     -14.713 -10.475   7.973  1.00106.17           H
ATOM   3654  N   ILE A 278     -14.572  -8.871  -1.477  1.00 50.99           N
ATOM   3655  H   ILE A 278     -14.767  -9.861  -1.519  1.00 50.99           H
ATOM   3656  CA  ILE A 278     -13.409  -8.405  -2.250  1.00 49.06           C
ATOM   3657  HA  ILE A 278     -12.635  -8.085  -1.552  1.00 49.06           H
ATOM   3658  C   ILE A 278     -13.787  -7.196  -3.131  1.00 48.06           C
ATOM   3659  O   ILE A 278     -13.100  -6.176  -3.119  1.00 53.28           O
ATOM   3660  CB  ILE A 278     -12.840  -9.583  -3.093  1.00 51.00           C
ATOM   3661  HB  ILE A 278     -13.674 -10.032  -3.632  1.00 51.00           H
ATOM   3662  CG1 ILE A 278     -12.214 -10.660  -2.183  1.00 57.34           C
ATOM   3663 1HG1 ILE A 278     -11.269 -10.276  -1.796  1.00 57.34           H
ATOM   3664 2HG1 ILE A 278     -12.883 -10.829  -1.339  1.00 57.34           H
ATOM   3665  CG2 ILE A 278     -11.814  -9.109  -4.141  1.00 47.00           C
ATOM   3666 1HG2 ILE A 278     -11.407  -9.970  -4.671  1.00 47.00           H
ATOM   3667 2HG2 ILE A 278     -11.008  -8.583  -3.629  1.00 47.00           H
ATOM   3668 3HG2 ILE A 278     -12.293  -8.437  -4.852  1.00 47.00           H
ATOM   3669  CD1 ILE A 278     -11.987 -12.013  -2.872  1.00 65.15           C
ATOM   3670 1HD1 ILE A 278     -11.692 -12.745  -2.121  1.00 65.15           H
ATOM   3671 2HD1 ILE A 278     -11.199 -11.923  -3.621  1.00 65.15           H
ATOM   3672 3HD1 ILE A 278     -12.910 -12.336  -3.353  1.00 65.15           H
ATOM   3673  N   THR A 279     -14.916  -7.266  -3.847  1.00 48.07           N
ATOM   3674  H   THR A 279     -15.480  -8.104  -3.819  1.00 48.07           H
ATOM   3675  CA  THR A 279     -15.407  -6.174  -4.695  1.00 51.54           C
ATOM   3676  HA  THR A 279     -14.631  -5.924  -5.418  1.00 51.54           H
ATOM   3677  C   THR A 279     -15.711  -4.923  -3.855  1.00 47.86           C
ATOM   3678  O   THR A 279     -15.438  -3.805  -4.287  1.00 46.32           O
ATOM   3679  CB  THR A 279     -16.673  -6.577  -5.476  1.00 54.64           C
ATOM   3680  HB  THR A 279     -17.506  -6.638  -4.776  1.00 54.64           H
ATOM   3681  OG1 THR A 279     -16.516  -7.850  -6.094  1.00 63.23           O
ATOM   3682  HG1 THR A 279     -16.640  -8.517  -5.416  1.00 63.23           H
ATOM   3683  CG2 THR A 279     -17.028  -5.592  -6.585  1.00 51.56           C
ATOM   3684 1HG2 THR A 279     -17.878  -5.985  -7.144  1.00 51.56           H
ATOM   3685 2HG2 THR A 279     -16.177  -5.472  -7.255  1.00 51.56           H
ATOM   3686 3HG2 THR A 279     -17.291  -4.626  -6.154  1.00 51.56           H
ATOM   3687  N   ARG A 280     -16.222  -5.105  -2.629  1.00 46.07           N
ATOM   3688  H   ARG A 280     -16.327  -6.049  -2.285  1.00 46.07           H
ATOM   3689  CA  ARG A 280     -16.527  -4.025  -1.684  1.00 47.43           C
ATOM   3690  HA  ARG A 280     -17.133  -3.286  -2.208  1.00 47.43           H
ATOM   3691  C   ARG A 280     -15.242  -3.333  -1.192  1.00 48.06           C
ATOM   3692  O   ARG A 280     -15.185  -2.108  -1.224  1.00 45.33           O
ATOM   3693  CB  ARG A 280     -17.364  -4.598  -0.529  1.00 48.92           C
ATOM   3694 1HB  ARG A 280     -18.145  -5.232  -0.948  1.00 48.92           H
ATOM   3695 2HB  ARG A 280     -16.742  -5.210   0.124  1.00 48.92           H
ATOM   3696  CG  ARG A 280     -18.025  -3.494   0.314  1.00 63.28           C
ATOM   3697 1HG  ARG A 280     -17.263  -2.926   0.848  1.00 63.28           H
ATOM   3698 2HG  ARG A 280     -18.573  -2.822  -0.347  1.00 63.28           H
ATOM   3699  CD  ARG A 280     -19.000  -4.098   1.331  1.00 78.29           C
ATOM   3700 1HD  ARG A 280     -19.627  -3.303   1.734  1.00 78.29           H
ATOM   3701 2HD  ARG A 280     -19.647  -4.807   0.814  1.00 78.29           H
ATOM   3702  NE  ARG A 280     -18.335  -4.791   2.448  1.00 82.48           N
ATOM   3703  HE  ARG A 280     -17.401  -4.471   2.661  1.00 82.48           H
ATOM   3704  CZ  ARG A 280     -18.961  -5.634   3.281  1.00 84.32           C
ATOM   3705  NH1 ARG A 280     -20.098  -6.200   3.014  1.00 86.38           N
ATOM   3706 1HH1 ARG A 280     -20.471  -6.181   2.076  1.00 86.38           H
ATOM   3707 2HH1 ARG A 280     -20.446  -6.871   3.683  1.00 86.38           H
ATOM   3708  NH2 ARG A 280     -18.438  -5.910   4.434  1.00 84.38           N
ATOM   3709 1HH2 ARG A 280     -17.571  -5.477   4.718  1.00 84.38           H
ATOM   3710 2HH2 ARG A 280     -18.980  -6.440   5.101  1.00 84.38           H
ATOM   3711  N   MET A 281     -14.207  -4.089  -0.817  1.00 41.46           N
ATOM   3712  H   MET A 281     -14.301  -5.094  -0.797  1.00 41.46           H
ATOM   3713  CA  MET A 281     -12.898  -3.540  -0.462  1.00 49.30           C
ATOM   3714  HA  MET A 281     -13.044  -2.821   0.344  1.00 49.30           H
ATOM   3715  C   MET A 281     -12.243  -2.795  -1.648  1.00 49.10           C
ATOM   3716  O   MET A 281     -11.757  -1.683  -1.457  1.00 41.14           O
ATOM   3717  CB  MET A 281     -11.965  -4.647   0.056  1.00 49.22           C
ATOM   3718 1HB  MET A 281     -12.172  -5.581  -0.465  1.00 49.22           H
ATOM   3719 2HB  MET A 281     -10.927  -4.375  -0.133  1.00 49.22           H
ATOM   3720  CG  MET A 281     -12.154  -4.867   1.564  1.00 69.05           C
ATOM   3721 1HG  MET A 281     -13.212  -5.042   1.761  1.00 69.05           H
ATOM   3722 2HG  MET A 281     -11.614  -5.768   1.856  1.00 69.05           H
ATOM   3723  SD  MET A 281     -11.594  -3.491   2.631  1.00 74.17           S
ATOM   3724  CE  MET A 281      -9.792  -3.701   2.531  1.00 79.13           C
ATOM   3725 1HE  MET A 281      -9.309  -2.969   3.177  1.00 79.13           H
ATOM   3726 2HE  MET A 281      -9.461  -3.553   1.503  1.00 79.13           H
ATOM   3727 3HE  MET A 281      -9.527  -4.707   2.857  1.00 79.13           H
ATOM   3728  N   VAL A 282     -12.297  -3.341  -2.871  1.00 50.89           N
ATOM   3729  H   VAL A 282     -12.672  -4.271  -2.987  1.00 50.89           H
ATOM   3730  CA  VAL A 282     -11.817  -2.673  -4.087  1.00 44.87           C
ATOM   3731  HA  VAL A 282     -10.751  -2.479  -3.967  1.00 44.87           H
ATOM   3732  C   VAL A 282     -12.528  -1.321  -4.300  1.00 42.27           C
ATOM   3733  O   VAL A 282     -11.864  -0.306  -4.511  1.00 45.91           O
ATOM   3734  CB  VAL A 282     -11.976  -3.581  -5.324  1.00 43.21           C
ATOM   3735  HB  VAL A 282     -12.973  -4.022  -5.301  1.00 43.21           H
ATOM   3736  CG1 VAL A 282     -11.821  -2.815  -6.648  1.00 42.99           C
ATOM   3737 1HG1 VAL A 282     -11.786  -3.523  -7.476  1.00 42.99           H
ATOM   3738 2HG1 VAL A 282     -10.896  -2.238  -6.623  1.00 42.99           H
ATOM   3739 3HG1 VAL A 282     -12.667  -2.140  -6.782  1.00 42.99           H
ATOM   3740  CG2 VAL A 282     -10.936  -4.708  -5.291  1.00 39.05           C
ATOM   3741 1HG2 VAL A 282     -11.091  -5.364  -6.148  1.00 39.05           H
ATOM   3742 2HG2 VAL A 282     -11.043  -5.281  -4.370  1.00 39.05           H
ATOM   3743 3HG2 VAL A 282      -9.935  -4.279  -5.338  1.00 39.05           H
ATOM   3744  N   LEU A 283     -13.861  -1.288  -4.211  1.00 43.45           N
ATOM   3745  H   LEU A 283     -14.373  -2.144  -4.049  1.00 43.45           H
ATOM   3746  CA  LEU A 283     -14.638  -0.060  -4.333  1.00 47.70           C
ATOM   3747  HA  LEU A 283     -14.399   0.397  -5.293  1.00 47.70           H
ATOM   3748  C   LEU A 283     -14.263   0.955  -3.224  1.00 47.05           C
ATOM   3749  O   LEU A 283     -14.096   2.134  -3.528  1.00 41.03           O
ATOM   3750  CB  LEU A 283     -16.147  -0.396  -4.311  1.00 49.45           C
ATOM   3751 1HB  LEU A 283     -16.339  -1.042  -3.455  1.00 49.45           H
ATOM   3752 2HB  LEU A 283     -16.699   0.531  -4.159  1.00 49.45           H
ATOM   3753  CG  LEU A 283     -16.665  -1.075  -5.592  1.00 57.36           C
ATOM   3754  HG  LEU A 283     -15.965  -1.860  -5.876  1.00 57.36           H
ATOM   3755  CD1 LEU A 283     -18.036  -1.706  -5.345  1.00 50.34           C
ATOM   3756 1HD1 LEU A 283     -18.381  -2.190  -6.259  1.00 50.34           H
ATOM   3757 2HD1 LEU A 283     -18.750  -0.937  -5.049  1.00 50.34           H
ATOM   3758 3HD1 LEU A 283     -17.950  -2.448  -4.551  1.00 50.34           H
ATOM   3759  CD2 LEU A 283     -16.792  -0.093  -6.761  1.00 60.15           C
ATOM   3760 1HD2 LEU A 283     -17.174  -0.626  -7.632  1.00 60.15           H
ATOM   3761 2HD2 LEU A 283     -15.815   0.330  -6.993  1.00 60.15           H
ATOM   3762 3HD2 LEU A 283     -17.482   0.708  -6.493  1.00 60.15           H
ATOM   3763  N   VAL A 284     -14.068   0.510  -1.977  1.00 43.86           N
ATOM   3764  H   VAL A 284     -14.226  -0.466  -1.773  1.00 43.86           H
ATOM   3765  CA  VAL A 284     -13.667   1.358  -0.848  1.00 41.94           C
ATOM   3766  HA  VAL A 284     -14.381   2.179  -0.790  1.00 41.94           H
ATOM   3767  C   VAL A 284     -12.260   1.968  -1.054  1.00 40.71           C
ATOM   3768  O   VAL A 284     -12.134   3.189  -0.963  1.00 41.57           O
ATOM   3769  CB  VAL A 284     -13.770   0.588   0.487  1.00 47.01           C
ATOM   3770  HB  VAL A 284     -13.315  -0.393   0.351  1.00 47.01           H
ATOM   3771  CG1 VAL A 284     -13.072   1.285   1.662  1.00 41.31           C
ATOM   3772 1HG1 VAL A 284     -13.262   0.723   2.577  1.00 41.31           H
ATOM   3773 2HG1 VAL A 284     -13.457   2.299   1.771  1.00 41.31           H
ATOM   3774 3HG1 VAL A 284     -11.999   1.321   1.473  1.00 41.31           H
ATOM   3775  CG2 VAL A 284     -15.240   0.410   0.891  1.00 50.78           C
ATOM   3776 1HG2 VAL A 284     -15.279  -0.241   1.764  1.00 50.78           H
ATOM   3777 2HG2 VAL A 284     -15.801  -0.043   0.074  1.00 50.78           H
ATOM   3778 3HG2 VAL A 284     -15.674   1.378   1.139  1.00 50.78           H
ATOM   3779  N   VAL A 285     -11.214   1.185  -1.354  1.00 34.11           N
ATOM   3780  H   VAL A 285     -11.322   0.184  -1.440  1.00 34.11           H
ATOM   3781  CA  VAL A 285      -9.851   1.710  -1.494  1.00 37.45           C
ATOM   3782  HA  VAL A 285      -9.631   2.259  -0.578  1.00 37.45           H
ATOM   3783  C   VAL A 285      -9.740   2.698  -2.678  1.00 38.88           C
ATOM   3784  O   VAL A 285      -9.068   3.726  -2.553  1.00 37.18           O
ATOM   3785  CB  VAL A 285      -8.761   0.606  -1.606  1.00 41.52           C
ATOM   3786  HB  VAL A 285      -7.793   1.105  -1.661  1.00 41.52           H
ATOM   3787  CG1 VAL A 285      -8.721  -0.284  -0.359  1.00 47.21           C
ATOM   3788 1HG1 VAL A 285      -7.901  -0.996  -0.452  1.00 47.21           H
ATOM   3789 2HG1 VAL A 285      -9.661  -0.824  -0.248  1.00 47.21           H
ATOM   3790 3HG1 VAL A 285      -8.557   0.345   0.516  1.00 47.21           H
ATOM   3791  CG2 VAL A 285      -8.866  -0.280  -2.850  1.00 46.57           C
ATOM   3792 1HG2 VAL A 285      -8.101  -1.055  -2.801  1.00 46.57           H
ATOM   3793 2HG2 VAL A 285      -8.717   0.321  -3.747  1.00 46.57           H
ATOM   3794 3HG2 VAL A 285      -9.852  -0.744  -2.882  1.00 46.57           H
ATOM   3795  N   VAL A 286     -10.439   2.436  -3.789  1.00 38.31           N
ATOM   3796  H   VAL A 286     -10.975   1.581  -3.842  1.00 38.31           H
ATOM   3797  CA  VAL A 286     -10.502   3.324  -4.953  1.00 41.29           C
ATOM   3798  HA  VAL A 286      -9.484   3.611  -5.215  1.00 41.29           H
ATOM   3799  C   VAL A 286     -11.288   4.611  -4.617  1.00 43.62           C
ATOM   3800  O   VAL A 286     -10.782   5.708  -4.855  1.00 42.84           O
ATOM   3801  CB  VAL A 286     -11.098   2.584  -6.170  1.00 41.63           C
ATOM   3802  HB  VAL A 286     -12.044   2.136  -5.866  1.00 41.63           H
ATOM   3803  CG1 VAL A 286     -11.367   3.511  -7.364  1.00 40.61           C
ATOM   3804 1HG1 VAL A 286     -11.697   2.916  -8.215  1.00 40.61           H
ATOM   3805 2HG1 VAL A 286     -10.453   4.044  -7.625  1.00 40.61           H
ATOM   3806 3HG1 VAL A 286     -12.144   4.227  -7.098  1.00 40.61           H
ATOM   3807  CG2 VAL A 286     -10.151   1.476  -6.659  1.00 37.79           C
ATOM   3808 1HG2 VAL A 286     -10.624   0.937  -7.480  1.00 37.79           H
ATOM   3809 2HG2 VAL A 286      -9.941   0.785  -5.843  1.00 37.79           H
ATOM   3810 3HG2 VAL A 286      -9.220   1.924  -7.006  1.00 37.79           H
ATOM   3811  N   ALA A 287     -12.482   4.499  -4.025  1.00 37.74           N
ATOM   3812  H   ALA A 287     -12.862   3.586  -3.822  1.00 37.74           H
ATOM   3813  CA  ALA A 287     -13.312   5.653  -3.680  1.00 41.01           C
ATOM   3814  HA  ALA A 287     -13.475   6.239  -4.584  1.00 41.01           H
ATOM   3815  C   ALA A 287     -12.635   6.566  -2.635  1.00 38.64           C
ATOM   3816  O   ALA A 287     -12.624   7.782  -2.811  1.00 42.37           O
ATOM   3817  CB  ALA A 287     -14.678   5.166  -3.182  1.00 38.91           C
ATOM   3818 1HB  ALA A 287     -15.159   4.577  -3.963  1.00 38.91           H
ATOM   3819 2HB  ALA A 287     -15.299   6.029  -2.943  1.00 38.91           H
ATOM   3820 3HB  ALA A 287     -14.548   4.553  -2.291  1.00 38.91           H
ATOM   3821  N   VAL A 288     -12.019   6.004  -1.587  1.00 37.96           N
ATOM   3822  H   VAL A 288     -12.052   5.003  -1.463  1.00 37.96           H
ATOM   3823  CA  VAL A 288     -11.304   6.771  -0.563  1.00 41.92           C
ATOM   3824  HA  VAL A 288     -11.997   7.513  -0.164  1.00 41.92           H
ATOM   3825  C   VAL A 288     -10.102   7.521  -1.175  1.00 41.35           C
ATOM   3826  O   VAL A 288      -9.896   8.686  -0.839  1.00 37.23           O
ATOM   3827  CB  VAL A 288     -10.878   5.873   0.618  1.00 40.95           C
ATOM   3828  HB  VAL A 288     -10.381   4.991   0.214  1.00 40.95           H
ATOM   3829  CG1 VAL A 288      -9.912   6.578   1.582  1.00 42.10           C
ATOM   3830 1HG1 VAL A 288      -9.790   5.975   2.482  1.00 42.10           H
ATOM   3831 2HG1 VAL A 288     -10.319   7.553   1.849  1.00 42.10           H
ATOM   3832 3HG1 VAL A 288      -8.945   6.708   1.096  1.00 42.10           H
ATOM   3833  CG2 VAL A 288     -12.104   5.439   1.436  1.00 39.17           C
ATOM   3834 1HG2 VAL A 288     -11.787   4.736   2.207  1.00 39.17           H
ATOM   3835 2HG2 VAL A 288     -12.832   4.959   0.782  1.00 39.17           H
ATOM   3836 3HG2 VAL A 288     -12.556   6.313   1.904  1.00 39.17           H
ATOM   3837  N   PHE A 289      -9.349   6.914  -2.102  1.00 36.73           N
ATOM   3838  H   PHE A 289      -9.551   5.965  -2.382  1.00 36.73           H
ATOM   3839  CA  PHE A 289      -8.274   7.602  -2.812  1.00 38.18           C
ATOM   3840  HA  PHE A 289      -7.576   8.000  -2.076  1.00 38.18           H
ATOM   3841  C   PHE A 289      -8.813   8.791  -3.644  1.00 37.36           C
ATOM   3842  O   PHE A 289      -8.306   9.908  -3.530  1.00 36.96           O
ATOM   3843  CB  PHE A 289      -7.503   6.611  -3.697  1.00 36.26           C
ATOM   3844 1HB  PHE A 289      -7.199   5.758  -3.091  1.00 36.26           H
ATOM   3845 2HB  PHE A 289      -8.152   6.239  -4.490  1.00 36.26           H
ATOM   3846  CG  PHE A 289      -6.266   7.231  -4.327  1.00 35.27           C
ATOM   3847  CD1 PHE A 289      -6.346   7.904  -5.563  1.00 39.24           C
ATOM   3848  HD1 PHE A 289      -7.281   7.950  -6.102  1.00 39.24           H
ATOM   3849  CD2 PHE A 289      -5.045   7.197  -3.634  1.00 33.71           C
ATOM   3850  HD2 PHE A 289      -4.986   6.689  -2.683  1.00 33.71           H
ATOM   3851  CE1 PHE A 289      -5.215   8.560  -6.085  1.00 34.16           C
ATOM   3852  HE1 PHE A 289      -5.277   9.097  -7.019  1.00 34.16           H
ATOM   3853  CE2 PHE A 289      -3.914   7.843  -4.159  1.00 43.23           C
ATOM   3854  HE2 PHE A 289      -2.986   7.828  -3.607  1.00 43.23           H
ATOM   3855  CZ  PHE A 289      -4.000   8.534  -5.379  1.00 33.37           C
ATOM   3856  HZ  PHE A 289      -3.134   9.055  -5.760  1.00 33.37           H
ATOM   3857  N   ILE A 290      -9.866   8.562  -4.436  1.00 36.80           N
ATOM   3858  H   ILE A 290     -10.252   7.629  -4.476  1.00 36.80           H
ATOM   3859  CA  ILE A 290     -10.495   9.570  -5.294  1.00 40.36           C
ATOM   3860  HA  ILE A 290      -9.727   9.973  -5.955  1.00 40.36           H
ATOM   3861  C   ILE A 290     -11.047  10.741  -4.445  1.00 43.77           C
ATOM   3862  O   ILE A 290     -10.714  11.891  -4.727  1.00 42.23           O
ATOM   3863  CB  ILE A 290     -11.571   8.896  -6.190  1.00 40.87           C
ATOM   3864  HB  ILE A 290     -12.167   8.242  -5.554  1.00 40.87           H
ATOM   3865  CG1 ILE A 290     -10.868   8.041  -7.268  1.00 45.01           C
ATOM   3866 1HG1 ILE A 290     -10.334   8.712  -7.940  1.00 45.01           H
ATOM   3867 2HG1 ILE A 290     -10.137   7.402  -6.772  1.00 45.01           H
ATOM   3868  CG2 ILE A 290     -12.535   9.900  -6.856  1.00 40.33           C
ATOM   3869 1HG2 ILE A 290     -13.293   9.349  -7.412  1.00 40.33           H
ATOM   3870 2HG2 ILE A 290     -11.973  10.537  -7.538  1.00 40.33           H
ATOM   3871 3HG2 ILE A 290     -13.016  10.516  -6.096  1.00 40.33           H
ATOM   3872  CD1 ILE A 290     -11.799   7.138  -8.085  1.00 51.52           C
ATOM   3873 1HD1 ILE A 290     -11.194   6.456  -8.682  1.00 51.52           H
ATOM   3874 2HD1 ILE A 290     -12.423   7.742  -8.744  1.00 51.52           H
ATOM   3875 3HD1 ILE A 290     -12.433   6.565  -7.409  1.00 51.52           H
ATOM   3876  N   VAL A 291     -11.824  10.470  -3.393  1.00 37.21           N
ATOM   3877  H   VAL A 291     -12.066   9.511  -3.190  1.00 37.21           H
ATOM   3878  CA  VAL A 291     -12.425  11.490  -2.521  1.00 44.30           C
ATOM   3879  HA  VAL A 291     -13.005  12.169  -3.146  1.00 44.30           H
ATOM   3880  C   VAL A 291     -11.349  12.320  -1.787  1.00 45.60           C
ATOM   3881  O   VAL A 291     -11.507  13.531  -1.652  1.00 42.97           O
ATOM   3882  CB  VAL A 291     -13.406  10.833  -1.523  1.00 45.98           C
ATOM   3883  HB  VAL A 291     -12.902   9.981  -1.064  1.00 45.98           H
ATOM   3884  CG1 VAL A 291     -13.874  11.769  -0.399  1.00 42.39           C
ATOM   3885 1HG1 VAL A 291     -14.631  11.263   0.200  1.00 42.39           H
ATOM   3886 2HG1 VAL A 291     -14.299  12.672  -0.836  1.00 42.39           H
ATOM   3887 3HG1 VAL A 291     -13.028  12.035   0.235  1.00 42.39           H
ATOM   3888  CG2 VAL A 291     -14.662  10.338  -2.257  1.00 45.71           C
ATOM   3889 1HG2 VAL A 291     -15.299   9.803  -1.553  1.00 45.71           H
ATOM   3890 2HG2 VAL A 291     -14.377   9.670  -3.070  1.00 45.71           H
ATOM   3891 3HG2 VAL A 291     -15.203  11.193  -2.661  1.00 45.71           H
ATOM   3892  N   CYS A 292     -10.247  11.703  -1.348  1.00 42.73           N
ATOM   3893  H   CYS A 292     -10.139  10.706  -1.466  1.00 42.73           H
ATOM   3894  CA  CYS A 292      -9.174  12.419  -0.674  1.00 43.85           C
ATOM   3895  HA  CYS A 292      -9.615  13.050   0.097  1.00 43.85           H
ATOM   3896  C   CYS A 292      -8.363  13.334  -1.625  1.00 43.09           C
ATOM   3897  O   CYS A 292      -8.027  14.456  -1.244  1.00 38.94           O
ATOM   3898  CB  CYS A 292      -8.239  11.424   0.026  1.00 40.86           C
ATOM   3899 1HB  CYS A 292      -7.887  10.696  -0.705  1.00 40.86           H
ATOM   3900 2HB  CYS A 292      -7.381  11.966   0.425  1.00 40.86           H
ATOM   3901  SG  CYS A 292      -9.102  10.595   1.398  1.00 45.63           S
ATOM   3902  HG  CYS A 292      -9.912   9.871   0.621  1.00 45.63           H
ATOM   3903  N   TRP A 293      -8.029  12.869  -2.836  1.00 36.06           N
ATOM   3904  H   TRP A 293      -8.294  11.929  -3.093  1.00 36.06           H
ATOM   3905  CA  TRP A 293      -7.041  13.529  -3.696  1.00 38.31           C
ATOM   3906  HA  TRP A 293      -6.475  14.225  -3.077  1.00 38.31           H
ATOM   3907  C   TRP A 293      -7.613  14.324  -4.896  1.00 40.47           C
ATOM   3908  O   TRP A 293      -6.934  15.247  -5.346  1.00 39.22           O
ATOM   3909  CB  TRP A 293      -6.022  12.494  -4.185  1.00 31.17           C
ATOM   3910 1HB  TRP A 293      -6.547  11.669  -4.666  1.00 31.17           H
ATOM   3911 2HB  TRP A 293      -5.391  12.960  -4.942  1.00 31.17           H
ATOM   3912  CG  TRP A 293      -5.145  11.943  -3.094  1.00 35.04           C
ATOM   3913  CD1 TRP A 293      -5.141  10.671  -2.640  1.00 32.70           C
ATOM   3914  HD1 TRP A 293      -5.753   9.853  -2.990  1.00 32.70           H
ATOM   3915  CD2 TRP A 293      -4.127  12.633  -2.306  1.00 37.45           C
ATOM   3916  NE1 TRP A 293      -4.215  10.517  -1.664  1.00 36.60           N
ATOM   3917  HE1 TRP A 293      -4.041   9.650  -1.176  1.00 36.60           H
ATOM   3918  CE2 TRP A 293      -3.557  11.690  -1.400  1.00 37.51           C
ATOM   3919  CE3 TRP A 293      -3.621  13.954  -2.261  1.00 38.20           C
ATOM   3920  HE3 TRP A 293      -4.036  14.697  -2.927  1.00 38.20           H
ATOM   3921  CZ2 TRP A 293      -2.541  12.035  -0.500  1.00 42.29           C
ATOM   3922  HZ2 TRP A 293      -2.130  11.288   0.162  1.00 42.29           H
ATOM   3923  CZ3 TRP A 293      -2.591  14.302  -1.368  1.00 39.60           C
ATOM   3924  HZ3 TRP A 293      -2.201  15.308  -1.374  1.00 39.60           H
ATOM   3925  CH2 TRP A 293      -2.050  13.350  -0.488  1.00 44.36           C
ATOM   3926  HH2 TRP A 293      -1.253  13.617   0.190  1.00 44.36           H
ATOM   3927  N   THR A 294      -8.808  14.021  -5.413  1.00 35.53           N
ATOM   3928  H   THR A 294      -9.372  13.276  -5.030  1.00 35.53           H
ATOM   3929  CA  THR A 294      -9.361  14.724  -6.578  1.00 38.74           C
ATOM   3930  HA  THR A 294      -8.624  14.636  -7.377  1.00 38.74           H
ATOM   3931  C   THR A 294      -9.585  16.229  -6.305  1.00 43.28           C
ATOM   3932  O   THR A 294      -9.102  17.033  -7.109  1.00 37.41           O
ATOM   3933  CB  THR A 294     -10.656  14.106  -7.126  1.00 39.95           C
ATOM   3934  HB  THR A 294     -11.470  14.325  -6.435  1.00 39.95           H
ATOM   3935  OG1 THR A 294     -10.527  12.702  -7.234  1.00 42.89           O
ATOM   3936  HG1 THR A 294     -10.643  12.323  -6.360  1.00 42.89           H
ATOM   3937  CG2 THR A 294     -11.033  14.643  -8.506  1.00 39.76           C
ATOM   3938 1HG2 THR A 294     -11.908  14.102  -8.868  1.00 39.76           H
ATOM   3939 2HG2 THR A 294     -10.203  14.497  -9.198  1.00 39.76           H
ATOM   3940 3HG2 THR A 294     -11.266  15.705  -8.437  1.00 39.76           H
ATOM   3941  N   PRO A 295     -10.237  16.646  -5.191  1.00 38.48           N
ATOM   3942  CA  PRO A 295     -10.637  18.041  -5.007  1.00 41.16           C
ATOM   3943  HA  PRO A 295     -11.341  18.297  -5.798  1.00 41.16           H
ATOM   3944  C   PRO A 295      -9.458  19.022  -5.062  1.00 40.37           C
ATOM   3945  O   PRO A 295      -9.495  19.973  -5.840  1.00 37.29           O
ATOM   3946  CB  PRO A 295     -11.377  18.094  -3.665  1.00 34.57           C
ATOM   3947 1HB  PRO A 295     -10.688  18.321  -2.851  1.00 34.57           H
ATOM   3948 2HB  PRO A 295     -12.202  18.806  -3.684  1.00 34.57           H
ATOM   3949  CG  PRO A 295     -11.912  16.681  -3.515  1.00 39.83           C
ATOM   3950 1HG  PRO A 295     -12.065  16.406  -2.472  1.00 39.83           H
ATOM   3951 2HG  PRO A 295     -12.827  16.562  -4.095  1.00 39.83           H
ATOM   3952  CD  PRO A 295     -10.796  15.853  -4.119  1.00 37.19           C
ATOM   3953 1HD  PRO A 295     -10.028  15.650  -3.372  1.00 37.19           H
ATOM   3954 2HD  PRO A 295     -11.197  14.922  -4.520  1.00 37.19           H
ATOM   3955  N   ILE A 296      -8.377  18.777  -4.312  1.00 33.55           N
ATOM   3956  H   ILE A 296      -8.391  18.015  -3.650  1.00 33.55           H
ATOM   3957  CA  ILE A 296      -7.217  19.668  -4.271  1.00 32.57           C
ATOM   3958  HA  ILE A 296      -7.613  20.664  -4.072  1.00 32.57           H
ATOM   3959  C   ILE A 296      -6.446  19.724  -5.610  1.00 45.92           C
ATOM   3960  O   ILE A 296      -5.949  20.790  -5.967  1.00 40.89           O
ATOM   3961  CB  ILE A 296      -6.286  19.301  -3.089  1.00 33.96           C
ATOM   3962  HB  ILE A 296      -6.904  19.187  -2.198  1.00 33.96           H
ATOM   3963  CG1 ILE A 296      -5.257  20.407  -2.777  1.00 35.80           C
ATOM   3964 1HG1 ILE A 296      -4.584  20.042  -2.002  1.00 35.80           H
ATOM   3965 2HG1 ILE A 296      -4.677  20.601  -3.679  1.00 35.80           H
ATOM   3966  CG2 ILE A 296      -5.569  17.957  -3.331  1.00 39.02           C
ATOM   3967 1HG2 ILE A 296      -5.151  17.608  -2.387  1.00 39.02           H
ATOM   3968 2HG2 ILE A 296      -4.768  18.084  -4.059  1.00 39.02           H
ATOM   3969 3HG2 ILE A 296      -6.287  17.225  -3.703  1.00 39.02           H
ATOM   3970  CD1 ILE A 296      -5.857  21.732  -2.288  1.00 35.41           C
ATOM   3971 1HD1 ILE A 296      -5.043  22.398  -2.001  1.00 35.41           H
ATOM   3972 2HD1 ILE A 296      -6.496  21.546  -1.424  1.00 35.41           H
ATOM   3973 3HD1 ILE A 296      -6.444  22.195  -3.081  1.00 35.41           H
ATOM   3974  N   HIS A 297      -6.360  18.631  -6.381  1.00 35.20           N
ATOM   3975  H   HIS A 297      -6.823  17.775  -6.113  1.00 35.20           H
ATOM   3976  CA  HIS A 297      -5.728  18.667  -7.695  1.00 37.71           C
ATOM   3977  HA  HIS A 297      -4.745  19.124  -7.582  1.00 37.71           H
ATOM   3978  C   HIS A 297      -6.545  19.535  -8.680  1.00 38.29           C
ATOM   3979  O   HIS A 297      -5.956  20.352  -9.389  1.00 40.38           O
ATOM   3980  CB  HIS A 297      -5.506  17.255  -8.255  1.00 31.05           C
ATOM   3981 1HB  HIS A 297      -6.419  16.670  -8.149  1.00 31.05           H
ATOM   3982 2HB  HIS A 297      -5.291  17.342  -9.320  1.00 31.05           H
ATOM   3983  CG  HIS A 297      -4.368  16.506  -7.590  1.00 37.83           C
ATOM   3984  ND1 HIS A 297      -4.431  15.752  -6.448  1.00 39.40           N
ATOM   3985  HD1 HIS A 297      -5.249  15.492  -5.915  1.00 39.40           H
ATOM   3986  CD2 HIS A 297      -3.052  16.479  -7.966  1.00 38.14           C
ATOM   3987  HD2 HIS A 297      -2.573  16.969  -8.801  1.00 38.14           H
ATOM   3988  CE1 HIS A 297      -3.234  15.277  -6.190  1.00 43.11           C
ATOM   3989  HE1 HIS A 297      -2.943  14.604  -5.397  1.00 43.11           H
ATOM   3990  NE2 HIS A 297      -2.351  15.694  -7.086  1.00 42.96           N
ATOM   3991  N   ILE A 298      -7.878  19.426  -8.678  1.00 37.36           N
ATOM   3992  H   ILE A 298      -8.328  18.756  -8.072  1.00 37.36           H
ATOM   3993  CA  ILE A 298      -8.758  20.299  -9.460  1.00 40.86           C
ATOM   3994  HA  ILE A 298      -8.434  20.263 -10.500  1.00 40.86           H
ATOM   3995  C   ILE A 298      -8.627  21.769  -8.982  1.00 43.37           C
ATOM   3996  O   ILE A 298      -8.470  22.667  -9.809  1.00 46.82           O
ATOM   3997  CB  ILE A 298     -10.218  19.776  -9.401  1.00 46.71           C
ATOM   3998  HB  ILE A 298     -10.491  19.674  -8.350  1.00 46.71           H
ATOM   3999  CG1 ILE A 298     -10.376  18.379 -10.053  1.00 49.51           C
ATOM   4000 1HG1 ILE A 298      -9.726  17.685  -9.520  1.00 49.51           H
ATOM   4001 2HG1 ILE A 298     -11.403  18.050  -9.895  1.00 49.51           H
ATOM   4002  CG2 ILE A 298     -11.208  20.772 -10.031  1.00 41.76           C
ATOM   4003 1HG2 ILE A 298     -12.191  20.306 -10.093  1.00 41.76           H
ATOM   4004 2HG2 ILE A 298     -10.872  21.047 -11.031  1.00 41.76           H
ATOM   4005 3HG2 ILE A 298     -11.266  21.664  -9.408  1.00 41.76           H
ATOM   4006  CD1 ILE A 298     -10.058  18.277 -11.553  1.00 48.01           C
ATOM   4007 1HD1 ILE A 298     -10.240  17.252 -11.874  1.00 48.01           H
ATOM   4008 2HD1 ILE A 298      -9.014  18.535 -11.731  1.00 48.01           H
ATOM   4009 3HD1 ILE A 298     -10.701  18.954 -12.116  1.00 48.01           H
ATOM   4010  N   TYR A 299      -8.585  22.011  -7.668  1.00 39.57           N
ATOM   4011  H   TYR A 299      -8.765  21.251  -7.028  1.00 39.57           H
ATOM   4012  CA  TYR A 299      -8.384  23.336  -7.075  1.00 44.17           C
ATOM   4013  HA  TYR A 299      -9.203  23.976  -7.403  1.00 44.17           H
ATOM   4014  C   TYR A 299      -7.060  23.978  -7.540  1.00 43.45           C
ATOM   4015  O   TYR A 299      -7.051  25.131  -7.969  1.00 45.05           O
ATOM   4016  CB  TYR A 299      -8.424  23.231  -5.536  1.00 46.44           C
ATOM   4017 1HB  TYR A 299      -8.770  22.235  -5.256  1.00 46.44           H
ATOM   4018 2HB  TYR A 299      -7.413  23.315  -5.137  1.00 46.44           H
ATOM   4019  CG  TYR A 299      -9.305  24.258  -4.822  1.00 47.76           C
ATOM   4020  CD1 TYR A 299      -9.204  25.633  -5.114  1.00 52.71           C
ATOM   4021  HD1 TYR A 299      -8.514  25.988  -5.865  1.00 52.71           H
ATOM   4022  CD2 TYR A 299     -10.205  23.820  -3.830  1.00 50.45           C
ATOM   4023  HD2 TYR A 299     -10.297  22.766  -3.612  1.00 50.45           H
ATOM   4024  CE1 TYR A 299      -9.987  26.561  -4.402  1.00 60.66           C
ATOM   4025  HE1 TYR A 299      -9.897  27.617  -4.609  1.00 60.66           H
ATOM   4026  CE2 TYR A 299     -10.995  24.744  -3.120  1.00 52.74           C
ATOM   4027  HE2 TYR A 299     -11.689  24.400  -2.368  1.00 52.74           H
ATOM   4028  CZ  TYR A 299     -10.883  26.118  -3.402  1.00 58.62           C
ATOM   4029  OH  TYR A 299     -11.623  27.030  -2.719  1.00 65.76           O
ATOM   4030  HH  TYR A 299     -12.157  26.642  -2.021  1.00 65.76           H
ATOM   4031  N   VAL A 300      -5.949  23.231  -7.509  1.00 39.62           N
ATOM   4032  H   VAL A 300      -5.999  22.301  -7.120  1.00 39.62           H
ATOM   4033  CA  VAL A 300      -4.625  23.683  -7.956  1.00 41.83           C
ATOM   4034  HA  VAL A 300      -4.408  24.621  -7.444  1.00 41.83           H
ATOM   4035  C   VAL A 300      -4.600  23.951  -9.475  1.00 41.73           C
ATOM   4036  O   VAL A 300      -3.990  24.935  -9.892  1.00 39.04           O
ATOM   4037  CB  VAL A 300      -3.529  22.682  -7.534  1.00 39.45           C
ATOM   4038  HB  VAL A 300      -3.871  21.677  -7.781  1.00 39.45           H
ATOM   4039  CG1 VAL A 300      -2.174  22.913  -8.223  1.00 45.05           C
ATOM   4040 1HG1 VAL A 300      -1.427  22.252  -7.784  1.00 45.05           H
ATOM   4041 2HG1 VAL A 300      -1.871  23.951  -8.077  1.00 45.05           H
ATOM   4042 3HG1 VAL A 300      -2.263  22.706  -9.289  1.00 45.05           H
ATOM   4043  CG2 VAL A 300      -3.286  22.781  -6.023  1.00 33.69           C
ATOM   4044 1HG2 VAL A 300      -2.553  22.030  -5.725  1.00 33.69           H
ATOM   4045 2HG2 VAL A 300      -4.218  22.613  -5.483  1.00 33.69           H
ATOM   4046 3HG2 VAL A 300      -2.904  23.775  -5.789  1.00 33.69           H
ATOM   4047  N   ILE A 301      -5.282  23.145 -10.298  1.00 40.23           N
ATOM   4048  H   ILE A 301      -5.765  22.339  -9.927  1.00 40.23           H
ATOM   4049  CA  ILE A 301      -5.424  23.394 -11.735  1.00 44.41           C
ATOM   4050  HA  ILE A 301      -4.426  23.548 -12.144  1.00 44.41           H
ATOM   4051  C   ILE A 301      -6.235  24.694 -11.986  1.00 45.55           C
ATOM   4052  O   ILE A 301      -5.769  25.554 -12.729  1.00 50.58           O
ATOM   4053  CB  ILE A 301      -6.032  22.152 -12.444  1.00 44.34           C
ATOM   4054  HB  ILE A 301      -6.889  21.823 -11.857  1.00 44.34           H
ATOM   4055  CG1 ILE A 301      -5.029  20.968 -12.503  1.00 41.87           C
ATOM   4056 1HG1 ILE A 301      -4.664  20.791 -11.491  1.00 41.87           H
ATOM   4057 2HG1 ILE A 301      -5.581  20.081 -12.815  1.00 41.87           H
ATOM   4058  CG2 ILE A 301      -6.555  22.473 -13.856  1.00 44.72           C
ATOM   4059 1HG2 ILE A 301      -6.832  21.544 -14.355  1.00 44.72           H
ATOM   4060 2HG2 ILE A 301      -5.778  22.976 -14.432  1.00 44.72           H
ATOM   4061 3HG2 ILE A 301      -7.428  23.120 -13.780  1.00 44.72           H
ATOM   4062  CD1 ILE A 301      -3.808  21.127 -13.424  1.00 54.72           C
ATOM   4063 1HD1 ILE A 301      -3.196  20.229 -13.342  1.00 54.72           H
ATOM   4064 2HD1 ILE A 301      -3.223  21.995 -13.120  1.00 54.72           H
ATOM   4065 3HD1 ILE A 301      -4.136  21.252 -14.456  1.00 54.72           H
ATOM   4066  N   ILE A 302      -7.375  24.899 -11.315  1.00 45.67           N
ATOM   4067  H   ILE A 302      -7.735  24.178 -10.707  1.00 45.67           H
ATOM   4068  CA  ILE A 302      -8.164  26.137 -11.396  1.00 48.98           C
ATOM   4069  HA  ILE A 302      -8.475  26.278 -12.431  1.00 48.98           H
ATOM   4070  C   ILE A 302      -7.291  27.353 -10.998  1.00 51.01           C
ATOM   4071  O   ILE A 302      -7.231  28.337 -11.735  1.00 50.19           O
ATOM   4072  CB  ILE A 302      -9.448  26.020 -10.529  1.00 48.51           C
ATOM   4073  HB  ILE A 302      -9.152  25.639  -9.552  1.00 48.51           H
ATOM   4074  CG1 ILE A 302     -10.434  25.023 -11.171  1.00 55.47           C
ATOM   4075 1HG1 ILE A 302     -10.857  25.485 -12.063  1.00 55.47           H
ATOM   4076 2HG1 ILE A 302      -9.876  24.139 -11.480  1.00 55.47           H
ATOM   4077  CG2 ILE A 302     -10.140  27.383 -10.316  1.00 48.96           C
ATOM   4078 1HG2 ILE A 302     -11.040  27.243  -9.716  1.00 48.96           H
ATOM   4079 2HG2 ILE A 302     -10.411  27.796 -11.287  1.00 48.96           H
ATOM   4080 3HG2 ILE A 302      -9.465  28.069  -9.804  1.00 48.96           H
ATOM   4081  CD1 ILE A 302     -11.565  24.559 -10.244  1.00 50.89           C
ATOM   4082 1HD1 ILE A 302     -12.121  23.765 -10.742  1.00 50.89           H
ATOM   4083 2HD1 ILE A 302     -12.236  25.389 -10.023  1.00 50.89           H
ATOM   4084 3HD1 ILE A 302     -11.139  24.178  -9.316  1.00 50.89           H
ATOM   4085  N   LYS A 303      -6.551  27.255  -9.885  1.00 50.46           N
ATOM   4086  H   LYS A 303      -6.652  26.430  -9.312  1.00 50.46           H
ATOM   4087  CA  LYS A 303      -5.616  28.277  -9.401  1.00 54.03           C
ATOM   4088  HA  LYS A 303      -6.170  29.202  -9.242  1.00 54.03           H
ATOM   4089  C   LYS A 303      -4.479  28.576 -10.408  1.00 50.57           C
ATOM   4090  O   LYS A 303      -4.066  29.728 -10.515  1.00 51.07           O
ATOM   4091  CB  LYS A 303      -5.024  27.823  -8.052  1.00 51.95           C
ATOM   4092 1HB  LYS A 303      -4.662  26.801  -8.161  1.00 51.95           H
ATOM   4093 2HB  LYS A 303      -4.162  28.451  -7.825  1.00 51.95           H
ATOM   4094  CG  LYS A 303      -6.016  27.868  -6.875  1.00 61.59           C
ATOM   4095 1HG  LYS A 303      -7.029  27.901  -7.276  1.00 61.59           H
ATOM   4096 2HG  LYS A 303      -5.916  26.946  -6.302  1.00 61.59           H
ATOM   4097  CD  LYS A 303      -5.825  29.050  -5.912  1.00 75.40           C
ATOM   4098 1HD  LYS A 303      -5.806  29.974  -6.490  1.00 75.40           H
ATOM   4099 2HD  LYS A 303      -6.680  29.095  -5.238  1.00 75.40           H
ATOM   4100  CE  LYS A 303      -4.560  28.919  -5.038  1.00 81.93           C
ATOM   4101 1HE  LYS A 303      -4.800  29.268  -4.034  1.00 81.93           H
ATOM   4102 2HE  LYS A 303      -4.302  27.863  -4.964  1.00 81.93           H
ATOM   4103  NZ  LYS A 303      -3.406  29.704  -5.541  1.00 87.87           N
ATOM   4104 1HZ  LYS A 303      -2.654  29.616  -4.872  1.00 87.87           H
ATOM   4105 2HZ  LYS A 303      -3.665  30.676  -5.630  1.00 87.87           H
ATOM   4106 3HZ  LYS A 303      -3.103  29.352  -6.438  1.00 87.87           H
ATOM   4107  N   ALA A 304      -4.000  27.582 -11.158  1.00 46.29           N
ATOM   4108  H   ALA A 304      -4.353  26.646 -11.016  1.00 46.29           H
ATOM   4109  CA  ALA A 304      -2.976  27.756 -12.185  1.00 53.13           C
ATOM   4110  HA  ALA A 304      -2.175  28.373 -11.777  1.00 53.13           H
ATOM   4111  C   ALA A 304      -3.517  28.464 -13.451  1.00 55.64           C
ATOM   4112  O   ALA A 304      -2.767  29.179 -14.119  1.00 57.36           O
ATOM   4113  CB  ALA A 304      -2.386  26.383 -12.531  1.00 47.34           C
ATOM   4114 1HB  ALA A 304      -1.992  25.917 -11.628  1.00 47.34           H
ATOM   4115 2HB  ALA A 304      -1.580  26.516 -13.253  1.00 47.34           H
ATOM   4116 3HB  ALA A 304      -3.159  25.746 -12.961  1.00 47.34           H
ATOM   4117  N   LEU A 305      -4.803  28.279 -13.772  1.00 55.18           N
ATOM   4118  H   LEU A 305      -5.346  27.645 -13.204  1.00 55.18           H
ATOM   4119  CA  LEU A 305      -5.471  28.841 -14.950  1.00 55.74           C
ATOM   4120  HA  LEU A 305      -4.761  28.863 -15.778  1.00 55.74           H
ATOM   4121  C   LEU A 305      -5.986  30.285 -14.734  1.00 64.03           C
ATOM   4122  O   LEU A 305      -5.772  31.144 -15.592  1.00 65.97           O
ATOM   4123  CB  LEU A 305      -6.648  27.916 -15.341  1.00 49.70           C
ATOM   4124 1HB  LEU A 305      -7.298  27.812 -14.472  1.00 49.70           H
ATOM   4125 2HB  LEU A 305      -7.220  28.410 -16.126  1.00 49.70           H
ATOM   4126  CG  LEU A 305      -6.254  26.517 -15.838  1.00 54.60           C
ATOM   4127  HG  LEU A 305      -5.521  26.093 -15.152  1.00 54.60           H
ATOM   4128  CD1 LEU A 305      -7.484  25.609 -15.871  1.00 50.28           C
ATOM   4129 1HD1 LEU A 305      -7.194  24.619 -16.223  1.00 50.28           H
ATOM   4130 2HD1 LEU A 305      -8.235  26.027 -16.542  1.00 50.28           H
ATOM   4131 3HD1 LEU A 305      -7.897  25.532 -14.866  1.00 50.28           H
ATOM   4132  CD2 LEU A 305      -5.637  26.551 -17.234  1.00 56.37           C
ATOM   4133 1HD2 LEU A 305      -5.407  25.532 -17.547  1.00 56.37           H
ATOM   4134 2HD2 LEU A 305      -4.721  27.140 -17.210  1.00 56.37           H
ATOM   4135 3HD2 LEU A 305      -6.340  26.998 -17.937  1.00 56.37           H
ATOM   4136  N   ILE A 306      -6.649  30.557 -13.604  1.00 58.11           N
ATOM   4137  H   ILE A 306      -6.764  29.819 -12.924  1.00 58.11           H
ATOM   4138  CA  ILE A 306      -7.477  31.763 -13.380  1.00 67.25           C
ATOM   4139  HA  ILE A 306      -7.180  32.532 -14.093  1.00 67.25           H
ATOM   4140  C   ILE A 306      -7.312  32.350 -11.957  1.00 72.12           C
ATOM   4141  O   ILE A 306      -6.693  31.733 -11.089  1.00 72.87           O
ATOM   4142  CB  ILE A 306      -8.982  31.446 -13.651  1.00 74.13           C
ATOM   4143  HB  ILE A 306      -9.531  32.381 -13.537  1.00 74.13           H
ATOM   4144  CG1 ILE A 306      -9.596  30.436 -12.672  1.00 76.87           C
ATOM   4145 1HG1 ILE A 306      -9.575  29.446 -13.128  1.00 76.87           H
ATOM   4146 2HG1 ILE A 306      -8.990  30.411 -11.766  1.00 76.87           H
ATOM   4147  CG2 ILE A 306      -9.211  31.003 -15.107  1.00 78.55           C
ATOM   4148 1HG2 ILE A 306     -10.281  31.014 -15.318  1.00 78.55           H
ATOM   4149 2HG2 ILE A 306      -8.821  29.997 -15.259  1.00 78.55           H
ATOM   4150 3HG2 ILE A 306      -8.701  31.696 -15.776  1.00 78.55           H
ATOM   4151  CD1 ILE A 306     -11.026  30.806 -12.271  1.00 82.85           C
ATOM   4152 1HD1 ILE A 306     -11.456  30.001 -11.675  1.00 82.85           H
ATOM   4153 2HD1 ILE A 306     -11.629  30.958 -13.166  1.00 82.85           H
ATOM   4154 3HD1 ILE A 306     -11.008  31.724 -11.684  1.00 82.85           H
ATOM   4155  N   THR A 307      -7.898  33.523 -11.709  1.00 64.55           N
ATOM   4156  H   THR A 307      -8.371  33.991 -12.468  1.00 64.55           H
ATOM   4157  CA  THR A 307      -8.065  34.125 -10.375  1.00 70.31           C
ATOM   4158  HA  THR A 307      -7.353  33.668  -9.687  1.00 70.31           H
ATOM   4159  C   THR A 307      -9.484  33.877  -9.848  1.00 81.35           C
ATOM   4160  O   THR A 307     -10.475  34.105 -10.546  1.00 93.09           O
ATOM   4161  CB  THR A 307      -7.741  35.621 -10.394  1.00 84.71           C
ATOM   4162  HB  THR A 307      -8.399  36.120 -11.106  1.00 84.71           H
ATOM   4163  OG1 THR A 307      -6.389  35.793 -10.782  1.00 93.33           O
ATOM   4164  HG1 THR A 307      -6.318  35.570 -11.713  1.00 93.33           H
ATOM   4165  CG2 THR A 307      -7.869  36.272  -9.016  1.00 83.65           C
ATOM   4166 1HG2 THR A 307      -7.578  37.319  -9.095  1.00 83.65           H
ATOM   4167 2HG2 THR A 307      -7.215  35.765  -8.307  1.00 83.65           H
ATOM   4168 3HG2 THR A 307      -8.900  36.205  -8.671  1.00 83.65           H
ATOM   4169  N   ILE A 308      -9.583  33.443  -8.591  1.00 82.28           N
ATOM   4170  H   ILE A 308      -8.736  33.332  -8.051  1.00 82.28           H
ATOM   4171  CA  ILE A 308     -10.847  33.278  -7.853  1.00 92.90           C
ATOM   4172  HA  ILE A 308     -11.666  33.458  -8.549  1.00 92.90           H
ATOM   4173  C   ILE A 308     -10.942  34.332  -6.726  1.00100.78           C
ATOM   4174  O   ILE A 308      -9.936  34.569  -6.047  1.00100.35           O
ATOM   4175  CB  ILE A 308     -11.014  31.822  -7.337  1.00 95.81           C
ATOM   4176  HB  ILE A 308     -11.970  31.764  -6.817  1.00 95.81           H
ATOM   4177  CG1 ILE A 308      -9.913  31.428  -6.327  1.00 95.56           C
ATOM   4178 1HG1 ILE A 308      -8.946  31.674  -6.764  1.00 95.56           H
ATOM   4179 2HG1 ILE A 308     -10.051  32.023  -5.424  1.00 95.56           H
ATOM   4180  CG2 ILE A 308     -11.102  30.865  -8.544  1.00 94.07           C
ATOM   4181 1HG2 ILE A 308     -11.409  29.877  -8.201  1.00 94.07           H
ATOM   4182 2HG2 ILE A 308     -10.131  30.795  -9.035  1.00 94.07           H
ATOM   4183 3HG2 ILE A 308     -11.839  31.251  -9.249  1.00 94.07           H
ATOM   4184  CD1 ILE A 308      -9.891  29.953  -5.923  1.00 93.49           C
ATOM   4185 1HD1 ILE A 308      -9.170  29.824  -5.117  1.00 93.49           H
ATOM   4186 2HD1 ILE A 308      -9.601  29.334  -6.773  1.00 93.49           H
ATOM   4187 3HD1 ILE A 308     -10.881  29.654  -5.577  1.00 93.49           H
ATOM   4188  N   PRO A 309     -12.106  34.978  -6.519  1.00107.03           N
ATOM   4189  CA  PRO A 309     -12.239  36.065  -5.554  1.00112.90           C
ATOM   4190  HA  PRO A 309     -11.446  36.792  -5.734  1.00112.90           H
ATOM   4191  C   PRO A 309     -12.129  35.581  -4.097  1.00108.59           C
ATOM   4192  O   PRO A 309     -12.785  34.620  -3.681  1.00108.73           O
ATOM   4193  CB  PRO A 309     -13.580  36.737  -5.866  1.00115.55           C
ATOM   4194 1HB  PRO A 309     -14.111  37.041  -4.964  1.00115.55           H
ATOM   4195 2HB  PRO A 309     -13.411  37.592  -6.521  1.00115.55           H
ATOM   4196  CG  PRO A 309     -14.379  35.673  -6.602  1.00111.10           C
ATOM   4197 1HG  PRO A 309     -14.931  35.064  -5.885  1.00111.10           H
ATOM   4198 2HG  PRO A 309     -15.058  36.105  -7.337  1.00111.10           H
ATOM   4199  CD  PRO A 309     -13.322  34.836  -7.295  1.00106.47           C
ATOM   4200 1HD  PRO A 309     -13.619  33.787  -7.318  1.00106.47           H
ATOM   4201 2HD  PRO A 309     -13.156  35.213  -8.304  1.00106.47           H
ATOM   4202  N   GLU A 310     -11.307  36.279  -3.312  1.00107.44           N
ATOM   4203  H   GLU A 310     -10.798  37.051  -3.718  1.00107.44           H
ATOM   4204  CA  GLU A 310     -11.042  36.000  -1.893  1.00105.77           C
ATOM   4205  HA  GLU A 310     -10.698  34.971  -1.791  1.00105.77           H
ATOM   4206  C   GLU A 310     -12.317  36.169  -1.046  1.00101.57           C
ATOM   4207  O   GLU A 310     -12.919  37.248  -1.017  1.00110.79           O
ATOM   4208  CB  GLU A 310      -9.938  36.936  -1.385  1.00114.60           C
ATOM   4209 1HB  GLU A 310     -10.235  37.956  -1.628  1.00114.60           H
ATOM   4210 2HB  GLU A 310      -9.851  36.840  -0.303  1.00114.60           H
ATOM   4211  CG  GLU A 310      -8.556  36.667  -2.012  1.00119.89           C
ATOM   4212 1HG  GLU A 310      -8.106  35.798  -1.533  1.00119.89           H
ATOM   4213 2HG  GLU A 310      -8.671  36.455  -3.075  1.00119.89           H
ATOM   4214  CD  GLU A 310      -7.608  37.863  -1.850  1.00126.69           C
ATOM   4215  OE1 GLU A 310      -7.683  38.581  -0.828  1.00130.51           O
ATOM   4216  OE2 GLU A 310      -6.802  38.126  -2.778  1.00127.18           O
ATOM   4217  N   THR A 311     -12.757  35.091  -0.393  1.00 94.81           N
ATOM   4218  H   THR A 311     -12.165  34.273  -0.359  1.00 94.81           H
ATOM   4219  CA  THR A 311     -14.103  34.926   0.201  1.00 94.75           C
ATOM   4220  HA  THR A 311     -14.403  35.859   0.678  1.00 94.75           H
ATOM   4221  C   THR A 311     -14.102  33.818   1.276  1.00 96.99           C
ATOM   4222  O   THR A 311     -13.280  32.897   1.236  1.00 90.79           O
ATOM   4223  CB  THR A 311     -15.148  34.578  -0.885  1.00 94.98           C
ATOM   4224  HB  THR A 311     -16.057  34.244  -0.385  1.00 94.98           H
ATOM   4225  OG1 THR A 311     -14.680  33.528  -1.715  1.00 95.98           O
ATOM   4226  HG1 THR A 311     -13.981  33.881  -2.271  1.00 95.98           H
ATOM   4227  CG2 THR A 311     -15.518  35.726  -1.821  1.00 90.62           C
ATOM   4228 1HG2 THR A 311     -16.343  35.404  -2.455  1.00 90.62           H
ATOM   4229 2HG2 THR A 311     -14.668  36.005  -2.443  1.00 90.62           H
ATOM   4230 3HG2 THR A 311     -15.830  36.585  -1.226  1.00 90.62           H
ATOM   4231  N   THR A 312     -15.027  33.874   2.242  1.00 82.29           N
ATOM   4232  H   THR A 312     -15.715  34.614   2.243  1.00 82.29           H
ATOM   4233  CA  THR A 312     -15.072  32.956   3.398  1.00 79.96           C
ATOM   4234  HA  THR A 312     -14.143  33.067   3.957  1.00 79.96           H
ATOM   4235  C   THR A 312     -15.187  31.477   2.960  1.00 80.22           C
ATOM   4236  O   THR A 312     -14.395  30.634   3.384  1.00 78.83           O
ATOM   4237  CB  THR A 312     -16.228  33.319   4.353  1.00 78.08           C
ATOM   4238  HB  THR A 312     -17.168  33.205   3.812  1.00 78.08           H
ATOM   4239  OG1 THR A 312     -16.116  34.651   4.825  1.00 86.91           O
ATOM   4240  HG1 THR A 312     -16.436  34.671   5.729  1.00 86.91           H
ATOM   4241  CG2 THR A 312     -16.259  32.439   5.596  1.00 74.44           C
ATOM   4242 1HG2 THR A 312     -17.144  32.681   6.185  1.00 74.44           H
ATOM   4243 2HG2 THR A 312     -15.364  32.630   6.189  1.00 74.44           H
ATOM   4244 3HG2 THR A 312     -16.288  31.387   5.311  1.00 74.44           H
ATOM   4245  N   PHE A 313     -16.135  31.155   2.075  1.00 80.17           N
ATOM   4246  H   PHE A 313     -16.775  31.871   1.764  1.00 80.17           H
ATOM   4247  CA  PHE A 313     -16.377  29.797   1.574  1.00 77.78           C
ATOM   4248  HA  PHE A 313     -16.505  29.129   2.426  1.00 77.78           H
ATOM   4249  C   PHE A 313     -15.198  29.265   0.727  1.00 71.21           C
ATOM   4250  O   PHE A 313     -14.846  28.085   0.812  1.00 67.17           O
ATOM   4251  CB  PHE A 313     -17.694  29.809   0.782  1.00 80.51           C
ATOM   4252 1HB  PHE A 313     -18.459  30.289   1.392  1.00 80.51           H
ATOM   4253 2HB  PHE A 313     -17.567  30.423  -0.110  1.00 80.51           H
ATOM   4254  CG  PHE A 313     -18.210  28.438   0.353  1.00 83.53           C
ATOM   4255  CD1 PHE A 313     -19.161  27.763   1.143  1.00 88.19           C
ATOM   4256  HD1 PHE A 313     -19.510  28.199   2.068  1.00 88.19           H
ATOM   4257  CD2 PHE A 313     -17.778  27.857  -0.853  1.00 82.08           C
ATOM   4258  HD2 PHE A 313     -17.056  28.378  -1.464  1.00 82.08           H
ATOM   4259  CE1 PHE A 313     -19.682  26.525   0.723  1.00 91.16           C
ATOM   4260  HE1 PHE A 313     -20.418  26.011   1.324  1.00 91.16           H
ATOM   4261  CE2 PHE A 313     -18.292  26.617  -1.269  1.00 86.33           C
ATOM   4262  HE2 PHE A 313     -17.958  26.189  -2.203  1.00 86.33           H
ATOM   4263  CZ  PHE A 313     -19.247  25.952  -0.483  1.00 90.23           C
ATOM   4264  HZ  PHE A 313     -19.644  25.004  -0.814  1.00 90.23           H
ATOM   4265  N   GLN A 314     -14.528  30.132  -0.041  1.00 67.12           N
ATOM   4266  H   GLN A 314     -14.816  31.100  -0.065  1.00 67.12           H
ATOM   4267  CA  GLN A 314     -13.334  29.778  -0.805  1.00 68.30           C
ATOM   4268  HA  GLN A 314     -13.557  28.872  -1.369  1.00 68.30           H
ATOM   4269  C   GLN A 314     -12.148  29.465   0.140  1.00 62.26           C
ATOM   4270  O   GLN A 314     -11.512  28.424  -0.013  1.00 55.39           O
ATOM   4271  CB  GLN A 314     -13.054  30.883  -1.837  1.00 71.69           C
ATOM   4272 1HB  GLN A 314     -14.003  31.110  -2.322  1.00 71.69           H
ATOM   4273 2HB  GLN A 314     -12.704  31.783  -1.332  1.00 71.69           H
ATOM   4274  CG  GLN A 314     -12.028  30.520  -2.937  1.00 88.41           C
ATOM   4275 1HG  GLN A 314     -12.219  29.512  -3.303  1.00 88.41           H
ATOM   4276 2HG  GLN A 314     -12.185  31.200  -3.774  1.00 88.41           H
ATOM   4277  CD  GLN A 314     -10.581  30.622  -2.469  1.00103.89           C
ATOM   4278  OE1 GLN A 314     -10.059  31.707  -2.267  1.00115.45           O
ATOM   4279  NE2 GLN A 314      -9.893  29.526  -2.265  1.00108.31           N
ATOM   4280 1HE2 GLN A 314      -8.983  29.618  -1.838  1.00108.31           H
ATOM   4281 2HE2 GLN A 314     -10.348  28.625  -2.296  1.00108.31           H
ATOM   4282  N   THR A 315     -11.922  30.277   1.182  1.00 57.52           N
ATOM   4283  H   THR A 315     -12.467  31.121   1.286  1.00 57.52           H
ATOM   4284  CA  THR A 315     -10.916  30.018   2.221  1.00 56.67           C
ATOM   4285  HA  THR A 315      -9.937  29.976   1.744  1.00 56.67           H
ATOM   4286  C   THR A 315     -11.161  28.664   2.925  1.00 54.16           C
ATOM   4287  O   THR A 315     -10.246  27.846   3.025  1.00 56.24           O
ATOM   4288  CB  THR A 315     -10.874  31.145   3.271  1.00 58.78           C
ATOM   4289  HB  THR A 315     -11.872  31.260   3.695  1.00 58.78           H
ATOM   4290  OG1 THR A 315     -10.467  32.376   2.716  1.00 63.55           O
ATOM   4291  HG1 THR A 315     -11.005  32.553   1.941  1.00 63.55           H
ATOM   4292  CG2 THR A 315      -9.880  30.856   4.399  1.00 56.49           C
ATOM   4293 1HG2 THR A 315      -9.773  31.743   5.023  1.00 56.49           H
ATOM   4294 2HG2 THR A 315      -8.912  30.593   3.971  1.00 56.49           H
ATOM   4295 3HG2 THR A 315     -10.247  30.028   5.005  1.00 56.49           H
ATOM   4296  N   VAL A 316     -12.389  28.399   3.388  1.00 51.39           N
ATOM   4297  H   VAL A 316     -13.117  29.095   3.309  1.00 51.39           H
ATOM   4298  CA  VAL A 316     -12.741  27.163   4.097  1.00 55.78           C
ATOM   4299  HA  VAL A 316     -12.050  27.049   4.933  1.00 55.78           H
ATOM   4300  C   VAL A 316     -12.593  25.926   3.184  1.00 47.82           C
ATOM   4301  O   VAL A 316     -11.961  24.947   3.583  1.00 50.50           O
ATOM   4302  CB  VAL A 316     -14.161  27.251   4.694  1.00 53.30           C
ATOM   4303  HB  VAL A 316     -14.842  27.584   3.910  1.00 53.30           H
ATOM   4304  CG1 VAL A 316     -14.673  25.914   5.251  1.00 54.04           C
ATOM   4305 1HG1 VAL A 316     -15.634  26.073   5.740  1.00 54.04           H
ATOM   4306 2HG1 VAL A 316     -13.956  25.526   5.974  1.00 54.04           H
ATOM   4307 3HG1 VAL A 316     -14.793  25.199   4.438  1.00 54.04           H
ATOM   4308  CG2 VAL A 316     -14.194  28.262   5.848  1.00 54.96           C
ATOM   4309 1HG2 VAL A 316     -15.215  28.345   6.221  1.00 54.96           H
ATOM   4310 2HG2 VAL A 316     -13.854  29.238   5.499  1.00 54.96           H
ATOM   4311 3HG2 VAL A 316     -13.541  27.914   6.648  1.00 54.96           H
ATOM   4312  N   SER A 317     -13.128  25.969   1.961  1.00 50.47           N
ATOM   4313  H   SER A 317     -13.625  26.793   1.652  1.00 50.47           H
ATOM   4314  CA  SER A 317     -13.051  24.853   1.019  1.00 49.23           C
ATOM   4315  HA  SER A 317     -13.444  23.968   1.521  1.00 49.23           H
ATOM   4316  C   SER A 317     -11.601  24.552   0.585  1.00 44.14           C
ATOM   4317  O   SER A 317     -11.262  23.380   0.435  1.00 43.44           O
ATOM   4318  CB  SER A 317     -13.937  25.097  -0.206  1.00 50.53           C
ATOM   4319 1HB  SER A 317     -13.836  24.256  -0.893  1.00 50.53           H
ATOM   4320 2HB  SER A 317     -14.977  25.164   0.114  1.00 50.53           H
ATOM   4321  OG  SER A 317     -13.570  26.298  -0.870  1.00 58.12           O
ATOM   4322  HG  SER A 317     -14.027  27.022  -0.436  1.00 58.12           H
ATOM   4323  N   TRP A 318     -10.731  25.560   0.448  1.00 45.31           N
ATOM   4324  H   TRP A 318     -11.054  26.512   0.547  1.00 45.31           H
ATOM   4325  CA  TRP A 318      -9.306  25.376   0.160  1.00 46.89           C
ATOM   4326  HA  TRP A 318      -9.203  24.855  -0.793  1.00 46.89           H
ATOM   4327  C   TRP A 318      -8.607  24.525   1.244  1.00 57.36           C
ATOM   4328  O   TRP A 318      -8.052  23.464   0.948  1.00 38.72           O
ATOM   4329  CB  TRP A 318      -8.633  26.748   0.022  1.00 48.57           C
ATOM   4330 1HB  TRP A 318      -9.061  27.253  -0.844  1.00 48.57           H
ATOM   4331 2HB  TRP A 318      -8.865  27.354   0.898  1.00 48.57           H
ATOM   4332  CG  TRP A 318      -7.136  26.691  -0.142  1.00 51.15           C
ATOM   4333  CD1 TRP A 318      -6.217  26.912   0.825  1.00 48.66           C
ATOM   4334  HD1 TRP A 318      -6.399  27.170   1.858  1.00 48.66           H
ATOM   4335  CD2 TRP A 318      -6.368  26.310  -1.322  1.00 48.60           C
ATOM   4336  NE1 TRP A 318      -4.967  26.692   0.345  1.00 48.89           N
ATOM   4337  HE1 TRP A 318      -4.137  26.689   0.921  1.00 48.89           H
ATOM   4338  CE2 TRP A 318      -4.986  26.312  -0.972  1.00 48.21           C
ATOM   4339  CE3 TRP A 318      -6.700  25.929  -2.643  1.00 47.40           C
ATOM   4340  HE3 TRP A 318      -7.740  25.893  -2.933  1.00 47.40           H
ATOM   4341  CZ2 TRP A 318      -3.987  25.953  -1.886  1.00 49.10           C
ATOM   4342  HZ2 TRP A 318      -2.953  25.934  -1.575  1.00 49.10           H
ATOM   4343  CZ3 TRP A 318      -5.700  25.580  -3.570  1.00 42.95           C
ATOM   4344  HZ3 TRP A 318      -5.984  25.279  -4.568  1.00 42.95           H
ATOM   4345  CH2 TRP A 318      -4.346  25.593  -3.195  1.00 46.58           C
ATOM   4346  HH2 TRP A 318      -3.579  25.309  -3.901  1.00 46.58           H
ATOM   4347  N   HIS A 319      -8.696  24.941   2.511  1.00 40.89           N
ATOM   4348  H   HIS A 319      -9.183  25.799   2.726  1.00 40.89           H
ATOM   4349  CA  HIS A 319      -8.096  24.216   3.625  1.00 48.50           C
ATOM   4350  HA  HIS A 319      -7.047  24.048   3.384  1.00 48.50           H
ATOM   4351  C   HIS A 319      -8.753  22.835   3.863  1.00 46.14           C
ATOM   4352  O   HIS A 319      -8.052  21.890   4.222  1.00 43.27           O
ATOM   4353  CB  HIS A 319      -8.142  25.080   4.888  1.00 41.28           C
ATOM   4354 1HB  HIS A 319      -9.141  25.497   5.009  1.00 41.28           H
ATOM   4355 2HB  HIS A 319      -7.927  24.450   5.751  1.00 41.28           H
ATOM   4356  CG  HIS A 319      -7.138  26.207   4.838  1.00 47.80           C
ATOM   4357  ND1 HIS A 319      -5.771  26.081   4.858  1.00 42.39           N
ATOM   4358  HD1 HIS A 319      -5.206  25.259   5.021  1.00 42.39           H
ATOM   4359  CD2 HIS A 319      -7.380  27.540   4.652  1.00 44.70           C
ATOM   4360  HD2 HIS A 319      -8.325  28.054   4.556  1.00 44.70           H
ATOM   4361  CE1 HIS A 319      -5.244  27.281   4.714  1.00 53.88           C
ATOM   4362  HE1 HIS A 319      -4.197  27.546   4.707  1.00 53.88           H
ATOM   4363  NE2 HIS A 319      -6.182  28.203   4.575  1.00 45.55           N
ATOM   4364  N   PHE A 320     -10.054  22.680   3.601  1.00 44.49           N
ATOM   4365  H   PHE A 320     -10.617  23.483   3.359  1.00 44.49           H
ATOM   4366  CA  PHE A 320     -10.723  21.382   3.624  1.00 46.14           C
ATOM   4367  HA  PHE A 320     -10.555  20.928   4.601  1.00 46.14           H
ATOM   4368  C   PHE A 320     -10.152  20.417   2.554  1.00 45.94           C
ATOM   4369  O   PHE A 320      -9.846  19.269   2.868  1.00 43.91           O
ATOM   4370  CB  PHE A 320     -12.232  21.595   3.460  1.00 48.18           C
ATOM   4371 1HB  PHE A 320     -12.585  22.237   4.267  1.00 48.18           H
ATOM   4372 2HB  PHE A 320     -12.415  22.119   2.521  1.00 48.18           H
ATOM   4373  CG  PHE A 320     -13.047  20.310   3.467  1.00 66.95           C
ATOM   4374  CD1 PHE A 320     -13.178  19.566   4.656  1.00 72.86           C
ATOM   4375  HD1 PHE A 320     -12.696  19.900   5.564  1.00 72.86           H
ATOM   4376  CD2 PHE A 320     -13.673  19.856   2.293  1.00 70.49           C
ATOM   4377  HD2 PHE A 320     -13.562  20.421   1.379  1.00 70.49           H
ATOM   4378  CE1 PHE A 320     -13.928  18.376   4.668  1.00 72.24           C
ATOM   4379  HE1 PHE A 320     -14.019  17.796   5.574  1.00 72.24           H
ATOM   4380  CE2 PHE A 320     -14.436  18.676   2.308  1.00 73.40           C
ATOM   4381  HE2 PHE A 320     -14.912  18.338   1.400  1.00 73.40           H
ATOM   4382  CZ  PHE A 320     -14.560  17.934   3.494  1.00 71.48           C
ATOM   4383  HZ  PHE A 320     -15.138  17.022   3.494  1.00 71.48           H
ATOM   4384  N   CYS A 321      -9.913  20.887   1.325  1.00 38.53           N
ATOM   4385  H   CYS A 321     -10.164  21.837   1.092  1.00 38.53           H
ATOM   4386  CA  CYS A 321      -9.299  20.085   0.268  1.00 37.83           C
ATOM   4387  HA  CYS A 321      -9.868  19.161   0.169  1.00 37.83           H
ATOM   4388  C   CYS A 321      -7.832  19.695   0.594  1.00 38.04           C
ATOM   4389  O   CYS A 321      -7.418  18.581   0.269  1.00 40.50           O
ATOM   4390  CB  CYS A 321      -9.404  20.830  -1.066  1.00 42.59           C
ATOM   4391 1HB  CYS A 321      -8.944  21.812  -0.964  1.00 42.59           H
ATOM   4392 2HB  CYS A 321      -8.883  20.261  -1.835  1.00 42.59           H
ATOM   4393  SG  CYS A 321     -11.146  20.992  -1.547  1.00 47.33           S
ATOM   4394  HG  CYS A 321     -11.450  21.924  -0.639  1.00 47.33           H
ATOM   4395  N   ILE A 322      -7.069  20.558   1.279  1.00 35.14           N
ATOM   4396  H   ILE A 322      -7.419  21.484   1.477  1.00 35.14           H
ATOM   4397  CA  ILE A 322      -5.753  20.220   1.830  1.00 35.71           C
ATOM   4398  HA  ILE A 322      -5.151  19.806   1.021  1.00 35.71           H
ATOM   4399  C   ILE A 322      -5.893  19.126   2.918  1.00 39.64           C
ATOM   4400  O   ILE A 322      -5.204  18.107   2.852  1.00 37.75           O
ATOM   4401  CB  ILE A 322      -5.020  21.491   2.339  1.00 39.56           C
ATOM   4402  HB  ILE A 322      -5.724  22.056   2.950  1.00 39.56           H
ATOM   4403  CG1 ILE A 322      -4.611  22.349   1.119  1.00 42.32           C
ATOM   4404 1HG1 ILE A 322      -3.998  21.733   0.462  1.00 42.32           H
ATOM   4405 2HG1 ILE A 322      -5.518  22.628   0.582  1.00 42.32           H
ATOM   4406  CG2 ILE A 322      -3.791  21.167   3.214  1.00 41.06           C
ATOM   4407 1HG2 ILE A 322      -3.373  22.095   3.606  1.00 41.06           H
ATOM   4408 2HG2 ILE A 322      -3.045  20.664   2.598  1.00 41.06           H
ATOM   4409 3HG2 ILE A 322      -4.076  20.518   4.042  1.00 41.06           H
ATOM   4410  CD1 ILE A 322      -3.844  23.636   1.434  1.00 43.31           C
ATOM   4411 1HD1 ILE A 322      -3.704  24.188   0.504  1.00 43.31           H
ATOM   4412 2HD1 ILE A 322      -2.873  23.404   1.870  1.00 43.31           H
ATOM   4413 3HD1 ILE A 322      -4.421  24.242   2.133  1.00 43.31           H
ATOM   4414  N   ALA A 323      -6.805  19.301   3.880  1.00 40.13           N
ATOM   4415  H   ALA A 323      -7.344  20.155   3.896  1.00 40.13           H
ATOM   4416  CA  ALA A 323      -7.036  18.353   4.970  1.00 40.25           C
ATOM   4417  HA  ALA A 323      -6.103  18.234   5.520  1.00 40.25           H
ATOM   4418  C   ALA A 323      -7.465  16.954   4.462  1.00 41.82           C
ATOM   4419  O   ALA A 323      -7.022  15.947   5.017  1.00 40.83           O
ATOM   4420  CB  ALA A 323      -8.075  18.950   5.928  1.00 38.09           C
ATOM   4421 1HB  ALA A 323      -7.724  19.918   6.285  1.00 38.09           H
ATOM   4422 2HB  ALA A 323      -8.209  18.277   6.775  1.00 38.09           H
ATOM   4423 3HB  ALA A 323      -9.026  19.077   5.410  1.00 38.09           H
ATOM   4424  N   LEU A 324      -8.254  16.873   3.383  1.00 39.75           N
ATOM   4425  H   LEU A 324      -8.651  17.722   3.007  1.00 39.75           H
ATOM   4426  CA  LEU A 324      -8.634  15.620   2.726  1.00 45.08           C
ATOM   4427  HA  LEU A 324      -9.150  14.999   3.458  1.00 45.08           H
ATOM   4428  C   LEU A 324      -7.408  14.814   2.215  1.00 42.26           C
ATOM   4429  O   LEU A 324      -7.392  13.593   2.353  1.00 39.12           O
ATOM   4430  CB  LEU A 324      -9.605  15.918   1.562  1.00 43.49           C
ATOM   4431 1HB  LEU A 324      -9.219  16.774   1.008  1.00 43.49           H
ATOM   4432 2HB  LEU A 324      -9.596  15.064   0.884  1.00 43.49           H
ATOM   4433  CG  LEU A 324     -11.067  16.183   1.954  1.00 48.74           C
ATOM   4434  HG  LEU A 324     -11.093  16.997   2.679  1.00 48.74           H
ATOM   4435  CD1 LEU A 324     -11.854  16.591   0.707  1.00 48.40           C
ATOM   4436 1HD1 LEU A 324     -12.894  16.770   0.979  1.00 48.40           H
ATOM   4437 2HD1 LEU A 324     -11.802  15.793  -0.033  1.00 48.40           H
ATOM   4438 3HD1 LEU A 324     -11.426  17.503   0.290  1.00 48.40           H
ATOM   4439  CD2 LEU A 324     -11.751  14.951   2.557  1.00 45.58           C
ATOM   4440 1HD2 LEU A 324     -12.801  15.183   2.738  1.00 45.58           H
ATOM   4441 2HD2 LEU A 324     -11.270  14.682   3.497  1.00 45.58           H
ATOM   4442 3HD2 LEU A 324     -11.678  14.118   1.858  1.00 45.58           H
ATOM   4443  N   GLY A 325      -6.354  15.470   1.719  1.00 40.68           N
ATOM   4444  H   GLY A 325      -6.374  16.478   1.657  1.00 40.68           H
ATOM   4445  CA  GLY A 325      -5.133  14.802   1.273  1.00 42.40           C
ATOM   4446 1HA  GLY A 325      -5.371  14.094   0.478  1.00 42.40           H
ATOM   4447 2HA  GLY A 325      -4.441  15.548   0.882  1.00 42.40           H
ATOM   4448  C   GLY A 325      -4.430  14.037   2.408  1.00 43.10           C
ATOM   4449  O   GLY A 325      -4.158  12.843   2.294  1.00 38.59           O
ATOM   4450  N   TYR A 326      -4.210  14.689   3.552  1.00 36.00           N
ATOM   4451  H   TYR A 326      -4.450  15.668   3.625  1.00 36.00           H
ATOM   4452  CA  TYR A 326      -3.643  14.057   4.743  1.00 35.84           C
ATOM   4453  HA  TYR A 326      -2.799  13.442   4.430  1.00 35.84           H
ATOM   4454  C   TYR A 326      -4.649  13.130   5.475  1.00 40.18           C
ATOM   4455  O   TYR A 326      -4.238  12.198   6.164  1.00 43.17           O
ATOM   4456  CB  TYR A 326      -3.067  15.121   5.677  1.00 36.58           C
ATOM   4457 1HB  TYR A 326      -3.876  15.755   6.039  1.00 36.58           H
ATOM   4458 2HB  TYR A 326      -2.621  14.617   6.534  1.00 36.58           H
ATOM   4459  CG  TYR A 326      -2.010  16.005   5.030  1.00 39.48           C
ATOM   4460  CD1 TYR A 326      -0.656  15.611   5.007  1.00 34.77           C
ATOM   4461  HD1 TYR A 326      -0.349  14.680   5.459  1.00 34.77           H
ATOM   4462  CD2 TYR A 326      -2.387  17.240   4.470  1.00 34.82           C
ATOM   4463  HD2 TYR A 326      -3.418  17.562   4.509  1.00 34.82           H
ATOM   4464  CE1 TYR A 326       0.318  16.441   4.415  1.00 35.29           C
ATOM   4465  HE1 TYR A 326       1.361  16.160   4.425  1.00 35.29           H
ATOM   4466  CE2 TYR A 326      -1.420  18.079   3.893  1.00 33.92           C
ATOM   4467  HE2 TYR A 326      -1.707  19.040   3.494  1.00 33.92           H
ATOM   4468  CZ  TYR A 326      -0.069  17.673   3.844  1.00 34.96           C
ATOM   4469  OH  TYR A 326       0.825  18.499   3.252  1.00 36.28           O
ATOM   4470  HH  TYR A 326       1.730  18.179   3.284  1.00 36.28           H
ATOM   4471  N   THR A 327      -5.959  13.306   5.264  1.00 34.47           N
ATOM   4472  H   THR A 327      -6.277  14.103   4.732  1.00 34.47           H
ATOM   4473  CA  THR A 327      -6.987  12.348   5.686  1.00 39.51           C
ATOM   4474  HA  THR A 327      -6.871  12.181   6.757  1.00 39.51           H
ATOM   4475  C   THR A 327      -6.810  10.996   4.967  1.00 39.47           C
ATOM   4476  O   THR A 327      -7.083   9.959   5.568  1.00 38.93           O
ATOM   4477  CB  THR A 327      -8.406  12.895   5.478  1.00 37.33           C
ATOM   4478  HB  THR A 327      -8.549  13.111   4.419  1.00 37.33           H
ATOM   4479  OG1 THR A 327      -8.574  14.078   6.226  1.00 39.40           O
ATOM   4480  HG1 THR A 327      -7.981  14.747   5.875  1.00 39.40           H
ATOM   4481  CG2 THR A 327      -9.514  11.943   5.928  1.00 36.73           C
ATOM   4482 1HG2 THR A 327     -10.472  12.458   5.864  1.00 36.73           H
ATOM   4483 2HG2 THR A 327      -9.335  11.634   6.958  1.00 36.73           H
ATOM   4484 3HG2 THR A 327      -9.529  11.065   5.282  1.00 36.73           H
ATOM   4485  N   ASN A 328      -6.245  10.962   3.751  1.00 37.95           N
ATOM   4486  H   ASN A 328      -6.041  11.821   3.260  1.00 37.95           H
ATOM   4487  CA  ASN A 328      -5.859   9.714   3.098  1.00 34.67           C
ATOM   4488  HA  ASN A 328      -6.765   9.116   2.998  1.00 34.67           H
ATOM   4489  C   ASN A 328      -4.863   8.920   3.976  1.00 42.24           C
ATOM   4490  O   ASN A 328      -5.129   7.770   4.307  1.00 41.57           O
ATOM   4491  CB  ASN A 328      -5.283  10.003   1.697  1.00 33.38           C
ATOM   4492 1HB  ASN A 328      -5.748  10.899   1.288  1.00 33.38           H
ATOM   4493 2HB  ASN A 328      -4.213  10.202   1.768  1.00 33.38           H
ATOM   4494  CG  ASN A 328      -5.512   8.837   0.738  1.00 37.08           C
ATOM   4495  OD1 ASN A 328      -4.596   8.282   0.150  1.00 41.71           O
ATOM   4496  ND2 ASN A 328      -6.742   8.428   0.533  1.00 35.00           N
ATOM   4497 1HD2 ASN A 328      -6.879   7.562   0.032  1.00 35.00           H
ATOM   4498 2HD2 ASN A 328      -7.533   8.905   0.943  1.00 35.00           H
ATOM   4499  N   SER A 329      -3.808   9.570   4.473  1.00 39.43           N
ATOM   4500  H   SER A 329      -3.634  10.518   4.172  1.00 39.43           H
ATOM   4501  CA  SER A 329      -2.825   9.002   5.414  1.00 39.61           C
ATOM   4502  HA  SER A 329      -2.436   8.079   4.983  1.00 39.61           H
ATOM   4503  C   SER A 329      -3.399   8.663   6.812  1.00 47.08           C
ATOM   4504  O   SER A 329      -2.754   7.952   7.581  1.00 48.88           O
ATOM   4505  CB  SER A 329      -1.663   9.982   5.562  1.00 43.26           C
ATOM   4506 1HB  SER A 329      -2.039  10.936   5.933  1.00 43.26           H
ATOM   4507 2HB  SER A 329      -0.946   9.586   6.281  1.00 43.26           H
ATOM   4508  OG  SER A 329      -1.030  10.183   4.310  1.00 42.58           O
ATOM   4509  HG  SER A 329      -0.578   9.370   4.074  1.00 42.58           H
ATOM   4510  N   CYS A 330      -4.605   9.135   7.145  1.00 40.13           N
ATOM   4511  H   CYS A 330      -5.084   9.738   6.491  1.00 40.13           H
ATOM   4512  CA  CYS A 330      -5.363   8.731   8.336  1.00 42.73           C
ATOM   4513  HA  CYS A 330      -4.667   8.486   9.138  1.00 42.73           H
ATOM   4514  C   CYS A 330      -6.256   7.494   8.088  1.00 49.84           C
ATOM   4515  O   CYS A 330      -6.528   6.737   9.017  1.00 41.74           O
ATOM   4516  CB  CYS A 330      -6.237   9.899   8.801  1.00 44.61           C
ATOM   4517 1HB  CYS A 330      -6.974  10.123   8.031  1.00 44.61           H
ATOM   4518 2HB  CYS A 330      -6.763   9.611   9.712  1.00 44.61           H
ATOM   4519  SG  CYS A 330      -5.226  11.354   9.136  1.00 47.63           S
ATOM   4520  HG  CYS A 330      -4.771  11.508   7.890  1.00 47.63           H
ATOM   4521  N   LEU A 331      -6.715   7.290   6.848  1.00 40.93           N
ATOM   4522  H   LEU A 331      -6.490   7.969   6.135  1.00 40.93           H
ATOM   4523  CA  LEU A 331      -7.551   6.158   6.440  1.00 42.24           C
ATOM   4524  HA  LEU A 331      -8.105   5.810   7.312  1.00 42.24           H
ATOM   4525  C   LEU A 331      -6.715   4.964   5.910  1.00 42.25           C
ATOM   4526  O   LEU A 331      -7.115   3.822   6.119  1.00 42.05           O
ATOM   4527  CB  LEU A 331      -8.576   6.645   5.392  1.00 38.65           C
ATOM   4528 1HB  LEU A 331      -8.029   7.114   4.573  1.00 38.65           H
ATOM   4529 2HB  LEU A 331      -9.096   5.773   4.994  1.00 38.65           H
ATOM   4530  CG  LEU A 331      -9.621   7.636   5.938  1.00 45.28           C
ATOM   4531  HG  LEU A 331      -9.097   8.470   6.405  1.00 45.28           H
ATOM   4532  CD1 LEU A 331     -10.476   8.181   4.794  1.00 43.97           C
ATOM   4533 1HD1 LEU A 331     -11.179   8.915   5.187  1.00 43.97           H
ATOM   4534 2HD1 LEU A 331     -11.025   7.367   4.322  1.00 43.97           H
ATOM   4535 3HD1 LEU A 331      -9.827   8.657   4.059  1.00 43.97           H
ATOM   4536  CD2 LEU A 331     -10.556   6.999   6.972  1.00 50.98           C
ATOM   4537 1HD2 LEU A 331     -11.339   7.710   7.236  1.00 50.98           H
ATOM   4538 2HD2 LEU A 331      -9.988   6.735   7.865  1.00 50.98           H
ATOM   4539 3HD2 LEU A 331     -11.007   6.101   6.550  1.00 50.98           H
ATOM   4540  N   ASN A 332      -5.543   5.189   5.312  1.00 33.22           N
ATOM   4541  H   ASN A 332      -5.276   6.141   5.105  1.00 33.22           H
ATOM   4542  CA  ASN A 332      -4.622   4.137   4.877  1.00 40.13           C
ATOM   4543  HA  ASN A 332      -5.116   3.576   4.083  1.00 40.13           H
ATOM   4544  C   ASN A 332      -4.261   3.112   5.998  1.00 42.34           C
ATOM   4545  O   ASN A 332      -4.277   1.917   5.691  1.00 44.41           O
ATOM   4546  CB  ASN A 332      -3.352   4.758   4.276  1.00 35.44           C
ATOM   4547 1HB  ASN A 332      -2.933   5.447   5.010  1.00 35.44           H
ATOM   4548 2HB  ASN A 332      -2.620   3.964   4.129  1.00 35.44           H
ATOM   4549  CG  ASN A 332      -3.532   5.509   2.949  1.00 38.05           C
ATOM   4550  OD1 ASN A 332      -4.494   5.325   2.214  1.00 44.48           O
ATOM   4551  ND2 ASN A 332      -2.567   6.336   2.622  1.00 39.09           N
ATOM   4552 1HD2 ASN A 332      -2.625   6.887   1.778  1.00 39.09           H
ATOM   4553 2HD2 ASN A 332      -1.752   6.404   3.214  1.00 39.09           H
ATOM   4554  N   PRO A 333      -4.052   3.497   7.282  1.00 38.90           N
ATOM   4555  CA  PRO A 333      -3.899   2.537   8.377  1.00 44.34           C
ATOM   4556  HA  PRO A 333      -2.986   1.963   8.221  1.00 44.34           H
ATOM   4557  C   PRO A 333      -5.080   1.571   8.488  1.00 49.44           C
ATOM   4558  O   PRO A 333      -4.893   0.383   8.738  1.00 56.97           O
ATOM   4559  CB  PRO A 333      -3.767   3.376   9.655  1.00 50.31           C
ATOM   4560 1HB  PRO A 333      -4.744   3.532  10.113  1.00 50.31           H
ATOM   4561 2HB  PRO A 333      -3.077   2.923  10.367  1.00 50.31           H
ATOM   4562  CG  PRO A 333      -3.209   4.695   9.154  1.00 44.88           C
ATOM   4563 1HG  PRO A 333      -3.497   5.534   9.787  1.00 44.88           H
ATOM   4564 2HG  PRO A 333      -2.124   4.622   9.073  1.00 44.88           H
ATOM   4565  CD  PRO A 333      -3.829   4.837   7.779  1.00 36.54           C
ATOM   4566 1HD  PRO A 333      -4.781   5.361   7.861  1.00 36.54           H
ATOM   4567 2HD  PRO A 333      -3.142   5.364   7.118  1.00 36.54           H
ATOM   4568  N   VAL A 334      -6.307   2.054   8.269  1.00 43.96           N
ATOM   4569  H   VAL A 334      -6.411   3.013   7.969  1.00 43.96           H
ATOM   4570  CA  VAL A 334      -7.507   1.216   8.223  1.00 42.00           C
ATOM   4571  HA  VAL A 334      -7.511   0.588   9.114  1.00 42.00           H
ATOM   4572  C   VAL A 334      -7.440   0.308   6.985  1.00 49.70           C
ATOM   4573  O   VAL A 334      -7.439  -0.910   7.131  1.00 50.19           O
ATOM   4574  CB  VAL A 334      -8.808   2.042   8.249  1.00 47.12           C
ATOM   4575  HB  VAL A 334      -8.909   2.557   7.293  1.00 47.12           H
ATOM   4576  CG1 VAL A 334     -10.032   1.134   8.419  1.00 51.15           C
ATOM   4577 1HG1 VAL A 334     -10.933   1.746   8.451  1.00 51.15           H
ATOM   4578 2HG1 VAL A 334      -9.943   0.568   9.346  1.00 51.15           H
ATOM   4579 3HG1 VAL A 334     -10.089   0.446   7.576  1.00 51.15           H
ATOM   4580  CG2 VAL A 334      -8.811   3.097   9.364  1.00 54.94           C
ATOM   4581 1HG2 VAL A 334      -9.776   3.602   9.373  1.00 54.94           H
ATOM   4582 2HG2 VAL A 334      -8.020   3.826   9.184  1.00 54.94           H
ATOM   4583 3HG2 VAL A 334      -8.645   2.612  10.326  1.00 54.94           H
ATOM   4584  N   LEU A 335      -7.322   0.899   5.792  1.00 42.29           N
ATOM   4585  H   LEU A 335      -7.244   1.906   5.765  1.00 42.29           H
ATOM   4586  CA  LEU A 335      -7.397   0.207   4.506  1.00 43.08           C
ATOM   4587  HA  LEU A 335      -8.378  -0.260   4.422  1.00 43.08           H
ATOM   4588  C   LEU A 335      -6.330  -0.899   4.325  1.00 40.27           C
ATOM   4589  O   LEU A 335      -6.636  -1.912   3.701  1.00 46.11           O
ATOM   4590  CB  LEU A 335      -7.236   1.233   3.355  1.00 44.55           C
ATOM   4591 1HB  LEU A 335      -6.269   1.721   3.476  1.00 44.55           H
ATOM   4592 2HB  LEU A 335      -7.202   0.680   2.416  1.00 44.55           H
ATOM   4593  CG  LEU A 335      -8.310   2.324   3.234  1.00 53.16           C
ATOM   4594  HG  LEU A 335      -8.281   2.947   4.128  1.00 53.16           H
ATOM   4595  CD1 LEU A 335      -7.989   3.206   2.025  1.00 53.81           C
ATOM   4596 1HD1 LEU A 335      -8.764   3.965   1.916  1.00 53.81           H
ATOM   4597 2HD1 LEU A 335      -7.947   2.597   1.122  1.00 53.81           H
ATOM   4598 3HD1 LEU A 335      -7.026   3.689   2.184  1.00 53.81           H
ATOM   4599  CD2 LEU A 335      -9.727   1.768   3.097  1.00 54.61           C
ATOM   4600 1HD2 LEU A 335     -10.419   2.590   2.918  1.00 54.61           H
ATOM   4601 2HD2 LEU A 335     -10.003   1.253   4.017  1.00 54.61           H
ATOM   4602 3HD2 LEU A 335      -9.769   1.068   2.262  1.00 54.61           H
ATOM   4603  N   TYR A 336      -5.108  -0.707   4.832  1.00 38.13           N
ATOM   4604  H   TYR A 336      -4.912   0.179   5.277  1.00 38.13           H
ATOM   4605  CA  TYR A 336      -3.945  -1.541   4.501  1.00 36.77           C
ATOM   4606  HA  TYR A 336      -4.267  -2.318   3.806  1.00 36.77           H
ATOM   4607  C   TYR A 336      -3.283  -2.241   5.714  1.00 41.70           C
ATOM   4608  O   TYR A 336      -2.600  -3.241   5.494  1.00 47.50           O
ATOM   4609  CB  TYR A 336      -2.922  -0.689   3.735  1.00 40.31           C
ATOM   4610 1HB  TYR A 336      -2.589   0.131   4.372  1.00 40.31           H
ATOM   4611 2HB  TYR A 336      -2.050  -1.301   3.506  1.00 40.31           H
ATOM   4612  CG  TYR A 336      -3.468  -0.111   2.439  1.00 36.37           C
ATOM   4613  CD1 TYR A 336      -3.707  -0.960   1.342  1.00 44.65           C
ATOM   4614  HD1 TYR A 336      -3.477  -2.013   1.408  1.00 44.65           H
ATOM   4615  CD2 TYR A 336      -3.782   1.258   2.344  1.00 38.09           C
ATOM   4616  HD2 TYR A 336      -3.598   1.915   3.182  1.00 38.09           H
ATOM   4617  CE1 TYR A 336      -4.270  -0.447   0.160  1.00 41.75           C
ATOM   4618  HE1 TYR A 336      -4.464  -1.098  -0.680  1.00 41.75           H
ATOM   4619  CE2 TYR A 336      -4.355   1.779   1.170  1.00 37.63           C
ATOM   4620  HE2 TYR A 336      -4.602   2.828   1.099  1.00 37.63           H
ATOM   4621  CZ  TYR A 336      -4.606   0.921   0.080  1.00 37.99           C
ATOM   4622  OH  TYR A 336      -5.168   1.403  -1.057  1.00 41.06           O
ATOM   4623  HH  TYR A 336      -5.598   2.254  -0.942  1.00 41.06           H
ATOM   4624  N   ALA A 337      -3.495  -1.779   6.953  1.00 41.62           N
ATOM   4625  H   ALA A 337      -4.057  -0.952   7.091  1.00 41.62           H
ATOM   4626  CA  ALA A 337      -3.001  -2.448   8.159  1.00 40.93           C
ATOM   4627  HA  ALA A 337      -2.313  -3.237   7.857  1.00 40.93           H
ATOM   4628  C   ALA A 337      -4.151  -3.113   8.960  1.00 42.77           C
ATOM   4629  O   ALA A 337      -4.245  -4.337   8.981  1.00 47.21           O
ATOM   4630  CB  ALA A 337      -2.161  -1.476   8.998  1.00 40.85           C
ATOM   4631 1HB  ALA A 337      -1.417  -0.999   8.360  1.00 40.85           H
ATOM   4632 2HB  ALA A 337      -1.658  -2.042   9.782  1.00 40.85           H
ATOM   4633 3HB  ALA A 337      -2.796  -0.714   9.449  1.00 40.85           H
ATOM   4634  N   PHE A 338      -5.061  -2.350   9.575  1.00 42.79           N
ATOM   4635  H   PHE A 338      -5.001  -1.344   9.510  1.00 42.79           H
ATOM   4636  CA  PHE A 338      -6.084  -2.896  10.465  1.00 51.49           C
ATOM   4637  HA  PHE A 338      -5.558  -3.471  11.228  1.00 51.49           H
ATOM   4638  C   PHE A 338      -7.070  -3.864   9.754  1.00 53.22           C
ATOM   4639  O   PHE A 338      -7.581  -4.783  10.403  1.00 52.31           O
ATOM   4640  CB  PHE A 338      -6.836  -1.764  11.184  1.00 50.83           C
ATOM   4641 1HB  PHE A 338      -7.314  -1.125  10.442  1.00 50.83           H
ATOM   4642 2HB  PHE A 338      -7.626  -2.206  11.792  1.00 50.83           H
ATOM   4643  CG  PHE A 338      -5.965  -0.893  12.083  1.00 62.73           C
ATOM   4644  CD1 PHE A 338      -5.368  -1.452  13.228  1.00 74.94           C
ATOM   4645  HD1 PHE A 338      -5.554  -2.484  13.487  1.00 74.94           H
ATOM   4646  CD2 PHE A 338      -5.745   0.465  11.791  1.00 68.50           C
ATOM   4647  HD2 PHE A 338      -6.227   0.909  10.932  1.00 68.50           H
ATOM   4648  CE1 PHE A 338      -4.520  -0.678  14.041  1.00 77.44           C
ATOM   4649  HE1 PHE A 338      -4.052  -1.113  14.912  1.00 77.44           H
ATOM   4650  CE2 PHE A 338      -4.898   1.241  12.600  1.00 65.34           C
ATOM   4651  HE2 PHE A 338      -4.724   2.277  12.350  1.00 65.34           H
ATOM   4652  CZ  PHE A 338      -4.274   0.666  13.719  1.00 71.54           C
ATOM   4653  HZ  PHE A 338      -3.609   1.264  14.325  1.00 71.54           H
ATOM   4654  N   LEU A 339      -7.295  -3.683   8.445  1.00 52.02           N
ATOM   4655  H   LEU A 339      -6.897  -2.862   8.012  1.00 52.02           H
ATOM   4656  CA  LEU A 339      -8.075  -4.566   7.557  1.00 52.69           C
ATOM   4657  HA  LEU A 339      -8.759  -5.143   8.179  1.00 52.69           H
ATOM   4658  C   LEU A 339      -7.211  -5.596   6.761  1.00 53.87           C
ATOM   4659  O   LEU A 339      -7.710  -6.221   5.818  1.00 58.78           O
ATOM   4660  CB  LEU A 339      -8.929  -3.694   6.610  1.00 53.30           C
ATOM   4661 1HB  LEU A 339      -8.255  -3.079   6.013  1.00 53.30           H
ATOM   4662 2HB  LEU A 339      -9.454  -4.354   5.920  1.00 53.30           H
ATOM   4663  CG  LEU A 339      -9.973  -2.797   7.291  1.00 59.15           C
ATOM   4664  HG  LEU A 339      -9.458  -2.080   7.930  1.00 59.15           H
ATOM   4665  CD1 LEU A 339     -10.772  -2.036   6.232  1.00 61.20           C
ATOM   4666 1HD1 LEU A 339     -11.461  -1.346   6.719  1.00 61.20           H
ATOM   4667 2HD1 LEU A 339     -11.334  -2.741   5.619  1.00 61.20           H
ATOM   4668 3HD1 LEU A 339     -10.081  -1.476   5.601  1.00 61.20           H
ATOM   4669  CD2 LEU A 339     -10.953  -3.573   8.167  1.00 55.62           C
ATOM   4670 1HD2 LEU A 339     -11.689  -2.877   8.569  1.00 55.62           H
ATOM   4671 2HD2 LEU A 339     -10.418  -4.052   8.987  1.00 55.62           H
ATOM   4672 3HD2 LEU A 339     -11.458  -4.332   7.569  1.00 55.62           H
ATOM   4673  N   ASP A 340      -5.934  -5.790   7.103  1.00 51.25           N
ATOM   4674  H   ASP A 340      -5.525  -5.272   7.868  1.00 51.25           H
ATOM   4675  CA  ASP A 340      -5.109  -6.838   6.500  1.00 50.20           C
ATOM   4676  HA  ASP A 340      -5.357  -6.860   5.439  1.00 50.20           H
ATOM   4677  C   ASP A 340      -5.406  -8.236   7.088  1.00 55.64           C
ATOM   4678  O   ASP A 340      -5.451  -8.428   8.303  1.00 59.44           O
ATOM   4679  CB  ASP A 340      -3.619  -6.499   6.570  1.00 50.12           C
ATOM   4680 1HB  ASP A 340      -3.451  -5.547   6.066  1.00 50.12           H
ATOM   4681 2HB  ASP A 340      -3.308  -6.388   7.609  1.00 50.12           H
ATOM   4682  CG  ASP A 340      -2.764  -7.575   5.904  1.00 54.70           C
ATOM   4683  OD1 ASP A 340      -2.880  -7.717   4.660  1.00 54.79           O
ATOM   4684  OD2 ASP A 340      -2.012  -8.282   6.621  1.00 55.29           O
ATOM   4685  N   GLU A 341      -5.554  -9.221   6.202  1.00 61.54           N
ATOM   4686  H   GLU A 341      -5.491  -8.975   5.225  1.00 61.54           H
ATOM   4687  CA  GLU A 341      -5.941 -10.615   6.491  1.00 69.20           C
ATOM   4688  HA  GLU A 341      -6.954 -10.625   6.893  1.00 69.20           H
ATOM   4689  C   GLU A 341      -5.010 -11.291   7.516  1.00 65.00           C
ATOM   4690  O   GLU A 341      -5.457 -12.079   8.348  1.00 66.97           O
ATOM   4691  CB  GLU A 341      -5.906 -11.380   5.151  1.00 87.63           C
ATOM   4692 1HB  GLU A 341      -6.276 -10.736   4.353  1.00 87.63           H
ATOM   4693 2HB  GLU A 341      -4.863 -11.603   4.926  1.00 87.63           H
ATOM   4694  CG  GLU A 341      -6.703 -12.702   5.114  1.00102.93           C
ATOM   4695 1HG  GLU A 341      -6.328 -13.319   4.298  1.00102.93           H
ATOM   4696 2HG  GLU A 341      -6.569 -13.254   6.045  1.00102.93           H
ATOM   4697  CD  GLU A 341      -8.189 -12.433   4.899  1.00110.21           C
ATOM   4698  OE1 GLU A 341      -8.717 -12.675   3.787  1.00112.37           O
ATOM   4699  OE2 GLU A 341      -8.834 -11.928   5.840  1.00111.51           O
ATOM   4700  N   ASN A 342      -3.712 -10.961   7.490  1.00 55.81           N
ATOM   4701  H   ASN A 342      -3.396 -10.270   6.824  1.00 55.81           H
ATOM   4702  CA  ASN A 342      -2.750 -11.448   8.465  1.00 59.45           C
ATOM   4703  HA  ASN A 342      -3.028 -12.466   8.738  1.00 59.45           H
ATOM   4704  C   ASN A 342      -2.725 -10.596   9.751  1.00 64.98           C
ATOM   4705  O   ASN A 342      -2.658 -11.158  10.845  1.00 68.28           O
ATOM   4706  CB  ASN A 342      -1.361 -11.536   7.835  1.00 60.27           C
ATOM   4707 1HB  ASN A 342      -1.062 -10.547   7.489  1.00 60.27           H
ATOM   4708 2HB  ASN A 342      -0.662 -11.848   8.611  1.00 60.27           H
ATOM   4709  CG  ASN A 342      -1.310 -12.520   6.677  1.00 58.49           C
ATOM   4710  OD1 ASN A 342      -1.449 -13.719   6.862  1.00 60.81           O
ATOM   4711  ND2 ASN A 342      -1.067 -12.049   5.478  1.00 58.27           N
ATOM   4712 1HD2 ASN A 342      -0.940 -12.721   4.735  1.00 58.27           H
ATOM   4713 2HD2 ASN A 342      -0.868 -11.072   5.316  1.00 58.27           H
ATOM   4714  N   PHE A 343      -2.790  -9.268   9.631  1.00 58.15           N
ATOM   4715  H   PHE A 343      -2.865  -8.874   8.704  1.00 58.15           H
ATOM   4716  CA  PHE A 343      -2.664  -8.305  10.737  1.00 67.35           C
ATOM   4717  HA  PHE A 343      -1.737  -8.492  11.279  1.00 67.35           H
ATOM   4718  C   PHE A 343      -3.837  -8.413  11.724  1.00 75.79           C
ATOM   4719  O   PHE A 343      -3.636  -8.392  12.942  1.00 79.57           O
ATOM   4720  CB  PHE A 343      -2.606  -6.902  10.121  1.00 62.08           C
ATOM   4721 1HB  PHE A 343      -1.956  -6.939   9.246  1.00 62.08           H
ATOM   4722 2HB  PHE A 343      -3.607  -6.663   9.764  1.00 62.08           H
ATOM   4723  CG  PHE A 343      -2.134  -5.748  11.012  1.00 61.49           C
ATOM   4724  CD1 PHE A 343      -3.048  -5.059  11.829  1.00 65.05           C
ATOM   4725  HD1 PHE A 343      -4.077  -5.383  11.886  1.00 65.05           H
ATOM   4726  CD2 PHE A 343      -0.804  -5.294  10.922  1.00 59.92           C
ATOM   4727  HD2 PHE A 343      -0.109  -5.817  10.282  1.00 59.92           H
ATOM   4728  CE1 PHE A 343      -2.638  -3.922  12.545  1.00 63.36           C
ATOM   4729  HE1 PHE A 343      -3.337  -3.392  13.175  1.00 63.36           H
ATOM   4730  CE2 PHE A 343      -0.396  -4.154  11.634  1.00 59.42           C
ATOM   4731  HE2 PHE A 343       0.625  -3.811  11.551  1.00 59.42           H
ATOM   4732  CZ  PHE A 343      -1.314  -3.465  12.440  1.00 48.89           C
ATOM   4733  HZ  PHE A 343      -0.993  -2.594  12.993  1.00 48.89           H
ATOM   4734  N   LYS A 344      -5.057  -8.599  11.200  1.00 78.56           N
ATOM   4735  H   LYS A 344      -5.141  -8.587  10.193  1.00 78.56           H
ATOM   4736  CA  LYS A 344      -6.314  -8.683  11.957  1.00 83.34           C
ATOM   4737  HA  LYS A 344      -6.417  -7.763  12.531  1.00 83.34           H
ATOM   4738  C   LYS A 344      -6.335  -9.867  12.950  1.00 86.07           C
ATOM   4739  O   LYS A 344      -6.801  -9.714  14.077  1.00 93.20           O
ATOM   4740  CB  LYS A 344      -7.466  -8.758  10.939  1.00 84.70           C
ATOM   4741 1HB  LYS A 344      -7.260  -8.059  10.128  1.00 84.70           H
ATOM   4742 2HB  LYS A 344      -7.510  -9.769  10.536  1.00 84.70           H
ATOM   4743  CG  LYS A 344      -8.816  -8.371  11.561  1.00 88.19           C
ATOM   4744 1HG  LYS A 344      -8.991  -8.996  12.437  1.00 88.19           H
ATOM   4745 2HG  LYS A 344      -8.772  -7.329  11.878  1.00 88.19           H
ATOM   4746  CD  LYS A 344     -10.008  -8.539  10.598  1.00 91.41           C
ATOM   4747 1HD  LYS A 344     -10.141  -9.602  10.397  1.00 91.41           H
ATOM   4748 2HD  LYS A 344     -10.905  -8.166  11.093  1.00 91.41           H
ATOM   4749  CE  LYS A 344      -9.838  -7.803   9.263  1.00 91.48           C
ATOM   4750 1HE  LYS A 344      -9.568  -6.766   9.462  1.00 91.48           H
ATOM   4751 2HE  LYS A 344      -9.030  -8.271   8.702  1.00 91.48           H
ATOM   4752  NZ  LYS A 344     -11.088  -7.854   8.474  1.00 95.26           N
ATOM   4753 1HZ  LYS A 344     -10.924  -7.448   7.564  1.00 95.26           H
ATOM   4754 2HZ  LYS A 344     -11.806  -7.328   8.953  1.00 95.26           H
ATOM   4755 3HZ  LYS A 344     -11.387  -8.812   8.367  1.00 95.26           H
ATOM   4756  N   ARG A 345      -5.732 -11.000  12.564  1.00 93.57           N
ATOM   4757  H   ARG A 345      -5.392 -11.047  11.614  1.00 93.57           H
ATOM   4758  CA  ARG A 345      -5.498 -12.188  13.398  1.00 93.28           C
ATOM   4759  HA  ARG A 345      -6.450 -12.562  13.774  1.00 93.28           H
ATOM   4760  C   ARG A 345      -4.575 -11.911  14.594  1.00 98.22           C
ATOM   4761  O   ARG A 345      -4.712 -12.562  15.630  1.00 99.54           O
ATOM   4762  CB  ARG A 345      -4.804 -13.275  12.561  1.00 92.68           C
ATOM   4763 1HB  ARG A 345      -3.911 -12.825  12.127  1.00 92.68           H
ATOM   4764 2HB  ARG A 345      -4.462 -14.075  13.218  1.00 92.68           H
ATOM   4765  CG  ARG A 345      -5.635 -13.902  11.424  1.00 94.35           C
ATOM   4766 1HG  ARG A 345      -6.246 -14.713  11.820  1.00 94.35           H
ATOM   4767 2HG  ARG A 345      -6.292 -13.154  10.978  1.00 94.35           H
ATOM   4768  CD  ARG A 345      -4.719 -14.468  10.324  1.00 96.66           C
ATOM   4769 1HD  ARG A 345      -5.334 -14.973   9.579  1.00 96.66           H
ATOM   4770 2HD  ARG A 345      -4.223 -13.637   9.823  1.00 96.66           H
ATOM   4771  NE  ARG A 345      -3.689 -15.413  10.801  1.00104.45           N
ATOM   4772  HE  ARG A 345      -4.032 -16.352  10.943  1.00104.45           H
ATOM   4773  CZ  ARG A 345      -2.383 -15.149  10.964  1.00104.25           C
ATOM   4774  NH1 ARG A 345      -1.855 -13.961  10.842  1.00 98.59           N
ATOM   4775 1HH1 ARG A 345      -2.453 -13.153  10.741  1.00 98.59           H
ATOM   4776 2HH1 ARG A 345      -0.852 -13.848  10.863  1.00 98.59           H
ATOM   4777  NH2 ARG A 345      -1.554 -16.098  11.273  1.00112.71           N
ATOM   4778 1HH2 ARG A 345      -1.861 -17.060  11.308  1.00112.71           H
ATOM   4779 2HH2 ARG A 345      -0.598 -15.865  11.497  1.00112.71           H
ATOM   4780  N   CYS A 346      -3.587 -11.033  14.422  1.00103.09           N
ATOM   4781  H   CYS A 346      -3.554 -10.491  13.571  1.00103.09           H
ATOM   4782  CA  CYS A 346      -2.506 -10.825  15.383  1.00113.60           C
ATOM   4783  HA  CYS A 346      -2.276 -11.776  15.865  1.00113.60           H
ATOM   4784  C   CYS A 346      -2.895  -9.815  16.486  1.00119.03           C
ATOM   4785  O   CYS A 346      -2.639 -10.096  17.654  1.00122.36           O
ATOM   4786  CB  CYS A 346      -1.243 -10.377  14.634  1.00113.30           C
ATOM   4787 1HB  CYS A 346      -1.441  -9.420  14.152  1.00113.30           H
ATOM   4788 2HB  CYS A 346      -0.437 -10.240  15.355  1.00113.30           H
ATOM   4789  SG  CYS A 346      -0.750 -11.597  13.383  1.00115.03           S
ATOM   4790  HG  CYS A 346      -1.675 -11.248  12.484  1.00115.03           H
ATOM   4791  N   PHE A 347      -3.525  -8.701  16.092  1.00118.10           N
ATOM   4792  H   PHE A 347      -3.664  -8.590  15.098  1.00118.10           H
ATOM   4793  CA  PHE A 347      -3.982  -7.573  16.931  1.00119.97           C
ATOM   4794  HA  PHE A 347      -4.032  -6.729  16.243  1.00119.97           H
ATOM   4795  C   PHE A 347      -2.984  -7.163  18.067  1.00125.27           C
ATOM   4796  O   PHE A 347      -3.284  -7.313  19.273  1.00130.00           O
ATOM   4797  OXT PHE A 347      -1.951  -6.556  17.716  1.00130.00           O
ATOM   4798  CB  PHE A 347      -5.450  -7.760  17.360  1.00118.65           C
ATOM   4799 1HB  PHE A 347      -5.754  -6.841  17.862  1.00118.65           H
ATOM   4800 2HB  PHE A 347      -6.056  -7.830  16.457  1.00118.65           H
ATOM   4801  CG  PHE A 347      -5.800  -8.939  18.265  1.00121.96           C
ATOM   4802  CD1 PHE A 347      -6.089 -10.197  17.706  1.00121.92           C
ATOM   4803  HD1 PHE A 347      -6.031 -10.340  16.637  1.00121.92           H
ATOM   4804  CD2 PHE A 347      -5.941  -8.751  19.652  1.00123.35           C
ATOM   4805  HD2 PHE A 347      -5.750  -7.777  20.078  1.00123.35           H
ATOM   4806  CE1 PHE A 347      -6.478 -11.266  18.530  1.00124.65           C
ATOM   4807  HE1 PHE A 347      -6.721 -12.226  18.100  1.00124.65           H
ATOM   4808  CE2 PHE A 347      -6.324  -9.819  20.480  1.00124.88           C
ATOM   4809  HE2 PHE A 347      -6.434  -9.659  21.542  1.00124.88           H
ATOM   4810  CZ  PHE A 347      -6.586 -11.079  19.918  1.00127.32           C
ATOM   4811  HZ  PHE A 347      -6.897 -11.894  20.555  1.00127.32           H
TER    4812      PHE A 347 
ATOM   4813  N   GLN B   3     -13.510 -40.064  -2.822  1.00103.21           N
ATOM   4814 1H   GLN B   3     -14.108 -40.589  -2.201  1.00103.21           H
ATOM   4815 2H   GLN B   3     -12.548 -40.330  -2.670  1.00103.21           H
ATOM   4816 3H   GLN B   3     -13.766 -40.257  -3.780  1.00103.21           H
ATOM   4817  CA  GLN B   3     -13.657 -38.619  -2.564  1.00 97.57           C
ATOM   4818  HA  GLN B   3     -14.670 -38.337  -2.851  1.00 97.57           H
ATOM   4819  C   GLN B   3     -12.670 -37.849  -3.462  1.00 90.54           C
ATOM   4820  O   GLN B   3     -12.331 -38.324  -4.543  1.00 97.37           O
ATOM   4821  CB  GLN B   3     -13.524 -38.316  -1.055  1.00 88.71           C
ATOM   4822 1HB  GLN B   3     -13.749 -37.262  -0.895  1.00 88.71           H
ATOM   4823 2HB  GLN B   3     -14.298 -38.880  -0.536  1.00 88.71           H
ATOM   4824  CG  GLN B   3     -12.170 -38.621  -0.362  1.00 87.73           C
ATOM   4825 1HG  GLN B   3     -11.961 -39.691  -0.403  1.00 87.73           H
ATOM   4826 2HG  GLN B   3     -11.362 -38.096  -0.872  1.00 87.73           H
ATOM   4827  CD  GLN B   3     -12.187 -38.182   1.109  1.00 85.69           C
ATOM   4828  OE1 GLN B   3     -13.211 -37.802   1.659  1.00 92.59           O
ATOM   4829  NE2 GLN B   3     -11.066 -38.167   1.786  1.00 76.44           N
ATOM   4830 1HE2 GLN B   3     -11.092 -37.750   2.706  1.00 76.44           H
ATOM   4831 2HE2 GLN B   3     -10.195 -38.520   1.416  1.00 76.44           H
ATOM   4832  N   VAL B   4     -12.204 -36.677  -3.030  1.00 85.02           N
ATOM   4833  H   VAL B   4     -12.625 -36.273  -2.206  1.00 85.02           H
ATOM   4834  CA  VAL B   4     -11.095 -35.911  -3.628  1.00 74.38           C
ATOM   4835  HA  VAL B   4     -11.405 -35.551  -4.609  1.00 74.38           H
ATOM   4836  C   VAL B   4      -9.821 -36.762  -3.812  1.00 69.06           C
ATOM   4837  O   VAL B   4      -9.516 -37.642  -2.999  1.00 68.61           O
ATOM   4838  CB  VAL B   4     -10.804 -34.684  -2.730  1.00 70.98           C
ATOM   4839  HB  VAL B   4     -10.681 -35.038  -1.706  1.00 70.98           H
ATOM   4840  CG1 VAL B   4      -9.544 -33.888  -3.096  1.00 67.11           C
ATOM   4841 1HG1 VAL B   4      -9.488 -33.003  -2.463  1.00 67.11           H
ATOM   4842 2HG1 VAL B   4      -9.595 -33.585  -4.142  1.00 67.11           H
ATOM   4843 3HG1 VAL B   4      -8.660 -34.506  -2.939  1.00 67.11           H
ATOM   4844  CG2 VAL B   4     -11.990 -33.714  -2.761  1.00 68.19           C
ATOM   4845 1HG2 VAL B   4     -11.811 -32.943  -2.011  1.00 68.19           H
ATOM   4846 2HG2 VAL B   4     -12.923 -34.231  -2.537  1.00 68.19           H
ATOM   4847 3HG2 VAL B   4     -12.057 -33.253  -3.747  1.00 68.19           H
ATOM   4848  N   GLN B   5      -9.041 -36.449  -4.847  1.00 67.57           N
ATOM   4849  H   GLN B   5      -9.381 -35.756  -5.498  1.00 67.57           H
ATOM   4850  CA  GLN B   5      -7.650 -36.884  -5.022  1.00 69.18           C
ATOM   4851  HA  GLN B   5      -7.290 -37.311  -4.086  1.00 69.18           H
ATOM   4852  C   GLN B   5      -6.764 -35.666  -5.363  1.00 70.84           C
ATOM   4853  O   GLN B   5      -7.048 -34.936  -6.313  1.00 68.29           O
ATOM   4854  CB  GLN B   5      -7.577 -37.984  -6.098  1.00 81.80           C
ATOM   4855 1HB  GLN B   5      -8.235 -38.809  -5.826  1.00 81.80           H
ATOM   4856 2HB  GLN B   5      -7.904 -37.571  -7.052  1.00 81.80           H
ATOM   4857  CG  GLN B   5      -6.147 -38.529  -6.262  1.00 88.91           C
ATOM   4858 1HG  GLN B   5      -5.461 -37.689  -6.368  1.00 88.91           H
ATOM   4859 2HG  GLN B   5      -5.862 -39.073  -5.362  1.00 88.91           H
ATOM   4860  CD  GLN B   5      -5.966 -39.461  -7.472  1.00101.94           C
ATOM   4861  OE1 GLN B   5      -6.866 -40.125  -7.968  1.00107.62           O
ATOM   4862  NE2 GLN B   5      -4.764 -39.548  -7.983  1.00102.64           N
ATOM   4863 1HE2 GLN B   5      -4.608 -40.133  -8.792  1.00102.64           H
ATOM   4864 2HE2 GLN B   5      -3.984 -39.085  -7.537  1.00102.64           H
ATOM   4865  N   LEU B   6      -5.680 -35.458  -4.611  1.00 58.92           N
ATOM   4866  H   LEU B   6      -5.503 -36.089  -3.842  1.00 58.92           H
ATOM   4867  CA  LEU B   6      -4.704 -34.380  -4.809  1.00 60.19           C
ATOM   4868  HA  LEU B   6      -5.146 -33.618  -5.452  1.00 60.19           H
ATOM   4869  C   LEU B   6      -3.429 -34.907  -5.501  1.00 62.34           C
ATOM   4870  O   LEU B   6      -2.787 -35.844  -5.015  1.00 72.34           O
ATOM   4871  CB  LEU B   6      -4.370 -33.715  -3.450  1.00 56.40           C
ATOM   4872 1HB  LEU B   6      -3.865 -34.456  -2.830  1.00 56.40           H
ATOM   4873 2HB  LEU B   6      -3.669 -32.902  -3.638  1.00 56.40           H
ATOM   4874  CG  LEU B   6      -5.574 -33.162  -2.661  1.00 57.14           C
ATOM   4875  HG  LEU B   6      -6.201 -34.000  -2.358  1.00 57.14           H
ATOM   4876  CD1 LEU B   6      -5.098 -32.432  -1.406  1.00 59.13           C
ATOM   4877 1HD1 LEU B   6      -5.960 -32.169  -0.793  1.00 59.13           H
ATOM   4878 2HD1 LEU B   6      -4.560 -31.526  -1.686  1.00 59.13           H
ATOM   4879 3HD1 LEU B   6      -4.436 -33.089  -0.842  1.00 59.13           H
ATOM   4880  CD2 LEU B   6      -6.407 -32.181  -3.483  1.00 54.28           C
ATOM   4881 1HD2 LEU B   6      -7.181 -31.739  -2.856  1.00 54.28           H
ATOM   4882 2HD2 LEU B   6      -6.872 -32.723  -4.307  1.00 54.28           H
ATOM   4883 3HD2 LEU B   6      -5.767 -31.393  -3.882  1.00 54.28           H
ATOM   4884  N   VAL B   7      -3.047 -34.294  -6.625  1.00 63.62           N
ATOM   4885  H   VAL B   7      -3.631 -33.561  -7.002  1.00 63.62           H
ATOM   4886  CA  VAL B   7      -1.818 -34.593  -7.376  1.00 65.97           C
ATOM   4887  HA  VAL B   7      -1.501 -35.608  -7.134  1.00 65.97           H
ATOM   4888  C   VAL B   7      -0.695 -33.626  -6.950  1.00 57.44           C
ATOM   4889  O   VAL B   7      -0.583 -32.504  -7.450  1.00 50.30           O
ATOM   4890  CB  VAL B   7      -2.081 -34.586  -8.896  1.00 74.94           C
ATOM   4891  HB  VAL B   7      -2.551 -33.639  -9.159  1.00 74.94           H
ATOM   4892  CG1 VAL B   7      -0.799 -34.753  -9.725  1.00 76.49           C
ATOM   4893 1HG1 VAL B   7      -1.071 -34.814 -10.778  1.00 76.49           H
ATOM   4894 2HG1 VAL B   7      -0.291 -35.670  -9.427  1.00 76.49           H
ATOM   4895 3HG1 VAL B   7      -0.136 -33.902  -9.569  1.00 76.49           H
ATOM   4896  CG2 VAL B   7      -3.023 -35.741  -9.275  1.00 76.70           C
ATOM   4897 1HG2 VAL B   7      -3.226 -35.694 -10.344  1.00 76.70           H
ATOM   4898 2HG2 VAL B   7      -3.958 -35.651  -8.722  1.00 76.70           H
ATOM   4899 3HG2 VAL B   7      -2.549 -36.692  -9.035  1.00 76.70           H
ATOM   4900  N   GLU B   8       0.116 -34.074  -5.991  1.00 53.19           N
ATOM   4901  H   GLU B   8      -0.067 -34.989  -5.603  1.00 53.19           H
ATOM   4902  CA  GLU B   8       1.287 -33.364  -5.446  1.00 59.37           C
ATOM   4903  HA  GLU B   8       1.104 -32.290  -5.490  1.00 59.37           H
ATOM   4904  C   GLU B   8       2.563 -33.665  -6.259  1.00 61.25           C
ATOM   4905  O   GLU B   8       2.797 -34.812  -6.647  1.00 66.50           O
ATOM   4906  CB  GLU B   8       1.486 -33.751  -3.972  1.00 67.00           C
ATOM   4907 1HB  GLU B   8       1.550 -34.837  -3.906  1.00 67.00           H
ATOM   4908 2HB  GLU B   8       2.422 -33.329  -3.605  1.00 67.00           H
ATOM   4909  CG  GLU B   8       0.341 -33.270  -3.063  1.00 69.46           C
ATOM   4910 1HG  GLU B   8       0.493 -32.216  -2.830  1.00 69.46           H
ATOM   4911 2HG  GLU B   8      -0.615 -33.363  -3.577  1.00 69.46           H
ATOM   4912  CD  GLU B   8       0.275 -34.060  -1.751  1.00 63.48           C
ATOM   4913  OE1 GLU B   8       0.057 -35.294  -1.812  1.00 67.54           O
ATOM   4914  OE2 GLU B   8       0.418 -33.447  -0.672  1.00 56.88           O
ATOM   4915  N   SER B   9       3.399 -32.661  -6.543  1.00 51.98           N
ATOM   4916  H   SER B   9       3.174 -31.727  -6.231  1.00 51.98           H
ATOM   4917  CA  SER B   9       4.606 -32.783  -7.384  1.00 50.79           C
ATOM   4918  HA  SER B   9       5.024 -33.783  -7.266  1.00 50.79           H
ATOM   4919  C   SER B   9       5.705 -31.759  -7.043  1.00 45.36           C
ATOM   4920  O   SER B   9       5.431 -30.726  -6.434  1.00 48.87           O
ATOM   4921  CB  SER B   9       4.240 -32.607  -8.859  1.00 50.24           C
ATOM   4922 1HB  SER B   9       3.718 -31.658  -8.987  1.00 50.24           H
ATOM   4923 2HB  SER B   9       5.152 -32.593  -9.456  1.00 50.24           H
ATOM   4924  OG  SER B   9       3.423 -33.675  -9.307  1.00 69.56           O
ATOM   4925  HG  SER B   9       2.565 -33.589  -8.884  1.00 69.56           H
ATOM   4926  N   GLY B  10       6.938 -32.026  -7.494  1.00 49.30           N
ATOM   4927  H   GLY B  10       7.117 -32.915  -7.940  1.00 49.30           H
ATOM   4928  CA  GLY B  10       8.046 -31.056  -7.517  1.00 52.26           C
ATOM   4929 1HA  GLY B  10       8.628 -31.228  -8.422  1.00 52.26           H
ATOM   4930 2HA  GLY B  10       7.638 -30.047  -7.575  1.00 52.26           H
ATOM   4931  C   GLY B  10       9.012 -31.109  -6.312  1.00 59.42           C
ATOM   4932  O   GLY B  10       9.815 -30.189  -6.148  1.00 66.60           O
ATOM   4933  N   GLY B  11       8.937 -32.158  -5.485  1.00 54.99           N
ATOM   4934  H   GLY B  11       8.265 -32.882  -5.694  1.00 54.99           H
ATOM   4935  CA  GLY B  11       9.876 -32.434  -4.391  1.00 59.49           C
ATOM   4936 1HA  GLY B  11      10.187 -31.497  -3.928  1.00 59.49           H
ATOM   4937 2HA  GLY B  11       9.375 -33.032  -3.630  1.00 59.49           H
ATOM   4938  C   GLY B  11      11.142 -33.191  -4.841  1.00 58.82           C
ATOM   4939  O   GLY B  11      11.550 -33.112  -6.003  1.00 63.28           O
ATOM   4940  N   GLY B  12      11.747 -33.951  -3.926  1.00 58.31           N
ATOM   4941  H   GLY B  12      11.342 -34.019  -3.003  1.00 58.31           H
ATOM   4942  CA  GLY B  12      12.971 -34.732  -4.158  1.00 58.39           C
ATOM   4943 1HA  GLY B  12      12.829 -35.742  -3.773  1.00 58.39           H
ATOM   4944 2HA  GLY B  12      13.168 -34.814  -5.227  1.00 58.39           H
ATOM   4945  C   GLY B  12      14.214 -34.127  -3.481  1.00 58.13           C
ATOM   4946  O   GLY B  12      14.119 -33.522  -2.411  1.00 53.41           O
ATOM   4947  N   LEU B  13      15.385 -34.335  -4.084  1.00 63.07           N
ATOM   4948  H   LEU B  13      15.396 -34.804  -4.978  1.00 63.07           H
ATOM   4949  CA  LEU B  13      16.678 -33.874  -3.569  1.00 66.87           C
ATOM   4950  HA  LEU B  13      16.670 -33.982  -2.485  1.00 66.87           H
ATOM   4951  C   LEU B  13      16.982 -32.402  -3.905  1.00 68.34           C
ATOM   4952  O   LEU B  13      16.666 -31.937  -5.002  1.00 72.79           O
ATOM   4953  CB  LEU B  13      17.808 -34.751  -4.148  1.00 74.83           C
ATOM   4954 1HB  LEU B  13      17.707 -34.769  -5.233  1.00 74.83           H
ATOM   4955 2HB  LEU B  13      18.762 -34.273  -3.923  1.00 74.83           H
ATOM   4956  CG  LEU B  13      17.844 -36.186  -3.616  1.00 82.74           C
ATOM   4957  HG  LEU B  13      16.832 -36.589  -3.605  1.00 82.74           H
ATOM   4958  CD1 LEU B  13      18.704 -37.050  -4.535  1.00 90.76           C
ATOM   4959 1HD1 LEU B  13      18.747 -38.063  -4.135  1.00 90.76           H
ATOM   4960 2HD1 LEU B  13      19.712 -36.640  -4.598  1.00 90.76           H
ATOM   4961 3HD1 LEU B  13      18.256 -37.069  -5.528  1.00 90.76           H
ATOM   4962  CD2 LEU B  13      18.433 -36.233  -2.205  1.00 83.71           C
ATOM   4963 1HD2 LEU B  13      18.437 -37.263  -1.849  1.00 83.71           H
ATOM   4964 2HD2 LEU B  13      17.823 -35.621  -1.541  1.00 83.71           H
ATOM   4965 3HD2 LEU B  13      19.453 -35.849  -2.220  1.00 83.71           H
ATOM   4966  N   VAL B  14      17.715 -31.741  -3.002  1.00 62.67           N
ATOM   4967  H   VAL B  14      17.876 -32.189  -2.111  1.00 62.67           H
ATOM   4968  CA  VAL B  14      18.579 -30.573  -3.291  1.00 64.62           C
ATOM   4969  HA  VAL B  14      18.873 -30.629  -4.339  1.00 64.62           H
ATOM   4970  C   VAL B  14      19.849 -30.593  -2.427  1.00 66.35           C
ATOM   4971  O   VAL B  14      19.853 -31.137  -1.320  1.00 70.04           O
ATOM   4972  CB  VAL B  14      17.885 -29.204  -3.086  1.00 84.12           C
ATOM   4973  HB  VAL B  14      18.632 -28.424  -3.236  1.00 84.12           H
ATOM   4974  CG1 VAL B  14      16.793 -28.944  -4.114  1.00 77.66           C
[truncated: 139,867 more chars]
