# Supplementary material for: Fentanyl-Type Antagonist of the μ-Opioid Receptor: Important Role of Axial Chirality in the Active Conformation
Source: J Med Chem. 2024 Jun 13;67(12):10447–63. doi: 10.1021/acs.jmedchem.4c00935 (PMC11215721; doi:10.1021/acs.jmedchem.4c00935)
Supplement: Supplementary file 3 — jm4c00935_si_004.pdb [file jm4c00935_si_004.pdb]

REMARK YASARA *************************************************************
REMARK YASARA *                                                           *
REMARK YASARA *                     Y  A  S  A  R  A                      *
REMARK YASARA *                                                           *
REMARK YASARA *   Yet Another Scientific Artificial Reality Application   *
REMARK YASARA *                                                           *
REMARK YASARA *            MOLECULE STRUCTURE FILE, PDB FORMAT            *
REMARK YASARA *                                                           *
REMARK YASARA * Just use YASARA every day to make your questions go away! *
REMARK YASARA *                                                           *
REMARK YASARA *                      www.YASARA.org                       *
REMARK YASARA *                                                           *
REMARK YASARA *************************************************************
REMARK YASARA
REMARK YASARA Written on:        Sun Nov 20 14:04:04 2022
REMARK YASARA Number of models: 1
REMARK YASARA Number of atoms:   6663
REMARK YASARA Please address questions or suggestions to: Eliza@yasara.org
REMARK YASARA
REMARK   2 RESOLUTION. 2.07 ANGSTROMS.
REMARK 290 CRYSTALLOGRAPHIC SYMMETRY TRANSFORMATIONS
REMARK 290 THE FOLLOWING TRANSFORMATIONS OPERATE ON THE ATOM/HETATM
REMARK 290 RECORDS IN THIS ENTRY TO PRODUCE CRYSTALLOGRAPHICALLY
REMARK 290 RELATED MOLECULES.
REMARK 290   SMTRY1   1  1.000000  0.000000  0.000000        0.00000
REMARK 290   SMTRY2   1  0.000000  1.000000  0.000000        0.00000
REMARK 290   SMTRY3   1  0.000000  0.000000  1.000000        0.00000
REMARK 290   SMTRY1   2 -1.000000  0.000000  0.000000       22.21500
REMARK 290   SMTRY2   2  0.000000 -1.000000  0.000000        0.00000
REMARK 290   SMTRY3   2  0.000000  0.000000  1.000000      104.95000
REMARK 290   SMTRY1   3 -1.000000  0.000000  0.000000        0.00000
REMARK 290   SMTRY2   3  0.000000  1.000000  0.000000       72.00000
REMARK 290   SMTRY3   3  0.000000  0.000000 -1.000000      104.95000
REMARK 290   SMTRY1   4  1.000000  0.000000  0.000000       22.21500
REMARK 290   SMTRY2   4  0.000000 -1.000000  0.000000       72.00000
REMARK 290   SMTRY3   4  0.000000  0.000000 -1.000000        0.00000
REMARK 290   SMTRY1   5  1.000000  0.000000  0.000000       22.21500
REMARK 290   SMTRY2   5  0.000000  1.000000  0.000000       72.00000
REMARK 290   SMTRY3   5  0.000000  0.000000  1.000000      104.95000
REMARK 290   SMTRY1   6 -1.000000  0.000000  0.000000        0.00000
REMARK 290   SMTRY2   6  0.000000 -1.000000  0.000000       72.00000
REMARK 290   SMTRY3   6  0.000000  0.000000  1.000000        0.00000
REMARK 290   SMTRY1   7 -1.000000  0.000000  0.000000       22.21500
REMARK 290   SMTRY2   7  0.000000  1.000000  0.000000        0.00000
REMARK 290   SMTRY3   7  0.000000  0.000000 -1.000000        0.00000
REMARK 290   SMTRY1   8  1.000000  0.000000  0.000000        0.00000
REMARK 290   SMTRY2   8  0.000000 -1.000000  0.000000        0.00000
REMARK 290   SMTRY3   8  0.000000  0.000000 -1.000000      104.95000
REMARK 350 COORDINATES FOR A COMPLETE MULTIMER REPRESENTING THE KNOWN
REMARK 350 BIOLOGICALLY SIGNIFICANT OLIGOMERIZATION STATE OF THE
REMARK 350 MOLECULE CAN BE GENERATED BY APPLYING BIOMT TRANSFORMATIONS
REMARK 350 GIVEN BELOW. BOTH NON-CRYSTALLOGRAPHIC AND
REMARK 350 CRYSTALLOGRAPHIC OPERATIONS ARE GIVEN.
REMARK 350
REMARK 350 BIOMOLECULE: 1
REMARK 350 APPLY THE FOLLOWING TO CHAINS: A, B
REMARK 350   BIOMT1   1  1.000000  0.000000  0.000000        0.00000
REMARK 350   BIOMT2   1  0.000000  1.000000  0.000000        0.00000
REMARK 350   BIOMT3   1  0.000000  0.000000  1.000000        0.00000
COMPND    MOL_ID: 1;
COMPND   2 MOLECULE: NANOBODY 39;
COMPND   3 CHAIN: B;
COMPND   4 MOL_ID: 2;
COMPND   5 MOLECULE: MU-TYPE OPIOID RECEPTOR;
COMPND   6 CHAIN: L;
SEQRES   1 A  296  GLY SER HIS SER LEU YCM PRO GLN THR GLY SER PRO SER 
SEQRES   2 A  296  MET VAL THR ALA ILE THR ILE MET ALA LEU TYR SER ILE 
SEQRES   3 A  296  VAL CYS VAL VAL GLY LEU PHE GLY ASN PHE LEU VAL MET 
SEQRES   4 A  296  TYR VAL ILE VAL ARG TYR THR LYS MET LYS THR ALA THR 
SEQRES   5 A  296  ASN ILE TYR ILE PHE ASN LEU ALA LEU ALA ASP ALA LEU 
SEQRES   6 A  296  ALA THR SER THR LEU PRO PHE GLN SER VAL ASN TYR LEU 
SEQRES   7 A  296  MET GLY THR TRP PRO PHE GLY ASN ILE LEU CYS LYS ILE 
SEQRES   8 A  296  VAL ILE SER ILE ASP TYR TYR ASN MET PHE THR SER ILE 
SEQRES   9 A  296  PHE THR LEU CYS THR MET SER VAL ASP ARG TYR ILE ALA 
SEQRES  10 A  296  VAL CYS HIS PRO VAL LYS ALA LEU ASP PHE ARG THR PRO 
SEQRES  11 A  296  ARG ASN ALA LYS ILE VAL ASN VAL CYS ASN TRP ILE LEU 
SEQRES  12 A  296  SER SER ALA ILE GLY LEU PRO VAL MET PHE MET ALA THR 
SEQRES  13 A  296  THR LYS TYR ARG GLN GLY SER ILE ASP CYS THR LEU THR 
SEQRES  14 A  296  PHE SER HIS PRO THR TRP TYR TRP GLU ASN LEU LEU LYS 
SEQRES  15 A  296  ILE CYS VAL PHE ILE PHE ALA PHE ILE MET PRO VAL LEU 
SEQRES  16 A  296  ILE ILE THR VAL CYS TYR GLY LEU MET ILE LEU ARG LEU 
SEQRES  17 A  296  LYS SER VAL ARG MET LEU SER GLY SER LYS GLU LYS ASP 
SEQRES  18 A  296  ARG ASN LEU ARG ARG ILE THR ARG MET VAL LEU VAL VAL 
SEQRES  19 A  296  VAL ALA VAL PHE ILE VAL CYS TRP THR PRO ILE HIS ILE 
SEQRES  20 A  296  TYR VAL ILE ILE LYS ALA LEU ILE THR ILE PRO GLU THR 
SEQRES  21 A  296  THR PHE GLN THR VAL SER TRP HIS PHE CYS ILE ALA LEU 
SEQRES  22 A  296  GLY TYR THR ASN SER CYS LEU ASN PRO VAL LEU TYR ALA 
SEQRES  23 A  296  PHE LEU ASP GLU ASN PHE LYS ARG CYS PHE 
SEQRES   1 B  118  GLN VAL GLN LEU VAL GLU SER GLY GLY GLY LEU VAL ARG 
SEQRES   2 B  118  PRO GLY GLY SER LEU ARG LEU SER CYS VAL ASP SER GLU 
SEQRES   3 B  118  ARG THR SER TYR PRO MET GLY TRP PHE ARG ARG ALA PRO 
SEQRES   4 B  118  GLY LYS GLU ARG GLU PHE VAL ALA SER ILE THR TRP SER 
SEQRES   5 B  118  GLY ILE ASP PRO THR TYR ALA ASP SER VAL ALA ASP ARG 
SEQRES   6 B  118  PHE THR THR SER ARG ASP VAL ALA ASN ASN THR LEU TYR 
SEQRES   7 B  118  LEU GLN MET ASN SER LEU LYS HIS GLU ASP THR ALA VAL 
SEQRES   8 B  118  TYR TYR CYS ALA ALA ARG ALA PRO VAL ASP TYR ASP TYR 
SEQRES   9 B  118  TRP GLY GLN GLY THR GLN VAL THR VAL SER SER ALA ALA 
SEQRES  10 B  118  ALA 
SSBOND   0 CYS A  140    CYS A  217                                       2.03
SSBOND   1 CYS B   24    CYS B   96                                       2.03
LINK         C   LEU A  56                 N   YCM A  57                  1.37
LINK         C   YCM A  57                 N   PRO A  58                  1.40
LINK         C   VAL B 102                 N   NME B 103                  1.35
LINK         C   ACE B 109                 N   ASP B 110                  1.33
CRYST1   44.430  144.000  209.900  90.00  90.00  90.00 I 21 21 21    8
ORIGX1      1.000000  0.000000  0.000000        0.00000
ORIGX2      0.000000  1.000000  0.000000        0.00000
ORIGX3      0.000000  0.000000  1.000000        0.00000
SCALE1      0.022507  0.000000  0.000000        0.00000
SCALE2      0.000000  0.006944  0.000000        0.00000
SCALE3      0.000000  0.000000  0.004764        0.00000
ATOM      1  N   GLY A  52       5.102  34.059  -7.265  1.00110.27           N
ATOM      2 1H   GLY A  52       5.125  34.408  -8.212  1.00110.27           H
ATOM      3 2H   GLY A  52       5.942  33.528  -7.080  1.00110.27           H
ATOM      4 3H   GLY A  52       5.045  34.834  -6.620  1.00110.27           H
ATOM      5  CA  GLY A  52       3.930  33.193  -7.085  1.00107.88           C
ATOM      6 1HA  GLY A  52       3.025  33.768  -7.282  1.00107.88           H
ATOM      7 2HA  GLY A  52       3.992  32.368  -7.795  1.00107.88           H
ATOM      8  C   GLY A  52       3.884  32.641  -5.668  1.00106.83           C
ATOM      9  O   GLY A  52       4.922  32.313  -5.106  1.00102.57           O
ATOM     10  N   SER A  53       2.686  32.529  -5.094  1.00107.33           N
ATOM     11  H   SER A  53       1.874  32.782  -5.639  1.00107.33           H
ATOM     12  CA  SER A  53       2.419  31.990  -3.749  1.00107.30           C
ATOM     13  HA  SER A  53       3.112  32.439  -3.036  1.00107.30           H
ATOM     14  C   SER A  53       2.576  30.459  -3.674  1.00 97.40           C
ATOM     15  O   SER A  53       2.150  29.749  -4.593  1.00101.33           O
ATOM     16  CB  SER A  53       0.983  32.396  -3.368  1.00110.90           C
ATOM     17 1HB  SER A  53       0.967  33.468  -3.171  1.00110.90           H
ATOM     18 2HB  SER A  53       0.330  32.196  -4.217  1.00110.90           H
ATOM     19  OG  SER A  53       0.461  31.694  -2.251  1.00113.32           O
ATOM     20  HG  SER A  53       0.593  32.241  -1.472  1.00113.32           H
ATOM     21  N   HIS A  54       3.100  29.939  -2.555  1.00 90.90           N
ATOM     22  H   HIS A  54       3.533  30.565  -1.892  1.00 90.90           H
ATOM     23  CA  HIS A  54       3.148  28.506  -2.218  1.00 84.22           C
ATOM     24  HA  HIS A  54       2.545  27.951  -2.936  1.00 84.22           H
ATOM     25  C   HIS A  54       2.586  28.202  -0.804  1.00 72.09           C
ATOM     26  O   HIS A  54       1.578  27.499  -0.695  1.00 72.61           O
ATOM     27  CB  HIS A  54       4.583  28.009  -2.387  1.00 68.93           C
ATOM     28 1HB  HIS A  54       4.939  28.279  -3.381  1.00 68.93           H
ATOM     29 2HB  HIS A  54       5.188  28.538  -1.650  1.00 68.93           H
ATOM     30  CG  HIS A  54       4.779  26.517  -2.192  1.00 69.90           C
ATOM     31  ND1 HIS A  54       4.993  25.876  -0.973  1.00 64.07           N
ATOM     32  CD2 HIS A  54       4.825  25.573  -3.175  1.00 64.69           C
ATOM     33  HD2 HIS A  54       4.716  25.684  -4.244  1.00 64.69           H
ATOM     34  CE1 HIS A  54       5.179  24.601  -1.276  1.00 61.68           C
ATOM     35  HE1 HIS A  54       5.383  23.870  -0.508  1.00 61.68           H
ATOM     36  NE2 HIS A  54       5.070  24.396  -2.576  1.00 66.20           N
ATOM     37  HE2 HIS A  54       5.170  23.478  -2.985  1.00 66.20           H
ATOM     38  N   SER A  55       3.142  28.790   0.262  1.00 72.40           N
ATOM     39  H   SER A  55       3.965  29.362   0.141  1.00 72.40           H
ATOM     40  CA  SER A  55       2.567  28.764   1.618  1.00 79.19           C
ATOM     41  HA  SER A  55       1.938  27.878   1.706  1.00 79.19           H
ATOM     42  C   SER A  55       1.690  30.004   1.882  1.00 85.33           C
ATOM     43  O   SER A  55       0.528  29.862   2.264  1.00 86.66           O
ATOM     44  CB  SER A  55       3.664  28.604   2.689  1.00 81.52           C
ATOM     45 1HB  SER A  55       3.188  28.332   3.632  1.00 81.52           H
ATOM     46 2HB  SER A  55       4.322  27.789   2.389  1.00 81.52           H
ATOM     47  OG  SER A  55       4.437  29.782   2.888  1.00 87.70           O
ATOM     48  HG  SER A  55       4.737  30.079   2.026  1.00 87.70           H
ATOM     49  N   LEU A  56       2.201  31.208   1.614  1.00 84.34           N
ATOM     50  H   LEU A  56       3.149  31.247   1.267  1.00 84.34           H
ATOM     51  CA  LEU A  56       1.570  32.480   1.961  1.00 84.78           C
ATOM     52  HA  LEU A  56       1.242  32.415   2.999  1.00 84.78           H
ATOM     53  C   LEU A  56       0.345  32.739   1.074  1.00 85.67           C
ATOM     54  O   LEU A  56       0.447  33.226  -0.055  1.00 83.26           O
ATOM     55  CB  LEU A  56       2.620  33.608   1.880  1.00 85.66           C
ATOM     56 1HB  LEU A  56       3.420  33.383   2.585  1.00 85.66           H
ATOM     57 2HB  LEU A  56       3.034  33.618   0.871  1.00 85.66           H
ATOM     58  CG  LEU A  56       2.081  35.015   2.184  1.00 87.52           C
ATOM     59  HG  LEU A  56       1.303  35.257   1.460  1.00 87.52           H
ATOM     60  CD1 LEU A  56       1.507  35.156   3.588  1.00 87.52           C
ATOM     61 1HD1 LEU A  56       1.214  36.193   3.751  1.00 87.52           H
ATOM     62 2HD1 LEU A  56       2.266  34.873   4.317  1.00 87.52           H
ATOM     63 3HD1 LEU A  56       0.637  34.509   3.700  1.00 87.52           H
ATOM     64  CD2 LEU A  56       3.213  36.019   2.023  1.00 90.95           C
ATOM     65 1HD2 LEU A  56       2.825  37.031   2.137  1.00 90.95           H
ATOM     66 2HD2 LEU A  56       3.635  35.901   1.025  1.00 90.95           H
ATOM     67 3HD2 LEU A  56       3.988  35.840   2.769  1.00 90.95           H
HETATM   68  N   YCM A  57      -0.850  32.353   1.615  1.00 90.27           N
HETATM   69  H   YCM A  57      -0.829  31.940   2.540  1.00 90.27           H
HETATM   70  CA  YCM A  57      -2.135  32.496   0.931  1.00100.97           C
HETATM   71  HA  YCM A  57      -1.987  32.242  -0.126  1.00100.97           H
HETATM   72  C   YCM A  57      -2.608  33.958   0.989  1.00113.61           C
HETATM   73  O   YCM A  57      -2.517  34.589   2.027  1.00110.96           O
HETATM   74  CB  YCM A  57      -3.185  31.552   1.555  1.00107.03           C
HETATM   75 1HB  YCM A  57      -2.726  30.587   1.804  1.00107.03           H
HETATM   76 2HB  YCM A  57      -3.567  31.990   2.485  1.00107.03           H
HETATM   77  SG  YCM A  57      -4.592  31.264   0.410  1.00111.58           S
HETATM   78  CD  YCM A  57      -3.746  30.183  -0.815  1.00103.81           C
HETATM   79 1HD  YCM A  57      -2.987  30.775  -1.341  1.00103.81           H
HETATM   80 2HD  YCM A  57      -3.263  29.356  -0.280  1.00103.81           H
HETATM   81  CE  YCM A  57      -4.649  29.569  -1.868  1.00100.60           C
HETATM   82  OZ1 YCM A  57      -4.307  28.616  -2.530  1.00 97.43           O
HETATM   83  NZ2 YCM A  57      -5.854  30.147  -2.068  1.00 98.31           N
HETATM   84 1HZ2 YCM A  57      -6.516  29.697  -2.689  1.00 98.31           H
HETATM   85 2HZ2 YCM A  57      -6.132  30.954  -1.523  1.00 98.31           H
ATOM     86  N   PRO A  58      -3.161  34.530  -0.160  1.00124.15           N
ATOM     87  CA  PRO A  58      -3.888  35.795  -0.120  1.00135.47           C
ATOM     88  HA  PRO A  58      -3.222  36.570   0.260  1.00135.47           H
ATOM     89  C   PRO A  58      -5.117  35.711   0.794  1.00143.48           C
ATOM     90  O   PRO A  58      -6.026  34.914   0.537  1.00143.53           O
ATOM     91  CB  PRO A  58      -4.259  36.094  -1.579  1.00134.79           C
ATOM     92 1HB  PRO A  58      -5.254  35.718  -1.817  1.00134.79           H
ATOM     93 2HB  PRO A  58      -4.187  37.157  -1.810  1.00134.79           H
ATOM     94  CG  PRO A  58      -3.213  35.322  -2.370  1.00129.71           C
ATOM     95 1HG  PRO A  58      -3.570  35.037  -3.359  1.00129.71           H
ATOM     96 2HG  PRO A  58      -2.294  35.905  -2.438  1.00129.71           H
ATOM     97  CD  PRO A  58      -2.984  34.085  -1.522  1.00126.49           C
ATOM     98 1HD  PRO A  58      -3.719  33.316  -1.759  1.00126.49           H
ATOM     99 2HD  PRO A  58      -1.967  33.719  -1.663  1.00126.49           H
ATOM    100  N   GLN A  59      -5.152  36.527   1.851  1.00149.23           N
ATOM    101  H   GLN A  59      -4.324  37.071   2.045  1.00149.23           H
ATOM    102  CA  GLN A  59      -6.151  36.470   2.936  1.00155.25           C
ATOM    103  HA  GLN A  59      -7.032  35.956   2.550  1.00155.25           H
ATOM    104  C   GLN A  59      -6.621  37.882   3.407  1.00153.72           C
ATOM    105  O   GLN A  59      -6.983  38.054   4.572  1.00158.07           O
ATOM    106  CB  GLN A  59      -5.593  35.626   4.107  1.00160.56           C
ATOM    107 1HB  GLN A  59      -4.619  36.026   4.387  1.00160.56           H
ATOM    108 2HB  GLN A  59      -6.235  35.716   4.983  1.00160.56           H
ATOM    109  CG  GLN A  59      -5.418  34.117   3.799  1.00162.34           C
ATOM    110 1HG  GLN A  59      -4.745  34.005   2.949  1.00162.34           H
ATOM    111 2HG  GLN A  59      -4.926  33.660   4.658  1.00162.34           H
ATOM    112  CD  GLN A  59      -6.704  33.319   3.501  1.00164.87           C
ATOM    113  OE1 GLN A  59      -6.633  32.214   2.983  1.00168.22           O
ATOM    114  NE2 GLN A  59      -7.893  33.790   3.805  1.00163.04           N
ATOM    115 1HE2 GLN A  59      -8.703  33.236   3.567  1.00163.04           H
ATOM    116 2HE2 GLN A  59      -8.007  34.665   4.298  1.00163.04           H
ATOM    117  N   THR A  60      -6.636  38.877   2.512  1.00149.99           N
ATOM    118  H   THR A  60      -6.283  38.706   1.582  1.00149.99           H
ATOM    119  CA  THR A  60      -7.131  40.248   2.764  1.00148.17           C
ATOM    120  HA  THR A  60      -6.439  40.750   3.441  1.00148.17           H
ATOM    121  C   THR A  60      -8.525  40.238   3.409  1.00148.90           C
ATOM    122  O   THR A  60      -9.409  39.509   2.948  1.00148.23           O
ATOM    123  CB  THR A  60      -7.174  41.050   1.452  1.00146.14           C
ATOM    124  HB  THR A  60      -7.795  40.512   0.735  1.00146.14           H
ATOM    125  OG1 THR A  60      -5.867  41.134   0.925  1.00142.32           O
ATOM    126  HG1 THR A  60      -5.848  40.663   0.088  1.00142.32           H
ATOM    127  CG2 THR A  60      -7.703  42.478   1.574  1.00147.10           C
ATOM    128 1HG2 THR A  60      -7.560  42.996   0.626  1.00147.10           H
ATOM    129 2HG2 THR A  60      -7.158  42.999   2.360  1.00147.10           H
ATOM    130 3HG2 THR A  60      -8.765  42.456   1.820  1.00147.10           H
ATOM    131  N   GLY A  61      -8.710  41.045   4.458  1.00149.88           N
ATOM    132  H   GLY A  61      -7.962  41.674   4.713  1.00149.88           H
ATOM    133  CA  GLY A  61      -9.873  41.019   5.357  1.00150.23           C
ATOM    134 1HA  GLY A  61      -9.928  41.966   5.892  1.00150.23           H
ATOM    135 2HA  GLY A  61     -10.787  40.895   4.777  1.00150.23           H
ATOM    136  C   GLY A  61      -9.794  39.881   6.389  1.00148.79           C
ATOM    137  O   GLY A  61      -9.723  38.706   6.025  1.00147.77           O
ATOM    138  N   SER A  62      -9.825  40.214   7.679  1.00147.63           N
ATOM    139  H   SER A  62      -9.950  41.181   7.945  1.00147.63           H
ATOM    140  CA  SER A  62      -9.607  39.263   8.783  1.00142.05           C
ATOM    141  HA  SER A  62      -8.635  38.800   8.610  1.00142.05           H
ATOM    142  C   SER A  62     -10.663  38.133   8.849  1.00135.94           C
ATOM    143  O   SER A  62     -11.836  38.372   8.542  1.00137.86           O
ATOM    144  CB  SER A  62      -9.519  40.025  10.109  1.00144.61           C
ATOM    145 1HB  SER A  62      -9.440  39.309  10.927  1.00144.61           H
ATOM    146 2HB  SER A  62      -8.626  40.650  10.103  1.00144.61           H
ATOM    147  OG  SER A  62     -10.659  40.850  10.299  1.00148.40           O
ATOM    148  HG  SER A  62     -10.488  41.415  11.056  1.00148.40           H
ATOM    149  N   PRO A  63     -10.274  36.892   9.221  1.00128.05           N
ATOM    150  CA  PRO A  63     -11.158  35.723   9.202  1.00118.94           C
ATOM    151  HA  PRO A  63     -11.716  35.697   8.267  1.00118.94           H
ATOM    152  C   PRO A  63     -12.163  35.695  10.367  1.00113.02           C
ATOM    153  O   PRO A  63     -11.816  36.003  11.514  1.00114.91           O
ATOM    154  CB  PRO A  63     -10.217  34.514   9.261  1.00115.15           C
ATOM    155 1HB  PRO A  63     -10.654  33.664   9.786  1.00115.15           H
ATOM    156 2HB  PRO A  63      -9.915  34.231   8.253  1.00115.15           H
ATOM    157  CG  PRO A  63      -9.019  35.039  10.034  1.00117.95           C
ATOM    158 1HG  PRO A  63      -9.211  34.994  11.106  1.00117.95           H
ATOM    159 2HG  PRO A  63      -8.101  34.509   9.779  1.00117.95           H
ATOM    160  CD  PRO A  63      -8.928  36.484   9.581  1.00123.25           C
ATOM    161 1HD  PRO A  63      -8.563  37.117  10.390  1.00123.25           H
ATOM    162 2HD  PRO A  63      -8.282  36.559   8.706  1.00123.25           H
ATOM    163  N   SER A  64     -13.396  35.261  10.091  1.00107.37           N
ATOM    164  H   SER A  64     -13.638  35.033   9.137  1.00107.37           H
ATOM    165  CA  SER A  64     -14.455  35.045  11.094  1.00106.28           C
ATOM    166  HA  SER A  64     -14.534  35.951  11.694  1.00106.28           H
ATOM    167  C   SER A  64     -14.127  33.871  12.037  1.00122.18           C
ATOM    168  O   SER A  64     -13.631  32.823  11.609  1.00114.78           O
ATOM    169  CB  SER A  64     -15.817  34.848  10.408  1.00106.54           C
ATOM    170 1HB  SER A  64     -16.549  34.559  11.161  1.00106.54           H
ATOM    171 2HB  SER A  64     -16.130  35.797   9.972  1.00106.54           H
ATOM    172  OG  SER A  64     -15.763  33.867   9.383  1.00103.81           O
ATOM    173  HG  SER A  64     -16.298  34.180   8.650  1.00103.81           H
ATOM    174  N   MET A  65     -14.435  34.050  13.327  1.00 86.88           N
ATOM    175  H   MET A  65     -14.883  34.919  13.582  1.00 86.88           H
ATOM    176  CA  MET A  65     -13.981  33.207  14.448  1.00 87.64           C
ATOM    177  HA  MET A  65     -12.908  33.352  14.576  1.00 87.64           H
ATOM    178  C   MET A  65     -14.245  31.710  14.219  1.00 82.86           C
ATOM    179  O   MET A  65     -13.351  30.878  14.359  1.00 79.45           O
ATOM    180  CB  MET A  65     -14.693  33.686  15.728  1.00 96.03           C
ATOM    181 1HB  MET A  65     -14.430  34.728  15.910  1.00 96.03           H
ATOM    182 2HB  MET A  65     -15.772  33.639  15.575  1.00 96.03           H
ATOM    183  CG  MET A  65     -14.343  32.867  16.985  1.00105.14           C
ATOM    184 1HG  MET A  65     -14.931  33.249  17.819  1.00105.14           H
ATOM    185 2HG  MET A  65     -14.645  31.832  16.825  1.00105.14           H
ATOM    186  SD  MET A  65     -12.581  32.896  17.449  1.00112.18           S
ATOM    187  CE  MET A  65     -12.418  34.586  18.091  1.00103.68           C
ATOM    188 1HE  MET A  65     -11.381  34.757  18.380  1.00103.68           H
ATOM    189 2HE  MET A  65     -13.063  34.710  18.960  1.00103.68           H
ATOM    190 3HE  MET A  65     -12.704  35.302  17.320  1.00103.68           H
ATOM    191  N   VAL A  66     -15.468  31.386  13.798  1.00 83.31           N
ATOM    192  H   VAL A  66     -16.151  32.125  13.708  1.00 83.31           H
ATOM    193  CA  VAL A  66     -15.939  30.020  13.564  1.00 87.12           C
ATOM    194  HA  VAL A  66     -15.847  29.461  14.495  1.00 87.12           H
ATOM    195  C   VAL A  66     -15.105  29.320  12.484  1.00 81.04           C
ATOM    196  O   VAL A  66     -14.795  28.137  12.608  1.00 78.67           O
ATOM    197  CB  VAL A  66     -17.423  30.017  13.133  1.00 91.74           C
ATOM    198  HB  VAL A  66     -17.476  30.332  12.091  1.00 91.74           H
ATOM    199  CG1 VAL A  66     -18.013  28.605  13.249  1.00 89.29           C
ATOM    200 1HG1 VAL A  66     -19.065  28.630  12.965  1.00 89.29           H
ATOM    201 2HG1 VAL A  66     -17.921  28.257  14.278  1.00 89.29           H
ATOM    202 3HG1 VAL A  66     -17.474  27.928  12.586  1.00 89.29           H
ATOM    203  CG2 VAL A  66     -18.283  30.996  13.944  1.00 98.00           C
ATOM    204 1HG2 VAL A  66     -19.325  30.876  13.647  1.00 98.00           H
ATOM    205 2HG2 VAL A  66     -17.968  32.023  13.758  1.00 98.00           H
ATOM    206 3HG2 VAL A  66     -18.180  30.771  15.006  1.00 98.00           H
ATOM    207  N   THR A  67     -14.703  30.040  11.432  1.00 80.92           N
ATOM    208  H   THR A  67     -14.878  31.034  11.408  1.00 80.92           H
ATOM    209  CA  THR A  67     -13.915  29.480  10.334  1.00 73.47           C
ATOM    210  HA  THR A  67     -14.330  28.497  10.111  1.00 73.47           H
ATOM    211  C   THR A  67     -12.440  29.314  10.722  1.00 64.70           C
ATOM    212  O   THR A  67     -11.856  28.285  10.386  1.00 57.65           O
ATOM    213  CB  THR A  67     -14.044  30.287   9.026  1.00 72.78           C
ATOM    214  HB  THR A  67     -13.580  29.715   8.222  1.00 72.78           H
ATOM    215  OG1 THR A  67     -13.399  31.541   9.061  1.00 85.80           O
ATOM    216  HG1 THR A  67     -13.847  32.095   9.704  1.00 85.80           H
ATOM    217  CG2 THR A  67     -15.517  30.474   8.674  1.00 57.52           C
ATOM    218 1HG2 THR A  67     -15.579  30.832   7.646  1.00 57.52           H
ATOM    219 2HG2 THR A  67     -15.979  31.202   9.341  1.00 57.52           H
ATOM    220 3HG2 THR A  67     -16.036  29.520   8.760  1.00 57.52           H
ATOM    221  N   ALA A  68     -11.882  30.238  11.510  1.00 65.22           N
ATOM    222  H   ALA A  68     -12.404  31.069  11.749  1.00 65.22           H
ATOM    223  CA  ALA A  68     -10.554  30.088  12.085  1.00 65.95           C
ATOM    224  HA  ALA A  68      -9.855  29.931  11.264  1.00 65.95           H
ATOM    225  C   ALA A  68     -10.481  28.848  13.010  1.00 66.66           C
ATOM    226  O   ALA A  68      -9.596  28.007  12.848  1.00 62.13           O
ATOM    227  CB  ALA A  68     -10.175  31.389  12.806  1.00 70.78           C
ATOM    228 1HB  ALA A  68     -10.208  32.216  12.097  1.00 70.78           H
ATOM    229 2HB  ALA A  68      -9.165  31.292  13.204  1.00 70.78           H
ATOM    230 3HB  ALA A  68     -10.871  31.580  13.622  1.00 70.78           H
ATOM    231  N   ILE A  69     -11.470  28.680  13.897  1.00 69.34           N
ATOM    232  H   ILE A  69     -12.155  29.415  14.004  1.00 69.34           H
ATOM    233  CA  ILE A  69     -11.637  27.499  14.749  1.00 67.41           C
ATOM    234  HA  ILE A  69     -10.726  27.380  15.336  1.00 67.41           H
ATOM    235  C   ILE A  69     -11.816  26.224  13.892  1.00 64.05           C
ATOM    236  O   ILE A  69     -11.146  25.229  14.152  1.00 61.98           O
ATOM    237  CB  ILE A  69     -12.809  27.719  15.743  1.00 66.30           C
ATOM    238  HB  ILE A  69     -13.649  28.124  15.180  1.00 66.30           H
ATOM    239  CG1 ILE A  69     -12.372  28.749  16.807  1.00 66.14           C
ATOM    240 1HG1 ILE A  69     -11.558  28.316  17.388  1.00 66.14           H
ATOM    241 2HG1 ILE A  69     -11.995  29.633  16.292  1.00 66.14           H
ATOM    242  CG2 ILE A  69     -13.275  26.411  16.417  1.00 66.51           C
ATOM    243 1HG2 ILE A  69     -14.095  26.631  17.100  1.00 66.51           H
ATOM    244 2HG2 ILE A  69     -12.444  25.978  16.974  1.00 66.51           H
ATOM    245 3HG2 ILE A  69     -13.612  25.705  15.659  1.00 66.51           H
ATOM    246  CD1 ILE A  69     -13.464  29.211  17.772  1.00 71.79           C
ATOM    247 1HD1 ILE A  69     -13.054  30.014  18.384  1.00 71.79           H
ATOM    248 2HD1 ILE A  69     -13.783  28.390  18.415  1.00 71.79           H
ATOM    249 3HD1 ILE A  69     -14.319  29.584  17.208  1.00 71.79           H
ATOM    250  N   THR A  70     -12.658  26.252  12.854  1.00 59.61           N
ATOM    251  H   THR A  70     -13.215  27.080  12.698  1.00 59.61           H
ATOM    252  CA  THR A  70     -12.926  25.112  11.966  1.00 62.79           C
ATOM    253  HA  THR A  70     -13.298  24.284  12.570  1.00 62.79           H
ATOM    254  C   THR A  70     -11.656  24.647  11.234  1.00 53.25           C
ATOM    255  O   THR A  70     -11.358  23.455  11.215  1.00 54.69           O
ATOM    256  CB  THR A  70     -14.015  25.454  10.934  1.00 66.88           C
ATOM    257  HB  THR A  70     -13.712  26.349  10.392  1.00 66.88           H
ATOM    258  OG1 THR A  70     -15.240  25.701  11.584  1.00 74.48           O
ATOM    259  HG1 THR A  70     -15.169  26.526  12.069  1.00 74.48           H
ATOM    260  CG2 THR A  70     -14.290  24.340   9.922  1.00 63.88           C
ATOM    261 1HG2 THR A  70     -15.157  24.614   9.321  1.00 63.88           H
ATOM    262 2HG2 THR A  70     -14.495  23.411  10.453  1.00 63.88           H
ATOM    263 3HG2 THR A  70     -13.425  24.205   9.273  1.00 63.88           H
ATOM    264  N   ILE A  71     -10.885  25.574  10.658  1.00 53.94           N
ATOM    265  H   ILE A  71     -11.154  26.546  10.706  1.00 53.94           H
ATOM    266  CA  ILE A  71      -9.653  25.268   9.925  1.00 58.39           C
ATOM    267  HA  ILE A  71      -9.877  24.491   9.194  1.00 58.39           H
ATOM    268  C   ILE A  71      -8.583  24.711  10.894  1.00 59.04           C
ATOM    269  O   ILE A  71      -7.969  23.683  10.601  1.00 54.06           O
ATOM    270  CB  ILE A  71      -9.186  26.519   9.137  1.00 57.59           C
ATOM    271  HB  ILE A  71      -9.208  27.370   9.818  1.00 57.59           H
ATOM    272  CG1 ILE A  71     -10.158  26.784   7.967  1.00 51.97           C
ATOM    273 1HG1 ILE A  71      -9.987  26.026   7.202  1.00 51.97           H
ATOM    274 2HG1 ILE A  71     -11.177  26.666   8.336  1.00 51.97           H
ATOM    275  CG2 ILE A  71      -7.746  26.357   8.615  1.00 51.59           C
ATOM    276 1HG2 ILE A  71      -7.488  27.200   7.973  1.00 51.59           H
ATOM    277 2HG2 ILE A  71      -7.673  25.430   8.045  1.00 51.59           H
ATOM    278 3HG2 ILE A  71      -7.058  26.320   9.460  1.00 51.59           H
ATOM    279  CD1 ILE A  71     -10.060  28.183   7.348  1.00 53.42           C
ATOM    280 1HD1 ILE A  71     -10.828  28.283   6.581  1.00 53.42           H
ATOM    281 2HD1 ILE A  71      -9.077  28.332   6.902  1.00 53.42           H
ATOM    282 3HD1 ILE A  71     -10.224  28.929   8.126  1.00 53.42           H
ATOM    283  N   MET A  72      -8.414  25.317  12.074  1.00 52.90           N
ATOM    284  H   MET A  72      -8.936  26.154  12.292  1.00 52.90           H
ATOM    285  CA  MET A  72      -7.512  24.810  13.105  1.00 57.12           C
ATOM    286  HA  MET A  72      -6.522  24.705  12.661  1.00 57.12           H
ATOM    287  C   MET A  72      -7.942  23.421  13.633  1.00 55.10           C
ATOM    288  O   MET A  72      -7.082  22.563  13.843  1.00 49.99           O
ATOM    289  CB  MET A  72      -7.414  25.816  14.262  1.00 66.43           C
ATOM    290 1HB  MET A  72      -8.413  26.122  14.572  1.00 66.43           H
ATOM    291 2HB  MET A  72      -6.927  25.341  15.114  1.00 66.43           H
ATOM    292  CG  MET A  72      -6.613  27.066  13.868  1.00 88.45           C
ATOM    293 1HG  MET A  72      -7.120  27.563  13.040  1.00 88.45           H
ATOM    294 2HG  MET A  72      -6.614  27.754  14.713  1.00 88.45           H
ATOM    295  SD  MET A  72      -4.879  26.758  13.379  1.00103.04           S
ATOM    296  CE  MET A  72      -4.190  26.129  14.935  1.00106.69           C
ATOM    297 1HE  MET A  72      -3.106  26.063  14.843  1.00106.69           H
ATOM    298 2HE  MET A  72      -4.598  25.140  15.143  1.00106.69           H
ATOM    299 3HE  MET A  72      -4.446  26.807  15.749  1.00106.69           H
ATOM    300  N   ALA A  73      -9.244  23.171  13.803  1.00 58.28           N
ATOM    301  H   ALA A  73      -9.909  23.917  13.661  1.00 58.28           H
ATOM    302  CA  ALA A  73      -9.777  21.871  14.200  1.00 56.01           C
ATOM    303  HA  ALA A  73      -9.281  21.563  15.120  1.00 56.01           H
ATOM    304  C   ALA A  73      -9.505  20.792  13.128  1.00 53.49           C
ATOM    305  O   ALA A  73      -9.021  19.717  13.476  1.00 55.46           O
ATOM    306  CB  ALA A  73     -11.276  22.008  14.498  1.00 56.84           C
ATOM    307 1HB  ALA A  73     -11.420  22.740  15.293  1.00 56.84           H
ATOM    308 2HB  ALA A  73     -11.665  21.042  14.819  1.00 56.84           H
ATOM    309 3HB  ALA A  73     -11.804  22.335  13.603  1.00 56.84           H
ATOM    310  N   LEU A  74      -9.733  21.089  11.842  1.00 52.68           N
ATOM    311  H   LEU A  74     -10.142  21.983  11.609  1.00 52.68           H
ATOM    312  CA  LEU A  74      -9.443  20.186  10.727  1.00 54.76           C
ATOM    313  HA  LEU A  74     -10.033  19.279  10.862  1.00 54.76           H
ATOM    314  C   LEU A  74      -7.950  19.778  10.704  1.00 44.00           C
ATOM    315  O   LEU A  74      -7.652  18.584  10.720  1.00 46.36           O
ATOM    316  CB  LEU A  74      -9.848  20.848   9.390  1.00 59.23           C
ATOM    317 1HB  LEU A  74      -9.480  21.874   9.395  1.00 59.23           H
ATOM    318 2HB  LEU A  74      -9.340  20.321   8.582  1.00 59.23           H
ATOM    319  CG  LEU A  74     -11.356  20.847   9.095  1.00 63.81           C
ATOM    320  HG  LEU A  74     -11.889  21.163   9.991  1.00 63.81           H
ATOM    321  CD1 LEU A  74     -11.666  21.829   7.962  1.00 60.68           C
ATOM    322 1HD1 LEU A  74     -12.734  21.812   7.748  1.00 60.68           H
ATOM    323 2HD1 LEU A  74     -11.111  21.546   7.067  1.00 60.68           H
ATOM    324 3HD1 LEU A  74     -11.372  22.832   8.270  1.00 60.68           H
ATOM    325  CD2 LEU A  74     -11.856  19.461   8.676  1.00 60.26           C
ATOM    326 1HD2 LEU A  74     -12.923  19.518   8.461  1.00 60.26           H
ATOM    327 2HD2 LEU A  74     -11.686  18.752   9.486  1.00 60.26           H
ATOM    328 3HD2 LEU A  74     -11.322  19.131   7.785  1.00 60.26           H
ATOM    329  N   TYR A  75      -7.022  20.743  10.741  1.00 45.87           N
ATOM    330  H   TYR A  75      -7.300  21.714  10.718  1.00 45.87           H
ATOM    331  CA  TYR A  75      -5.591  20.462  10.811  1.00 46.23           C
ATOM    332  HA  TYR A  75      -5.315  19.879   9.932  1.00 46.23           H
ATOM    333  C   TYR A  75      -5.225  19.628  12.063  1.00 44.98           C
ATOM    334  O   TYR A  75      -4.445  18.682  11.959  1.00 43.70           O
ATOM    335  CB  TYR A  75      -4.776  21.767  10.798  1.00 46.16           C
ATOM    336 1HB  TYR A  75      -5.275  22.523  11.405  1.00 46.16           H
ATOM    337 2HB  TYR A  75      -3.815  21.555  11.267  1.00 46.16           H
ATOM    338  CG  TYR A  75      -4.517  22.355   9.414  1.00 52.53           C
ATOM    339  CD1 TYR A  75      -3.668  21.662   8.533  1.00 52.84           C
ATOM    340  HD1 TYR A  75      -3.207  20.737   8.847  1.00 52.84           H
ATOM    341  CD2 TYR A  75      -5.066  23.590   9.019  1.00 61.70           C
ATOM    342  HD2 TYR A  75      -5.696  24.150   9.693  1.00 61.70           H
ATOM    343  CE1 TYR A  75      -3.403  22.167   7.248  1.00 59.53           C
ATOM    344  HE1 TYR A  75      -2.763  21.620   6.571  1.00 59.53           H
ATOM    345  CE2 TYR A  75      -4.793  24.112   7.739  1.00 61.15           C
ATOM    346  HE2 TYR A  75      -5.204  25.064   7.440  1.00 61.15           H
ATOM    347  CZ  TYR A  75      -3.968  23.393   6.846  1.00 56.42           C
ATOM    348  OH  TYR A  75      -3.690  23.891   5.602  1.00 47.68           O
ATOM    349  HH  TYR A  75      -2.954  23.442   5.180  1.00 47.68           H
ATOM    350  N   SER A  76      -5.792  19.951  13.230  1.00 41.44           N
ATOM    351  H   SER A  76      -6.434  20.730  13.272  1.00 41.44           H
ATOM    352  CA  SER A  76      -5.496  19.272  14.493  1.00 44.48           C
ATOM    353  HA  SER A  76      -4.415  19.267  14.633  1.00 44.48           H
ATOM    354  C   SER A  76      -5.993  17.816  14.510  1.00 45.16           C
ATOM    355  O   SER A  76      -5.238  16.921  14.883  1.00 43.85           O
ATOM    356  CB  SER A  76      -6.107  20.024  15.678  1.00 48.53           C
ATOM    357 1HB  SER A  76      -7.192  20.033  15.575  1.00 48.53           H
ATOM    358 2HB  SER A  76      -5.842  19.511  16.603  1.00 48.53           H
ATOM    359  OG  SER A  76      -5.624  21.356  15.732  1.00 70.85           O
ATOM    360  HG  SER A  76      -6.085  21.865  15.062  1.00 70.85           H
ATOM    361  N   ILE A  77      -7.234  17.562  14.082  1.00 45.99           N
ATOM    362  H   ILE A  77      -7.810  18.325  13.757  1.00 45.99           H
ATOM    363  CA  ILE A  77      -7.850  16.229  14.070  1.00 47.16           C
ATOM    364  HA  ILE A  77      -7.762  15.801  15.069  1.00 47.16           H
ATOM    365  C   ILE A  77      -7.099  15.306  13.087  1.00 45.25           C
ATOM    366  O   ILE A  77      -6.708  14.204  13.467  1.00 44.45           O
ATOM    367  CB  ILE A  77      -9.364  16.336  13.733  1.00 58.94           C
ATOM    368  HB  ILE A  77      -9.461  16.968  12.851  1.00 58.94           H
ATOM    369  CG1 ILE A  77     -10.124  16.992  14.905  1.00 65.91           C
ATOM    370 1HG1 ILE A  77     -10.210  16.262  15.710  1.00 65.91           H
ATOM    371 2HG1 ILE A  77      -9.534  17.832  15.269  1.00 65.91           H
ATOM    372  CG2 ILE A  77      -9.986  14.962  13.406  1.00 57.35           C
ATOM    373 1HG2 ILE A  77     -11.055  15.078  13.230  1.00 57.35           H
ATOM    374 2HG2 ILE A  77      -9.827  14.288  14.248  1.00 57.35           H
ATOM    375 3HG2 ILE A  77      -9.514  14.548  12.515  1.00 57.35           H
ATOM    376  CD1 ILE A  77     -11.516  17.529  14.541  1.00 68.01           C
ATOM    377 1HD1 ILE A  77     -11.918  18.066  15.400  1.00 68.01           H
ATOM    378 2HD1 ILE A  77     -12.181  16.705  14.283  1.00 68.01           H
ATOM    379 3HD1 ILE A  77     -11.432  18.209  13.693  1.00 68.01           H
ATOM    380  N   VAL A  78      -6.848  15.770  11.857  1.00 37.62           N
ATOM    381  H   VAL A  78      -7.166  16.691  11.593  1.00 37.62           H
ATOM    382  CA  VAL A  78      -6.129  15.008  10.828  1.00 39.31           C
ATOM    383  HA  VAL A  78      -6.623  14.044  10.708  1.00 39.31           H
ATOM    384  C   VAL A  78      -4.668  14.740  11.262  1.00 43.66           C
ATOM    385  O   VAL A  78      -4.154  13.650  11.034  1.00 41.53           O
ATOM    386  CB  VAL A  78      -6.219  15.742   9.471  1.00 41.14           C
ATOM    387  HB  VAL A  78      -5.848  16.757   9.608  1.00 41.14           H
ATOM    388  CG1 VAL A  78      -5.418  15.089   8.342  1.00 35.97           C
ATOM    389 1HG1 VAL A  78      -5.514  15.706   7.449  1.00 35.97           H
ATOM    390 2HG1 VAL A  78      -5.817  14.094   8.141  1.00 35.97           H
ATOM    391 3HG1 VAL A  78      -4.366  15.010   8.619  1.00 35.97           H
ATOM    392  CG2 VAL A  78      -7.675  15.796   8.979  1.00 41.50           C
ATOM    393 1HG2 VAL A  78      -7.709  16.345   8.038  1.00 41.50           H
ATOM    394 2HG2 VAL A  78      -8.302  16.297   9.716  1.00 41.50           H
ATOM    395 3HG2 VAL A  78      -8.039  14.780   8.821  1.00 41.50           H
ATOM    396  N   CYS A  79      -4.020  15.674  11.966  1.00 44.10           N
ATOM    397  H   CYS A  79      -4.453  16.571  12.133  1.00 44.10           H
ATOM    398  CA  CYS A  79      -2.698  15.454  12.541  1.00 42.55           C
ATOM    399  HA  CYS A  79      -2.038  15.100  11.749  1.00 42.55           H
ATOM    400  C   CYS A  79      -2.713  14.374  13.654  1.00 47.69           C
ATOM    401  O   CYS A  79      -1.954  13.411  13.576  1.00 45.61           O
ATOM    402  CB  CYS A  79      -2.154  16.792  13.043  1.00 39.85           C
ATOM    403 1HB  CYS A  79      -2.211  17.527  12.240  1.00 39.85           H
ATOM    404 2HB  CYS A  79      -2.765  17.138  13.877  1.00 39.85           H
ATOM    405  SG  CYS A  79      -0.438  16.604  13.580  1.00 48.18           S
ATOM    406  HG  CYS A  79       0.038  16.209  12.396  1.00 48.18           H
ATOM    407  N   VAL A  80      -3.591  14.498  14.656  1.00 41.50           N
ATOM    408  H   VAL A  80      -4.218  15.290  14.677  1.00 41.50           H
ATOM    409  CA  VAL A  80      -3.661  13.576  15.796  1.00 43.75           C
ATOM    410  HA  VAL A  80      -2.669  13.531  16.246  1.00 43.75           H
ATOM    411  C   VAL A  80      -4.045  12.152  15.343  1.00 45.31           C
ATOM    412  O   VAL A  80      -3.364  11.200  15.715  1.00 43.24           O
ATOM    413  CB  VAL A  80      -4.628  14.110  16.876  1.00 42.20           C
ATOM    414  HB  VAL A  80      -5.559  14.398  16.388  1.00 42.20           H
ATOM    415  CG1 VAL A  80      -4.954  13.081  17.969  1.00 51.14           C
ATOM    416 1HG1 VAL A  80      -5.558  13.556  18.742  1.00 51.14           H
ATOM    417 2HG1 VAL A  80      -4.026  12.713  18.408  1.00 51.14           H
ATOM    418 3HG1 VAL A  80      -5.507  12.248  17.536  1.00 51.14           H
ATOM    419  CG2 VAL A  80      -4.025  15.339  17.573  1.00 49.76           C
ATOM    420 1HG2 VAL A  80      -4.756  15.749  18.269  1.00 49.76           H
ATOM    421 2HG2 VAL A  80      -3.765  16.094  16.832  1.00 49.76           H
ATOM    422 3HG2 VAL A  80      -3.129  15.042  18.120  1.00 49.76           H
ATOM    423  N   VAL A  81      -5.090  11.999  14.521  1.00 43.35           N
ATOM    424  H   VAL A  81      -5.603  12.810  14.205  1.00 43.35           H
ATOM    425  CA  VAL A  81      -5.544  10.700  14.007  1.00 46.33           C
ATOM    426  HA  VAL A  81      -5.667  10.023  14.853  1.00 46.33           H
ATOM    427  C   VAL A  81      -4.495  10.092  13.054  1.00 48.79           C
ATOM    428  O   VAL A  81      -4.180   8.907  13.170  1.00 46.75           O
ATOM    429  CB  VAL A  81      -6.917  10.831  13.311  1.00 47.71           C
ATOM    430  HB  VAL A  81      -6.834  11.593  12.536  1.00 47.71           H
ATOM    431  CG1 VAL A  81      -7.383   9.523  12.654  1.00 50.80           C
ATOM    432 1HG1 VAL A  81      -8.379   9.666  12.236  1.00 50.80           H
ATOM    433 2HG1 VAL A  81      -7.413   8.733  13.405  1.00 50.80           H
ATOM    434 3HG1 VAL A  81      -6.691   9.244  11.860  1.00 50.80           H
ATOM    435  CG2 VAL A  81      -8.005  11.253  14.312  1.00 44.41           C
ATOM    436 1HG2 VAL A  81      -8.942  11.399  13.774  1.00 44.41           H
ATOM    437 2HG2 VAL A  81      -7.719  12.183  14.803  1.00 44.41           H
ATOM    438 3HG2 VAL A  81      -8.134  10.471  15.060  1.00 44.41           H
ATOM    439  N   GLY A  82      -3.928  10.905  12.158  1.00 42.80           N
ATOM    440  H   GLY A  82      -4.222  11.870  12.113  1.00 42.80           H
ATOM    441  CA  GLY A  82      -2.926  10.475  11.179  1.00 41.72           C
ATOM    442 1HA  GLY A  82      -3.335   9.673  10.564  1.00 41.72           H
ATOM    443 2HA  GLY A  82      -2.701  11.329  10.540  1.00 41.72           H
ATOM    444  C   GLY A  82      -1.625   9.986  11.824  1.00 45.69           C
ATOM    445  O   GLY A  82      -1.144   8.905  11.487  1.00 41.53           O
ATOM    446  N   LEU A  83      -1.095  10.724  12.803  1.00 37.86           N
ATOM    447  H   LEU A  83      -1.510  11.612  13.046  1.00 37.86           H
ATOM    448  CA  LEU A  83       0.062  10.291  13.572  1.00 41.27           C
ATOM    449  HA  LEU A  83       0.852  10.021  12.871  1.00 41.27           H
ATOM    450  C   LEU A  83      -0.275   9.039  14.413  1.00 45.51           C
ATOM    451  O   LEU A  83       0.454   8.053  14.327  1.00 45.79           O
ATOM    452  CB  LEU A  83       0.570  11.446  14.463  1.00 41.52           C
ATOM    453 1HB  LEU A  83      -0.273  11.830  15.038  1.00 41.52           H
ATOM    454 2HB  LEU A  83       1.295  11.039  15.169  1.00 41.52           H
ATOM    455  CG  LEU A  83       1.232  12.601  13.697  1.00 50.52           C
ATOM    456  HG  LEU A  83       0.562  12.923  12.900  1.00 50.52           H
ATOM    457  CD1 LEU A  83       1.478  13.775  14.645  1.00 48.07           C
ATOM    458 1HD1 LEU A  83       1.926  14.601  14.092  1.00 48.07           H
ATOM    459 2HD1 LEU A  83       2.149  13.470  15.449  1.00 48.07           H
ATOM    460 3HD1 LEU A  83       0.526  14.094  15.068  1.00 48.07           H
ATOM    461  CD2 LEU A  83       2.579  12.201  13.092  1.00 50.51           C
ATOM    462 1HD2 LEU A  83       3.025  13.071  12.609  1.00 50.51           H
ATOM    463 2HD2 LEU A  83       2.430  11.412  12.355  1.00 50.51           H
ATOM    464 3HD2 LEU A  83       3.243  11.843  13.879  1.00 50.51           H
ATOM    465  N   PHE A  84      -1.375   9.045  15.177  1.00 46.18           N
ATOM    466  H   PHE A  84      -1.972   9.859  15.198  1.00 46.18           H
ATOM    467  CA  PHE A  84      -1.735   7.937  16.062  1.00 51.28           C
ATOM    468  HA  PHE A  84      -0.932   7.815  16.789  1.00 51.28           H
ATOM    469  C   PHE A  84      -1.896   6.602  15.301  1.00 49.44           C
ATOM    470  O   PHE A  84      -1.263   5.616  15.673  1.00 52.38           O
ATOM    471  CB  PHE A  84      -3.018   8.271  16.839  1.00 52.21           C
ATOM    472 1HB  PHE A  84      -2.819   9.100  17.518  1.00 52.21           H
ATOM    473 2HB  PHE A  84      -3.786   8.589  16.134  1.00 52.21           H
ATOM    474  CG  PHE A  84      -3.555   7.098  17.648  1.00 63.43           C
ATOM    475  CD1 PHE A  84      -2.804   6.578  18.719  1.00 71.04           C
ATOM    476  HD1 PHE A  84      -1.863   7.031  18.996  1.00 71.04           H
ATOM    477  CD2 PHE A  84      -4.767   6.481  17.288  1.00 66.16           C
ATOM    478  HD2 PHE A  84      -5.332   6.868  16.452  1.00 66.16           H
ATOM    479  CE1 PHE A  84      -3.258   5.445  19.416  1.00 73.24           C
ATOM    480  HE1 PHE A  84      -2.676   5.036  20.229  1.00 73.24           H
ATOM    481  CE2 PHE A  84      -5.227   5.356  17.993  1.00 69.35           C
ATOM    482  HE2 PHE A  84      -6.153   4.885  17.700  1.00 69.35           H
ATOM    483  CZ  PHE A  84      -4.472   4.837  19.057  1.00 70.14           C
ATOM    484  HZ  PHE A  84      -4.822   3.961  19.583  1.00 70.14           H
ATOM    485  N   GLY A  85      -2.685   6.576  14.221  1.00 44.61           N
ATOM    486  H   GLY A  85      -3.159   7.418  13.927  1.00 44.61           H
ATOM    487  CA  GLY A  85      -2.957   5.359  13.465  1.00 41.89           C
ATOM    488 1HA  GLY A  85      -3.429   4.625  14.118  1.00 41.89           H
ATOM    489 2HA  GLY A  85      -3.639   5.595  12.648  1.00 41.89           H
ATOM    490  C   GLY A  85      -1.685   4.733  12.870  1.00 45.37           C
ATOM    491  O   GLY A  85      -1.467   3.529  12.994  1.00 46.18           O
ATOM    492  N   ASN A  86      -0.813   5.551  12.275  1.00 37.27           N
ATOM    493  H   ASN A  86      -1.002   6.542  12.238  1.00 37.27           H
ATOM    494  CA  ASN A  86       0.418   5.079  11.656  1.00 35.97           C
ATOM    495  HA  ASN A  86       0.182   4.180  11.086  1.00 35.97           H
ATOM    496  C   ASN A  86       1.511   4.701  12.691  1.00 40.23           C
ATOM    497  O   ASN A  86       2.172   3.679  12.511  1.00 40.16           O
ATOM    498  CB  ASN A  86       0.904   6.133  10.654  1.00 34.90           C
ATOM    499 1HB  ASN A  86       0.950   7.114  11.126  1.00 34.90           H
ATOM    500 2HB  ASN A  86       1.910   5.863  10.332  1.00 34.90           H
ATOM    501  CG  ASN A  86      -0.018   6.191   9.446  1.00 39.72           C
ATOM    502  OD1 ASN A  86      -0.079   5.270   8.649  1.00 38.34           O
ATOM    503  ND2 ASN A  86      -0.802   7.228   9.304  1.00 36.36           N
ATOM    504 1HD2 ASN A  86      -1.466   7.241   8.544  1.00 36.36           H
ATOM    505 2HD2 ASN A  86      -0.823   7.953  10.007  1.00 36.36           H
ATOM    506  N   PHE A  87       1.684   5.454  13.785  1.00 39.11           N
ATOM    507  H   PHE A  87       1.137   6.289  13.935  1.00 39.11           H
ATOM    508  CA  PHE A  87       2.609   5.065  14.848  1.00 38.59           C
ATOM    509  HA  PHE A  87       3.554   4.807  14.370  1.00 38.59           H
ATOM    510  C   PHE A  87       2.121   3.815  15.625  1.00 42.93           C
ATOM    511  O   PHE A  87       2.964   3.005  16.004  1.00 44.51           O
ATOM    512  CB  PHE A  87       2.914   6.236  15.794  1.00 44.99           C
ATOM    513 1HB  PHE A  87       2.033   6.864  15.929  1.00 44.99           H
ATOM    514 2HB  PHE A  87       3.172   5.834  16.774  1.00 44.99           H
ATOM    515  CG  PHE A  87       4.063   7.105  15.306  1.00 59.02           C
ATOM    516  CD1 PHE A  87       3.835   8.340  14.668  1.00 56.30           C
ATOM    517  HD1 PHE A  87       2.829   8.707  14.529  1.00 56.30           H
ATOM    518  CD2 PHE A  87       5.384   6.648  15.472  1.00 71.91           C
ATOM    519  HD2 PHE A  87       5.559   5.697  15.954  1.00 71.91           H
ATOM    520  CE1 PHE A  87       4.920   9.106  14.203  1.00 58.43           C
ATOM    521  HE1 PHE A  87       4.747  10.049  13.705  1.00 58.43           H
ATOM    522  CE2 PHE A  87       6.467   7.407  14.997  1.00 76.67           C
ATOM    523  HE2 PHE A  87       7.474   7.037  15.123  1.00 76.67           H
ATOM    524  CZ  PHE A  87       6.235   8.637  14.361  1.00 69.33           C
ATOM    525  HZ  PHE A  87       7.070   9.216  13.995  1.00 69.33           H
ATOM    526  N   LEU A  88       0.809   3.600  15.789  1.00 38.67           N
ATOM    527  H   LEU A  88       0.141   4.307  15.518  1.00 38.67           H
ATOM    528  CA  LEU A  88       0.268   2.354  16.333  1.00 44.99           C
ATOM    529  HA  LEU A  88       0.743   2.182  17.299  1.00 44.99           H
ATOM    530  C   LEU A  88       0.610   1.155  15.417  1.00 45.56           C
ATOM    531  O   LEU A  88       1.156   0.165  15.897  1.00 48.49           O
ATOM    532  CB  LEU A  88      -1.251   2.507  16.571  1.00 41.93           C
ATOM    533 1HB  LEU A  88      -1.403   3.316  17.286  1.00 41.93           H
ATOM    534 2HB  LEU A  88      -1.715   2.798  15.628  1.00 41.93           H
ATOM    535  CG  LEU A  88      -1.962   1.241  17.090  1.00 47.36           C
ATOM    536  HG  LEU A  88      -1.856   0.455  16.342  1.00 47.36           H
ATOM    537  CD1 LEU A  88      -1.399   0.745  18.425  1.00 47.99           C
ATOM    538 1HD1 LEU A  88      -1.984  -0.111  18.759  1.00 47.99           H
ATOM    539 2HD1 LEU A  88      -1.461   1.540  19.168  1.00 47.99           H
ATOM    540 3HD1 LEU A  88      -0.358   0.447  18.298  1.00 47.99           H
ATOM    541  CD2 LEU A  88      -3.451   1.532  17.279  1.00 48.52           C
ATOM    542 1HD2 LEU A  88      -3.960   0.614  17.572  1.00 48.52           H
ATOM    543 2HD2 LEU A  88      -3.874   1.899  16.344  1.00 48.52           H
ATOM    544 3HD2 LEU A  88      -3.580   2.284  18.057  1.00 48.52           H
ATOM    545  N   VAL A  89       0.377   1.262  14.102  1.00 39.78           N
ATOM    546  H   VAL A  89      -0.092   2.079  13.739  1.00 39.78           H
ATOM    547  CA  VAL A  89       0.731   0.225  13.124  1.00 39.03           C
ATOM    548  HA  VAL A  89       0.224  -0.694  13.420  1.00 39.03           H
ATOM    549  C   VAL A  89       2.254  -0.055  13.128  1.00 46.81           C
ATOM    550  O   VAL A  89       2.654  -1.217  13.202  1.00 44.00           O
ATOM    551  CB  VAL A  89       0.213   0.593  11.716  1.00 36.04           C
ATOM    552  HB  VAL A  89       0.477   1.631  11.517  1.00 36.04           H
ATOM    553  CG1 VAL A  89       0.802  -0.278  10.596  1.00 32.94           C
ATOM    554 1HG1 VAL A  89       0.323  -0.011   9.654  1.00 32.94           H
ATOM    555 2HG1 VAL A  89       0.616  -1.330  10.813  1.00 32.94           H
ATOM    556 3HG1 VAL A  89       1.876  -0.106  10.519  1.00 32.94           H
ATOM    557  CG2 VAL A  89      -1.314   0.439  11.659  1.00 34.65           C
ATOM    558 1HG2 VAL A  89      -1.664   0.776  10.683  1.00 34.65           H
ATOM    559 2HG2 VAL A  89      -1.777   1.043  12.440  1.00 34.65           H
ATOM    560 3HG2 VAL A  89      -1.582  -0.607  11.801  1.00 34.65           H
ATOM    561  N   MET A  90       3.107   0.976  13.124  1.00 38.82           N
ATOM    562  H   MET A  90       2.755   1.920  13.047  1.00 38.82           H
ATOM    563  CA  MET A  90       4.557   0.815  13.215  1.00 44.65           C
ATOM    564  HA  MET A  90       4.872   0.161  12.402  1.00 44.65           H
ATOM    565  C   MET A  90       4.993   0.155  14.546  1.00 43.21           C
ATOM    566  O   MET A  90       5.791  -0.782  14.514  1.00 42.84           O
ATOM    567  CB  MET A  90       5.274   2.162  13.031  1.00 41.83           C
ATOM    568 1HB  MET A  90       4.800   2.927  13.647  1.00 41.83           H
ATOM    569 2HB  MET A  90       6.309   2.052  13.355  1.00 41.83           H
ATOM    570  CG  MET A  90       5.259   2.624  11.567  1.00 45.54           C
ATOM    571 1HG  MET A  90       5.596   1.797  10.943  1.00 45.54           H
ATOM    572 2HG  MET A  90       4.238   2.866  11.273  1.00 45.54           H
ATOM    573  SD  MET A  90       6.317   4.072  11.229  1.00 48.39           S
ATOM    574  CE  MET A  90       5.305   5.396  11.937  1.00 42.55           C
ATOM    575 1HE  MET A  90       5.791   6.355  11.759  1.00 42.55           H
ATOM    576 2HE  MET A  90       5.195   5.237  13.009  1.00 42.55           H
ATOM    577 3HE  MET A  90       4.322   5.393  11.465  1.00 42.55           H
ATOM    578  N   TYR A  91       4.442   0.578  15.691  1.00 42.99           N
ATOM    579  H   TYR A  91       3.790   1.349  15.677  1.00 42.99           H
ATOM    580  CA  TYR A  91       4.704  -0.040  16.992  1.00 46.23           C
ATOM    581  HA  TYR A  91       5.773   0.029  17.198  1.00 46.23           H
ATOM    582  C   TYR A  91       4.311  -1.531  16.996  1.00 48.28           C
ATOM    583  O   TYR A  91       5.098  -2.362  17.447  1.00 46.72           O
ATOM    584  CB  TYR A  91       3.961   0.713  18.109  1.00 47.66           C
ATOM    585 1HB  TYR A  91       4.438   1.679  18.273  1.00 47.66           H
ATOM    586 2HB  TYR A  91       2.933   0.898  17.796  1.00 47.66           H
ATOM    587  CG  TYR A  91       3.936  -0.045  19.431  1.00 54.06           C
ATOM    588  CD1 TYR A  91       5.065  -0.052  20.273  1.00 60.28           C
ATOM    589  HD1 TYR A  91       5.935   0.538  20.025  1.00 60.28           H
ATOM    590  CD2 TYR A  91       2.807  -0.818  19.771  1.00 56.57           C
ATOM    591  HD2 TYR A  91       1.933  -0.813  19.136  1.00 56.57           H
ATOM    592  CE1 TYR A  91       5.084  -0.853  21.433  1.00 61.39           C
ATOM    593  HE1 TYR A  91       5.949  -0.863  22.079  1.00 61.39           H
ATOM    594  CE2 TYR A  91       2.818  -1.621  20.926  1.00 54.24           C
ATOM    595  HE2 TYR A  91       1.957  -2.221  21.182  1.00 54.24           H
ATOM    596  CZ  TYR A  91       3.960  -1.645  21.757  1.00 59.64           C
ATOM    597  OH  TYR A  91       3.969  -2.446  22.854  1.00 69.59           O
ATOM    598  HH  TYR A  91       4.832  -2.520  23.267  1.00 69.59           H
ATOM    599  N   VAL A  92       3.135  -1.880  16.463  1.00 46.23           N
ATOM    600  H   VAL A  92       2.519  -1.155  16.123  1.00 46.23           H
ATOM    601  CA  VAL A  92       2.626  -3.254  16.402  1.00 52.27           C
ATOM    602  HA  VAL A  92       2.693  -3.665  17.410  1.00 52.27           H
ATOM    603  C   VAL A  92       3.486  -4.137  15.471  1.00 50.69           C
ATOM    604  O   VAL A  92       3.771  -5.285  15.814  1.00 50.12           O
ATOM    605  CB  VAL A  92       1.134  -3.249  15.999  1.00 52.04           C
ATOM    606  HB  VAL A  92       1.015  -2.579  15.148  1.00 52.04           H
ATOM    607  CG1 VAL A  92       0.570  -4.618  15.600  1.00 57.30           C
ATOM    608 1HG1 VAL A  92      -0.486  -4.491  15.360  1.00 57.30           H
ATOM    609 2HG1 VAL A  92       0.674  -5.325  16.423  1.00 57.30           H
ATOM    610 3HG1 VAL A  92       1.098  -4.999  14.725  1.00 57.30           H
ATOM    611  CG2 VAL A  92       0.276  -2.740  17.166  1.00 52.61           C
ATOM    612 1HG2 VAL A  92      -0.769  -2.710  16.857  1.00 52.61           H
ATOM    613 2HG2 VAL A  92       0.600  -1.739  17.450  1.00 52.61           H
ATOM    614 3HG2 VAL A  92       0.384  -3.413  18.017  1.00 52.61           H
ATOM    615  N   ILE A  93       3.972  -3.610  14.343  1.00 43.19           N
ATOM    616  H   ILE A  93       3.704  -2.675  14.072  1.00 43.19           H
ATOM    617  CA  ILE A  93       4.901  -4.311  13.452  1.00 44.29           C
ATOM    618  HA  ILE A  93       4.467  -5.287  13.235  1.00 44.29           H
ATOM    619  C   ILE A  93       6.268  -4.555  14.148  1.00 53.04           C
ATOM    620  O   ILE A  93       6.822  -5.651  14.048  1.00 56.03           O
ATOM    621  CB  ILE A  93       5.033  -3.556  12.102  1.00 47.47           C
ATOM    622  HB  ILE A  93       5.175  -2.499  12.326  1.00 47.47           H
ATOM    623  CG1 ILE A  93       3.724  -3.728  11.296  1.00 48.83           C
ATOM    624 1HG1 ILE A  93       3.614  -4.784  11.051  1.00 48.83           H
ATOM    625 2HG1 ILE A  93       2.892  -3.437  11.936  1.00 48.83           H
ATOM    626  CG2 ILE A  93       6.241  -4.039  11.278  1.00 53.89           C
ATOM    627 1HG2 ILE A  93       6.238  -3.563  10.297  1.00 53.89           H
ATOM    628 2HG2 ILE A  93       6.184  -5.121  11.158  1.00 53.89           H
ATOM    629 3HG2 ILE A  93       7.160  -3.780  11.805  1.00 53.89           H
ATOM    630  CD1 ILE A  93       3.611  -2.901  10.011  1.00 58.34           C
ATOM    631 1HD1 ILE A  93       2.588  -2.981   9.645  1.00 58.34           H
ATOM    632 2HD1 ILE A  93       4.299  -3.279   9.254  1.00 58.34           H
ATOM    633 3HD1 ILE A  93       3.841  -1.857  10.223  1.00 58.34           H
ATOM    634  N   VAL A  94       6.802  -3.578  14.885  1.00 50.31           N
ATOM    635  H   VAL A  94       6.350  -2.675  14.925  1.00 50.31           H
ATOM    636  CA  VAL A  94       8.070  -3.703  15.620  1.00 56.10           C
ATOM    637  HA  VAL A  94       8.788  -4.205  14.972  1.00 56.10           H
ATOM    638  C   VAL A  94       7.923  -4.571  16.903  1.00 62.86           C
ATOM    639  O   VAL A  94       8.864  -5.271  17.269  1.00 62.62           O
ATOM    640  CB  VAL A  94       8.668  -2.305  15.889  1.00 61.86           C
ATOM    641  HB  VAL A  94       7.905  -1.694  16.370  1.00 61.86           H
ATOM    642  CG1 VAL A  94       9.919  -2.335  16.774  1.00 66.14           C
ATOM    643 1HG1 VAL A  94      10.307  -1.322  16.889  1.00 66.14           H
ATOM    644 2HG1 VAL A  94      10.680  -2.965  16.313  1.00 66.14           H
ATOM    645 3HG1 VAL A  94       9.656  -2.737  17.752  1.00 66.14           H
ATOM    646  CG2 VAL A  94       9.079  -1.640  14.565  1.00 55.28           C
ATOM    647 1HG2 VAL A  94       9.447  -0.634  14.768  1.00 55.28           H
ATOM    648 2HG2 VAL A  94       8.221  -1.585  13.895  1.00 55.28           H
ATOM    649 3HG2 VAL A  94       9.869  -2.228  14.097  1.00 55.28           H
ATOM    650  N   ARG A  95       6.744  -4.619  17.542  1.00 62.33           N
ATOM    651  H   ARG A  95       6.007  -3.991  17.254  1.00 62.33           H
ATOM    652  CA  ARG A  95       6.494  -5.414  18.749  1.00 67.71           C
ATOM    653  HA  ARG A  95       7.433  -5.438  19.301  1.00 67.71           H
ATOM    654  C   ARG A  95       6.073  -6.870  18.459  1.00 67.29           C
ATOM    655  O   ARG A  95       6.579  -7.764  19.135  1.00 73.63           O
ATOM    656  CB  ARG A  95       5.460  -4.707  19.649  1.00 66.52           C
ATOM    657 1HB  ARG A  95       5.839  -3.723  19.926  1.00 66.52           H
ATOM    658 2HB  ARG A  95       4.532  -4.565  19.094  1.00 66.52           H
ATOM    659  CG  ARG A  95       5.127  -5.475  20.950  1.00 73.97           C
ATOM    660 1HG  ARG A  95       4.436  -4.879  21.547  1.00 73.97           H
ATOM    661 2HG  ARG A  95       4.626  -6.409  20.694  1.00 73.97           H
ATOM    662  CD  ARG A  95       6.361  -5.801  21.810  1.00 73.83           C
ATOM    663 1HD  ARG A  95       7.121  -6.312  21.218  1.00 73.83           H
ATOM    664 2HD  ARG A  95       6.793  -4.867  22.171  1.00 73.83           H
ATOM    665  NE  ARG A  95       6.021  -6.644  22.972  1.00 86.17           N
ATOM    666  HE  ARG A  95       5.994  -6.156  23.855  1.00 86.17           H
ATOM    667  CZ  ARG A  95       5.798  -7.962  22.924  1.00 93.15           C
ATOM    668  NH1 ARG A  95       5.850  -8.659  21.826  1.00 92.13           N
ATOM    669 1HH1 ARG A  95       6.111  -8.215  20.957  1.00 92.13           H
ATOM    670 2HH1 ARG A  95       5.650  -9.649  21.847  1.00 92.13           H
ATOM    671  NH2 ARG A  95       5.524  -8.619  24.007  1.00 94.95           N
ATOM    672 1HH2 ARG A  95       5.584  -8.172  24.911  1.00 94.95           H
ATOM    673 2HH2 ARG A  95       5.354  -9.613  23.945  1.00 94.95           H
ATOM    674  N   TYR A  96       5.173  -7.122  17.507  1.00 66.56           N
ATOM    675  H   TYR A  96       4.773  -6.348  16.996  1.00 66.56           H
ATOM    676  CA  TYR A  96       4.490  -8.417  17.363  1.00 65.56           C
ATOM    677  HA  TYR A  96       4.775  -9.059  18.197  1.00 65.56           H
ATOM    678  C   TYR A  96       4.829  -9.169  16.052  1.00 68.07           C
ATOM    679  O   TYR A  96       5.111 -10.366  16.107  1.00 70.19           O
ATOM    680  CB  TYR A  96       2.972  -8.221  17.499  1.00 63.12           C
ATOM    681 1HB  TYR A  96       2.614  -7.582  16.691  1.00 63.12           H
ATOM    682 2HB  TYR A  96       2.487  -9.190  17.382  1.00 63.12           H
ATOM    683  CG  TYR A  96       2.530  -7.616  18.826  1.00 74.01           C
ATOM    684  CD1 TYR A  96       2.495  -8.412  19.985  1.00 77.33           C
ATOM    685  HD1 TYR A  96       2.771  -9.455  19.939  1.00 77.33           H
ATOM    686  CD2 TYR A  96       2.146  -6.264  18.904  1.00 76.49           C
ATOM    687  HD2 TYR A  96       2.170  -5.648  18.018  1.00 76.49           H
ATOM    688  CE1 TYR A  96       2.077  -7.861  21.211  1.00 77.55           C
ATOM    689  HE1 TYR A  96       2.039  -8.479  22.095  1.00 77.55           H
ATOM    690  CE2 TYR A  96       1.716  -5.706  20.122  1.00 78.90           C
ATOM    691  HE2 TYR A  96       1.413  -4.671  20.176  1.00 78.90           H
ATOM    692  CZ  TYR A  96       1.682  -6.507  21.284  1.00 84.01           C
ATOM    693  OH  TYR A  96       1.294  -5.976  22.477  1.00 84.67           O
ATOM    694  HH  TYR A  96       0.817  -5.149  22.384  1.00 84.67           H
ATOM    695  N   THR A  97       4.825  -8.512  14.885  1.00 67.89           N
ATOM    696  H   THR A  97       4.581  -7.533  14.837  1.00 67.89           H
ATOM    697  CA  THR A  97       5.014  -9.198  13.598  1.00 68.61           C
ATOM    698  HA  THR A  97       4.589 -10.197  13.697  1.00 68.61           H
ATOM    699  C   THR A  97       6.498  -9.351  13.196  1.00 70.65           C
ATOM    700  O   THR A  97       6.849 -10.307  12.503  1.00 65.79           O
ATOM    701  CB  THR A  97       4.225  -8.550  12.437  1.00 67.58           C
ATOM    702  HB  THR A  97       4.157  -9.276  11.627  1.00 67.58           H
ATOM    703  OG1 THR A  97       4.879  -7.401  11.927  1.00 66.39           O
ATOM    704  HG1 THR A  97       4.352  -7.059  11.201  1.00 66.39           H
ATOM    705  CG2 THR A  97       2.804  -8.126  12.816  1.00 65.85           C
ATOM    706 1HG2 THR A  97       2.270  -7.825  11.915  1.00 65.85           H
ATOM    707 2HG2 THR A  97       2.835  -7.292  13.517  1.00 65.85           H
ATOM    708 3HG2 THR A  97       2.293  -8.971  13.277  1.00 65.85           H
ATOM    709  N   LYS A  98       7.367  -8.433  13.638  1.00 74.95           N
ATOM    710  H   LYS A  98       6.985  -7.634  14.124  1.00 74.95           H
ATOM    711  CA  LYS A  98       8.814  -8.370  13.345  1.00 79.85           C
ATOM    712  HA  LYS A  98       9.163  -7.433  13.778  1.00 79.85           H
ATOM    713  C   LYS A  98       9.159  -8.315  11.820  1.00 76.37           C
ATOM    714  O   LYS A  98      10.296  -8.586  11.437  1.00 90.01           O
ATOM    715  CB  LYS A  98       9.568  -9.483  14.105  1.00 79.28           C
ATOM    716 1HB  LYS A  98       9.243 -10.446  13.711  1.00 79.28           H
ATOM    717 2HB  LYS A  98      10.632  -9.382  13.893  1.00 79.28           H
ATOM    718  CG  LYS A  98       9.388  -9.479  15.640  1.00 85.42           C
ATOM    719 1HG  LYS A  98       8.376  -9.815  15.865  1.00 85.42           H
ATOM    720 2HG  LYS A  98      10.092 -10.194  16.066  1.00 85.42           H
ATOM    721  CD  LYS A  98       9.616  -8.109  16.298  1.00 87.92           C
ATOM    722 1HD  LYS A  98      10.424  -7.598  15.773  1.00 87.92           H
ATOM    723 2HD  LYS A  98       8.709  -7.514  16.190  1.00 87.92           H
ATOM    724  CE  LYS A  98      10.014  -8.179  17.788  1.00 93.16           C
ATOM    725 1HE  LYS A  98      11.005  -8.628  17.856  1.00 93.16           H
ATOM    726 2HE  LYS A  98      10.088  -7.160  18.170  1.00 93.16           H
ATOM    727  NZ  LYS A  98       9.063  -8.951  18.622  1.00 94.56           N
ATOM    728 1HZ  LYS A  98       9.309  -8.808  19.591  1.00 94.56           H
ATOM    729 2HZ  LYS A  98       9.127  -9.934  18.400  1.00 94.56           H
ATOM    730 3HZ  LYS A  98       8.118  -8.630  18.464  1.00 94.56           H
ATOM    731  N   MET A  99       8.185  -7.941  10.981  1.00 48.25           N
ATOM    732  H   MET A  99       7.285  -7.759  11.401  1.00 48.25           H
ATOM    733  CA  MET A  99       8.327  -7.545   9.567  1.00 58.94           C
ATOM    734  HA  MET A  99       7.311  -7.533   9.171  1.00 58.94           H
ATOM    735  C   MET A  99       9.148  -8.534   8.685  1.00 59.86           C
ATOM    736  O   MET A  99       9.936  -8.136   7.822  1.00 54.45           O
ATOM    737  CB  MET A  99       8.845  -6.098   9.502  1.00 66.88           C
ATOM    738 1HB  MET A  99       8.485  -5.550  10.373  1.00 66.88           H
ATOM    739 2HB  MET A  99       9.935  -6.108   9.536  1.00 66.88           H
ATOM    740  CG  MET A  99       8.400  -5.351   8.232  1.00 65.96           C
ATOM    741 1HG  MET A  99       8.342  -6.062   7.408  1.00 65.96           H
ATOM    742 2HG  MET A  99       7.396  -4.962   8.399  1.00 65.96           H
ATOM    743  SD  MET A  99       9.483  -3.970   7.733  1.00 71.53           S
ATOM    744  CE  MET A  99       9.665  -3.097   9.311  1.00 66.71           C
ATOM    745 1HE  MET A  99      10.181  -2.153   9.138  1.00 66.71           H
ATOM    746 2HE  MET A  99      10.245  -3.707  10.004  1.00 66.71           H
ATOM    747 3HE  MET A  99       8.681  -2.901   9.737  1.00 66.71           H
ATOM    748  N   LYS A 100       8.975  -9.838   8.916  1.00 56.26           N
ATOM    749  H   LYS A 100       8.298 -10.109   9.615  1.00 56.26           H
ATOM    750  CA  LYS A 100       9.639 -10.933   8.193  1.00 57.17           C
ATOM    751  HA  LYS A 100      10.713 -10.754   8.154  1.00 57.17           H
ATOM    752  C   LYS A 100       9.117 -11.073   6.753  1.00 51.33           C
ATOM    753  O   LYS A 100       9.886 -11.383   5.846  1.00 53.76           O
ATOM    754  CB  LYS A 100       9.399 -12.246   8.957  1.00 60.34           C
ATOM    755 1HB  LYS A 100       8.324 -12.405   9.049  1.00 60.34           H
ATOM    756 2HB  LYS A 100       9.823 -13.068   8.380  1.00 60.34           H
ATOM    757  CG  LYS A 100      10.040 -12.240  10.348  1.00 67.29           C
ATOM    758 1HG  LYS A 100      11.125 -12.255  10.241  1.00 67.29           H
ATOM    759 2HG  LYS A 100       9.744 -11.331  10.873  1.00 67.29           H
ATOM    760  CD  LYS A 100       9.570 -13.439  11.171  1.00 71.75           C
ATOM    761 1HD  LYS A 100       8.481 -13.435  11.224  1.00 71.75           H
ATOM    762 2HD  LYS A 100       9.887 -14.359  10.682  1.00 71.75           H
ATOM    763  CE  LYS A 100      10.119 -13.362  12.602  1.00 83.75           C
ATOM    764 1HE  LYS A 100       9.902 -12.375  13.011  1.00 83.75           H
ATOM    765 2HE  LYS A 100       9.593 -14.087  13.222  1.00 83.75           H
ATOM    766  NZ  LYS A 100      11.572 -13.628  12.685  1.00 92.27           N
ATOM    767 1HZ  LYS A 100      11.848 -13.545  13.653  1.00 92.27           H
ATOM    768 2HZ  LYS A 100      12.103 -12.976  12.126  1.00 92.27           H
ATOM    769 3HZ  LYS A 100      11.748 -14.570  12.364  1.00 92.27           H
ATOM    770  N   THR A 101       7.819 -10.842   6.568  1.00 44.30           N
ATOM    771  H   THR A 101       7.285 -10.543   7.371  1.00 44.30           H
ATOM    772  CA  THR A 101       7.043 -11.137   5.350  1.00 41.13           C
ATOM    773  HA  THR A 101       7.590 -11.889   4.781  1.00 41.13           H
ATOM    774  C   THR A 101       6.820  -9.912   4.446  1.00 44.80           C
ATOM    775  O   THR A 101       6.727  -8.775   4.915  1.00 38.56           O
ATOM    776  CB  THR A 101       5.674 -11.735   5.719  1.00 49.95           C
ATOM    777  HB  THR A 101       5.097 -11.871   4.805  1.00 49.95           H
ATOM    778  OG1 THR A 101       4.994 -10.853   6.590  1.00 49.70           O
ATOM    779  HG1 THR A 101       4.053 -10.926   6.417  1.00 49.70           H
ATOM    780  CG2 THR A 101       5.772 -13.087   6.417  1.00 46.85           C
ATOM    781 1HG2 THR A 101       4.768 -13.452   6.636  1.00 46.85           H
ATOM    782 2HG2 THR A 101       6.335 -12.993   7.346  1.00 46.85           H
ATOM    783 3HG2 THR A 101       6.278 -13.790   5.756  1.00 46.85           H
ATOM    784  N   ALA A 102       6.686 -10.155   3.138  1.00 42.68           N
ATOM    785  H   ALA A 102       6.754 -11.110   2.815  1.00 42.68           H
ATOM    786  CA  ALA A 102       6.578  -9.120   2.104  1.00 41.40           C
ATOM    787  HA  ALA A 102       7.520  -8.572   2.070  1.00 41.40           H
ATOM    788  C   ALA A 102       5.449  -8.086   2.358  1.00 40.52           C
ATOM    789  O   ALA A 102       5.687  -6.883   2.253  1.00 42.55           O
ATOM    790  CB  ALA A 102       6.395  -9.821   0.753  1.00 35.31           C
ATOM    791 1HB  ALA A 102       7.230 -10.501   0.583  1.00 35.31           H
ATOM    792 2HB  ALA A 102       6.368  -9.073  -0.039  1.00 35.31           H
ATOM    793 3HB  ALA A 102       5.462 -10.384   0.754  1.00 35.31           H
ATOM    794  N   THR A 103       4.247  -8.520   2.755  1.00 37.74           N
ATOM    795  H   THR A 103       4.067  -9.510   2.846  1.00 37.74           H
ATOM    796  CA  THR A 103       3.103  -7.625   2.962  1.00 40.78           C
ATOM    797  HA  THR A 103       2.966  -7.039   2.053  1.00 40.78           H
ATOM    798  C   THR A 103       3.353  -6.647   4.129  1.00 36.08           C
ATOM    799  O   THR A 103       3.145  -5.445   3.971  1.00 40.10           O
ATOM    800  CB  THR A 103       1.804  -8.416   3.189  1.00 50.32           C
ATOM    801  HB  THR A 103       1.875  -8.939   4.143  1.00 50.32           H
ATOM    802  OG1 THR A 103       1.607  -9.384   2.158  1.00 58.98           O
ATOM    803  HG1 THR A 103       1.200  -8.929   1.417  1.00 58.98           H
ATOM    804  CG2 THR A 103       0.568  -7.527   3.213  1.00 50.62           C
ATOM    805 1HG2 THR A 103      -0.322  -8.155   3.183  1.00 50.62           H
ATOM    806 2HG2 THR A 103       0.569  -6.855   2.355  1.00 50.62           H
ATOM    807 3HG2 THR A 103       0.571  -6.943   4.133  1.00 50.62           H
ATOM    808  N   ASN A 104       3.894  -7.115   5.262  1.00 37.62           N
ATOM    809  H   ASN A 104       4.127  -8.095   5.342  1.00 37.62           H
ATOM    810  CA  ASN A 104       4.262  -6.254   6.385  1.00 39.54           C
ATOM    811  HA  ASN A 104       3.390  -5.659   6.656  1.00 39.54           H
ATOM    812  C   ASN A 104       5.401  -5.261   6.016  1.00 40.50           C
ATOM    813  O   ASN A 104       5.410  -4.139   6.523  1.00 40.82           O
ATOM    814  CB  ASN A 104       4.646  -7.115   7.608  1.00 37.80           C
ATOM    815 1HB  ASN A 104       5.305  -7.923   7.290  1.00 37.80           H
ATOM    816 2HB  ASN A 104       5.203  -6.492   8.308  1.00 37.80           H
ATOM    817  CG  ASN A 104       3.443  -7.722   8.341  1.00 46.39           C
ATOM    818  OD1 ASN A 104       2.326  -7.235   8.292  1.00 48.59           O
ATOM    819  ND2 ASN A 104       3.651  -8.779   9.089  1.00 44.81           N
ATOM    820 1HD2 ASN A 104       2.861  -9.212   9.545  1.00 44.81           H
ATOM    821 2HD2 ASN A 104       4.560  -9.217   9.129  1.00 44.81           H
ATOM    822  N   ILE A 105       6.323  -5.638   5.122  1.00 38.70           N
ATOM    823  H   ILE A 105       6.290  -6.571   4.736  1.00 38.70           H
ATOM    824  CA  ILE A 105       7.405  -4.771   4.634  1.00 35.71           C
ATOM    825  HA  ILE A 105       7.900  -4.344   5.506  1.00 35.71           H
ATOM    826  C   ILE A 105       6.847  -3.588   3.794  1.00 37.17           C
ATOM    827  O   ILE A 105       7.375  -2.476   3.902  1.00 39.96           O
ATOM    828  CB  ILE A 105       8.469  -5.608   3.874  1.00 35.93           C
ATOM    829  HB  ILE A 105       7.946  -6.219   3.139  1.00 35.93           H
ATOM    830  CG1 ILE A 105       9.216  -6.542   4.848  1.00 37.32           C
ATOM    831 1HG1 ILE A 105       9.896  -5.939   5.449  1.00 37.32           H
ATOM    832 2HG1 ILE A 105       8.484  -7.006   5.509  1.00 37.32           H
ATOM    833  CG2 ILE A 105       9.480  -4.727   3.119  1.00 32.69           C
ATOM    834 1HG2 ILE A 105      10.242  -5.358   2.661  1.00 32.69           H
ATOM    835 2HG2 ILE A 105       9.953  -4.035   3.817  1.00 32.69           H
ATOM    836 3HG2 ILE A 105       8.960  -4.164   2.344  1.00 32.69           H
ATOM    837  CD1 ILE A 105       9.988  -7.686   4.189  1.00 39.06           C
ATOM    838 1HD1 ILE A 105      10.366  -8.349   4.966  1.00 39.06           H
ATOM    839 2HD1 ILE A 105      10.823  -7.297   3.605  1.00 39.06           H
ATOM    840 3HD1 ILE A 105       9.313  -8.238   3.535  1.00 39.06           H
ATOM    841  N   TYR A 106       5.775  -3.790   3.017  1.00 34.96           N
ATOM    842  H   TYR A 106       5.406  -4.724   2.907  1.00 34.96           H
ATOM    843  CA  TYR A 106       5.041  -2.710   2.353  1.00 34.32           C
ATOM    844  HA  TYR A 106       5.764  -2.048   1.876  1.00 34.32           H
ATOM    845  C   TYR A 106       4.215  -1.864   3.351  1.00 40.41           C
ATOM    846  O   TYR A 106       4.304  -0.638   3.313  1.00 33.25           O
ATOM    847  CB  TYR A 106       4.123  -3.261   1.250  1.00 32.43           C
ATOM    848 1HB  TYR A 106       3.419  -3.966   1.693  1.00 32.43           H
ATOM    849 2HB  TYR A 106       3.541  -2.430   0.853  1.00 32.43           H
ATOM    850  CG  TYR A 106       4.831  -3.953   0.088  1.00 38.02           C
ATOM    851  CD1 TYR A 106       5.797  -3.256  -0.665  1.00 38.04           C
ATOM    852  HD1 TYR A 106       6.057  -2.239  -0.413  1.00 38.04           H
ATOM    853  CD2 TYR A 106       4.490  -5.272  -0.268  1.00 32.34           C
ATOM    854  HD2 TYR A 106       3.747  -5.815   0.297  1.00 32.34           H
ATOM    855  CE1 TYR A 106       6.435  -3.880  -1.755  1.00 39.42           C
ATOM    856  HE1 TYR A 106       7.185  -3.350  -2.323  1.00 39.42           H
ATOM    857  CE2 TYR A 106       5.122  -5.901  -1.358  1.00 31.03           C
ATOM    858  HE2 TYR A 106       4.870  -6.918  -1.620  1.00 31.03           H
ATOM    859  CZ  TYR A 106       6.093  -5.204  -2.108  1.00 34.94           C
ATOM    860  OH  TYR A 106       6.704  -5.803  -3.170  1.00 37.20           O
ATOM    861  HH  TYR A 106       6.308  -6.646  -3.404  1.00 37.20           H
ATOM    862  N   ILE A 107       3.466  -2.486   4.275  1.00 34.40           N
ATOM    863  H   ILE A 107       3.391  -3.493   4.264  1.00 34.40           H
ATOM    864  CA  ILE A 107       2.626  -1.781   5.254  1.00 40.03           C
ATOM    865  HA  ILE A 107       1.906  -1.176   4.703  1.00 40.03           H
ATOM    866  C   ILE A 107       3.480  -0.830   6.123  1.00 42.24           C
ATOM    867  O   ILE A 107       3.112   0.329   6.300  1.00 37.11           O
ATOM    868  CB  ILE A 107       1.818  -2.771   6.139  1.00 41.04           C
ATOM    869  HB  ILE A 107       2.525  -3.480   6.571  1.00 41.04           H
ATOM    870  CG1 ILE A 107       0.777  -3.541   5.304  1.00 41.09           C
ATOM    871 1HG1 ILE A 107      -0.034  -2.858   5.047  1.00 41.09           H
ATOM    872 2HG1 ILE A 107       1.245  -3.857   4.373  1.00 41.09           H
ATOM    873  CG2 ILE A 107       1.094  -2.039   7.291  1.00 38.68           C
ATOM    874 1HG2 ILE A 107       0.536  -2.760   7.887  1.00 38.68           H
ATOM    875 2HG2 ILE A 107       0.406  -1.309   6.864  1.00 38.68           H
ATOM    876 3HG2 ILE A 107       1.820  -1.528   7.923  1.00 38.68           H
ATOM    877  CD1 ILE A 107       0.212  -4.790   5.998  1.00 41.14           C
ATOM    878 1HD1 ILE A 107      -0.475  -5.285   5.312  1.00 41.14           H
ATOM    879 2HD1 ILE A 107      -0.319  -4.514   6.909  1.00 41.14           H
ATOM    880 3HD1 ILE A 107       1.030  -5.467   6.245  1.00 41.14           H
ATOM    881  N   PHE A 108       4.642  -1.275   6.614  1.00 35.77           N
ATOM    882  H   PHE A 108       4.915  -2.238   6.480  1.00 35.77           H
ATOM    883  CA  PHE A 108       5.540  -0.427   7.390  1.00 41.08           C
ATOM    884  HA  PHE A 108       4.980  -0.018   8.231  1.00 41.08           H
ATOM    885  C   PHE A 108       6.083   0.759   6.561  1.00 41.68           C
ATOM    886  O   PHE A 108       6.219   1.865   7.080  1.00 37.04           O
ATOM    887  CB  PHE A 108       6.687  -1.273   7.950  1.00 39.30           C
ATOM    888 1HB  PHE A 108       6.277  -2.177   8.401  1.00 39.30           H
ATOM    889 2HB  PHE A 108       7.341  -1.585   7.136  1.00 39.30           H
ATOM    890  CG  PHE A 108       7.519  -0.542   8.992  1.00 42.62           C
ATOM    891  CD1 PHE A 108       8.689   0.149   8.621  1.00 46.55           C
ATOM    892  HD1 PHE A 108       9.004   0.175   7.588  1.00 46.55           H
ATOM    893  CD2 PHE A 108       7.120  -0.554  10.341  1.00 45.08           C
ATOM    894  HD2 PHE A 108       6.216  -1.074  10.622  1.00 45.08           H
ATOM    895  CE1 PHE A 108       9.456   0.811   9.595  1.00 43.28           C
ATOM    896  HE1 PHE A 108      10.359   1.334   9.317  1.00 43.28           H
ATOM    897  CE2 PHE A 108       7.888   0.105  11.315  1.00 46.34           C
ATOM    898  HE2 PHE A 108       7.567   0.093  12.346  1.00 46.34           H
ATOM    899  CZ  PHE A 108       9.053   0.793  10.941  1.00 44.51           C
ATOM    900  HZ  PHE A 108       9.636   1.306  11.693  1.00 44.51           H
ATOM    901  N   ASN A 109       6.340   0.557   5.262  1.00 36.64           N
ATOM    902  H   ASN A 109       6.145  -0.347   4.854  1.00 36.64           H
ATOM    903  CA  ASN A 109       6.763   1.619   4.354  1.00 38.44           C
ATOM    904  HA  ASN A 109       7.640   2.100   4.788  1.00 38.44           H
ATOM    905  C   ASN A 109       5.662   2.685   4.187  1.00 41.26           C
ATOM    906  O   ASN A 109       5.953   3.883   4.220  1.00 40.10           O
ATOM    907  CB  ASN A 109       7.141   1.008   2.992  1.00 39.64           C
ATOM    908 1HB  ASN A 109       7.548   0.009   3.145  1.00 39.64           H
ATOM    909 2HB  ASN A 109       6.259   0.897   2.361  1.00 39.64           H
ATOM    910  CG  ASN A 109       8.171   1.871   2.277  1.00 38.92           C
ATOM    911  OD1 ASN A 109       9.327   1.912   2.680  1.00 43.31           O
ATOM    912  ND2 ASN A 109       7.811   2.578   1.233  1.00 39.15           N
ATOM    913 1HD2 ASN A 109       8.512   3.134   0.764  1.00 39.15           H
ATOM    914 2HD2 ASN A 109       6.870   2.541   0.869  1.00 39.15           H
ATOM    915  N   LEU A 110       4.411   2.241   4.027  1.00 40.63           N
ATOM    916  H   LEU A 110       4.260   1.243   3.991  1.00 40.63           H
ATOM    917  CA  LEU A 110       3.228   3.094   3.920  1.00 36.80           C
ATOM    918  HA  LEU A 110       3.384   3.793   3.098  1.00 36.80           H
ATOM    919  C   LEU A 110       3.031   3.912   5.213  1.00 38.28           C
ATOM    920  O   LEU A 110       2.977   5.140   5.164  1.00 33.47           O
ATOM    921  CB  LEU A 110       2.011   2.201   3.598  1.00 34.33           C
ATOM    922 1HB  LEU A 110       2.303   1.487   2.828  1.00 34.33           H
ATOM    923 2HB  LEU A 110       1.751   1.639   4.494  1.00 34.33           H
ATOM    924  CG  LEU A 110       0.770   2.968   3.116  1.00 42.10           C
ATOM    925  HG  LEU A 110       0.611   3.826   3.769  1.00 42.10           H
ATOM    926  CD1 LEU A 110       0.939   3.453   1.679  1.00 37.24           C
ATOM    927 1HD1 LEU A 110       0.063   4.043   1.407  1.00 37.24           H
ATOM    928 2HD1 LEU A 110       1.026   2.600   1.007  1.00 37.24           H
ATOM    929 3HD1 LEU A 110       1.833   4.072   1.600  1.00 37.24           H
ATOM    930  CD2 LEU A 110      -0.461   2.063   3.161  1.00 36.08           C
ATOM    931 1HD2 LEU A 110      -1.318   2.602   2.756  1.00 36.08           H
ATOM    932 2HD2 LEU A 110      -0.662   1.786   4.196  1.00 36.08           H
ATOM    933 3HD2 LEU A 110      -0.286   1.163   2.571  1.00 36.08           H
ATOM    934  N   ALA A 111       3.044   3.231   6.364  1.00 37.27           N
ATOM    935  H   ALA A 111       3.099   2.224   6.320  1.00 37.27           H
ATOM    936  CA  ALA A 111       2.856   3.831   7.682  1.00 40.38           C
ATOM    937  HA  ALA A 111       1.890   4.336   7.679  1.00 40.38           H
ATOM    938  C   ALA A 111       3.940   4.876   8.023  1.00 41.27           C
ATOM    939  O   ALA A 111       3.618   5.961   8.506  1.00 40.23           O
ATOM    940  CB  ALA A 111       2.816   2.705   8.724  1.00 31.94           C
ATOM    941 1HB  ALA A 111       2.068   1.966   8.435  1.00 31.94           H
ATOM    942 2HB  ALA A 111       2.555   3.128   9.693  1.00 31.94           H
ATOM    943 3HB  ALA A 111       3.794   2.227   8.787  1.00 31.94           H
ATOM    944  N   LEU A 112       5.211   4.586   7.724  1.00 36.20           N
ATOM    945  H   LEU A 112       5.437   3.666   7.373  1.00 36.20           H
ATOM    946  CA  LEU A 112       6.323   5.507   7.938  1.00 40.94           C
ATOM    947  HA  LEU A 112       6.342   5.773   8.995  1.00 40.94           H
ATOM    948  C   LEU A 112       6.152   6.808   7.123  1.00 38.12           C
ATOM    949  O   LEU A 112       6.338   7.901   7.658  1.00 34.28           O
ATOM    950  CB  LEU A 112       7.637   4.769   7.595  1.00 40.03           C
ATOM    951 1HB  LEU A 112       7.732   3.915   8.265  1.00 40.03           H
ATOM    952 2HB  LEU A 112       7.558   4.390   6.576  1.00 40.03           H
ATOM    953  CG  LEU A 112       8.911   5.626   7.695  1.00 41.57           C
ATOM    954  HG  LEU A 112       8.828   6.458   6.996  1.00 41.57           H
ATOM    955  CD1 LEU A 112       9.143   6.178   9.103  1.00 41.38           C
ATOM    956 1HD1 LEU A 112      10.096   6.707   9.133  1.00 41.38           H
ATOM    957 2HD1 LEU A 112       9.162   5.355   9.817  1.00 41.38           H
ATOM    958 3HD1 LEU A 112       8.338   6.866   9.361  1.00 41.38           H
ATOM    959  CD2 LEU A 112      10.124   4.788   7.291  1.00 45.01           C
ATOM    960 1HD2 LEU A 112      11.022   5.403   7.336  1.00 45.01           H
ATOM    961 2HD2 LEU A 112       9.985   4.419   6.275  1.00 45.01           H
ATOM    962 3HD2 LEU A 112      10.227   3.943   7.973  1.00 45.01           H
ATOM    963  N   ALA A 113       5.771   6.702   5.848  1.00 31.62           N
ATOM    964  H   ALA A 113       5.592   5.790   5.452  1.00 31.62           H
ATOM    965  CA  ALA A 113       5.528   7.862   5.007  1.00 32.47           C
ATOM    966  HA  ALA A 113       6.393   8.521   5.084  1.00 32.47           H
ATOM    967  C   ALA A 113       4.283   8.657   5.463  1.00 36.70           C
ATOM    968  O   ALA A 113       4.350   9.875   5.593  1.00 37.48           O
ATOM    969  CB  ALA A 113       5.407   7.407   3.553  1.00 26.60           C
ATOM    970 1HB  ALA A 113       6.331   6.914   3.252  1.00 26.60           H
ATOM    971 2HB  ALA A 113       5.231   8.272   2.914  1.00 26.60           H
ATOM    972 3HB  ALA A 113       4.575   6.709   3.459  1.00 26.60           H
ATOM    973  N   ASP A 114       3.170   7.991   5.758  1.00 35.20           N
ATOM    974  H   ASP A 114       3.142   6.989   5.638  1.00 35.20           H
ATOM    975  CA  ASP A 114       1.937   8.639   6.204  1.00 38.59           C
ATOM    976  HA  ASP A 114       1.687   9.417   5.482  1.00 38.59           H
ATOM    977  C   ASP A 114       2.078   9.328   7.592  1.00 41.43           C
ATOM    978  O   ASP A 114       1.534  10.419   7.797  1.00 38.49           O
ATOM    979  CB  ASP A 114       0.817   7.591   6.178  1.00 38.51           C
ATOM    980 1HB  ASP A 114       1.177   6.658   6.613  1.00 38.51           H
ATOM    981 2HB  ASP A 114      -0.015   7.939   6.791  1.00 38.51           H
ATOM    982  CG  ASP A 114       0.292   7.300   4.764  1.00 51.63           C
ATOM    983  OD1 ASP A 114       0.459   8.151   3.853  1.00 54.84           O
ATOM    984  OD2 ASP A 114      -0.401   6.278   4.589  1.00 56.10           O
ATOM    985  N   ALA A 115       2.883   8.771   8.502  1.00 39.13           N
ATOM    986  H   ALA A 115       3.280   7.861   8.318  1.00 39.13           H
ATOM    987  CA  ALA A 115       3.303   9.445   9.727  1.00 40.65           C
ATOM    988  HA  ALA A 115       2.416   9.759  10.277  1.00 40.65           H
ATOM    989  C   ALA A 115       4.146  10.709   9.431  1.00 42.56           C
ATOM    990  O   ALA A 115       3.868  11.779   9.970  1.00 42.31           O
ATOM    991  CB  ALA A 115       4.083   8.452  10.593  1.00 40.00           C
ATOM    992 1HB  ALA A 115       3.432   7.623  10.870  1.00 40.00           H
ATOM    993 2HB  ALA A 115       4.427   8.961  11.494  1.00 40.00           H
ATOM    994 3HB  ALA A 115       4.941   8.072  10.040  1.00 40.00           H
ATOM    995  N   LEU A 116       5.147  10.622   8.547  1.00 39.38           N
ATOM    996  H   LEU A 116       5.359   9.734   8.116  1.00 39.38           H
ATOM    997  CA  LEU A 116       5.985  11.759   8.171  1.00 46.50           C
ATOM    998  HA  LEU A 116       6.388  12.195   9.085  1.00 46.50           H
ATOM    999  C   LEU A 116       5.179  12.866   7.442  1.00 41.35           C
ATOM   1000  O   LEU A 116       5.350  14.042   7.759  1.00 40.37           O
ATOM   1001  CB  LEU A 116       7.167  11.265   7.309  1.00 41.31           C
ATOM   1002 1HB  LEU A 116       6.773  10.614   6.529  1.00 41.31           H
ATOM   1003 2HB  LEU A 116       7.623  12.129   6.827  1.00 41.31           H
ATOM   1004  CG  LEU A 116       8.255  10.517   8.098  1.00 45.04           C
ATOM   1005  HG  LEU A 116       7.773   9.807   8.770  1.00 45.04           H
ATOM   1006  CD1 LEU A 116       9.166   9.748   7.140  1.00 40.90           C
ATOM   1007 1HD1 LEU A 116       9.912   9.197   7.711  1.00 40.90           H
ATOM   1008 2HD1 LEU A 116       9.665  10.441   6.462  1.00 40.90           H
ATOM   1009 3HD1 LEU A 116       8.559   9.049   6.564  1.00 40.90           H
ATOM   1010  CD2 LEU A 116       9.124  11.471   8.922  1.00 42.26           C
ATOM   1011 1HD2 LEU A 116       9.888  10.894   9.442  1.00 42.26           H
ATOM   1012 2HD2 LEU A 116       8.504  11.994   9.651  1.00 42.26           H
ATOM   1013 3HD2 LEU A 116       9.601  12.196   8.263  1.00 42.26           H
ATOM   1014  N   ALA A 117       4.260  12.511   6.544  1.00 37.55           N
ATOM   1015  H   ALA A 117       4.167  11.533   6.308  1.00 37.55           H
ATOM   1016  CA  ALA A 117       3.366  13.445   5.862  1.00 38.91           C
ATOM   1017  HA  ALA A 117       3.962  14.179   5.319  1.00 38.91           H
ATOM   1018  C   ALA A 117       2.469  14.208   6.862  1.00 40.28           C
ATOM   1019  O   ALA A 117       2.424  15.442   6.862  1.00 40.11           O
ATOM   1020  CB  ALA A 117       2.529  12.653   4.848  1.00 33.82           C
ATOM   1021 1HB  ALA A 117       3.191  12.190   4.115  1.00 33.82           H
ATOM   1022 2HB  ALA A 117       1.848  13.336   4.342  1.00 33.82           H
ATOM   1023 3HB  ALA A 117       1.956  11.880   5.360  1.00 33.82           H
ATOM   1024  N   THR A 118       1.801  13.489   7.768  1.00 37.59           N
ATOM   1025  H   THR A 118       1.872  12.481   7.759  1.00 37.59           H
ATOM   1026  CA  THR A 118       0.926  14.073   8.793  1.00 39.93           C
ATOM   1027  HA  THR A 118       0.288  14.798   8.288  1.00 39.93           H
ATOM   1028  C   THR A 118       1.713  14.829   9.895  1.00 40.13           C
ATOM   1029  O   THR A 118       1.169  15.760  10.493  1.00 44.50           O
ATOM   1030  CB  THR A 118      -0.021  13.018   9.395  1.00 49.41           C
ATOM   1031  HB  THR A 118      -0.585  13.481  10.205  1.00 49.41           H
ATOM   1032  OG1 THR A 118       0.675  11.914   9.923  1.00 49.57           O
ATOM   1033  HG1 THR A 118       0.956  11.352   9.197  1.00 49.57           H
ATOM   1034  CG2 THR A 118      -1.018  12.501   8.353  1.00 47.20           C
ATOM   1035 1HG2 THR A 118      -1.558  11.647   8.762  1.00 47.20           H
ATOM   1036 2HG2 THR A 118      -0.493  12.200   7.447  1.00 47.20           H
ATOM   1037 3HG2 THR A 118      -1.723  13.298   8.117  1.00 47.20           H
ATOM   1038  N   SER A 119       3.011  14.555  10.080  1.00 38.77           N
ATOM   1039  H   SER A 119       3.402  13.720   9.666  1.00 38.77           H
ATOM   1040  CA  SER A 119       3.908  15.333  10.947  1.00 42.05           C
ATOM   1041  HA  SER A 119       3.427  15.396  11.923  1.00 42.05           H
ATOM   1042  C   SER A 119       4.163  16.779  10.453  1.00 38.66           C
ATOM   1043  O   SER A 119       4.597  17.621  11.238  1.00 41.99           O
ATOM   1044  CB  SER A 119       5.248  14.611  11.165  1.00 43.09           C
ATOM   1045 1HB  SER A 119       5.686  14.964  12.099  1.00 43.09           H
ATOM   1046 2HB  SER A 119       5.057  13.543  11.266  1.00 43.09           H
ATOM   1047  OG  SER A 119       6.183  14.847  10.139  1.00 42.83           O
ATOM   1048  HG  SER A 119       5.818  14.526   9.311  1.00 42.83           H
ATOM   1049  N   THR A 120       3.858  17.104   9.189  1.00 41.13           N
ATOM   1050  H   THR A 120       3.534  16.394   8.548  1.00 41.13           H
ATOM   1051  CA  THR A 120       3.932  18.474   8.662  1.00 44.69           C
ATOM   1052  HA  THR A 120       4.877  18.911   8.983  1.00 44.69           H
ATOM   1053  C   THR A 120       2.789  19.372   9.179  1.00 48.12           C
ATOM   1054  O   THR A 120       2.921  20.596   9.210  1.00 48.32           O
ATOM   1055  CB  THR A 120       3.914  18.517   7.117  1.00 43.40           C
ATOM   1056  HB  THR A 120       4.112  19.542   6.804  1.00 43.40           H
ATOM   1057  OG1 THR A 120       2.642  18.167   6.618  1.00 41.21           O
ATOM   1058  HG1 THR A 120       2.576  17.210   6.599  1.00 41.21           H
ATOM   1059  CG2 THR A 120       4.965  17.624   6.458  1.00 41.11           C
ATOM   1060 1HG2 THR A 120       4.882  17.726   5.376  1.00 41.11           H
ATOM   1061 2HG2 THR A 120       4.812  16.581   6.738  1.00 41.11           H
ATOM   1062 3HG2 THR A 120       5.957  17.944   6.779  1.00 41.11           H
ATOM   1063  N   LEU A 121       1.662  18.791   9.601  1.00 45.47           N
ATOM   1064  H   LEU A 121       1.615  17.782   9.617  1.00 45.47           H
ATOM   1065  CA  LEU A 121       0.418  19.514   9.870  1.00 42.50           C
ATOM   1066  HA  LEU A 121       0.204  20.092   8.970  1.00 42.50           H
ATOM   1067  C   LEU A 121       0.477  20.532  11.055  1.00 42.33           C
ATOM   1068  O   LEU A 121      -0.206  21.550  10.944  1.00 48.67           O
ATOM   1069  CB  LEU A 121      -0.730  18.497  10.039  1.00 41.62           C
ATOM   1070 1HB  LEU A 121      -0.464  17.811  10.843  1.00 41.62           H
ATOM   1071 2HB  LEU A 121      -1.627  19.040  10.338  1.00 41.62           H
ATOM   1072  CG  LEU A 121      -1.039  17.686   8.768  1.00 47.59           C
ATOM   1073  HG  LEU A 121      -0.102  17.303   8.364  1.00 47.59           H
ATOM   1074  CD1 LEU A 121      -1.940  16.499   9.096  1.00 46.36           C
ATOM   1075 1HD1 LEU A 121      -2.158  15.950   8.180  1.00 46.36           H
ATOM   1076 2HD1 LEU A 121      -2.870  16.851   9.540  1.00 46.36           H
ATOM   1077 3HD1 LEU A 121      -1.426  15.844   9.799  1.00 46.36           H
ATOM   1078  CD2 LEU A 121      -1.746  18.513   7.697  1.00 48.72           C
ATOM   1079 1HD2 LEU A 121      -1.791  17.915   6.787  1.00 48.72           H
ATOM   1080 2HD2 LEU A 121      -1.200  19.435   7.500  1.00 48.72           H
ATOM   1081 3HD2 LEU A 121      -2.758  18.753   8.024  1.00 48.72           H
ATOM   1082  N   PRO A 122       1.295  20.367  12.118  1.00 44.44           N
ATOM   1083  CA  PRO A 122       1.504  21.415  13.121  1.00 48.60           C
ATOM   1084  HA  PRO A 122       0.539  21.706  13.538  1.00 48.60           H
ATOM   1085  C   PRO A 122       2.183  22.669  12.548  1.00 46.99           C
ATOM   1086  O   PRO A 122       1.846  23.787  12.928  1.00 46.49           O
ATOM   1087  CB  PRO A 122       2.359  20.773  14.222  1.00 44.16           C
ATOM   1088 1HB  PRO A 122       3.415  20.993  14.066  1.00 44.16           H
ATOM   1089 2HB  PRO A 122       2.042  21.086  15.217  1.00 44.16           H
ATOM   1090  CG  PRO A 122       2.108  19.285  14.042  1.00 41.67           C
ATOM   1091 1HG  PRO A 122       2.938  18.678  14.402  1.00 41.67           H
ATOM   1092 2HG  PRO A 122       1.171  19.002  14.522  1.00 41.67           H
ATOM   1093  CD  PRO A 122       1.984  19.170  12.538  1.00 40.84           C
ATOM   1094 1HD  PRO A 122       2.979  19.140  12.093  1.00 40.84           H
ATOM   1095 2HD  PRO A 122       1.402  18.291  12.259  1.00 40.84           H
ATOM   1096  N   PHE A 123       3.104  22.508  11.590  1.00 43.45           N
ATOM   1097  H   PHE A 123       3.329  21.582  11.257  1.00 43.45           H
ATOM   1098  CA  PHE A 123       3.707  23.634  10.880  1.00 46.19           C
ATOM   1099  HA  PHE A 123       4.065  24.352  11.618  1.00 46.19           H
ATOM   1100  C   PHE A 123       2.660  24.339   9.994  1.00 48.77           C
ATOM   1101  O   PHE A 123       2.633  25.566   9.933  1.00 47.05           O
ATOM   1102  CB  PHE A 123       4.914  23.175  10.045  1.00 45.53           C
ATOM   1103 1HB  PHE A 123       4.574  22.531   9.234  1.00 45.53           H
ATOM   1104 2HB  PHE A 123       5.355  24.057   9.581  1.00 45.53           H
ATOM   1105  CG  PHE A 123       6.007  22.441  10.817  1.00 52.69           C
ATOM   1106  CD1 PHE A 123       7.101  23.152  11.345  1.00 52.11           C
ATOM   1107  HD1 PHE A 123       7.168  24.222  11.217  1.00 52.11           H
ATOM   1108  CD2 PHE A 123       5.946  21.047  10.990  1.00 54.02           C
ATOM   1109  HD2 PHE A 123       5.106  20.497  10.592  1.00 54.02           H
ATOM   1110  CE1 PHE A 123       8.116  22.475  12.045  1.00 55.66           C
ATOM   1111  HE1 PHE A 123       8.949  23.023  12.460  1.00 55.66           H
ATOM   1112  CE2 PHE A 123       6.964  20.366  11.680  1.00 52.63           C
ATOM   1113  HE2 PHE A 123       6.899  19.295  11.802  1.00 52.63           H
ATOM   1114  CZ  PHE A 123       8.052  21.081  12.207  1.00 54.62           C
ATOM   1115  HZ  PHE A 123       8.832  20.554  12.735  1.00 54.62           H
ATOM   1116  N   GLN A 124       1.763  23.579   9.354  1.00 47.06           N
ATOM   1117  H   GLN A 124       1.837  22.574   9.427  1.00 47.06           H
ATOM   1118  CA  GLN A 124       0.674  24.106   8.535  1.00 45.94           C
ATOM   1119  HA  GLN A 124       1.099  24.819   7.829  1.00 45.94           H
ATOM   1120  C   GLN A 124      -0.404  24.846   9.363  1.00 47.60           C
ATOM   1121  O   GLN A 124      -0.835  25.926   8.963  1.00 46.26           O
ATOM   1122  CB  GLN A 124       0.022  22.979   7.722  1.00 38.61           C
ATOM   1123 1HB  GLN A 124      -0.372  22.207   8.383  1.00 38.61           H
ATOM   1124 2HB  GLN A 124      -0.814  23.408   7.169  1.00 38.61           H
ATOM   1125  CG  GLN A 124       0.996  22.332   6.727  1.00 36.71           C
ATOM   1126 1HG  GLN A 124       1.558  23.113   6.216  1.00 36.71           H
ATOM   1127 2HG  GLN A 124       1.709  21.711   7.269  1.00 36.71           H
ATOM   1128  CD  GLN A 124       0.287  21.467   5.679  1.00 39.59           C
ATOM   1129  OE1 GLN A 124      -0.697  21.867   5.067  1.00 44.76           O
ATOM   1130  NE2 GLN A 124       0.773  20.273   5.432  1.00 37.08           N
ATOM   1131 1HE2 GLN A 124       0.401  19.775   4.636  1.00 37.08           H
ATOM   1132 2HE2 GLN A 124       1.561  19.898   5.939  1.00 37.08           H
ATOM   1133  N   SER A 125      -0.819  24.318  10.518  1.00 44.75           N
ATOM   1134  H   SER A 125      -0.463  23.426  10.830  1.00 44.75           H
ATOM   1135  CA  SER A 125      -1.795  24.980  11.384  1.00 48.84           C
ATOM   1136  HA  SER A 125      -2.678  25.202  10.784  1.00 48.84           H
ATOM   1137  C   SER A 125      -1.233  26.309  11.923  1.00 53.07           C
ATOM   1138  O   SER A 125      -1.896  27.341  11.823  1.00 56.61           O
ATOM   1139  CB  SER A 125      -2.242  24.038  12.510  1.00 58.34           C
ATOM   1140 1HB  SER A 125      -3.110  24.471  13.008  1.00 58.34           H
ATOM   1141 2HB  SER A 125      -2.532  23.081  12.077  1.00 58.34           H
ATOM   1142  OG  SER A 125      -1.224  23.817  13.459  1.00 77.79           O
ATOM   1143  HG  SER A 125      -1.504  23.115  14.050  1.00 77.79           H
ATOM   1144  N   VAL A 126       0.034  26.335  12.355  1.00 51.16           N
ATOM   1145  H   VAL A 126       0.529  25.463  12.478  1.00 51.16           H
ATOM   1146  CA  VAL A 126       0.756  27.559  12.704  1.00 51.42           C
ATOM   1147  HA  VAL A 126       0.186  28.069  13.480  1.00 51.42           H
ATOM   1148  C   VAL A 126       0.863  28.514  11.492  1.00 53.81           C
ATOM   1149  O   VAL A 126       0.629  29.709  11.647  1.00 51.45           O
ATOM   1150  CB  VAL A 126       2.137  27.225  13.302  1.00 56.39           C
ATOM   1151  HB  VAL A 126       2.639  26.521  12.638  1.00 56.39           H
ATOM   1152  CG1 VAL A 126       3.033  28.459  13.465  1.00 56.26           C
ATOM   1153 1HG1 VAL A 126       3.948  28.171  13.982  1.00 56.26           H
ATOM   1154 2HG1 VAL A 126       2.508  29.215  14.049  1.00 56.26           H
ATOM   1155 3HG1 VAL A 126       3.280  28.863  12.484  1.00 56.26           H
ATOM   1156  CG2 VAL A 126       1.981  26.587  14.690  1.00 56.66           C
ATOM   1157 1HG2 VAL A 126       2.962  26.291  15.061  1.00 56.66           H
ATOM   1158 2HG2 VAL A 126       1.338  25.709  14.621  1.00 56.66           H
ATOM   1159 3HG2 VAL A 126       1.537  27.310  15.375  1.00 56.66           H
ATOM   1160  N   ASN A 127       1.119  28.018  10.277  1.00 49.91           N
ATOM   1161  H   ASN A 127       1.349  27.040  10.170  1.00 49.91           H
ATOM   1162  CA  ASN A 127       1.134  28.840   9.069  1.00 53.68           C
ATOM   1163  HA  ASN A 127       1.863  29.636   9.220  1.00 53.68           H
ATOM   1164  C   ASN A 127      -0.239  29.518   8.796  1.00 60.12           C
ATOM   1165  O   ASN A 127      -0.270  30.649   8.314  1.00 66.23           O
ATOM   1166  CB  ASN A 127       1.607  27.985   7.878  1.00 52.67           C
ATOM   1167 1HB  ASN A 127       2.458  27.379   8.188  1.00 52.67           H
ATOM   1168 2HB  ASN A 127       0.810  27.312   7.561  1.00 52.67           H
ATOM   1169  CG  ASN A 127       2.018  28.868   6.704  1.00 59.71           C
ATOM   1170  OD1 ASN A 127       3.061  29.499   6.722  1.00 63.30           O
ATOM   1171  ND2 ASN A 127       1.236  28.939   5.652  1.00 65.68           N
ATOM   1172 1HD2 ASN A 127       1.467  29.617   4.940  1.00 65.68           H
ATOM   1173 2HD2 ASN A 127       0.390  28.394   5.575  1.00 65.68           H
ATOM   1174  N   TYR A 128      -1.365  28.878   9.145  1.00 61.86           N
ATOM   1175  H   TYR A 128      -1.306  27.944   9.525  1.00 61.86           H
ATOM   1176  CA  TYR A 128      -2.696  29.491   9.112  1.00 64.74           C
ATOM   1177  HA  TYR A 128      -2.764  30.078   8.196  1.00 64.74           H
ATOM   1178  C   TYR A 128      -2.961  30.461  10.300  1.00 68.82           C
ATOM   1179  O   TYR A 128      -3.601  31.494  10.091  1.00 72.91           O
ATOM   1180  CB  TYR A 128      -3.788  28.412   9.023  1.00 52.59           C
ATOM   1181 1HB  TYR A 128      -3.658  27.836   8.106  1.00 52.59           H
ATOM   1182 2HB  TYR A 128      -3.690  27.726   9.864  1.00 52.59           H
ATOM   1183  CG  TYR A 128      -5.192  28.999   9.034  1.00 62.72           C
ATOM   1184  CD1 TYR A 128      -5.723  29.614   7.880  1.00 72.45           C
ATOM   1185  HD1 TYR A 128      -5.169  29.610   6.953  1.00 72.45           H
ATOM   1186  CD2 TYR A 128      -5.929  29.019  10.233  1.00 61.54           C
ATOM   1187  HD2 TYR A 128      -5.533  28.554  11.123  1.00 61.54           H
ATOM   1188  CE1 TYR A 128      -6.968  30.277   7.931  1.00 75.42           C
ATOM   1189  HE1 TYR A 128      -7.363  30.767   7.054  1.00 75.42           H
ATOM   1190  CE2 TYR A 128      -7.171  29.675  10.288  1.00 68.38           C
ATOM   1191  HE2 TYR A 128      -7.728  29.696  11.213  1.00 68.38           H
ATOM   1192  CZ  TYR A 128      -7.689  30.322   9.144  1.00 74.70           C
ATOM   1193  OH  TYR A 128      -8.835  31.034   9.252  1.00 82.90           O
ATOM   1194  HH  TYR A 128      -9.322  31.115   8.428  1.00 82.90           H
ATOM   1195  N   LEU A 129      -2.451  30.193  11.513  1.00 67.11           N
ATOM   1196  H   LEU A 129      -1.979  29.315  11.675  1.00 67.11           H
ATOM   1197  CA  LEU A 129      -2.500  31.131  12.638  1.00 76.46           C
ATOM   1198  HA  LEU A 129      -3.543  31.358  12.859  1.00 76.46           H
ATOM   1199  C   LEU A 129      -1.789  32.451  12.274  1.00 75.70           C
ATOM   1200  O   LEU A 129      -2.399  33.523  12.304  1.00 81.95           O
ATOM   1201  CB  LEU A 129      -1.833  30.551  13.913  1.00 84.84           C
ATOM   1202 1HB  LEU A 129      -0.839  30.199  13.638  1.00 84.84           H
ATOM   1203 2HB  LEU A 129      -1.700  31.371  14.620  1.00 84.84           H
ATOM   1204  CG  LEU A 129      -2.565  29.421  14.647  1.00 93.76           C
ATOM   1205  HG  LEU A 129      -2.692  28.580  13.966  1.00 93.76           H
ATOM   1206  CD1 LEU A 129      -1.732  28.965  15.848  1.00 93.40           C
ATOM   1207 1HD1 LEU A 129      -2.244  28.143  16.349  1.00 93.40           H
ATOM   1208 2HD1 LEU A 129      -1.610  29.795  16.545  1.00 93.40           H
ATOM   1209 3HD1 LEU A 129      -0.754  28.630  15.505  1.00 93.40           H
ATOM   1210  CD2 LEU A 129      -3.927  29.875  15.166  1.00104.03           C
ATOM   1211 1HD2 LEU A 129      -4.352  29.098  15.800  1.00104.03           H
ATOM   1212 2HD2 LEU A 129      -4.588  30.054  14.317  1.00104.03           H
ATOM   1213 3HD2 LEU A 129      -3.818  30.795  15.741  1.00104.03           H
ATOM   1214  N   MET A 130      -0.510  32.366  11.911  1.00 69.65           N
ATOM   1215  H   MET A 130      -0.069  31.458  11.892  1.00 69.65           H
ATOM   1216  CA  MET A 130       0.344  33.526  11.675  1.00 76.07           C
ATOM   1217  HA  MET A 130       0.113  34.276  12.431  1.00 76.07           H
ATOM   1218  C   MET A 130       0.093  34.157  10.287  1.00 67.04           C
ATOM   1219  O   MET A 130       0.388  35.334  10.084  1.00 66.30           O
ATOM   1220  CB  MET A 130       1.823  33.137  11.859  1.00 78.91           C
ATOM   1221 1HB  MET A 130       2.151  32.551  11.000  1.00 78.91           H
ATOM   1222 2HB  MET A 130       2.418  34.049  11.901  1.00 78.91           H
ATOM   1223  CG  MET A 130       2.103  32.317  13.138  1.00 79.21           C
ATOM   1224 1HG  MET A 130       1.762  31.295  12.972  1.00 79.21           H
ATOM   1225 2HG  MET A 130       3.181  32.264  13.289  1.00 79.21           H
ATOM   1226  SD  MET A 130       1.335  32.939  14.674  1.00 91.71           S
ATOM   1227  CE  MET A 130       1.474  31.467  15.717  1.00 94.83           C
ATOM   1228 1HE  MET A 130       1.075  31.692  16.706  1.00 94.83           H
ATOM   1229 2HE  MET A 130       2.520  31.176  15.804  1.00 94.83           H
ATOM   1230 3HE  MET A 130       0.905  30.650  15.272  1.00 94.83           H
ATOM   1231  N   GLY A 131      -0.474  33.403   9.336  1.00 57.77           N
ATOM   1232  H   GLY A 131      -0.677  32.434   9.536  1.00 57.77           H
ATOM   1233  CA  GLY A 131      -0.720  33.853   7.961  1.00 66.69           C
ATOM   1234 1HA  GLY A 131      -1.211  33.051   7.410  1.00 66.69           H
ATOM   1235 2HA  GLY A 131      -1.373  34.726   7.982  1.00 66.69           H
ATOM   1236  C   GLY A 131       0.575  34.230   7.225  1.00 70.85           C
ATOM   1237  O   GLY A 131       0.619  35.228   6.505  1.00 68.92           O
ATOM   1238  N   THR A 132       1.642  33.500   7.544  1.00 71.11           N
ATOM   1239  H   THR A 132       1.464  32.703   8.139  1.00 71.11           H
ATOM   1240  CA  THR A 132       3.069  33.754   7.237  1.00 68.12           C
ATOM   1241  HA  THR A 132       3.229  33.806   6.160  1.00 68.12           H
ATOM   1242  C   THR A 132       3.863  32.571   7.798  1.00 65.02           C
ATOM   1243  O   THR A 132       3.456  32.000   8.809  1.00 64.28           O
ATOM   1244  CB  THR A 132       3.518  35.068   7.903  1.00 74.02           C
ATOM   1245  HB  THR A 132       2.966  35.190   8.835  1.00 74.02           H
ATOM   1246  OG1 THR A 132       3.185  36.122   7.013  1.00 87.22           O
ATOM   1247  HG1 THR A 132       2.251  36.048   6.806  1.00 87.22           H
ATOM   1248  CG2 THR A 132       5.006  35.219   8.199  1.00 65.17           C
ATOM   1249 1HG2 THR A 132       5.224  36.251   8.472  1.00 65.17           H
ATOM   1250 2HG2 THR A 132       5.571  34.952   7.306  1.00 65.17           H
ATOM   1251 3HG2 THR A 132       5.288  34.558   9.019  1.00 65.17           H
ATOM   1252  N   TRP A 133       4.984  32.199   7.179  1.00 62.25           N
ATOM   1253  H   TRP A 133       5.269  32.677   6.337  1.00 62.25           H
ATOM   1254  CA  TRP A 133       5.872  31.152   7.680  1.00 59.33           C
ATOM   1255  HA  TRP A 133       5.272  30.358   8.126  1.00 59.33           H
ATOM   1256  C   TRP A 133       6.847  31.676   8.753  1.00 60.73           C
ATOM   1257  O   TRP A 133       7.746  32.447   8.404  1.00 60.73           O
ATOM   1258  CB  TRP A 133       6.638  30.544   6.504  1.00 55.70           C
ATOM   1259 1HB  TRP A 133       5.915  30.163   5.784  1.00 55.70           H
ATOM   1260 2HB  TRP A 133       7.208  31.328   6.005  1.00 55.70           H
ATOM   1261  CG  TRP A 133       7.576  29.431   6.885  1.00 51.04           C
ATOM   1262  CD1 TRP A 133       8.894  29.558   7.152  1.00 46.45           C
ATOM   1263  HD1 TRP A 133       9.472  30.470   7.144  1.00 46.45           H
ATOM   1264  CD2 TRP A 133       7.290  28.012   7.059  1.00 48.16           C
ATOM   1265  NE1 TRP A 133       9.452  28.348   7.391  1.00 50.15           N
ATOM   1266  HE1 TRP A 133      10.439  28.197   7.542  1.00 50.15           H
ATOM   1267  CE2 TRP A 133       8.519  27.346   7.355  1.00 45.74           C
ATOM   1268  CE3 TRP A 133       6.119  27.222   6.998  1.00 48.43           C
ATOM   1269  HE3 TRP A 133       5.175  27.696   6.771  1.00 48.43           H
ATOM   1270  CZ2 TRP A 133       8.578  25.964   7.575  1.00 43.95           C
ATOM   1271  HZ2 TRP A 133       9.522  25.496   7.815  1.00 43.95           H
ATOM   1272  CZ3 TRP A 133       6.171  25.837   7.240  1.00 46.50           C
ATOM   1273  HZ3 TRP A 133       5.260  25.258   7.205  1.00 46.50           H
ATOM   1274  CH2 TRP A 133       7.396  25.209   7.527  1.00 44.59           C
ATOM   1275  HH2 TRP A 133       7.431  24.147   7.724  1.00 44.59           H
ATOM   1276  N   PRO A 134       6.758  31.260  10.036  1.00 59.31           N
ATOM   1277  CA  PRO A 134       7.648  31.754  11.093  1.00 61.82           C
ATOM   1278  HA  PRO A 134       7.902  32.800  10.923  1.00 61.82           H
ATOM   1279  C   PRO A 134       8.962  30.961  11.247  1.00 52.54           C
ATOM   1280  O   PRO A 134       9.907  31.457  11.860  1.00 59.88           O
ATOM   1281  CB  PRO A 134       6.808  31.643  12.365  1.00 65.76           C
ATOM   1282 1HB  PRO A 134       7.411  31.519  13.264  1.00 65.76           H
ATOM   1283 2HB  PRO A 134       6.158  32.514  12.450  1.00 65.76           H
ATOM   1284  CG  PRO A 134       5.983  30.397  12.112  1.00 60.39           C
ATOM   1285 1HG  PRO A 134       6.568  29.505  12.340  1.00 60.39           H
ATOM   1286 2HG  PRO A 134       5.050  30.413  12.674  1.00 60.39           H
ATOM   1287  CD  PRO A 134       5.698  30.467  10.624  1.00 59.94           C
ATOM   1288 1HD  PRO A 134       5.693  29.474  10.175  1.00 59.94           H
ATOM   1289 2HD  PRO A 134       4.742  30.969  10.476  1.00 59.94           H
ATOM   1290  N   PHE A 135       9.033  29.725  10.741  1.00 55.12           N
ATOM   1291  H   PHE A 135       8.236  29.360  10.238  1.00 55.12           H
ATOM   1292  CA  PHE A 135      10.077  28.755  11.099  1.00 58.88           C
ATOM   1293  HA  PHE A 135      10.260  28.862  12.168  1.00 58.88           H
ATOM   1294  C   PHE A 135      11.443  28.961  10.378  1.00 60.51           C
ATOM   1295  O   PHE A 135      12.373  28.194  10.621  1.00 60.28           O
ATOM   1296  CB  PHE A 135       9.554  27.323  10.882  1.00 55.16           C
ATOM   1297 1HB  PHE A 135       9.450  27.145   9.812  1.00 55.16           H
ATOM   1298 2HB  PHE A 135      10.312  26.624  11.236  1.00 55.16           H
ATOM   1299  CG  PHE A 135       8.229  26.974  11.558  1.00 54.43           C
ATOM   1300  CD1 PHE A 135       8.226  26.500  12.883  1.00 57.42           C
ATOM   1301  HD1 PHE A 135       9.154  26.403  13.428  1.00 57.42           H
ATOM   1302  CD2 PHE A 135       7.012  27.065  10.857  1.00 48.71           C
ATOM   1303  HD2 PHE A 135       7.016  27.394   9.828  1.00 48.71           H
ATOM   1304  CE1 PHE A 135       7.018  26.140  13.507  1.00 56.04           C
ATOM   1305  HE1 PHE A 135       7.019  25.767  14.520  1.00 56.04           H
ATOM   1306  CE2 PHE A 135       5.803  26.708  11.480  1.00 53.70           C
ATOM   1307  HE2 PHE A 135       4.879  26.775  10.925  1.00 53.70           H
ATOM   1308  CZ  PHE A 135       5.808  26.243  12.804  1.00 61.05           C
ATOM   1309  HZ  PHE A 135       4.880  25.942  13.269  1.00 61.05           H
ATOM   1310  N   GLY A 136      11.599  29.969   9.515  1.00 60.91           N
ATOM   1311  H   GLY A 136      10.850  30.633   9.381  1.00 60.91           H
ATOM   1312  CA  GLY A 136      12.869  30.272   8.846  1.00 60.06           C
ATOM   1313 1HA  GLY A 136      12.834  31.286   8.448  1.00 60.06           H
ATOM   1314 2HA  GLY A 136      13.666  30.237   9.589  1.00 60.06           H
ATOM   1315  C   GLY A 136      13.256  29.322   7.690  1.00 59.72           C
ATOM   1316  O   GLY A 136      12.531  28.377   7.356  1.00 56.41           O
ATOM   1317  N   ASN A 137      14.397  29.610   7.052  1.00 60.77           N
ATOM   1318  H   ASN A 137      14.943  30.393   7.382  1.00 60.77           H
ATOM   1319  CA  ASN A 137      14.807  29.020   5.772  1.00 58.22           C
ATOM   1320  HA  ASN A 137      13.959  29.095   5.091  1.00 58.22           H
ATOM   1321  C   ASN A 137      15.205  27.526   5.862  1.00 56.97           C
ATOM   1322  O   ASN A 137      14.779  26.726   5.028  1.00 56.23           O
ATOM   1323  CB  ASN A 137      15.955  29.852   5.173  1.00 63.81           C
ATOM   1324 1HB  ASN A 137      15.729  30.914   5.273  1.00 63.81           H
ATOM   1325 2HB  ASN A 137      16.883  29.656   5.710  1.00 63.81           H
ATOM   1326  CG  ASN A 137      16.156  29.522   3.694  1.00 75.70           C
ATOM   1327  OD1 ASN A 137      15.319  29.814   2.852  1.00 81.75           O
ATOM   1328  ND2 ASN A 137      17.242  28.894   3.319  1.00 76.30           N
ATOM   1329 1HD2 ASN A 137      17.403  28.821   2.324  1.00 76.30           H
ATOM   1330 2HD2 ASN A 137      17.988  28.689   3.968  1.00 76.30           H
ATOM   1331  N   ILE A 138      15.987  27.129   6.875  1.00 55.50           N
ATOM   1332  H   ILE A 138      16.311  27.798   7.558  1.00 55.50           H
ATOM   1333  CA  ILE A 138      16.478  25.753   7.022  1.00 54.19           C
ATOM   1334  HA  ILE A 138      16.973  25.467   6.094  1.00 54.19           H
ATOM   1335  C   ILE A 138      15.286  24.793   7.240  1.00 53.99           C
ATOM   1336  O   ILE A 138      15.156  23.785   6.544  1.00 50.32           O
ATOM   1337  CB  ILE A 138      17.533  25.661   8.162  1.00 62.95           C
ATOM   1338  HB  ILE A 138      17.086  26.093   9.058  1.00 62.95           H
ATOM   1339  CG1 ILE A 138      18.797  26.470   7.800  1.00 66.39           C
ATOM   1340 1HG1 ILE A 138      19.301  25.966   6.975  1.00 66.39           H
ATOM   1341 2HG1 ILE A 138      18.485  27.457   7.458  1.00 66.39           H
ATOM   1342  CG2 ILE A 138      17.907  24.197   8.476  1.00 64.64           C
ATOM   1343 1HG2 ILE A 138      18.659  24.174   9.265  1.00 64.64           H
ATOM   1344 2HG2 ILE A 138      18.309  23.731   7.577  1.00 64.64           H
ATOM   1345 3HG2 ILE A 138      17.020  23.654   8.802  1.00 64.64           H
ATOM   1346  CD1 ILE A 138      19.786  26.679   8.956  1.00 72.99           C
ATOM   1347 1HD1 ILE A 138      20.558  27.378   8.633  1.00 72.99           H
ATOM   1348 2HD1 ILE A 138      20.246  25.730   9.232  1.00 72.99           H
ATOM   1349 3HD1 ILE A 138      19.259  27.091   9.817  1.00 72.99           H
ATOM   1350  N   LEU A 139      14.373  25.140   8.152  1.00 52.91           N
ATOM   1351  H   LEU A 139      14.504  25.985   8.690  1.00 52.91           H
ATOM   1352  CA  LEU A 139      13.180  24.350   8.431  1.00 50.40           C
ATOM   1353  HA  LEU A 139      13.482  23.312   8.571  1.00 50.40           H
ATOM   1354  C   LEU A 139      12.185  24.396   7.246  1.00 50.50           C
ATOM   1355  O   LEU A 139      11.525  23.395   6.991  1.00 48.57           O
ATOM   1356  CB  LEU A 139      12.504  24.820   9.741  1.00 52.50           C
ATOM   1357 1HB  LEU A 139      12.375  25.901   9.685  1.00 52.50           H
ATOM   1358 2HB  LEU A 139      11.510  24.376   9.786  1.00 52.50           H
ATOM   1359  CG  LEU A 139      13.240  24.437  11.046  1.00 63.26           C
ATOM   1360  HG  LEU A 139      13.402  23.359  11.040  1.00 63.26           H
ATOM   1361  CD1 LEU A 139      14.592  25.134  11.241  1.00 76.19           C
ATOM   1362 1HD1 LEU A 139      14.942  24.963  12.259  1.00 76.19           H
ATOM   1363 2HD1 LEU A 139      14.476  26.204  11.070  1.00 76.19           H
ATOM   1364 3HD1 LEU A 139      15.316  24.729  10.534  1.00 76.19           H
ATOM   1365  CD2 LEU A 139      12.356  24.773  12.248  1.00 61.59           C
ATOM   1366 1HD2 LEU A 139      12.847  24.441  13.163  1.00 61.59           H
ATOM   1367 2HD2 LEU A 139      11.395  24.267  12.148  1.00 61.59           H
ATOM   1368 3HD2 LEU A 139      12.197  25.850  12.290  1.00 61.59           H
ATOM   1369  N   CYS A 140      12.115  25.498   6.487  1.00 47.94           N
ATOM   1370  H   CYS A 140      12.650  26.316   6.741  1.00 47.94           H
ATOM   1371  CA  CYS A 140      11.338  25.573   5.249  1.00 45.04           C
ATOM   1372  HA  CYS A 140      10.291  25.383   5.485  1.00 45.04           H
ATOM   1373  C   CYS A 140      11.793  24.505   4.225  1.00 43.39           C
ATOM   1374  O   CYS A 140      10.970  23.721   3.750  1.00 43.25           O
ATOM   1375  CB  CYS A 140      11.439  26.991   4.670  1.00 51.30           C
ATOM   1376 1HB  CYS A 140      10.962  27.685   5.363  1.00 51.30           H
ATOM   1377 2HB  CYS A 140      12.490  27.272   4.601  1.00 51.30           H
ATOM   1378  SG  CYS A 140      10.675  27.197   3.026  1.00 59.60           S
ATOM   1379  N   LYS A 141      13.102  24.412   3.946  1.00 46.82           N
ATOM   1380  H   LYS A 141      13.747  25.068   4.363  1.00 46.82           H
ATOM   1381  CA  LYS A 141      13.677  23.409   3.045  1.00 48.70           C
ATOM   1382  HA  LYS A 141      13.231  23.539   2.059  1.00 48.70           H
ATOM   1383  C   LYS A 141      13.381  21.966   3.513  1.00 47.55           C
ATOM   1384  O   LYS A 141      12.980  21.132   2.702  1.00 41.87           O
ATOM   1385  CB  LYS A 141      15.195  23.621   2.918  1.00 46.54           C
ATOM   1386 1HB  LYS A 141      15.617  23.731   3.918  1.00 46.54           H
ATOM   1387 2HB  LYS A 141      15.633  22.742   2.447  1.00 46.54           H
ATOM   1388  CG  LYS A 141      15.545  24.845   2.057  1.00 50.52           C
ATOM   1389 1HG  LYS A 141      15.079  24.730   1.079  1.00 50.52           H
ATOM   1390 2HG  LYS A 141      15.143  25.738   2.536  1.00 50.52           H
ATOM   1391  CD  LYS A 141      17.069  24.989   1.895  1.00 56.71           C
ATOM   1392 1HD  LYS A 141      17.492  25.299   2.851  1.00 56.71           H
ATOM   1393 2HD  LYS A 141      17.484  24.015   1.634  1.00 56.71           H
ATOM   1394  CE  LYS A 141      17.474  26.002   0.812  1.00 57.81           C
ATOM   1395 1HE  LYS A 141      17.078  26.981   1.084  1.00 57.81           H
ATOM   1396 2HE  LYS A 141      18.562  26.070   0.786  1.00 57.81           H
ATOM   1397  NZ  LYS A 141      16.961  25.607  -0.520  1.00 55.81           N
ATOM   1398 1HZ  LYS A 141      17.496  26.028  -1.266  1.00 55.81           H
ATOM   1399 2HZ  LYS A 141      16.003  25.920  -0.574  1.00 55.81           H
ATOM   1400 3HZ  LYS A 141      16.993  24.601  -0.607  1.00 55.81           H
ATOM   1401  N   ILE A 142      13.538  21.696   4.810  1.00 45.82           N
ATOM   1402  H   ILE A 142      13.896  22.421   5.416  1.00 45.82           H
ATOM   1403  CA  ILE A 142      13.279  20.392   5.421  1.00 44.45           C
ATOM   1404  HA  ILE A 142      13.845  19.640   4.872  1.00 44.45           H
ATOM   1405  C   ILE A 142      11.778  20.023   5.312  1.00 42.99           C
ATOM   1406  O   ILE A 142      11.445  18.953   4.806  1.00 42.95           O
ATOM   1407  CB  ILE A 142      13.793  20.384   6.889  1.00 47.55           C
ATOM   1408  HB  ILE A 142      13.389  21.267   7.383  1.00 47.55           H
ATOM   1409  CG1 ILE A 142      15.334  20.460   6.926  1.00 49.83           C
ATOM   1410 1HG1 ILE A 142      15.732  19.500   6.598  1.00 49.83           H
ATOM   1411 2HG1 ILE A 142      15.656  21.222   6.216  1.00 49.83           H
ATOM   1412  CG2 ILE A 142      13.308  19.145   7.667  1.00 45.00           C
ATOM   1413 1HG2 ILE A 142      13.737  19.146   8.668  1.00 45.00           H
ATOM   1414 2HG2 ILE A 142      13.622  18.246   7.137  1.00 45.00           H
ATOM   1415 3HG2 ILE A 142      12.220  19.165   7.737  1.00 45.00           H
ATOM   1416  CD1 ILE A 142      15.929  20.831   8.291  1.00 49.99           C
ATOM   1417 1HD1 ILE A 142      17.002  20.979   8.175  1.00 49.99           H
ATOM   1418 2HD1 ILE A 142      15.747  20.033   9.011  1.00 49.99           H
ATOM   1419 3HD1 ILE A 142      15.470  21.753   8.647  1.00 49.99           H
ATOM   1420  N   VAL A 143      10.869  20.897   5.755  1.00 40.26           N
ATOM   1421  H   VAL A 143      11.172  21.783   6.134  1.00 40.26           H
ATOM   1422  CA  VAL A 143       9.434  20.598   5.868  1.00 39.82           C
ATOM   1423  HA  VAL A 143       9.351  19.588   6.270  1.00 39.82           H
ATOM   1424  C   VAL A 143       8.716  20.610   4.491  1.00 39.12           C
ATOM   1425  O   VAL A 143       7.749  19.867   4.326  1.00 40.68           O
ATOM   1426  CB  VAL A 143       8.760  21.522   6.910  1.00 44.86           C
ATOM   1427  HB  VAL A 143       8.935  22.555   6.608  1.00 44.86           H
ATOM   1428  CG1 VAL A 143       7.247  21.297   7.039  1.00 44.25           C
ATOM   1429 1HG1 VAL A 143       6.863  21.856   7.893  1.00 44.25           H
ATOM   1430 2HG1 VAL A 143       7.052  20.234   7.184  1.00 44.25           H
ATOM   1431 3HG1 VAL A 143       6.752  21.637   6.129  1.00 44.25           H
ATOM   1432  CG2 VAL A 143       9.352  21.295   8.313  1.00 42.80           C
ATOM   1433 1HG2 VAL A 143       8.895  21.998   9.009  1.00 42.80           H
ATOM   1434 2HG2 VAL A 143      10.430  21.451   8.293  1.00 42.80           H
ATOM   1435 3HG2 VAL A 143       9.137  20.275   8.632  1.00 42.80           H
ATOM   1436  N   ILE A 144       9.190  21.357   3.482  1.00 38.20           N
ATOM   1437  H   ILE A 144       9.945  22.011   3.632  1.00 38.20           H
ATOM   1438  CA  ILE A 144       8.767  21.161   2.088  1.00 37.51           C
ATOM   1439  HA  ILE A 144       7.678  21.134   2.069  1.00 37.51           H
ATOM   1440  C   ILE A 144       9.275  19.790   1.565  1.00 36.92           C
ATOM   1441  O   ILE A 144       8.491  19.036   0.994  1.00 38.64           O
ATOM   1442  CB  ILE A 144       9.193  22.340   1.169  1.00 45.46           C
ATOM   1443  HB  ILE A 144      10.225  22.592   1.415  1.00 45.46           H
ATOM   1444  CG1 ILE A 144       8.281  23.565   1.441  1.00 55.47           C
ATOM   1445 1HG1 ILE A 144       7.247  23.245   1.315  1.00 55.47           H
ATOM   1446 2HG1 ILE A 144       8.424  23.861   2.481  1.00 55.47           H
ATOM   1447  CG2 ILE A 144       9.144  21.949  -0.324  1.00 41.03           C
ATOM   1448 1HG2 ILE A 144       9.443  22.800  -0.937  1.00 41.03           H
ATOM   1449 2HG2 ILE A 144       8.127  21.655  -0.581  1.00 41.03           H
ATOM   1450 3HG2 ILE A 144       9.821  21.115  -0.505  1.00 41.03           H
ATOM   1451  CD1 ILE A 144       8.510  24.800   0.553  1.00 71.81           C
ATOM   1452 1HD1 ILE A 144       7.873  25.612   0.904  1.00 71.81           H
ATOM   1453 2HD1 ILE A 144       8.267  24.570  -0.485  1.00 71.81           H
ATOM   1454 3HD1 ILE A 144       9.555  25.102   0.623  1.00 71.81           H
ATOM   1455  N   SER A 145      10.550  19.437   1.765  1.00 41.49           N
ATOM   1456  H   SER A 145      11.193  20.054   2.242  1.00 41.49           H
ATOM   1457  CA  SER A 145      11.093  18.182   1.250  1.00 41.47           C
ATOM   1458  HA  SER A 145      10.943  18.176   0.170  1.00 41.47           H
ATOM   1459  C   SER A 145      10.366  16.952   1.838  1.00 37.02           C
ATOM   1460  O   SER A 145       9.946  16.086   1.073  1.00 40.57           O
ATOM   1461  CB  SER A 145      12.601  18.114   1.490  1.00 47.02           C
ATOM   1462 1HB  SER A 145      13.080  18.974   1.024  1.00 47.02           H
ATOM   1463 2HB  SER A 145      12.797  18.142   2.562  1.00 47.02           H
ATOM   1464  OG  SER A 145      13.135  16.927   0.954  1.00 52.17           O
ATOM   1465  HG  SER A 145      13.083  16.971  -0.004  1.00 52.17           H
ATOM   1466  N   ILE A 146      10.124  16.925   3.157  1.00 39.50           N
ATOM   1467  H   ILE A 146      10.492  17.668   3.733  1.00 39.50           H
ATOM   1468  CA  ILE A 146       9.380  15.866   3.854  1.00 38.64           C
ATOM   1469  HA  ILE A 146       9.909  14.927   3.692  1.00 38.64           H
ATOM   1470  C   ILE A 146       7.950  15.708   3.285  1.00 38.73           C
ATOM   1471  O   ILE A 146       7.512  14.574   3.087  1.00 33.92           O
ATOM   1472  CB  ILE A 146       9.362  16.143   5.385  1.00 42.12           C
ATOM   1473  HB  ILE A 146       9.107  17.194   5.524  1.00 42.12           H
ATOM   1474  CG1 ILE A 146      10.766  15.886   5.973  1.00 41.64           C
ATOM   1475 1HG1 ILE A 146      10.969  14.816   5.918  1.00 41.64           H
ATOM   1476 2HG1 ILE A 146      11.497  16.403   5.352  1.00 41.64           H
ATOM   1477  CG2 ILE A 146       8.312  15.303   6.147  1.00 40.43           C
ATOM   1478 1HG2 ILE A 146       8.350  15.549   7.208  1.00 40.43           H
ATOM   1479 2HG2 ILE A 146       8.537  14.245   6.011  1.00 40.43           H
ATOM   1480 3HG2 ILE A 146       7.315  15.515   5.759  1.00 40.43           H
ATOM   1481  CD1 ILE A 146      10.956  16.366   7.418  1.00 50.00           C
ATOM   1482 1HD1 ILE A 146      12.014  16.302   7.672  1.00 50.00           H
ATOM   1483 2HD1 ILE A 146      10.379  15.743   8.101  1.00 50.00           H
ATOM   1484 3HD1 ILE A 146      10.624  17.401   7.501  1.00 50.00           H
ATOM   1485  N   ASP A 147       7.246  16.807   3.005  1.00 37.12           N
ATOM   1486  H   ASP A 147       7.658  17.716   3.161  1.00 37.12           H
ATOM   1487  CA  ASP A 147       5.889  16.788   2.451  1.00 37.29           C
ATOM   1488  HA  ASP A 147       5.240  16.248   3.140  1.00 37.29           H
ATOM   1489  C   ASP A 147       5.852  16.053   1.091  1.00 38.62           C
ATOM   1490  O   ASP A 147       5.199  15.015   0.948  1.00 36.94           O
ATOM   1491  CB  ASP A 147       5.377  18.237   2.341  1.00 36.68           C
ATOM   1492 1HB  ASP A 147       5.454  18.709   3.320  1.00 36.68           H
ATOM   1493 2HB  ASP A 147       6.017  18.797   1.658  1.00 36.68           H
ATOM   1494  CG  ASP A 147       3.923  18.362   1.854  1.00 40.30           C
ATOM   1495  OD1 ASP A 147       3.098  17.486   2.206  1.00 38.20           O
ATOM   1496  OD2 ASP A 147       3.635  19.367   1.168  1.00 40.06           O
ATOM   1497  N   TYR A 148       6.629  16.531   0.115  1.00 33.20           N
ATOM   1498  H   TYR A 148       7.210  17.336   0.298  1.00 33.20           H
ATOM   1499  CA  TYR A 148       6.658  15.980  -1.235  1.00 31.34           C
ATOM   1500  HA  TYR A 148       5.636  15.950  -1.613  1.00 31.34           H
ATOM   1501  C   TYR A 148       7.213  14.535  -1.263  1.00 37.64           C
ATOM   1502  O   TYR A 148       6.647  13.689  -1.957  1.00 38.27           O
ATOM   1503  CB  TYR A 148       7.469  16.901  -2.160  1.00 32.20           C
ATOM   1504 1HB  TYR A 148       8.397  17.178  -1.660  1.00 32.20           H
ATOM   1505 2HB  TYR A 148       7.738  16.337  -3.053  1.00 32.20           H
ATOM   1506  CG  TYR A 148       6.763  18.184  -2.601  1.00 31.77           C
ATOM   1507  CD1 TYR A 148       6.499  19.218  -1.680  1.00 32.62           C
ATOM   1508  HD1 TYR A 148       6.760  19.098  -0.639  1.00 32.62           H
ATOM   1509  CD2 TYR A 148       6.378  18.349  -3.948  1.00 34.94           C
ATOM   1510  HD2 TYR A 148       6.558  17.562  -4.665  1.00 34.94           H
ATOM   1511  CE1 TYR A 148       5.874  20.412  -2.097  1.00 40.74           C
ATOM   1512  HE1 TYR A 148       5.655  21.187  -1.378  1.00 40.74           H
ATOM   1513  CE2 TYR A 148       5.752  19.538  -4.373  1.00 43.26           C
ATOM   1514  HE2 TYR A 148       5.450  19.658  -5.403  1.00 43.26           H
ATOM   1515  CZ  TYR A 148       5.506  20.574  -3.446  1.00 41.39           C
ATOM   1516  OH  TYR A 148       4.890  21.725  -3.850  1.00 39.52           O
ATOM   1517  HH  TYR A 148       4.444  21.631  -4.695  1.00 39.52           H
ATOM   1518  N   TYR A 149       8.266  14.217  -0.494  1.00 35.85           N
ATOM   1519  H   TYR A 149       8.707  14.925   0.076  1.00 35.85           H
ATOM   1520  CA  TYR A 149       8.844  12.871  -0.435  1.00 37.55           C
ATOM   1521  HA  TYR A 149       9.241  12.620  -1.418  1.00 37.55           H
ATOM   1522  C   TYR A 149       7.794  11.818  -0.049  1.00 38.10           C
ATOM   1523  O   TYR A 149       7.675  10.778  -0.699  1.00 36.32           O
ATOM   1524  CB  TYR A 149       9.983  12.795   0.603  1.00 33.32           C
ATOM   1525 1HB  TYR A 149      10.025  13.706   1.200  1.00 33.32           H
ATOM   1526 2HB  TYR A 149       9.764  12.008   1.326  1.00 33.32           H
ATOM   1527  CG  TYR A 149      11.359  12.539   0.007  1.00 43.06           C
ATOM   1528  CD1 TYR A 149      11.633  11.279  -0.556  1.00 40.48           C
ATOM   1529  HD1 TYR A 149      10.864  10.523  -0.606  1.00 40.48           H
ATOM   1530  CD2 TYR A 149      12.373  13.513   0.092  1.00 41.57           C
ATOM   1531  HD2 TYR A 149      12.172  14.476   0.538  1.00 41.57           H
ATOM   1532  CE1 TYR A 149      12.927  10.985  -1.016  1.00 39.96           C
ATOM   1533  HE1 TYR A 149      13.146  10.008  -1.420  1.00 39.96           H
ATOM   1534  CE2 TYR A 149      13.671  13.219  -0.364  1.00 42.24           C
ATOM   1535  HE2 TYR A 149      14.460  13.952  -0.277  1.00 42.24           H
ATOM   1536  CZ  TYR A 149      13.953  11.946  -0.905  1.00 43.41           C
ATOM   1537  OH  TYR A 149      15.216  11.644  -1.320  1.00 46.71           O
ATOM   1538  HH  TYR A 149      15.262  10.827  -1.822  1.00 46.71           H
ATOM   1539  N   ASN A 150       7.065  12.074   1.037  1.00 34.61           N
ATOM   1540  H   ASN A 150       7.180  12.961   1.507  1.00 34.61           H
ATOM   1541  CA  ASN A 150       6.188  11.093   1.654  1.00 33.44           C
ATOM   1542  HA  ASN A 150       6.635  10.107   1.520  1.00 33.44           H
ATOM   1543  C   ASN A 150       4.781  11.064   1.010  1.00 35.99           C
ATOM   1544  O   ASN A 150       4.131  10.019   1.049  1.00 39.73           O
ATOM   1545  CB  ASN A 150       6.167  11.359   3.159  1.00 31.56           C
ATOM   1546 1HB  ASN A 150       5.878  12.390   3.363  1.00 31.56           H
ATOM   1547 2HB  ASN A 150       5.423  10.702   3.610  1.00 31.56           H
ATOM   1548  CG  ASN A 150       7.532  11.079   3.763  1.00 41.16           C
ATOM   1549  OD1 ASN A 150       7.975   9.947   3.864  1.00 41.42           O
ATOM   1550  ND2 ASN A 150       8.275  12.094   4.123  1.00 35.91           N
ATOM   1551 1HD2 ASN A 150       9.208  11.921   4.471  1.00 35.91           H
ATOM   1552 2HD2 ASN A 150       7.970  13.040   3.944  1.00 35.91           H
ATOM   1553  N   MET A 151       4.376  12.147   0.336  1.00 32.39           N
ATOM   1554  H   MET A 151       4.922  12.995   0.386  1.00 32.39           H
ATOM   1555  CA  MET A 151       3.255  12.135  -0.602  1.00 31.58           C
ATOM   1556  HA  MET A 151       2.353  11.839  -0.066  1.00 31.58           H
ATOM   1557  C   MET A 151       3.510  11.105  -1.720  1.00 36.94           C
ATOM   1558  O   MET A 151       2.776  10.126  -1.835  1.00 33.47           O
ATOM   1559  CB  MET A 151       3.037  13.552  -1.159  1.00 30.72           C
ATOM   1560 1HB  MET A 151       2.846  14.233  -0.329  1.00 30.72           H
ATOM   1561 2HB  MET A 151       3.937  13.895  -1.670  1.00 30.72           H
ATOM   1562  CG  MET A 151       1.855  13.623  -2.138  1.00 30.96           C
ATOM   1563 1HG  MET A 151       2.120  13.098  -3.055  1.00 30.96           H
ATOM   1564 2HG  MET A 151       0.995  13.124  -1.690  1.00 30.96           H
ATOM   1565  SD  MET A 151       1.394  15.334  -2.551  1.00 39.03           S
ATOM   1566  CE  MET A 151       0.192  15.034  -3.870  1.00 51.80           C
ATOM   1567 1HE  MET A 151      -0.342  15.958  -4.092  1.00 51.80           H
ATOM   1568 2HE  MET A 151      -0.518  14.269  -3.556  1.00 51.80           H
ATOM   1569 3HE  MET A 151       0.719  14.696  -4.762  1.00 51.80           H
ATOM   1570  N   PHE A 152       4.598  11.261  -2.486  1.00 31.61           N
ATOM   1571  H   PHE A 152       5.204  12.058  -2.355  1.00 31.61           H
ATOM   1572  CA  PHE A 152       4.937  10.333  -3.559  1.00 34.82           C
ATOM   1573  HA  PHE A 152       4.082  10.279  -4.233  1.00 34.82           H
ATOM   1574  C   PHE A 152       5.210   8.902  -3.033  1.00 30.28           C
ATOM   1575  O   PHE A 152       4.619   7.957  -3.549  1.00 33.97           O
ATOM   1576  CB  PHE A 152       6.130  10.863  -4.367  1.00 30.42           C
ATOM   1577 1HB  PHE A 152       6.911  11.195  -3.683  1.00 30.42           H
ATOM   1578 2HB  PHE A 152       6.539  10.039  -4.951  1.00 30.42           H
ATOM   1579  CG  PHE A 152       5.796  12.009  -5.314  1.00 36.72           C
ATOM   1580  CD1 PHE A 152       4.901  11.794  -6.381  1.00 36.23           C
ATOM   1581  HD1 PHE A 152       4.439  10.827  -6.515  1.00 36.23           H
ATOM   1582  CD2 PHE A 152       6.402  13.269  -5.167  1.00 38.00           C
ATOM   1583  HD2 PHE A 152       7.109  13.429  -4.366  1.00 38.00           H
ATOM   1584  CE1 PHE A 152       4.611  12.832  -7.283  1.00 41.86           C
ATOM   1585  HE1 PHE A 152       3.926  12.665  -8.101  1.00 41.86           H
ATOM   1586  CE2 PHE A 152       6.093  14.314  -6.055  1.00 37.87           C
ATOM   1587  HE2 PHE A 152       6.554  15.281  -5.919  1.00 37.87           H
ATOM   1588  CZ  PHE A 152       5.202  14.093  -7.116  1.00 36.08           C
ATOM   1589  HZ  PHE A 152       4.987  14.893  -7.809  1.00 36.08           H
ATOM   1590  N   THR A 153       6.028   8.725  -1.987  1.00 29.43           N
ATOM   1591  H   THR A 153       6.534   9.509  -1.602  1.00 29.43           H
ATOM   1592  CA  THR A 153       6.435   7.392  -1.531  1.00 32.64           C
ATOM   1593  HA  THR A 153       6.847   6.871  -2.395  1.00 32.64           H
ATOM   1594  C   THR A 153       5.226   6.576  -1.018  1.00 40.17           C
ATOM   1595  O   THR A 153       5.106   5.397  -1.354  1.00 37.00           O
ATOM   1596  CB  THR A 153       7.543   7.427  -0.462  1.00 31.99           C
ATOM   1597  HB  THR A 153       7.110   7.778   0.475  1.00 31.99           H
ATOM   1598  OG1 THR A 153       8.619   8.270  -0.823  1.00 42.03           O
ATOM   1599  HG1 THR A 153       8.296   9.174  -0.851  1.00 42.03           H
ATOM   1600  CG2 THR A 153       8.184   6.054  -0.257  1.00 39.47           C
ATOM   1601 1HG2 THR A 153       8.946   6.133   0.518  1.00 39.47           H
ATOM   1602 2HG2 THR A 153       8.645   5.726  -1.189  1.00 39.47           H
ATOM   1603 3HG2 THR A 153       7.428   5.330   0.049  1.00 39.47           H
ATOM   1604  N   SER A 154       4.292   7.194  -0.278  1.00 32.83           N
ATOM   1605  H   SER A 154       4.382   8.177  -0.065  1.00 32.83           H
ATOM   1606  CA  SER A 154       3.062   6.537   0.185  1.00 32.13           C
ATOM   1607  HA  SER A 154       3.332   5.621   0.710  1.00 32.13           H
ATOM   1608  C   SER A 154       2.132   6.166  -0.985  1.00 35.52           C
ATOM   1609  O   SER A 154       1.738   5.006  -1.123  1.00 30.51           O
ATOM   1610  CB  SER A 154       2.319   7.430   1.179  1.00 30.48           C
ATOM   1611 1HB  SER A 154       2.984   7.680   2.006  1.00 30.48           H
ATOM   1612 2HB  SER A 154       2.005   8.345   0.676  1.00 30.48           H
ATOM   1613  OG  SER A 154       1.194   6.749   1.674  1.00 40.32           O
ATOM   1614  HG  SER A 154       0.874   7.206   2.456  1.00 40.32           H
ATOM   1615  N   ILE A 155       1.866   7.114  -1.890  1.00 29.67           N
ATOM   1616  H   ILE A 155       2.233   8.046  -1.759  1.00 29.67           H
ATOM   1617  CA  ILE A 155       0.995   6.906  -3.049  1.00 28.67           C
ATOM   1618  HA  ILE A 155       0.030   6.555  -2.684  1.00 28.67           H
ATOM   1619  C   ILE A 155       1.575   5.807  -3.975  1.00 31.40           C
ATOM   1620  O   ILE A 155       0.845   4.913  -4.405  1.00 30.86           O
ATOM   1621  CB  ILE A 155       0.749   8.260  -3.765  1.00 35.93           C
ATOM   1622  HB  ILE A 155       1.720   8.715  -3.960  1.00 35.93           H
ATOM   1623  CG1 ILE A 155      -0.072   9.202  -2.860  1.00 34.60           C
ATOM   1624 1HG1 ILE A 155      -1.072   8.784  -2.746  1.00 34.60           H
ATOM   1625 2HG1 ILE A 155       0.393   9.221  -1.874  1.00 34.60           H
ATOM   1626  CG2 ILE A 155       0.041   8.061  -5.115  1.00 31.50           C
ATOM   1627 1HG2 ILE A 155      -0.159   9.034  -5.565  1.00 31.50           H
ATOM   1628 2HG2 ILE A 155      -0.900   7.533  -4.958  1.00 31.50           H
ATOM   1629 3HG2 ILE A 155       0.679   7.477  -5.779  1.00 31.50           H
ATOM   1630  CD1 ILE A 155      -0.172  10.651  -3.353  1.00 40.15           C
ATOM   1631 1HD1 ILE A 155      -0.545  11.272  -2.539  1.00 40.15           H
ATOM   1632 2HD1 ILE A 155      -0.859  10.708  -4.198  1.00 40.15           H
ATOM   1633 3HD1 ILE A 155       0.812  11.005  -3.660  1.00 40.15           H
ATOM   1634  N   PHE A 156       2.887   5.794  -4.224  1.00 27.48           N
ATOM   1635  H   PHE A 156       3.469   6.545  -3.881  1.00 27.48           H
ATOM   1636  CA  PHE A 156       3.554   4.724  -4.963  1.00 34.73           C
ATOM   1637  HA  PHE A 156       3.028   4.578  -5.906  1.00 34.73           H
ATOM   1638  C   PHE A 156       3.538   3.372  -4.203  1.00 36.96           C
ATOM   1639  O   PHE A 156       3.423   2.328  -4.849  1.00 32.87           O
ATOM   1640  CB  PHE A 156       5.000   5.127  -5.286  1.00 35.29           C
ATOM   1641 1HB  PHE A 156       5.523   5.293  -4.345  1.00 35.29           H
ATOM   1642 2HB  PHE A 156       5.476   4.279  -5.778  1.00 35.29           H
ATOM   1643  CG  PHE A 156       5.220   6.364  -6.169  1.00 35.90           C
ATOM   1644  CD1 PHE A 156       4.231   6.853  -7.049  1.00 39.73           C
ATOM   1645  HD1 PHE A 156       3.263   6.379  -7.112  1.00 39.73           H
ATOM   1646  CD2 PHE A 156       6.466   7.015  -6.110  1.00 34.82           C
ATOM   1647  HD2 PHE A 156       7.223   6.651  -5.431  1.00 34.82           H
ATOM   1648  CE1 PHE A 156       4.494   7.986  -7.848  1.00 37.95           C
ATOM   1649  HE1 PHE A 156       3.730   8.371  -8.507  1.00 37.95           H
ATOM   1650  CE2 PHE A 156       6.724   8.145  -6.903  1.00 39.17           C
ATOM   1651  HE2 PHE A 156       7.676   8.649  -6.822  1.00 39.17           H
ATOM   1652  CZ  PHE A 156       5.740   8.629  -7.779  1.00 36.27           C
ATOM   1653  HZ  PHE A 156       5.941   9.504  -8.380  1.00 36.27           H
ATOM   1654  N   THR A 157       3.600   3.365  -2.867  1.00 36.14           N
ATOM   1655  H   THR A 157       3.709   4.234  -2.363  1.00 36.14           H
ATOM   1656  CA  THR A 157       3.504   2.146  -2.052  1.00 29.55           C
ATOM   1657  HA  THR A 157       4.214   1.424  -2.455  1.00 29.55           H
ATOM   1658  C   THR A 157       2.092   1.530  -2.139  1.00 36.33           C
ATOM   1659  O   THR A 157       1.976   0.363  -2.509  1.00 37.69           O
ATOM   1660  CB  THR A 157       3.921   2.379  -0.591  1.00 28.36           C
ATOM   1661  HB  THR A 157       3.280   3.149  -0.162  1.00 28.36           H
ATOM   1662  OG1 THR A 157       5.273   2.800  -0.530  1.00 31.50           O
ATOM   1663  HG1 THR A 157       5.302   3.734  -0.752  1.00 31.50           H
ATOM   1664  CG2 THR A 157       3.836   1.114   0.264  1.00 31.15           C
ATOM   1665 1HG2 THR A 157       4.207   1.344   1.262  1.00 31.15           H
ATOM   1666 2HG2 THR A 157       4.449   0.331  -0.181  1.00 31.15           H
ATOM   1667 3HG2 THR A 157       2.802   0.774   0.329  1.00 31.15           H
ATOM   1668  N   LEU A 158       1.010   2.286  -1.906  1.00 32.63           N
ATOM   1669  H   LEU A 158       1.106   3.248  -1.614  1.00 32.63           H
ATOM   1670  CA  LEU A 158      -0.351   1.760  -2.007  1.00 37.38           C
ATOM   1671  HA  LEU A 158      -0.372   0.849  -1.409  1.00 37.38           H
ATOM   1672  C   LEU A 158      -0.721   1.361  -3.465  1.00 34.87           C
ATOM   1673  O   LEU A 158      -1.462   0.397  -3.668  1.00 39.21           O
ATOM   1674  CB  LEU A 158      -1.376   2.719  -1.336  1.00 43.55           C
ATOM   1675 1HB  LEU A 158      -2.319   2.180  -1.246  1.00 43.55           H
ATOM   1676 2HB  LEU A 158      -1.034   2.901  -0.317  1.00 43.55           H
ATOM   1677  CG  LEU A 158      -1.643   4.074  -2.021  1.00 41.78           C
ATOM   1678  HG  LEU A 158      -0.732   4.389  -2.528  1.00 41.78           H
ATOM   1679  CD1 LEU A 158      -2.791   4.007  -3.034  1.00 34.21           C
ATOM   1680 1HD1 LEU A 158      -2.906   4.986  -3.500  1.00 34.21           H
ATOM   1681 2HD1 LEU A 158      -3.713   3.740  -2.518  1.00 34.21           H
ATOM   1682 3HD1 LEU A 158      -2.574   3.262  -3.800  1.00 34.21           H
ATOM   1683  CD2 LEU A 158      -2.004   5.139  -0.982  1.00 39.05           C
ATOM   1684 1HD2 LEU A 158      -2.233   6.079  -1.484  1.00 39.05           H
ATOM   1685 2HD2 LEU A 158      -1.157   5.281  -0.311  1.00 39.05           H
ATOM   1686 3HD2 LEU A 158      -2.872   4.813  -0.408  1.00 39.05           H
ATOM   1687  N   CYS A 159      -0.153   2.021  -4.482  1.00 35.03           N
ATOM   1688  H   CYS A 159       0.387   2.854  -4.298  1.00 35.03           H
ATOM   1689  CA  CYS A 159      -0.240   1.580  -5.872  1.00 34.02           C
ATOM   1690  HA  CYS A 159      -1.288   1.409  -6.121  1.00 34.02           H
ATOM   1691  C   CYS A 159       0.524   0.256  -6.111  1.00 29.94           C
ATOM   1692  O   CYS A 159      -0.006  -0.656  -6.743  1.00 37.46           O
ATOM   1693  CB  CYS A 159       0.289   2.678  -6.789  1.00 33.73           C
ATOM   1694 1HB  CYS A 159       1.268   3.004  -6.440  1.00 33.73           H
ATOM   1695 2HB  CYS A 159       0.377   2.293  -7.805  1.00 33.73           H
ATOM   1696  SG  CYS A 159      -0.876   4.059  -6.789  1.00 42.02           S
ATOM   1697  HG  CYS A 159      -0.525   4.542  -5.594  1.00 42.02           H
ATOM   1698  N   THR A 160       1.734   0.115  -5.563  1.00 35.02           N
ATOM   1699  H   THR A 160       2.137   0.884  -5.045  1.00 35.02           H
ATOM   1700  CA  THR A 160       2.527  -1.121  -5.615  1.00 39.51           C
ATOM   1701  HA  THR A 160       2.707  -1.374  -6.660  1.00 39.51           H
ATOM   1702  C   THR A 160       1.776  -2.287  -4.953  1.00 37.17           C
ATOM   1703  O   THR A 160       1.733  -3.375  -5.520  1.00 39.82           O
ATOM   1704  CB  THR A 160       3.894  -0.922  -4.949  1.00 37.94           C
ATOM   1705  HB  THR A 160       3.745  -0.527  -3.944  1.00 37.94           H
ATOM   1706  OG1 THR A 160       4.645   0.010  -5.711  1.00 35.71           O
ATOM   1707  HG1 THR A 160       4.320   0.889  -5.502  1.00 35.71           H
ATOM   1708  CG2 THR A 160       4.730  -2.194  -4.845  1.00 31.21           C
ATOM   1709 1HG2 THR A 160       5.677  -1.930  -4.375  1.00 31.21           H
ATOM   1710 2HG2 THR A 160       4.917  -2.601  -5.839  1.00 31.21           H
ATOM   1711 3HG2 THR A 160       4.217  -2.939  -4.237  1.00 31.21           H
ATOM   1712  N   MET A 161       1.110  -2.054  -3.818  1.00 35.47           N
ATOM   1713  H   MET A 161       1.209  -1.160  -3.360  1.00 35.47           H
ATOM   1714  CA  MET A 161       0.279  -3.054  -3.153  1.00 35.47           C
ATOM   1715  HA  MET A 161       0.903  -3.926  -2.957  1.00 35.47           H
ATOM   1716  C   MET A 161      -0.910  -3.517  -4.033  1.00 34.19           C
ATOM   1717  O   MET A 161      -1.282  -4.685  -3.947  1.00 35.82           O
ATOM   1718  CB  MET A 161      -0.207  -2.526  -1.792  1.00 40.25           C
ATOM   1719 1HB  MET A 161      -0.677  -1.550  -1.916  1.00 40.25           H
ATOM   1720 2HB  MET A 161      -0.945  -3.217  -1.384  1.00 40.25           H
ATOM   1721  CG  MET A 161       0.951  -2.392  -0.789  1.00 49.70           C
ATOM   1722 1HG  MET A 161       1.411  -3.370  -0.648  1.00 49.70           H
ATOM   1723 2HG  MET A 161       1.710  -1.735  -1.213  1.00 49.70           H
ATOM   1724  SD  MET A 161       0.477  -1.740   0.851  1.00 53.76           S
ATOM   1725  CE  MET A 161      -0.281  -3.217   1.581  1.00 66.13           C
ATOM   1726 1HE  MET A 161      -0.607  -2.987   2.596  1.00 66.13           H
ATOM   1727 2HE  MET A 161       0.449  -4.025   1.608  1.00 66.13           H
ATOM   1728 3HE  MET A 161      -1.140  -3.522   0.984  1.00 66.13           H
ATOM   1729  N   SER A 162      -1.458  -2.666  -4.913  1.00 28.80           N
ATOM   1730  H   SER A 162      -1.118  -1.716  -4.962  1.00 28.80           H
ATOM   1731  CA  SER A 162      -2.465  -3.052  -5.909  1.00 30.96           C
ATOM   1732  HA  SER A 162      -3.228  -3.643  -5.403  1.00 30.96           H
ATOM   1733  C   SER A 162      -1.870  -3.915  -7.044  1.00 27.50           C
ATOM   1734  O   SER A 162      -2.433  -4.957  -7.381  1.00 33.85           O
ATOM   1735  CB  SER A 162      -3.148  -1.812  -6.491  1.00 33.77           C
ATOM   1736 1HB  SER A 162      -3.547  -1.208  -5.677  1.00 33.77           H
ATOM   1737 2HB  SER A 162      -2.413  -1.223  -7.040  1.00 33.77           H
ATOM   1738  OG  SER A 162      -4.192  -2.168  -7.371  1.00 47.77           O
ATOM   1739  HG  SER A 162      -4.958  -2.415  -6.847  1.00 47.77           H
ATOM   1740  N   VAL A 163      -0.701  -3.539  -7.580  1.00 30.31           N
ATOM   1741  H   VAL A 163      -0.273  -2.677  -7.274  1.00 30.31           H
ATOM   1742  CA  VAL A 163       0.043  -4.307  -8.593  1.00 30.40           C
ATOM   1743  HA  VAL A 163      -0.603  -4.446  -9.460  1.00 30.40           H
ATOM   1744  C   VAL A 163       0.431  -5.702  -8.058  1.00 34.14           C
ATOM   1745  O   VAL A 163       0.277  -6.699  -8.756  1.00 37.21           O
ATOM   1746  CB  VAL A 163       1.295  -3.531  -9.060  1.00 31.52           C
ATOM   1747  HB  VAL A 163       1.878  -3.263  -8.179  1.00 31.52           H
ATOM   1748  CG1 VAL A 163       2.200  -4.339 -10.002  1.00 32.66           C
ATOM   1749 1HG1 VAL A 163       3.002  -3.701 -10.371  1.00 32.66           H
ATOM   1750 2HG1 VAL A 163       1.610  -4.706 -10.842  1.00 32.66           H
ATOM   1751 3HG1 VAL A 163       2.626  -5.183  -9.460  1.00 32.66           H
ATOM   1752  CG2 VAL A 163       0.907  -2.241  -9.794  1.00 26.59           C
ATOM   1753 1HG2 VAL A 163       1.810  -1.686 -10.050  1.00 26.59           H
ATOM   1754 2HG2 VAL A 163       0.274  -1.630  -9.150  1.00 26.59           H
ATOM   1755 3HG2 VAL A 163       0.365  -2.492 -10.705  1.00 26.59           H
ATOM   1756  N   ASP A 164       0.867  -5.785  -6.803  1.00 33.76           N
ATOM   1757  H   ASP A 164       1.013  -4.924  -6.296  1.00 33.76           H
ATOM   1758  CA  ASP A 164       1.184  -7.028  -6.091  1.00 30.01           C
ATOM   1759  HA  ASP A 164       1.958  -7.566  -6.638  1.00 30.01           H
ATOM   1760  C   ASP A 164      -0.038  -7.976  -5.961  1.00 34.12           C
ATOM   1761  O   ASP A 164       0.077  -9.172  -6.237  1.00 35.72           O
ATOM   1762  CB  ASP A 164       1.749  -6.617  -4.722  1.00 34.22           C
ATOM   1763 1HB  ASP A 164       2.747  -6.200  -4.858  1.00 34.22           H
ATOM   1764 2HB  ASP A 164       1.121  -5.831  -4.303  1.00 34.22           H
ATOM   1765  CG  ASP A 164       1.823  -7.779  -3.733  1.00 38.67           C
ATOM   1766  OD1 ASP A 164       2.824  -8.529  -3.729  1.00 41.22           O
ATOM   1767  OD2 ASP A 164       0.876  -7.931  -2.932  1.00 42.20           O
ATOM   1768  N   ARG A 165      -1.214  -7.441  -5.607  1.00 31.74           N
ATOM   1769  H   ARG A 165      -1.255  -6.456  -5.387  1.00 31.74           H
ATOM   1770  CA  ARG A 165      -2.480  -8.182  -5.503  1.00 36.70           C
ATOM   1771  HA  ARG A 165      -2.305  -9.083  -4.914  1.00 36.70           H
ATOM   1772  C   ARG A 165      -2.999  -8.624  -6.894  1.00 38.55           C
ATOM   1773  O   ARG A 165      -3.479  -9.747  -7.032  1.00 34.10           O
ATOM   1774  CB  ARG A 165      -3.510  -7.314  -4.757  1.00 37.46           C
ATOM   1775 1HB  ARG A 165      -3.546  -6.329  -5.221  1.00 37.46           H
ATOM   1776 2HB  ARG A 165      -4.498  -7.771  -4.822  1.00 37.46           H
ATOM   1777  CG  ARG A 165      -3.147  -7.142  -3.270  1.00 39.84           C
ATOM   1778 1HG  ARG A 165      -3.403  -8.049  -2.722  1.00 39.84           H
ATOM   1779 2HG  ARG A 165      -2.072  -6.990  -3.177  1.00 39.84           H
ATOM   1780  CD  ARG A 165      -3.874  -5.952  -2.626  1.00 47.40           C
ATOM   1781 1HD  ARG A 165      -3.695  -5.054  -3.217  1.00 47.40           H
ATOM   1782 2HD  ARG A 165      -4.941  -6.175  -2.619  1.00 47.40           H
ATOM   1783  NE  ARG A 165      -3.440  -5.693  -1.237  1.00 52.02           N
ATOM   1784  HE  ARG A 165      -2.528  -6.048  -0.988  1.00 52.02           H
ATOM   1785  CZ  ARG A 165      -4.221  -5.132  -0.306  1.00 56.13           C
ATOM   1786  NH1 ARG A 165      -5.378  -4.605  -0.579  1.00 47.41           N
ATOM   1787 1HH1 ARG A 165      -5.778  -4.694  -1.502  1.00 47.41           H
ATOM   1788 2HH1 ARG A 165      -5.918  -4.189   0.167  1.00 47.41           H
ATOM   1789  NH2 ARG A 165      -3.871  -5.065   0.943  1.00 58.79           N
ATOM   1790 1HH2 ARG A 165      -2.996  -5.460   1.258  1.00 58.79           H
ATOM   1791 2HH2 ARG A 165      -4.617  -4.900   1.603  1.00 58.79           H
ATOM   1792  N   TYR A 166      -2.816  -7.798  -7.928  1.00 35.25           N
ATOM   1793  H   TYR A 166      -2.448  -6.874  -7.754  1.00 35.25           H
ATOM   1794  CA  TYR A 166      -3.019  -8.179  -9.324  1.00 33.77           C
ATOM   1795  HA  TYR A 166      -4.051  -8.511  -9.441  1.00 33.77           H
ATOM   1796  C   TYR A 166      -2.098  -9.356  -9.732  1.00 28.93           C
ATOM   1797  O   TYR A 166      -2.594 -10.361 -10.235  1.00 36.35           O
ATOM   1798  CB  TYR A 166      -2.827  -6.953 -10.235  1.00 32.15           C
ATOM   1799 1HB  TYR A 166      -3.726  -6.339 -10.172  1.00 32.15           H
ATOM   1800 2HB  TYR A 166      -1.997  -6.350  -9.866  1.00 32.15           H
ATOM   1801  CG  TYR A 166      -2.569  -7.285 -11.700  1.00 32.95           C
ATOM   1802  CD1 TYR A 166      -3.636  -7.635 -12.547  1.00 33.23           C
ATOM   1803  HD1 TYR A 166      -4.651  -7.628 -12.178  1.00 33.23           H
ATOM   1804  CD2 TYR A 166      -1.249  -7.316 -12.193  1.00 34.57           C
ATOM   1805  HD2 TYR A 166      -0.425  -7.038 -11.552  1.00 34.57           H
ATOM   1806  CE1 TYR A 166      -3.384  -8.057 -13.866  1.00 37.25           C
ATOM   1807  HE1 TYR A 166      -4.199  -8.363 -14.504  1.00 37.25           H
ATOM   1808  CE2 TYR A 166      -0.985  -7.761 -13.502  1.00 31.86           C
ATOM   1809  HE2 TYR A 166       0.030  -7.823 -13.866  1.00 31.86           H
ATOM   1810  CZ  TYR A 166      -2.054  -8.151 -14.338  1.00 36.03           C
ATOM   1811  OH  TYR A 166      -1.812  -8.656 -15.582  1.00 44.80           O
ATOM   1812  HH  TYR A 166      -0.967  -9.107 -15.645  1.00 44.80           H
ATOM   1813  N   ILE A 167      -0.788  -9.281  -9.463  1.00 30.53           N
ATOM   1814  H   ILE A 167      -0.414  -8.435  -9.057  1.00 30.53           H
ATOM   1815  CA  ILE A 167       0.185 -10.334  -9.786  1.00 33.93           C
ATOM   1816  HA  ILE A 167       0.144 -10.508 -10.861  1.00 33.93           H
ATOM   1817  C   ILE A 167      -0.185 -11.659  -9.078  1.00 37.15           C
ATOM   1818  O   ILE A 167      -0.162 -12.710  -9.715  1.00 34.00           O
ATOM   1819  CB  ILE A 167       1.625  -9.862  -9.445  1.00 39.01           C
ATOM   1820  HB  ILE A 167       1.590  -9.370  -8.473  1.00 39.01           H
ATOM   1821  CG1 ILE A 167       2.086  -8.841 -10.507  1.00 38.10           C
ATOM   1822 1HG1 ILE A 167       2.263  -9.375 -11.441  1.00 38.10           H
ATOM   1823 2HG1 ILE A 167       1.276  -8.132 -10.675  1.00 38.10           H
ATOM   1824  CG2 ILE A 167       2.633 -11.026  -9.354  1.00 35.40           C
ATOM   1825 1HG2 ILE A 167       3.636 -10.631  -9.193  1.00 35.40           H
ATOM   1826 2HG2 ILE A 167       2.611 -11.595 -10.283  1.00 35.40           H
ATOM   1827 3HG2 ILE A 167       2.360 -11.675  -8.522  1.00 35.40           H
ATOM   1828  CD1 ILE A 167       3.328  -8.027 -10.132  1.00 35.60           C
ATOM   1829 1HD1 ILE A 167       3.489  -7.263 -10.893  1.00 35.60           H
ATOM   1830 2HD1 ILE A 167       4.204  -8.674 -10.075  1.00 35.60           H
ATOM   1831 3HD1 ILE A 167       3.165  -7.549  -9.166  1.00 35.60           H
ATOM   1832  N   ALA A 168      -0.594 -11.609  -7.807  1.00 34.16           N
ATOM   1833  H   ALA A 168      -0.576 -10.722  -7.323  1.00 34.16           H
ATOM   1834  CA  ALA A 168      -0.998 -12.779  -7.030  1.00 33.98           C
ATOM   1835  HA  ALA A 168      -0.135 -13.435  -6.912  1.00 33.98           H
ATOM   1836  C   ALA A 168      -2.131 -13.602  -7.688  1.00 36.35           C
ATOM   1837  O   ALA A 168      -2.139 -14.831  -7.588  1.00 39.08           O
ATOM   1838  CB  ALA A 168      -1.429 -12.287  -5.646  1.00 33.75           C
ATOM   1839 1HB  ALA A 168      -0.653 -11.641  -5.237  1.00 33.75           H
ATOM   1840 2HB  ALA A 168      -1.571 -13.146  -4.989  1.00 33.75           H
ATOM   1841 3HB  ALA A 168      -2.363 -11.731  -5.723  1.00 33.75           H
ATOM   1842  N   VAL A 169      -3.068 -12.926  -8.361  1.00 33.09           N
ATOM   1843  H   VAL A 169      -2.997 -11.919  -8.390  1.00 33.09           H
ATOM   1844  CA  VAL A 169      -4.269 -13.516  -8.964  1.00 33.26           C
ATOM   1845  HA  VAL A 169      -4.472 -14.470  -8.478  1.00 33.26           H
ATOM   1846  C   VAL A 169      -4.102 -13.764 -10.472  1.00 36.39           C
ATOM   1847  O   VAL A 169      -4.411 -14.854 -10.948  1.00 35.47           O
ATOM   1848  CB  VAL A 169      -5.479 -12.603  -8.687  1.00 37.14           C
ATOM   1849  HB  VAL A 169      -5.242 -11.599  -9.040  1.00 37.14           H
ATOM   1850  CG1 VAL A 169      -6.760 -13.060  -9.389  1.00 36.50           C
ATOM   1851 1HG1 VAL A 169      -7.575 -12.395  -9.102  1.00 36.50           H
ATOM   1852 2HG1 VAL A 169      -7.001 -14.080  -9.091  1.00 36.50           H
ATOM   1853 3HG1 VAL A 169      -6.620 -13.020 -10.469  1.00 36.50           H
ATOM   1854  CG2 VAL A 169      -5.757 -12.553  -7.182  1.00 35.69           C
ATOM   1855 1HG2 VAL A 169      -6.685 -12.013  -6.996  1.00 35.69           H
ATOM   1856 2HG2 VAL A 169      -4.933 -12.047  -6.678  1.00 35.69           H
ATOM   1857 3HG2 VAL A 169      -5.846 -13.571  -6.800  1.00 35.69           H
ATOM   1858  N   CYS A 170      -3.621 -12.779 -11.230  1.00 33.56           N
ATOM   1859  H   CYS A 170      -3.381 -11.898 -10.798  1.00 33.56           H
ATOM   1860  CA  CYS A 170      -3.501 -12.857 -12.685  1.00 38.11           C
ATOM   1861  HA  CYS A 170      -4.363 -13.411 -13.059  1.00 38.11           H
ATOM   1862  C   CYS A 170      -2.226 -13.604 -13.155  1.00 36.89           C
ATOM   1863  O   CYS A 170      -2.252 -14.195 -14.236  1.00 40.09           O
ATOM   1864  CB  CYS A 170      -3.596 -11.446 -13.266  1.00 34.39           C
ATOM   1865 1HB  CYS A 170      -2.855 -10.808 -12.785  1.00 34.39           H
ATOM   1866 2HB  CYS A 170      -3.391 -11.483 -14.336  1.00 34.39           H
ATOM   1867  SG  CYS A 170      -5.265 -10.789 -12.978  1.00 40.02           S
ATOM   1868  HG  CYS A 170      -5.840 -11.439 -13.995  1.00 40.02           H
ATOM   1869  N   HIS A 171      -1.165 -13.631 -12.338  1.00 32.66           N
ATOM   1870  H   HIS A 171      -1.227 -13.153 -11.450  1.00 32.66           H
ATOM   1871  CA  HIS A 171       0.126 -14.277 -12.634  1.00 33.10           C
ATOM   1872  HA  HIS A 171       0.002 -14.935 -13.494  1.00 33.10           H
ATOM   1873  C   HIS A 171       0.648 -15.162 -11.459  1.00 34.78           C
ATOM   1874  O   HIS A 171       1.769 -14.955 -10.980  1.00 36.09           O
ATOM   1875  CB  HIS A 171       1.158 -13.205 -13.022  1.00 39.44           C
ATOM   1876 1HB  HIS A 171       1.363 -12.584 -12.150  1.00 39.44           H
ATOM   1877 2HB  HIS A 171       2.076 -13.734 -13.278  1.00 39.44           H
ATOM   1878  CG  HIS A 171       0.787 -12.297 -14.183  1.00 44.90           C
ATOM   1879  ND1 HIS A 171       0.549 -12.675 -15.479  1.00 46.20           N
ATOM   1880  HD1 HIS A 171       0.535 -13.602 -15.881  1.00 46.20           H
ATOM   1881  CD2 HIS A 171       0.715 -10.932 -14.179  1.00 44.59           C
ATOM   1882  HD2 HIS A 171       0.890 -10.245 -13.364  1.00 44.59           H
ATOM   1883  CE1 HIS A 171       0.356 -11.589 -16.193  1.00 46.37           C
ATOM   1884  HE1 HIS A 171       0.181 -11.524 -17.257  1.00 46.37           H
ATOM   1885  NE2 HIS A 171       0.458 -10.493 -15.454  1.00 43.11           N
ATOM   1886  N   PRO A 172      -0.131 -16.144 -10.959  1.00 35.33           N
ATOM   1887  CA  PRO A 172       0.181 -16.879  -9.728  1.00 34.03           C
ATOM   1888  HA  PRO A 172       0.194 -16.174  -8.897  1.00 34.03           H
ATOM   1889  C   PRO A 172       1.534 -17.627  -9.737  1.00 42.17           C
ATOM   1890  O   PRO A 172       2.105 -17.825  -8.667  1.00 42.46           O
ATOM   1891  CB  PRO A 172      -0.996 -17.843  -9.525  1.00 32.29           C
ATOM   1892 1HB  PRO A 172      -0.688 -18.808  -9.122  1.00 32.29           H
ATOM   1893 2HB  PRO A 172      -1.742 -17.379  -8.880  1.00 32.29           H
ATOM   1894  CG  PRO A 172      -1.551 -18.016 -10.926  1.00 33.23           C
ATOM   1895 1HG  PRO A 172      -0.952 -18.742 -11.475  1.00 33.23           H
ATOM   1896 2HG  PRO A 172      -2.605 -18.294 -10.932  1.00 33.23           H
ATOM   1897  CD  PRO A 172      -1.370 -16.632 -11.514  1.00 37.37           C
ATOM   1898 1HD  PRO A 172      -1.298 -16.676 -12.601  1.00 37.37           H
ATOM   1899 2HD  PRO A 172      -2.194 -15.988 -11.208  1.00 37.37           H
ATOM   1900  N   VAL A 173       2.096 -18.019 -10.887  1.00 35.97           N
ATOM   1901  H   VAL A 173       1.619 -17.890 -11.768  1.00 35.97           H
ATOM   1902  CA  VAL A 173       3.449 -18.584 -10.951  1.00 38.72           C
ATOM   1903  HA  VAL A 173       3.555 -19.280 -10.119  1.00 38.72           H
ATOM   1904  C   VAL A 173       4.520 -17.479 -10.781  1.00 38.98           C
ATOM   1905  O   VAL A 173       5.397 -17.616  -9.930  1.00 40.23           O
ATOM   1906  CB  VAL A 173       3.669 -19.417 -12.229  1.00 45.97           C
ATOM   1907  HB  VAL A 173       3.481 -18.780 -13.093  1.00 45.97           H
ATOM   1908  CG1 VAL A 173       5.099 -19.965 -12.320  1.00 47.22           C
ATOM   1909 1HG1 VAL A 173       5.173 -20.620 -13.188  1.00 47.22           H
ATOM   1910 2HG1 VAL A 173       5.333 -20.529 -11.417  1.00 47.22           H
ATOM   1911 3HG1 VAL A 173       5.804 -19.140 -12.426  1.00 47.22           H
ATOM   1912  CG2 VAL A 173       2.708 -20.616 -12.256  1.00 45.55           C
ATOM   1913 1HG2 VAL A 173       2.892 -21.202 -13.157  1.00 45.55           H
ATOM   1914 2HG2 VAL A 173       1.676 -20.264 -12.256  1.00 45.55           H
ATOM   1915 3HG2 VAL A 173       2.881 -21.237 -11.377  1.00 45.55           H
ATOM   1916  N   LYS A 174       4.410 -16.344 -11.490  1.00 37.75           N
ATOM   1917  H   LYS A 174       3.639 -16.225 -12.131  1.00 37.75           H
ATOM   1918  CA  LYS A 174       5.310 -15.188 -11.337  1.00 41.25           C
ATOM   1919  HA  LYS A 174       6.329 -15.527 -11.519  1.00 41.25           H
ATOM   1920  C   LYS A 174       5.249 -14.593  -9.915  1.00 42.02           C
ATOM   1921  O   LYS A 174       6.263 -14.114  -9.411  1.00 40.81           O
ATOM   1922  CB  LYS A 174       4.980 -14.082 -12.360  1.00 45.68           C
ATOM   1923 1HB  LYS A 174       3.947 -13.769 -12.207  1.00 45.68           H
ATOM   1924 2HB  LYS A 174       5.620 -13.223 -12.157  1.00 45.68           H
ATOM   1925  CG  LYS A 174       5.200 -14.506 -13.821  1.00 60.42           C
ATOM   1926 1HG  LYS A 174       6.260 -14.711 -13.971  1.00 60.42           H
ATOM   1927 2HG  LYS A 174       4.631 -15.416 -14.012  1.00 60.42           H
ATOM   1928  CD  LYS A 174       4.750 -13.419 -14.803  1.00 66.87           C
ATOM   1929 1HD  LYS A 174       3.664 -13.333 -14.766  1.00 66.87           H
ATOM   1930 2HD  LYS A 174       5.195 -12.468 -14.510  1.00 66.87           H
ATOM   1931  CE  LYS A 174       5.184 -13.760 -16.234  1.00 70.70           C
ATOM   1932 1HE  LYS A 174       6.272 -13.741 -16.288  1.00 70.70           H
ATOM   1933 2HE  LYS A 174       4.853 -14.771 -16.472  1.00 70.70           H
ATOM   1934  NZ  LYS A 174       4.619 -12.795 -17.205  1.00 73.90           N
ATOM   1935 1HZ  LYS A 174       5.190 -12.796 -18.038  1.00 73.90           H
ATOM   1936 2HZ  LYS A 174       4.613 -11.870 -16.800  1.00 73.90           H
ATOM   1937 3HZ  LYS A 174       3.675 -13.066 -17.443  1.00 73.90           H
ATOM   1938  N   ALA A 175       4.100 -14.688  -9.243  1.00 36.08           N
ATOM   1939  H   ALA A 175       3.285 -15.025  -9.735  1.00 36.08           H
ATOM   1940  CA  ALA A 175       3.921 -14.278  -7.856  1.00 31.90           C
ATOM   1941  HA  ALA A 175       4.075 -13.200  -7.798  1.00 31.90           H
ATOM   1942  C   ALA A 175       4.930 -14.947  -6.887  1.00 34.40           C
ATOM   1943  O   ALA A 175       5.326 -14.325  -5.903  1.00 37.29           O
ATOM   1944  CB  ALA A 175       2.474 -14.570  -7.444  1.00 31.50           C
ATOM   1945 1HB  ALA A 175       1.791 -14.113  -8.160  1.00 31.50           H
ATOM   1946 2HB  ALA A 175       2.294 -14.154  -6.453  1.00 31.50           H
ATOM   1947 3HB  ALA A 175       2.310 -15.647  -7.422  1.00 31.50           H
ATOM   1948  N   LEU A 176       5.396 -16.165  -7.187  1.00 33.86           N
ATOM   1949  H   LEU A 176       5.075 -16.621  -8.029  1.00 33.86           H
ATOM   1950  CA  LEU A 176       6.387 -16.887  -6.385  1.00 37.50           C
ATOM   1951  HA  LEU A 176       6.043 -16.917  -5.351  1.00 37.50           H
ATOM   1952  C   LEU A 176       7.777 -16.210  -6.402  1.00 46.13           C
ATOM   1953  O   LEU A 176       8.412 -16.079  -5.352  1.00 42.85           O
ATOM   1954  CB  LEU A 176       6.507 -18.333  -6.916  1.00 33.54           C
ATOM   1955 1HB  LEU A 176       6.839 -18.288  -7.953  1.00 33.54           H
ATOM   1956 2HB  LEU A 176       7.295 -18.837  -6.357  1.00 33.54           H
ATOM   1957  CG  LEU A 176       5.217 -19.168  -6.836  1.00 38.83           C
ATOM   1958  HG  LEU A 176       4.411 -18.610  -7.313  1.00 38.83           H
ATOM   1959  CD1 LEU A 176       5.391 -20.481  -7.600  1.00 39.67           C
ATOM   1960 1HD1 LEU A 176       4.435 -21.002  -7.633  1.00 39.67           H
ATOM   1961 2HD1 LEU A 176       6.131 -21.109  -7.104  1.00 39.67           H
ATOM   1962 3HD1 LEU A 176       5.721 -20.263  -8.616  1.00 39.67           H
ATOM   1963  CD2 LEU A 176       4.823 -19.473  -5.388  1.00 34.89           C
ATOM   1964 1HD2 LEU A 176       3.962 -20.142  -5.383  1.00 34.89           H
ATOM   1965 2HD2 LEU A 176       4.566 -18.544  -4.880  1.00 34.89           H
ATOM   1966 3HD2 LEU A 176       5.657 -19.950  -4.872  1.00 34.89           H
ATOM   1967  N   ASP A 177       8.220 -15.754  -7.575  1.00 45.43           N
ATOM   1968  H   ASP A 177       7.643 -15.886  -8.394  1.00 45.43           H
ATOM   1969  CA  ASP A 177       9.422 -14.931  -7.746  1.00 43.87           C
ATOM   1970  HA  ASP A 177      10.249 -15.365  -7.184  1.00 43.87           H
ATOM   1971  C   ASP A 177       9.211 -13.486  -7.255  1.00 44.03           C
ATOM   1972  O   ASP A 177      10.165 -12.830  -6.841  1.00 45.83           O
ATOM   1973  CB  ASP A 177       9.810 -14.858  -9.232  1.00 51.38           C
ATOM   1974 1HB  ASP A 177       8.944 -14.526  -9.804  1.00 51.38           H
ATOM   1975 2HB  ASP A 177      10.578 -14.093  -9.343  1.00 51.38           H
ATOM   1976  CG  ASP A 177      10.333 -16.163  -9.860  1.00 66.86           C
ATOM   1977  OD1 ASP A 177      10.813 -17.075  -9.153  1.00 72.14           O
ATOM   1978  OD2 ASP A 177      10.365 -16.221 -11.111  1.00 67.38           O
ATOM   1979  N   PHE A 178       7.987 -12.960  -7.359  1.00 39.67           N
ATOM   1980  H   PHE A 178       7.268 -13.515  -7.802  1.00 39.67           H
ATOM   1981  CA  PHE A 178       7.698 -11.550  -7.130  1.00 36.59           C
ATOM   1982  HA  PHE A 178       8.543 -10.977  -7.510  1.00 36.59           H
ATOM   1983  C   PHE A 178       7.509 -11.189  -5.640  1.00 42.67           C
ATOM   1984  O   PHE A 178       8.111 -10.223  -5.171  1.00 41.21           O
ATOM   1985  CB  PHE A 178       6.474 -11.132  -7.956  1.00 39.40           C
ATOM   1986 1HB  PHE A 178       6.625 -11.428  -8.994  1.00 39.40           H
ATOM   1987 2HB  PHE A 178       5.591 -11.652  -7.583  1.00 39.40           H
ATOM   1988  CG  PHE A 178       6.222  -9.636  -7.903  1.00 50.00           C
ATOM   1989  CD1 PHE A 178       7.086  -8.771  -8.598  1.00 54.30           C
ATOM   1990  HD1 PHE A 178       7.888  -9.171  -9.201  1.00 54.30           H
ATOM   1991  CD2 PHE A 178       5.174  -9.101  -7.133  1.00 48.54           C
ATOM   1992  HD2 PHE A 178       4.496  -9.768  -6.622  1.00 48.54           H
ATOM   1993  CE1 PHE A 178       6.915  -7.381  -8.502  1.00 50.61           C
ATOM   1994  HE1 PHE A 178       7.582  -6.718  -9.033  1.00 50.61           H
ATOM   1995  CE2 PHE A 178       5.011  -7.710  -7.033  1.00 52.43           C
ATOM   1996  HE2 PHE A 178       4.209  -7.307  -6.431  1.00 52.43           H
ATOM   1997  CZ  PHE A 178       5.886  -6.848  -7.712  1.00 47.01           C
ATOM   1998  HZ  PHE A 178       5.761  -5.779  -7.623  1.00 47.01           H
ATOM   1999  N   ARG A 179       6.682 -11.936  -4.897  1.00 36.86           N
ATOM   2000  H   ARG A 179       6.282 -12.768  -5.308  1.00 36.86           H
ATOM   2001  CA  ARG A 179       6.158 -11.566  -3.566  1.00 35.56           C
ATOM   2002  HA  ARG A 179       6.066 -10.480  -3.548  1.00 35.56           H
ATOM   2003  C   ARG A 179       7.103 -11.968  -2.397  1.00 37.85           C
ATOM   2004  O   ARG A 179       6.652 -12.454  -1.360  1.00 45.57           O
ATOM   2005  CB  ARG A 179       4.730 -12.122  -3.384  1.00 38.55           C
ATOM   2006 1HB  ARG A 179       4.765 -13.211  -3.333  1.00 38.55           H
ATOM   2007 2HB  ARG A 179       4.326 -11.742  -2.446  1.00 38.55           H
ATOM   2008  CG  ARG A 179       3.774 -11.719  -4.525  1.00 40.42           C
ATOM   2009 1HG  ARG A 179       3.809 -10.639  -4.668  1.00 40.42           H
ATOM   2010 2HG  ARG A 179       4.095 -12.186  -5.456  1.00 40.42           H
ATOM   2011  CD  ARG A 179       2.326 -12.136  -4.233  1.00 40.38           C
ATOM   2012 1HD  ARG A 179       1.800 -12.256  -5.180  1.00 40.38           H
ATOM   2013 2HD  ARG A 179       2.326 -13.089  -3.705  1.00 40.38           H
ATOM   2014  NE  ARG A 179       1.623 -11.135  -3.417  1.00 35.37           N
ATOM   2015  HE  ARG A 179       2.007 -10.202  -3.466  1.00 35.37           H
ATOM   2016  CZ  ARG A 179       0.479 -11.361  -2.765  1.00 42.06           C
ATOM   2017  NH1 ARG A 179      -0.054 -12.541  -2.651  1.00 37.45           N
ATOM   2018 1HH1 ARG A 179       0.385 -13.361  -3.045  1.00 37.45           H
ATOM   2019 2HH1 ARG A 179      -0.979 -12.606  -2.252  1.00 37.45           H
ATOM   2020  NH2 ARG A 179      -0.178 -10.374  -2.240  1.00 39.24           N
ATOM   2021 1HH2 ARG A 179       0.174  -9.437  -2.373  1.00 39.24           H
ATOM   2022 2HH2 ARG A 179      -1.041 -10.523  -1.736  1.00 39.24           H
ATOM   2023  N   THR A 180       8.411 -11.808  -2.592  1.00 36.81           N
ATOM   2024  H   THR A 180       8.713 -11.355  -3.443  1.00 36.81           H
ATOM   2025  CA  THR A 180       9.461 -12.112  -1.609  1.00 39.33           C
ATOM   2026  HA  THR A 180       9.087 -12.931  -0.996  1.00 39.33           H
ATOM   2027  C   THR A 180       9.735 -10.909  -0.676  1.00 38.70           C
ATOM   2028  O   THR A 180       9.539  -9.758  -1.082  1.00 35.56           O
ATOM   2029  CB  THR A 180      10.777 -12.630  -2.255  1.00 44.70           C
ATOM   2030  HB  THR A 180      11.119 -13.481  -1.666  1.00 44.70           H
ATOM   2031  OG1 THR A 180      11.803 -11.650  -2.240  1.00 42.00           O
ATOM   2032  HG1 THR A 180      12.569 -12.021  -2.684  1.00 42.00           H
ATOM   2033  CG2 THR A 180      10.652 -13.084  -3.707  1.00 47.87           C
ATOM   2034 1HG2 THR A 180      11.589 -13.546  -4.018  1.00 47.87           H
ATOM   2035 2HG2 THR A 180      10.442 -12.223  -4.342  1.00 47.87           H
ATOM   2036 3HG2 THR A 180       9.842 -13.808  -3.796  1.00 47.87           H
ATOM   2037  N   PRO A 181      10.229 -11.120   0.558  1.00 40.61           N
ATOM   2038  CA  PRO A 181      10.559 -10.014   1.455  1.00 39.23           C
ATOM   2039  HA  PRO A 181       9.715  -9.327   1.511  1.00 39.23           H
ATOM   2040  C   PRO A 181      11.796  -9.213   0.992  1.00 42.47           C
ATOM   2041  O   PRO A 181      11.813  -7.987   1.111  1.00 36.97           O
ATOM   2042  CB  PRO A 181      10.752 -10.672   2.822  1.00 41.18           C
ATOM   2043 1HB  PRO A 181      11.517 -10.177   3.419  1.00 41.18           H
ATOM   2044 2HB  PRO A 181       9.796 -10.683   3.345  1.00 41.18           H
ATOM   2045  CG  PRO A 181      11.184 -12.092   2.499  1.00 43.69           C
ATOM   2046 1HG  PRO A 181      12.263 -12.128   2.347  1.00 43.69           H
ATOM   2047 2HG  PRO A 181      10.872 -12.795   3.272  1.00 43.69           H
ATOM   2048  CD  PRO A 181      10.465 -12.397   1.197  1.00 42.41           C
ATOM   2049 1HD  PRO A 181      11.092 -13.017   0.557  1.00 42.41           H
ATOM   2050 2HD  PRO A 181       9.512 -12.887   1.399  1.00 42.41           H
ATOM   2051  N   ARG A 182      12.802  -9.869   0.392  1.00 40.41           N
ATOM   2052  H   ARG A 182      12.737 -10.872   0.286  1.00 40.41           H
ATOM   2053  CA  ARG A 182      13.968  -9.225  -0.233  1.00 39.02           C
ATOM   2054  HA  ARG A 182      14.434  -8.565   0.498  1.00 39.02           H
ATOM   2055  C   ARG A 182      13.537  -8.362  -1.443  1.00 39.17           C
ATOM   2056  O   ARG A 182      14.090  -7.280  -1.640  1.00 38.52           O
ATOM   2057  CB  ARG A 182      14.992 -10.311  -0.619  1.00 46.89           C
ATOM   2058 1HB  ARG A 182      15.169 -10.951   0.246  1.00 46.89           H
ATOM   2059 2HB  ARG A 182      14.562 -10.925  -1.410  1.00 46.89           H
ATOM   2060  CG  ARG A 182      16.361  -9.784  -1.112  1.00 49.21           C
ATOM   2061 1HG  ARG A 182      16.224  -9.022  -1.880  1.00 49.21           H
ATOM   2062 2HG  ARG A 182      16.896  -9.343  -0.271  1.00 49.21           H
ATOM   2063  CD  ARG A 182      17.221 -10.919  -1.699  1.00 61.23           C
ATOM   2064 1HD  ARG A 182      17.392 -11.665  -0.922  1.00 61.23           H
ATOM   2065 2HD  ARG A 182      16.691 -11.404  -2.518  1.00 61.23           H
ATOM   2066  NE  ARG A 182      18.536 -10.462  -2.202  1.00 70.36           N
ATOM   2067  HE  ARG A 182      19.296 -10.591  -1.549  1.00 70.36           H
ATOM   2068  CZ  ARG A 182      18.769  -9.904  -3.398  1.00 68.95           C
ATOM   2069  NH1 ARG A 182      17.827  -9.680  -4.266  1.00 62.21           N
ATOM   2070 1HH1 ARG A 182      16.881  -9.993  -4.099  1.00 62.21           H
ATOM   2071 2HH1 ARG A 182      18.059  -9.210  -5.129  1.00 62.21           H
ATOM   2072  NH2 ARG A 182      19.963  -9.557  -3.776  1.00 72.71           N
ATOM   2073 1HH2 ARG A 182      20.782  -9.877  -3.280  1.00 72.71           H
ATOM   2074 2HH2 ARG A 182      20.065  -9.045  -4.641  1.00 72.71           H
ATOM   2075  N   ASN A 183      12.517  -8.788  -2.197  1.00 36.92           N
ATOM   2076  H   ASN A 183      12.119  -9.697  -2.012  1.00 36.92           H
ATOM   2077  CA  ASN A 183      11.874  -7.982  -3.234  1.00 41.23           C
ATOM   2078  HA  ASN A 183      12.643  -7.609  -3.910  1.00 41.23           H
ATOM   2079  C   ASN A 183      11.145  -6.767  -2.623  1.00 40.20           C
ATOM   2080  O   ASN A 183      11.400  -5.655  -3.066  1.00 35.89           O
ATOM   2081  CB  ASN A 183      10.886  -8.835  -4.051  1.00 36.80           C
ATOM   2082 1HB  ASN A 183      10.460  -9.629  -3.438  1.00 36.80           H
ATOM   2083 2HB  ASN A 183      10.051  -8.198  -4.346  1.00 36.80           H
ATOM   2084  CG  ASN A 183      11.508  -9.453  -5.304  1.00 51.14           C
ATOM   2085  OD1 ASN A 183      12.705  -9.653  -5.425  1.00 51.81           O
ATOM   2086  ND2 ASN A 183      10.684  -9.723  -6.284  1.00 45.86           N
ATOM   2087 1HD2 ASN A 183      11.046 -10.295  -7.034  1.00 45.86           H
ATOM   2088 2HD2 ASN A 183       9.698  -9.739  -6.068  1.00 45.86           H
ATOM   2089  N   ALA A 184      10.301  -6.946  -1.603  1.00 40.21           N
ATOM   2090  H   ALA A 184      10.071  -7.882  -1.300  1.00 40.21           H
ATOM   2091  CA  ALA A 184       9.553  -5.849  -0.994  1.00 38.93           C
ATOM   2092  HA  ALA A 184       8.914  -5.410  -1.760  1.00 38.93           H
ATOM   2093  C   ALA A 184      10.488  -4.726  -0.469  1.00 39.26           C
ATOM   2094  O   ALA A 184      10.227  -3.543  -0.696  1.00 40.27           O
ATOM   2095  CB  ALA A 184       8.649  -6.426   0.102  1.00 35.93           C
ATOM   2096 1HB  ALA A 184       8.001  -7.188  -0.332  1.00 35.93           H
ATOM   2097 2HB  ALA A 184       8.039  -5.625   0.520  1.00 35.93           H
ATOM   2098 3HB  ALA A 184       9.256  -6.870   0.891  1.00 35.93           H
ATOM   2099  N   LYS A 185      11.633  -5.089   0.131  1.00 36.41           N
ATOM   2100  H   LYS A 185      11.794  -6.067   0.322  1.00 36.41           H
ATOM   2101  CA  LYS A 185      12.696  -4.159   0.524  1.00 38.91           C
ATOM   2102  HA  LYS A 185      12.254  -3.410   1.182  1.00 38.91           H
ATOM   2103  C   LYS A 185      13.303  -3.400  -0.692  1.00 44.38           C
ATOM   2104  O   LYS A 185      13.396  -2.176  -0.631  1.00 39.25           O
ATOM   2105  CB  LYS A 185      13.780  -4.910   1.323  1.00 38.84           C
ATOM   2106 1HB  LYS A 185      14.073  -5.794   0.756  1.00 38.84           H
ATOM   2107 2HB  LYS A 185      14.647  -4.257   1.424  1.00 38.84           H
ATOM   2108  CG  LYS A 185      13.323  -5.341   2.726  1.00 51.01           C
ATOM   2109 1HG  LYS A 185      13.083  -4.449   3.305  1.00 51.01           H
ATOM   2110 2HG  LYS A 185      12.432  -5.961   2.629  1.00 51.01           H
ATOM   2111  CD  LYS A 185      14.417  -6.154   3.445  1.00 62.35           C
ATOM   2112 1HD  LYS A 185      14.695  -6.996   2.812  1.00 62.35           H
ATOM   2113 2HD  LYS A 185      15.284  -5.510   3.595  1.00 62.35           H
ATOM   2114  CE  LYS A 185      13.945  -6.706   4.799  1.00 78.25           C
ATOM   2115 1HE  LYS A 185      13.594  -5.877   5.413  1.00 78.25           H
ATOM   2116 2HE  LYS A 185      13.104  -7.378   4.630  1.00 78.25           H
ATOM   2117  NZ  LYS A 185      15.032  -7.436   5.500  1.00 87.36           N
ATOM   2118 1HZ  LYS A 185      14.635  -7.995   6.242  1.00 87.36           H
ATOM   2119 2HZ  LYS A 185      15.690  -6.776   5.889  1.00 87.36           H
ATOM   2120 3HZ  LYS A 185      15.507  -8.038   4.842  1.00 87.36           H
ATOM   2121  N   ILE A 186      13.641  -4.083  -1.795  1.00 38.40           N
ATOM   2122  H   ILE A 186      13.510  -5.085  -1.820  1.00 38.40           H
ATOM   2123  CA  ILE A 186      14.130  -3.469  -3.045  1.00 41.58           C
ATOM   2124  HA  ILE A 186      15.018  -2.882  -2.810  1.00 41.58           H
ATOM   2125  C   ILE A 186      13.068  -2.511  -3.630  1.00 41.00           C
ATOM   2126  O   ILE A 186      13.368  -1.362  -3.944  1.00 38.58           O
ATOM   2127  CB  ILE A 186      14.541  -4.557  -4.086  1.00 40.47           C
ATOM   2128  HB  ILE A 186      13.740  -5.297  -4.111  1.00 40.47           H
ATOM   2129  CG1 ILE A 186      15.838  -5.258  -3.636  1.00 44.84           C
ATOM   2130 1HG1 ILE A 186      16.665  -4.557  -3.751  1.00 44.84           H
ATOM   2131 2HG1 ILE A 186      15.749  -5.501  -2.577  1.00 44.84           H
ATOM   2132  CG2 ILE A 186      14.720  -4.026  -5.524  1.00 36.96           C
ATOM   2133 1HG2 ILE A 186      14.957  -4.859  -6.186  1.00 36.96           H
ATOM   2134 2HG2 ILE A 186      15.539  -3.306  -5.538  1.00 36.96           H
ATOM   2135 3HG2 ILE A 186      13.805  -3.541  -5.862  1.00 36.96           H
ATOM   2136  CD1 ILE A 186      16.167  -6.553  -4.385  1.00 41.00           C
ATOM   2137 1HD1 ILE A 186      16.977  -7.061  -3.863  1.00 41.00           H
ATOM   2138 2HD1 ILE A 186      16.476  -6.330  -5.407  1.00 41.00           H
ATOM   2139 3HD1 ILE A 186      15.286  -7.195  -4.403  1.00 41.00           H
ATOM   2140  N   VAL A 187      11.823  -2.967  -3.753  1.00 36.61           N
ATOM   2141  H   VAL A 187      11.632  -3.915  -3.464  1.00 36.61           H
ATOM   2142  CA  VAL A 187      10.724  -2.246  -4.403  1.00 39.38           C
ATOM   2143  HA  VAL A 187      11.060  -1.944  -5.395  1.00 39.38           H
ATOM   2144  C   VAL A 187      10.331  -0.976  -3.622  1.00 42.51           C
ATOM   2145  O   VAL A 187      10.081   0.060  -4.243  1.00 35.92           O
ATOM   2146  CB  VAL A 187       9.533  -3.204  -4.595  1.00 39.70           C
ATOM   2147  HB  VAL A 187       9.331  -3.701  -3.646  1.00 39.70           H
ATOM   2148  CG1 VAL A 187       8.264  -2.480  -5.044  1.00 33.48           C
ATOM   2149 1HG1 VAL A 187       7.490  -3.217  -5.259  1.00 33.48           H
ATOM   2150 2HG1 VAL A 187       8.472  -1.897  -5.941  1.00 33.48           H
ATOM   2151 3HG1 VAL A 187       7.923  -1.816  -4.249  1.00 33.48           H
ATOM   2152  CG2 VAL A 187       9.866  -4.259  -5.661  1.00 41.42           C
ATOM   2153 1HG2 VAL A 187       9.026  -4.947  -5.756  1.00 41.42           H
ATOM   2154 2HG2 VAL A 187      10.760  -4.813  -5.373  1.00 41.42           H
ATOM   2155 3HG2 VAL A 187      10.038  -3.761  -6.615  1.00 41.42           H
ATOM   2156  N   ASN A 188      10.352  -1.012  -2.286  1.00 33.47           N
ATOM   2157  H   ASN A 188      10.509  -1.889  -1.811  1.00 33.47           H
ATOM   2158  CA  ASN A 188      10.217   0.180  -1.454  1.00 38.81           C
ATOM   2159  HA  ASN A 188       9.239   0.629  -1.623  1.00 38.81           H
ATOM   2160  C   ASN A 188      11.290   1.233  -1.819  1.00 38.65           C
ATOM   2161  O   ASN A 188      10.960   2.383  -2.109  1.00 39.18           O
ATOM   2162  CB  ASN A 188      10.342  -0.208   0.029  1.00 32.78           C
ATOM   2163 1HB  ASN A 188      11.188  -0.885   0.151  1.00 32.78           H
ATOM   2164 2HB  ASN A 188      10.569   0.692   0.600  1.00 32.78           H
ATOM   2165  CG  ASN A 188       9.092  -0.866   0.620  1.00 33.24           C
ATOM   2166  OD1 ASN A 188       7.975  -0.702   0.163  1.00 37.65           O
ATOM   2167  ND2 ASN A 188       9.254  -1.555   1.723  1.00 37.05           N
ATOM   2168 1HD2 ASN A 188       8.445  -1.971   2.161  1.00 37.05           H
ATOM   2169 2HD2 ASN A 188      10.178  -1.739   2.088  1.00 37.05           H
ATOM   2170  N   VAL A 189      12.565   0.828  -1.861  1.00 36.58           N
ATOM   2171  H   VAL A 189      12.788  -0.133  -1.648  1.00 36.58           H
ATOM   2172  CA  VAL A 189      13.696   1.711  -2.167  1.00 37.30           C
ATOM   2173  HA  VAL A 189      13.622   2.575  -1.506  1.00 37.30           H
ATOM   2174  C   VAL A 189      13.640   2.231  -3.626  1.00 37.57           C
ATOM   2175  O   VAL A 189      13.872   3.416  -3.843  1.00 35.01           O
ATOM   2176  CB  VAL A 189      15.029   1.014  -1.822  1.00 43.19           C
ATOM   2177  HB  VAL A 189      15.027   0.026  -2.283  1.00 43.19           H
ATOM   2178  CG1 VAL A 189      16.257   1.790  -2.313  1.00 39.82           C
ATOM   2179 1HG1 VAL A 189      17.160   1.297  -1.953  1.00 39.82           H
ATOM   2180 2HG1 VAL A 189      16.224   2.810  -1.931  1.00 39.82           H
ATOM   2181 3HG1 VAL A 189      16.263   1.809  -3.403  1.00 39.82           H
ATOM   2182  CG2 VAL A 189      15.160   0.837  -0.301  1.00 39.82           C
ATOM   2183 1HG2 VAL A 189      16.089   0.310  -0.084  1.00 39.82           H
ATOM   2184 2HG2 VAL A 189      14.316   0.260   0.077  1.00 39.82           H
ATOM   2185 3HG2 VAL A 189      15.176   1.815   0.180  1.00 39.82           H
ATOM   2186  N   CYS A 190      13.233   1.424  -4.612  1.00 34.33           N
ATOM   2187  H   CYS A 190      13.076   0.445  -4.419  1.00 34.33           H
ATOM   2188  CA  CYS A 190      13.033   1.859  -5.998  1.00 34.82           C
ATOM   2189  HA  CYS A 190      13.969   2.271  -6.376  1.00 34.82           H
ATOM   2190  C   CYS A 190      11.952   2.963  -6.121  1.00 40.20           C
ATOM   2191  O   CYS A 190      12.152   3.959  -6.818  1.00 37.01           O
ATOM   2192  CB  CYS A 190      12.656   0.651  -6.862  1.00 35.54           C
ATOM   2193 1HB  CYS A 190      11.798   0.148  -6.415  1.00 35.54           H
ATOM   2194 2HB  CYS A 190      12.383   0.997  -7.858  1.00 35.54           H
ATOM   2195  SG  CYS A 190      14.043  -0.503  -7.004  1.00 41.55           S
ATOM   2196  HG  CYS A 190      14.454  -0.081  -8.203  1.00 41.55           H
ATOM   2197  N   ASN A 191      10.827   2.832  -5.411  1.00 32.76           N
ATOM   2198  H   ASN A 191      10.691   2.010  -4.840  1.00 32.76           H
ATOM   2199  CA  ASN A 191       9.781   3.850  -5.372  1.00 34.97           C
ATOM   2200  HA  ASN A 191       9.601   4.188  -6.392  1.00 34.97           H
ATOM   2201  C   ASN A 191      10.188   5.096  -4.537  1.00 38.08           C
ATOM   2202  O   ASN A 191       9.792   6.217  -4.862  1.00 37.26           O
ATOM   2203  CB  ASN A 191       8.479   3.208  -4.872  1.00 31.04           C
ATOM   2204 1HB  ASN A 191       8.668   2.609  -3.981  1.00 31.04           H
ATOM   2205 2HB  ASN A 191       7.775   3.995  -4.604  1.00 31.04           H
ATOM   2206  CG  ASN A 191       7.864   2.326  -5.952  1.00 38.93           C
ATOM   2207  OD1 ASN A 191       7.322   2.808  -6.933  1.00 42.78           O
ATOM   2208  ND2 ASN A 191       7.963   1.026  -5.836  1.00 35.56           N
ATOM   2209 1HD2 ASN A 191       7.518   0.437  -6.525  1.00 35.56           H
ATOM   2210 2HD2 ASN A 191       8.513   0.612  -5.097  1.00 35.56           H
ATOM   2211  N   TRP A 192      11.026   4.937  -3.511  1.00 33.83           N
ATOM   2212  H   TRP A 192      11.273   4.004  -3.211  1.00 33.83           H
ATOM   2213  CA  TRP A 192      11.627   6.050  -2.779  1.00 36.79           C
ATOM   2214  HA  TRP A 192      10.840   6.756  -2.514  1.00 36.79           H
ATOM   2215  C   TRP A 192      12.671   6.816  -3.633  1.00 44.90           C
ATOM   2216  O   TRP A 192      12.708   8.046  -3.603  1.00 38.01           O
ATOM   2217  CB  TRP A 192      12.207   5.518  -1.466  1.00 35.05           C
ATOM   2218 1HB  TRP A 192      11.414   5.009  -0.918  1.00 35.05           H
ATOM   2219 2HB  TRP A 192      12.971   4.775  -1.696  1.00 35.05           H
ATOM   2220  CG  TRP A 192      12.808   6.577  -0.583  1.00 45.30           C
ATOM   2221  CD1 TRP A 192      12.152   7.280   0.366  1.00 48.31           C
ATOM   2222  HD1 TRP A 192      11.115   7.189   0.651  1.00 48.31           H
ATOM   2223  CD2 TRP A 192      14.159   7.129  -0.610  1.00 46.40           C
ATOM   2224  NE1 TRP A 192      12.982   8.188   0.936  1.00 50.57           N
ATOM   2225  HE1 TRP A 192      12.700   8.843   1.651  1.00 50.57           H
ATOM   2226  CE2 TRP A 192      14.232   8.163   0.371  1.00 50.31           C
ATOM   2227  CE3 TRP A 192      15.322   6.874  -1.370  1.00 50.00           C
ATOM   2228  HE3 TRP A 192      15.307   6.088  -2.111  1.00 50.00           H
ATOM   2229  CZ2 TRP A 192      15.391   8.922   0.573  1.00 50.26           C
ATOM   2230  HZ2 TRP A 192      15.398   9.711   1.310  1.00 50.26           H
ATOM   2231  CZ3 TRP A 192      16.492   7.633  -1.173  1.00 58.63           C
ATOM   2232  HZ3 TRP A 192      17.365   7.424  -1.774  1.00 58.63           H
ATOM   2233  CH2 TRP A 192      16.526   8.657  -0.210  1.00 56.32           C
ATOM   2234  HH2 TRP A 192      17.422   9.244  -0.068  1.00 56.32           H
ATOM   2235  N   ILE A 193      13.447   6.133  -4.483  1.00 35.98           N
ATOM   2236  H   ILE A 193      13.446   5.123  -4.441  1.00 35.98           H
ATOM   2237  CA  ILE A 193      14.307   6.736  -5.514  1.00 37.96           C
ATOM   2238  HA  ILE A 193      14.969   7.456  -5.033  1.00 37.96           H
ATOM   2239  C   ILE A 193      13.443   7.506  -6.543  1.00 42.04           C
ATOM   2240  O   ILE A 193      13.728   8.666  -6.836  1.00 40.87           O
ATOM   2241  CB  ILE A 193      15.205   5.653  -6.178  1.00 37.67           C
ATOM   2242  HB  ILE A 193      14.569   4.800  -6.416  1.00 37.67           H
ATOM   2243  CG1 ILE A 193      16.301   5.191  -5.196  1.00 38.83           C
ATOM   2244 1HG1 ILE A 193      17.052   5.978  -5.124  1.00 38.83           H
ATOM   2245 2HG1 ILE A 193      15.849   5.063  -4.212  1.00 38.83           H
ATOM   2246  CG2 ILE A 193      15.851   6.139  -7.492  1.00 38.06           C
ATOM   2247 1HG2 ILE A 193      16.487   5.352  -7.898  1.00 38.06           H
ATOM   2248 2HG2 ILE A 193      16.454   7.023  -7.286  1.00 38.06           H
ATOM   2249 3HG2 ILE A 193      15.075   6.388  -8.216  1.00 38.06           H
ATOM   2250  CD1 ILE A 193      16.975   3.863  -5.570  1.00 45.19           C
ATOM   2251 1HD1 ILE A 193      17.652   3.578  -4.764  1.00 45.19           H
ATOM   2252 2HD1 ILE A 193      17.538   3.973  -6.497  1.00 45.19           H
ATOM   2253 3HD1 ILE A 193      16.214   3.092  -5.695  1.00 45.19           H
ATOM   2254  N   LEU A 194      12.339   6.919  -7.019  1.00 38.37           N
ATOM   2255  H   LEU A 194      12.163   5.947  -6.806  1.00 38.37           H
ATOM   2256  CA  LEU A 194      11.380   7.585  -7.901  1.00 45.61           C
ATOM   2257  HA  LEU A 194      11.917   7.903  -8.795  1.00 45.61           H
ATOM   2258  C   LEU A 194      10.769   8.854  -7.248  1.00 47.31           C
ATOM   2259  O   LEU A 194      10.593   9.868  -7.917  1.00 47.61           O
ATOM   2260  CB  LEU A 194      10.304   6.554  -8.315  1.00 38.86           C
ATOM   2261 1HB  LEU A 194      10.810   5.701  -8.768  1.00 38.86           H
ATOM   2262 2HB  LEU A 194       9.802   6.208  -7.412  1.00 38.86           H
ATOM   2263  CG  LEU A 194       9.226   7.064  -9.283  1.00 46.77           C
ATOM   2264  HG  LEU A 194       8.715   7.911  -8.825  1.00 46.77           H
ATOM   2265  CD1 LEU A 194       9.801   7.497 -10.629  1.00 43.05           C
ATOM   2266 1HD1 LEU A 194       8.983   7.774 -11.295  1.00 43.05           H
ATOM   2267 2HD1 LEU A 194      10.370   6.680 -11.072  1.00 43.05           H
ATOM   2268 3HD1 LEU A 194      10.455   8.356 -10.479  1.00 43.05           H
ATOM   2269  CD2 LEU A 194       8.208   5.951  -9.539  1.00 48.90           C
ATOM   2270 1HD2 LEU A 194       7.428   6.316 -10.206  1.00 48.90           H
ATOM   2271 2HD2 LEU A 194       7.763   5.640  -8.594  1.00 48.90           H
ATOM   2272 3HD2 LEU A 194       8.713   5.101 -10.000  1.00 48.90           H
ATOM   2273  N   SER A 195      10.514   8.826  -5.938  1.00 40.15           N
ATOM   2274  H   SER A 195      10.627   7.952  -5.444  1.00 40.15           H
ATOM   2275  CA  SER A 195      10.050   9.970  -5.143  1.00 43.64           C
ATOM   2276  HA  SER A 195       9.219  10.447  -5.665  1.00 43.64           H
ATOM   2277  C   SER A 195      11.151  11.030  -4.929  1.00 43.33           C
ATOM   2278  O   SER A 195      10.880  12.232  -4.962  1.00 41.40           O
ATOM   2279  CB  SER A 195       9.538   9.491  -3.785  1.00 36.06           C
ATOM   2280 1HB  SER A 195      10.367   9.073  -3.214  1.00 36.06           H
ATOM   2281 2HB  SER A 195       9.121  10.336  -3.238  1.00 36.06           H
ATOM   2282  OG  SER A 195       8.540   8.509  -3.960  1.00 44.98           O
ATOM   2283  HG  SER A 195       8.961   7.694  -4.242  1.00 44.98           H
ATOM   2284  N   SER A 196      12.408  10.600  -4.774  1.00 38.09           N
ATOM   2285  H   SER A 196      12.573   9.603  -4.745  1.00 38.09           H
ATOM   2286  CA  SER A 196      13.591  11.459  -4.621  1.00 41.59           C
ATOM   2287  HA  SER A 196      13.465  12.074  -3.730  1.00 41.59           H
ATOM   2288  C   SER A 196      13.794  12.388  -5.829  1.00 42.19           C
ATOM   2289  O   SER A 196      14.286  13.503  -5.661  1.00 46.33           O
ATOM   2290  CB  SER A 196      14.865  10.624  -4.448  1.00 43.43           C
ATOM   2291 1HB  SER A 196      15.028  10.035  -5.351  1.00 43.43           H
ATOM   2292 2HB  SER A 196      15.715  11.295  -4.324  1.00 43.43           H
ATOM   2293  OG  SER A 196      14.803   9.773  -3.329  1.00 45.74           O
ATOM   2294  HG  SER A 196      14.111   9.124  -3.474  1.00 45.74           H
ATOM   2295  N   ALA A 197      13.354  11.965  -7.020  1.00 42.37           N
ATOM   2296  H   ALA A 197      12.976  11.031  -7.085  1.00 42.37           H
ATOM   2297  CA  ALA A 197      13.407  12.740  -8.263  1.00 47.80           C
ATOM   2298  HA  ALA A 197      14.450  12.994  -8.455  1.00 47.80           H
ATOM   2299  C   ALA A 197      12.605  14.069  -8.227  1.00 49.56           C
ATOM   2300  O   ALA A 197      12.807  14.914  -9.095  1.00 50.31           O
ATOM   2301  CB  ALA A 197      12.923  11.837  -9.402  1.00 47.45           C
ATOM   2302 1HB  ALA A 197      13.448  10.883  -9.357  1.00 47.45           H
ATOM   2303 2HB  ALA A 197      13.128  12.321 -10.357  1.00 47.45           H
ATOM   2304 3HB  ALA A 197      11.850  11.667  -9.304  1.00 47.45           H
ATOM   2305  N   ILE A 198      11.737  14.276  -7.226  1.00 42.68           N
ATOM   2306  H   ILE A 198      11.559  13.520  -6.580  1.00 42.68           H
ATOM   2307  CA  ILE A 198      11.131  15.573  -6.892  1.00 48.64           C
ATOM   2308  HA  ILE A 198      11.580  16.333  -7.532  1.00 48.64           H
ATOM   2309  C   ILE A 198      11.442  15.966  -5.420  1.00 52.39           C
ATOM   2310  O   ILE A 198      11.740  17.131  -5.160  1.00 47.98           O
ATOM   2311  CB  ILE A 198       9.611  15.576  -7.221  1.00 50.56           C
ATOM   2312  HB  ILE A 198       9.164  14.719  -6.717  1.00 50.56           H
ATOM   2313  CG1 ILE A 198       9.388  15.433  -8.746  1.00 54.38           C
ATOM   2314 1HG1 ILE A 198       9.783  16.327  -9.230  1.00 54.38           H
ATOM   2315 2HG1 ILE A 198       9.961  14.573  -9.092  1.00 54.38           H
ATOM   2316  CG2 ILE A 198       8.933  16.861  -6.699  1.00 48.54           C
ATOM   2317 1HG2 ILE A 198       7.883  16.872  -6.992  1.00 48.54           H
ATOM   2318 2HG2 ILE A 198       9.440  17.725  -7.128  1.00 48.54           H
ATOM   2319 3HG2 ILE A 198       9.008  16.897  -5.612  1.00 48.54           H
ATOM   2320  CD1 ILE A 198       7.939  15.207  -9.198  1.00 56.06           C
ATOM   2321 1HD1 ILE A 198       7.933  15.032 -10.274  1.00 56.06           H
ATOM   2322 2HD1 ILE A 198       7.325  16.078  -8.968  1.00 56.06           H
ATOM   2323 3HD1 ILE A 198       7.537  14.334  -8.685  1.00 56.06           H
ATOM   2324  N   GLY A 199      11.457  15.009  -4.483  1.00 44.98           N
ATOM   2325  H   GLY A 199      11.209  14.066  -4.745  1.00 44.98           H
ATOM   2326  CA  GLY A 199      11.713  15.238  -3.052  1.00 43.62           C
ATOM   2327 1HA  GLY A 199      10.929  15.876  -2.643  1.00 43.62           H
ATOM   2328 2HA  GLY A 199      11.671  14.278  -2.539  1.00 43.62           H
ATOM   2329  C   GLY A 199      13.075  15.892  -2.728  1.00 47.58           C
ATOM   2330  O   GLY A 199      13.152  16.703  -1.801  1.00 53.22           O
ATOM   2331  N   LEU A 200      14.126  15.600  -3.509  1.00 46.67           N
ATOM   2332  H   LEU A 200      14.021  14.928  -4.255  1.00 46.67           H
ATOM   2333  CA  LEU A 200      15.418  16.285  -3.416  1.00 52.06           C
ATOM   2334  HA  LEU A 200      15.597  16.481  -2.359  1.00 52.06           H
ATOM   2335  C   LEU A 200      15.396  17.670  -4.135  1.00 51.35           C
ATOM   2336  O   LEU A 200      15.714  18.650  -3.459  1.00 42.98           O
ATOM   2337  CB  LEU A 200      16.571  15.372  -3.882  1.00 57.90           C
ATOM   2338 1HB  LEU A 200      16.358  15.043  -4.899  1.00 57.90           H
ATOM   2339 2HB  LEU A 200      17.490  15.958  -3.892  1.00 57.90           H
ATOM   2340  CG  LEU A 200      16.792  14.110  -3.029  1.00 62.45           C
ATOM   2341  HG  LEU A 200      15.850  13.566  -2.961  1.00 62.45           H
ATOM   2342  CD1 LEU A 200      17.823  13.206  -3.707  1.00 66.58           C
ATOM   2343 1HD1 LEU A 200      17.935  12.292  -3.123  1.00 66.58           H
ATOM   2344 2HD1 LEU A 200      18.783  13.718  -3.768  1.00 66.58           H
ATOM   2345 3HD1 LEU A 200      17.480  12.955  -4.711  1.00 66.58           H
ATOM   2346  CD2 LEU A 200      17.300  14.434  -1.622  1.00 66.77           C
ATOM   2347 1HD2 LEU A 200      17.482  13.497  -1.096  1.00 66.77           H
ATOM   2348 2HD2 LEU A 200      16.551  15.014  -1.082  1.00 66.77           H
ATOM   2349 3HD2 LEU A 200      18.227  15.003  -1.683  1.00 66.77           H
ATOM   2350  N   PRO A 201      14.975  17.821  -5.415  1.00 42.72           N
ATOM   2351  CA  PRO A 201      14.836  19.133  -6.053  1.00 45.63           C
ATOM   2352  HA  PRO A 201      15.836  19.515  -6.260  1.00 45.63           H
ATOM   2353  C   PRO A 201      14.072  20.184  -5.233  1.00 49.30           C
ATOM   2354  O   PRO A 201      14.553  21.311  -5.117  1.00 53.76           O
ATOM   2355  CB  PRO A 201      14.140  18.868  -7.387  1.00 43.87           C
ATOM   2356 1HB  PRO A 201      13.060  18.806  -7.253  1.00 43.87           H
ATOM   2357 2HB  PRO A 201      14.400  19.611  -8.140  1.00 43.87           H
ATOM   2358  CG  PRO A 201      14.706  17.517  -7.758  1.00 46.80           C
ATOM   2359 1HG  PRO A 201      14.042  16.969  -8.426  1.00 46.80           H
ATOM   2360 2HG  PRO A 201      15.695  17.636  -8.200  1.00 46.80           H
ATOM   2361  CD  PRO A 201      14.814  16.799  -6.426  1.00 42.90           C
ATOM   2362 1HD  PRO A 201      13.914  16.219  -6.221  1.00 42.90           H
ATOM   2363 2HD  PRO A 201      15.698  16.161  -6.448  1.00 42.90           H
ATOM   2364  N   VAL A 202      12.945  19.841  -4.595  1.00 41.26           N
ATOM   2365  H   VAL A 202      12.542  18.921  -4.696  1.00 41.26           H
ATOM   2366  CA  VAL A 202      12.206  20.804  -3.781  1.00 46.30           C
ATOM   2367  HA  VAL A 202      12.052  21.679  -4.412  1.00 46.30           H
ATOM   2368  C   VAL A 202      12.996  21.258  -2.529  1.00 50.30           C
ATOM   2369  O   VAL A 202      12.791  22.382  -2.089  1.00 51.45           O
ATOM   2370  CB  VAL A 202      10.783  20.340  -3.387  1.00 40.72           C
ATOM   2371  HB  VAL A 202      10.305  21.150  -2.838  1.00 40.72           H
ATOM   2372  CG1 VAL A 202       9.909  20.087  -4.621  1.00 36.87           C
ATOM   2373 1HG1 VAL A 202       8.899  19.838  -4.295  1.00 36.87           H
ATOM   2374 2HG1 VAL A 202      10.315  19.262  -5.207  1.00 36.87           H
ATOM   2375 3HG1 VAL A 202       9.881  20.989  -5.232  1.00 36.87           H
ATOM   2376  CG2 VAL A 202      10.775  19.120  -2.468  1.00 44.68           C
ATOM   2377 1HG2 VAL A 202       9.751  18.930  -2.148  1.00 44.68           H
ATOM   2378 2HG2 VAL A 202      11.398  19.318  -1.595  1.00 44.68           H
ATOM   2379 3HG2 VAL A 202      11.158  18.247  -2.997  1.00 44.68           H
ATOM   2380  N   MET A 203      13.941  20.470  -1.999  1.00 50.01           N
ATOM   2381  H   MET A 203      14.150  19.580  -2.427  1.00 50.01           H
ATOM   2382  CA  MET A 203      14.831  20.893  -0.908  1.00 56.63           C
ATOM   2383  HA  MET A 203      14.213  21.297  -0.107  1.00 56.63           H
ATOM   2384  C   MET A 203      15.809  22.007  -1.356  1.00 53.71           C
ATOM   2385  O   MET A 203      16.169  22.887  -0.571  1.00 52.82           O
ATOM   2386  CB  MET A 203      15.603  19.679  -0.361  1.00 64.51           C
ATOM   2387 1HB  MET A 203      14.941  18.815  -0.305  1.00 64.51           H
ATOM   2388 2HB  MET A 203      16.429  19.438  -1.029  1.00 64.51           H
ATOM   2389  CG  MET A 203      16.168  19.958   1.042  1.00 79.41           C
ATOM   2390 1HG  MET A 203      16.718  20.899   1.011  1.00 79.41           H
ATOM   2391 2HG  MET A 203      15.337  20.084   1.735  1.00 79.41           H
ATOM   2392  SD  MET A 203      17.281  18.669   1.714  1.00 93.94           S
ATOM   2393  CE  MET A 203      16.158  17.261   1.895  1.00 88.64           C
ATOM   2394 1HE  MET A 203      16.692  16.436   2.367  1.00 88.64           H
ATOM   2395 2HE  MET A 203      15.800  16.950   0.914  1.00 88.64           H
ATOM   2396 3HE  MET A 203      15.310  17.549   2.518  1.00 88.64           H
ATOM   2397  N   PHE A 204      16.210  22.007  -2.630  1.00 50.90           N
ATOM   2398  H   PHE A 204      15.897  21.263  -3.237  1.00 50.90           H
ATOM   2399  CA  PHE A 204      16.987  23.082  -3.249  1.00 49.90           C
ATOM   2400  HA  PHE A 204      17.748  23.424  -2.547  1.00 49.90           H
ATOM   2401  C   PHE A 204      16.100  24.292  -3.618  1.00 49.62           C
ATOM   2402  O   PHE A 204      16.419  25.419  -3.247  1.00 52.96           O
ATOM   2403  CB  PHE A 204      17.722  22.536  -4.476  1.00 58.38           C
ATOM   2404 1HB  PHE A 204      17.012  22.090  -5.173  1.00 58.38           H
ATOM   2405 2HB  PHE A 204      18.191  23.376  -4.988  1.00 58.38           H
ATOM   2406  CG  PHE A 204      18.788  21.509  -4.136  1.00 61.45           C
ATOM   2407  CD1 PHE A 204      20.033  21.928  -3.630  1.00 66.61           C
ATOM   2408  HD1 PHE A 204      20.243  22.979  -3.503  1.00 66.61           H
ATOM   2409  CD2 PHE A 204      18.527  20.135  -4.283  1.00 63.92           C
ATOM   2410  HD2 PHE A 204      17.574  19.815  -4.678  1.00 63.92           H
ATOM   2411  CE1 PHE A 204      21.005  20.979  -3.268  1.00 72.05           C
ATOM   2412  HE1 PHE A 204      21.961  21.298  -2.881  1.00 72.05           H
ATOM   2413  CE2 PHE A 204      19.490  19.186  -3.903  1.00 64.58           C
ATOM   2414  HE2 PHE A 204      19.269  18.133  -4.002  1.00 64.58           H
ATOM   2415  CZ  PHE A 204      20.726  19.609  -3.389  1.00 66.27           C
ATOM   2416  HZ  PHE A 204      21.458  18.875  -3.087  1.00 66.27           H
ATOM   2417  N   MET A 205      14.963  24.054  -4.275  1.00 41.16           N
ATOM   2418  H   MET A 205      14.756  23.104  -4.547  1.00 41.16           H
ATOM   2419  CA  MET A 205      14.037  25.088  -4.754  1.00 48.71           C
ATOM   2420  HA  MET A 205      14.599  25.825  -5.327  1.00 48.71           H
ATOM   2421  C   MET A 205      13.293  25.836  -3.623  1.00 49.31           C
ATOM   2422  O   MET A 205      12.899  26.983  -3.819  1.00 50.17           O
ATOM   2423  CB  MET A 205      13.008  24.435  -5.687  1.00 44.99           C
ATOM   2424 1HB  MET A 205      12.517  23.626  -5.147  1.00 44.99           H
ATOM   2425 2HB  MET A 205      12.250  25.169  -5.960  1.00 44.99           H
ATOM   2426  CG  MET A 205      13.626  23.864  -6.975  1.00 58.86           C
ATOM   2427 1HG  MET A 205      13.856  24.687  -7.651  1.00 58.86           H
ATOM   2428 2HG  MET A 205      14.563  23.364  -6.732  1.00 58.86           H
ATOM   2429  SD  MET A 205      12.552  22.677  -7.856  1.00 63.02           S
ATOM   2430  CE  MET A 205      11.230  23.791  -8.392  1.00 68.95           C
ATOM   2431 1HE  MET A 205      10.515  23.233  -8.997  1.00 68.95           H
ATOM   2432 2HE  MET A 205      11.658  24.598  -8.987  1.00 68.95           H
ATOM   2433 3HE  MET A 205      10.722  24.209  -7.523  1.00 68.95           H
ATOM   2434  N   ALA A 206      13.076  25.207  -2.464  1.00 39.97           N
ATOM   2435  H   ALA A 206      13.337  24.235  -2.382  1.00 39.97           H
ATOM   2436  CA  ALA A 206      12.429  25.816  -1.299  1.00 46.95           C
ATOM   2437  HA  ALA A 206      11.476  26.245  -1.608  1.00 46.95           H
ATOM   2438  C   ALA A 206      13.280  26.930  -0.665  1.00 51.63           C
ATOM   2439  O   ALA A 206      14.471  26.743  -0.420  1.00 55.63           O
ATOM   2440  CB  ALA A 206      12.154  24.722  -0.264  1.00 37.78           C
ATOM   2441 1HB  ALA A 206      11.388  24.048  -0.648  1.00 37.78           H
ATOM   2442 2HB  ALA A 206      11.808  25.175   0.665  1.00 37.78           H
ATOM   2443 3HB  ALA A 206      13.070  24.163  -0.077  1.00 37.78           H
ATOM   2444  N   THR A 207      12.667  28.058  -0.314  1.00 53.48           N
ATOM   2445  H   THR A 207      11.715  28.213  -0.616  1.00 53.48           H
ATOM   2446  CA  THR A 207      13.294  29.140   0.453  1.00 54.00           C
ATOM   2447  HA  THR A 207      13.900  28.680   1.235  1.00 54.00           H
ATOM   2448  C   THR A 207      12.243  30.042   1.116  1.00 52.23           C
ATOM   2449  O   THR A 207      11.126  30.167   0.615  1.00 55.37           O
ATOM   2450  CB  THR A 207      14.234  29.961  -0.451  1.00 60.06           C
ATOM   2451  HB  THR A 207      14.934  29.278  -0.932  1.00 60.06           H
ATOM   2452  OG1 THR A 207      14.970  30.889   0.315  1.00 69.31           O
ATOM   2453  HG1 THR A 207      15.316  30.438   1.089  1.00 69.31           H
ATOM   2454  CG2 THR A 207      13.512  30.773  -1.529  1.00 51.07           C
ATOM   2455 1HG2 THR A 207      14.251  31.206  -2.203  1.00 51.07           H
ATOM   2456 2HG2 THR A 207      12.929  31.570  -1.068  1.00 51.07           H
ATOM   2457 3HG2 THR A 207      12.849  30.115  -2.090  1.00 51.07           H
ATOM   2458  N   THR A 208      12.576  30.690   2.232  1.00 60.05           N
ATOM   2459  H   THR A 208      13.505  30.584   2.615  1.00 60.05           H
ATOM   2460  CA  THR A 208      11.766  31.786   2.780  1.00 61.26           C
ATOM   2461  HA  THR A 208      10.715  31.549   2.613  1.00 61.26           H
ATOM   2462  C   THR A 208      12.086  33.109   2.066  1.00 63.88           C
ATOM   2463  O   THR A 208      13.243  33.533   2.010  1.00 78.15           O
ATOM   2464  CB  THR A 208      11.939  31.927   4.299  1.00 61.63           C
ATOM   2465  HB  THR A 208      11.459  32.851   4.623  1.00 61.63           H
ATOM   2466  OG1 THR A 208      13.292  31.950   4.701  1.00 58.74           O
ATOM   2467  HG1 THR A 208      13.623  32.845   4.597  1.00 58.74           H
ATOM   2468  CG2 THR A 208      11.282  30.766   5.034  1.00 54.71           C
ATOM   2469 1HG2 THR A 208      11.417  30.906   6.106  1.00 54.71           H
ATOM   2470 2HG2 THR A 208      11.742  29.826   4.729  1.00 54.71           H
ATOM   2471 3HG2 THR A 208      10.217  30.743   4.801  1.00 54.71           H
ATOM   2472  N   LYS A 209      11.053  33.789   1.551  1.00 61.86           N
ATOM   2473  H   LYS A 209      10.131  33.378   1.588  1.00 61.86           H
ATOM   2474  CA  LYS A 209      11.141  35.141   0.982  1.00 74.00           C
ATOM   2475  HA  LYS A 209      12.130  35.531   1.220  1.00 74.00           H
ATOM   2476  C   LYS A 209      10.088  36.083   1.592  1.00 80.79           C
ATOM   2477  O   LYS A 209       8.980  35.659   1.917  1.00 76.57           O
ATOM   2478  CB  LYS A 209      11.050  35.112  -0.567  1.00 76.15           C
ATOM   2479 1HB  LYS A 209      11.396  36.076  -0.939  1.00 76.15           H
ATOM   2480 2HB  LYS A 209      11.740  34.348  -0.926  1.00 76.15           H
ATOM   2481  CG  LYS A 209       9.642  34.838  -1.131  1.00 78.90           C
ATOM   2482 1HG  LYS A 209       9.330  33.843  -0.814  1.00 78.90           H
ATOM   2483 2HG  LYS A 209       8.953  35.571  -0.711  1.00 78.90           H
ATOM   2484  CD  LYS A 209       9.547  34.942  -2.666  1.00 80.46           C
ATOM   2485 1HD  LYS A 209      10.225  34.209  -3.104  1.00 80.46           H
ATOM   2486 2HD  LYS A 209       8.527  34.702  -2.966  1.00 80.46           H
ATOM   2487  CE  LYS A 209       9.903  36.353  -3.168  1.00 92.30           C
ATOM   2488 1HE  LYS A 209       9.323  37.080  -2.599  1.00 92.30           H
ATOM   2489 2HE  LYS A 209      10.960  36.535  -2.972  1.00 92.30           H
ATOM   2490  NZ  LYS A 209       9.633  36.522  -4.615  1.00 96.81           N
ATOM   2491 1HZ  LYS A 209      10.057  37.385  -4.923  1.00 96.81           H
ATOM   2492 2HZ  LYS A 209       8.636  36.560  -4.773  1.00 96.81           H
ATOM   2493 3HZ  LYS A 209      10.027  35.749  -5.132  1.00 96.81           H
ATOM   2494  N   TYR A 210      10.416  37.368   1.670  1.00 83.61           N
ATOM   2495  H   TYR A 210      11.325  37.658   1.341  1.00 83.61           H
ATOM   2496  CA  TYR A 210       9.431  38.413   1.920  1.00 91.20           C
ATOM   2497  HA  TYR A 210       8.834  38.122   2.785  1.00 91.20           H
ATOM   2498  C   TYR A 210       8.488  38.576   0.714  1.00 92.18           C
ATOM   2499  O   TYR A 210       8.902  38.569  -0.451  1.00 92.79           O
ATOM   2500  CB  TYR A 210      10.105  39.752   2.244  1.00 96.10           C
ATOM   2501 1HB  TYR A 210      10.634  40.090   1.354  1.00 96.10           H
ATOM   2502 2HB  TYR A 210       9.324  40.483   2.453  1.00 96.10           H
ATOM   2503  CG  TYR A 210      11.083  39.741   3.414  1.00106.77           C
ATOM   2504  CD1 TYR A 210      10.616  39.485   4.716  1.00114.30           C
ATOM   2505  HD1 TYR A 210       9.570  39.281   4.891  1.00114.30           H
ATOM   2506  CD2 TYR A 210      12.441  40.053   3.204  1.00109.50           C
ATOM   2507  HD2 TYR A 210      12.806  40.268   2.211  1.00109.50           H
ATOM   2508  CE1 TYR A 210      11.503  39.530   5.807  1.00120.46           C
ATOM   2509  HE1 TYR A 210      11.143  39.340   6.807  1.00120.46           H
ATOM   2510  CE2 TYR A 210      13.326  40.128   4.296  1.00115.42           C
ATOM   2511  HE2 TYR A 210      14.359  40.401   4.140  1.00115.42           H
ATOM   2512  CZ  TYR A 210      12.856  39.875   5.602  1.00122.00           C
ATOM   2513  OH  TYR A 210      13.685  40.046   6.666  1.00128.00           O
ATOM   2514  HH  TYR A 210      14.329  40.747   6.537  1.00128.00           H
ATOM   2515  N   ARG A 211       7.208  38.761   1.026  1.00 90.65           N
ATOM   2516  H   ARG A 211       6.968  38.668   2.002  1.00 90.65           H
ATOM   2517  CA  ARG A 211       6.097  39.000   0.098  1.00 95.11           C
ATOM   2518  HA  ARG A 211       6.449  39.566  -0.764  1.00 95.11           H
ATOM   2519  C   ARG A 211       5.057  39.830   0.850  1.00104.28           C
ATOM   2520  O   ARG A 211       4.368  39.318   1.726  1.00109.68           O
ATOM   2521  CB  ARG A 211       5.562  37.630  -0.363  1.00101.43           C
ATOM   2522 1HB  ARG A 211       6.294  37.165  -1.024  1.00101.43           H
ATOM   2523 2HB  ARG A 211       5.460  36.988   0.511  1.00101.43           H
ATOM   2524  CG  ARG A 211       4.205  37.676  -1.095  1.00107.03           C
ATOM   2525 1HG  ARG A 211       3.868  36.656  -1.280  1.00107.03           H
ATOM   2526 2HG  ARG A 211       3.459  38.166  -0.469  1.00107.03           H
ATOM   2527  CD  ARG A 211       4.315  38.421  -2.426  1.00113.27           C
ATOM   2528 1HD  ARG A 211       4.883  39.343  -2.300  1.00113.27           H
ATOM   2529 2HD  ARG A 211       4.844  37.771  -3.124  1.00113.27           H
ATOM   2530  NE  ARG A 211       2.993  38.744  -2.980  1.00120.37           N
ATOM   2531  HE  ARG A 211       2.209  38.617  -2.355  1.00120.37           H
ATOM   2532  CZ  ARG A 211       2.806  39.218  -4.214  1.00120.52           C
ATOM   2533  NH1 ARG A 211       3.765  39.396  -5.077  1.00117.65           N
ATOM   2534 1HH1 ARG A 211       4.718  39.155  -4.845  1.00117.65           H
ATOM   2535 2HH1 ARG A 211       3.548  39.781  -5.985  1.00117.65           H
ATOM   2536  NH2 ARG A 211       1.605  39.535  -4.580  1.00122.28           N
ATOM   2537 1HH2 ARG A 211       0.836  39.255  -3.988  1.00122.28           H
ATOM   2538 2HH2 ARG A 211       1.449  39.708  -5.562  1.00122.28           H
ATOM   2539  N   GLN A 212       4.963  41.117   0.523  1.00100.09           N
ATOM   2540  H   GLN A 212       5.557  41.468  -0.214  1.00100.09           H
ATOM   2541  CA  GLN A 212       4.120  42.108   1.207  1.00100.97           C
ATOM   2542  HA  GLN A 212       4.363  43.073   0.763  1.00100.97           H
ATOM   2543  C   GLN A 212       4.427  42.219   2.733  1.00106.86           C
ATOM   2544  O   GLN A 212       3.523  42.320   3.564  1.00103.67           O
ATOM   2545  CB  GLN A 212       2.630  41.851   0.916  1.00101.41           C
ATOM   2546 1HB  GLN A 212       2.335  40.905   1.372  1.00101.41           H
ATOM   2547 2HB  GLN A 212       2.044  42.645   1.380  1.00101.41           H
ATOM   2548  CG  GLN A 212       2.278  41.799  -0.584  1.00103.31           C
ATOM   2549 1HG  GLN A 212       2.324  42.810  -0.988  1.00103.31           H
ATOM   2550 2HG  GLN A 212       2.995  41.180  -1.124  1.00103.31           H
ATOM   2551  CD  GLN A 212       0.874  41.238  -0.790  1.00105.89           C
ATOM   2552  OE1 GLN A 212       0.698  40.118  -1.251  1.00111.06           O
ATOM   2553  NE2 GLN A 212      -0.158  41.961  -0.424  1.00102.10           N
ATOM   2554 1HE2 GLN A 212      -1.073  41.537  -0.379  1.00102.10           H
ATOM   2555 2HE2 GLN A 212      -0.021  42.905  -0.094  1.00102.10           H
ATOM   2556  N   GLY A 213       5.712  42.175   3.098  1.00112.07           N
ATOM   2557  H   GLY A 213       6.408  42.114   2.368  1.00112.07           H
ATOM   2558  CA  GLY A 213       6.222  42.189   4.479  1.00119.50           C
ATOM   2559 1HA  GLY A 213       7.267  42.499   4.472  1.00119.50           H
ATOM   2560 2HA  GLY A 213       5.654  42.909   5.070  1.00119.50           H
ATOM   2561  C   GLY A 213       6.130  40.817   5.172  1.00120.52           C
ATOM   2562  O   GLY A 213       7.128  40.334   5.703  1.00126.75           O
ATOM   2563  N   SER A 214       4.970  40.169   5.073  1.00113.95           N
ATOM   2564  H   SER A 214       4.197  40.668   4.654  1.00113.95           H
ATOM   2565  CA  SER A 214       4.735  38.737   5.346  1.00101.89           C
ATOM   2566  HA  SER A 214       4.844  38.564   6.417  1.00101.89           H
ATOM   2567  C   SER A 214       5.746  37.820   4.616  1.00 93.27           C
ATOM   2568  O   SER A 214       6.364  38.225   3.631  1.00 91.08           O
ATOM   2569  CB  SER A 214       3.283  38.395   4.963  1.00103.78           C
ATOM   2570 1HB  SER A 214       3.227  37.332   4.731  1.00103.78           H
ATOM   2571 2HB  SER A 214       2.642  38.597   5.822  1.00103.78           H
ATOM   2572  OG  SER A 214       2.795  39.150   3.867  1.00110.89           O
ATOM   2573  HG  SER A 214       3.397  39.024   3.130  1.00110.89           H
ATOM   2574  N   ILE A 215       5.945  36.588   5.101  1.00 86.52           N
ATOM   2575  H   ILE A 215       5.389  36.262   5.878  1.00 86.52           H
ATOM   2576  CA  ILE A 215       6.980  35.660   4.612  1.00 74.91           C
ATOM   2577  HA  ILE A 215       7.537  36.166   3.823  1.00 74.91           H
ATOM   2578  C   ILE A 215       6.335  34.396   4.010  1.00 73.44           C
ATOM   2579  O   ILE A 215       5.598  33.685   4.695  1.00 68.89           O
ATOM   2580  CB  ILE A 215       8.029  35.311   5.704  1.00 74.06           C
ATOM   2581  HB  ILE A 215       7.515  34.758   6.490  1.00 74.06           H
ATOM   2582  CG1 ILE A 215       8.642  36.586   6.324  1.00 74.93           C
ATOM   2583 1HG1 ILE A 215       9.171  37.127   5.539  1.00 74.93           H
ATOM   2584 2HG1 ILE A 215       7.829  37.210   6.696  1.00 74.93           H
ATOM   2585  CG2 ILE A 215       9.133  34.387   5.150  1.00 70.75           C
ATOM   2586 1HG2 ILE A 215       9.788  34.085   5.968  1.00 70.75           H
ATOM   2587 2HG2 ILE A 215       9.712  34.929   4.402  1.00 70.75           H
ATOM   2588 3HG2 ILE A 215       8.687  33.503   4.695  1.00 70.75           H
ATOM   2589  CD1 ILE A 215       9.592  36.347   7.503  1.00 73.96           C
ATOM   2590 1HD1 ILE A 215       9.836  37.307   7.958  1.00 73.96           H
ATOM   2591 2HD1 ILE A 215      10.506  35.867   7.153  1.00 73.96           H
ATOM   2592 3HD1 ILE A 215       9.106  35.708   8.241  1.00 73.96           H
ATOM   2593  N   ASP A 216       6.656  34.106   2.746  1.00 63.22           N
ATOM   2594  H   ASP A 216       7.330  34.699   2.284  1.00 63.22           H
ATOM   2595  CA  ASP A 216       6.321  32.847   2.072  1.00 60.23           C
ATOM   2596  HA  ASP A 216       5.466  32.400   2.579  1.00 60.23           H
ATOM   2597  C   ASP A 216       7.503  31.860   2.164  1.00 67.54           C
ATOM   2598  O   ASP A 216       8.591  32.154   1.668  1.00 71.64           O
ATOM   2599  CB  ASP A 216       5.924  33.108   0.598  1.00 67.22           C
ATOM   2600 1HB  ASP A 216       5.261  33.972   0.551  1.00 67.22           H
ATOM   2601 2HB  ASP A 216       6.813  33.339   0.011  1.00 67.22           H
ATOM   2602  CG  ASP A 216       5.208  31.915  -0.063  1.00 79.44           C
ATOM   2603  OD1 ASP A 216       4.878  30.944   0.650  1.00 87.02           O
ATOM   2604  OD2 ASP A 216       4.953  31.927  -1.288  1.00 86.62           O
ATOM   2605  N   CYS A 217       7.294  30.688   2.769  1.00 67.20           N
ATOM   2606  H   CYS A 217       6.376  30.510   3.150  1.00 67.20           H
ATOM   2607  CA  CYS A 217       8.137  29.509   2.524  1.00 53.84           C
ATOM   2608  HA  CYS A 217       9.182  29.808   2.453  1.00 53.84           H
ATOM   2609  C   CYS A 217       7.715  28.886   1.185  1.00 58.60           C
ATOM   2610  O   CYS A 217       6.641  28.288   1.080  1.00 64.11           O
ATOM   2611  CB  CYS A 217       8.003  28.531   3.695  1.00 53.94           C
ATOM   2612 1HB  CYS A 217       8.508  28.975   4.553  1.00 53.94           H
ATOM   2613 2HB  CYS A 217       6.946  28.419   3.935  1.00 53.94           H
ATOM   2614  SG  CYS A 217       8.708  26.872   3.405  1.00 63.09           S
ATOM   2615  N   THR A 218       8.535  29.091   0.153  1.00 59.73           N
ATOM   2616  H   THR A 218       9.422  29.540   0.330  1.00 59.73           H
ATOM   2617  CA  THR A 218       8.100  29.036  -1.249  1.00 58.65           C
ATOM   2618  HA  THR A 218       7.172  28.466  -1.277  1.00 58.65           H
ATOM   2619  C   THR A 218       9.125  28.354  -2.162  1.00 53.89           C
ATOM   2620  O   THR A 218      10.319  28.352  -1.877  1.00 56.41           O
ATOM   2621  CB  THR A 218       7.789  30.474  -1.728  1.00 60.96           C
ATOM   2622  HB  THR A 218       7.439  31.048  -0.870  1.00 60.96           H
ATOM   2623  OG1 THR A 218       6.747  30.474  -2.699  1.00 66.56           O
ATOM   2624  HG1 THR A 218       6.029  31.007  -2.350  1.00 66.56           H
ATOM   2625  CG2 THR A 218       8.963  31.246  -2.328  1.00 52.90           C
ATOM   2626 1HG2 THR A 218       8.624  32.254  -2.566  1.00 52.90           H
ATOM   2627 2HG2 THR A 218       9.321  30.759  -3.235  1.00 52.90           H
ATOM   2628 3HG2 THR A 218       9.772  31.297  -1.599  1.00 52.90           H
ATOM   2629  N   LEU A 219       8.658  27.798  -3.279  1.00 48.31           N
ATOM   2630  H   LEU A 219       7.668  27.853  -3.472  1.00 48.31           H
ATOM   2631  CA  LEU A 219       9.519  27.288  -4.340  1.00 49.86           C
ATOM   2632  HA  LEU A 219      10.406  26.844  -3.887  1.00 49.86           H
ATOM   2633  C   LEU A 219       9.985  28.426  -5.278  1.00 53.06           C
ATOM   2634  O   LEU A 219       9.205  29.320  -5.629  1.00 52.12           O
ATOM   2635  CB  LEU A 219       8.775  26.183  -5.128  1.00 46.61           C
ATOM   2636 1HB  LEU A 219       7.867  26.619  -5.544  1.00 46.61           H
ATOM   2637 2HB  LEU A 219       9.411  25.875  -5.958  1.00 46.61           H
ATOM   2638  CG  LEU A 219       8.386  24.933  -4.318  1.00 50.60           C
ATOM   2639  HG  LEU A 219       7.770  25.244  -3.474  1.00 50.60           H
ATOM   2640  CD1 LEU A 219       7.570  23.988  -5.201  1.00 47.08           C
ATOM   2641 1HD1 LEU A 219       7.290  23.107  -4.623  1.00 47.08           H
ATOM   2642 2HD1 LEU A 219       8.170  23.684  -6.059  1.00 47.08           H
ATOM   2643 3HD1 LEU A 219       6.671  24.497  -5.547  1.00 47.08           H
ATOM   2644  CD2 LEU A 219       9.597  24.157  -3.798  1.00 50.44           C
ATOM   2645 1HD2 LEU A 219       9.248  23.264  -3.280  1.00 50.44           H
ATOM   2646 2HD2 LEU A 219      10.165  24.780  -3.107  1.00 50.44           H
ATOM   2647 3HD2 LEU A 219      10.233  23.868  -4.634  1.00 50.44           H
ATOM   2648  N   THR A 220      11.233  28.356  -5.732  1.00 47.93           N
ATOM   2649  H   THR A 220      11.855  27.667  -5.333  1.00 47.93           H
ATOM   2650  CA  THR A 220      11.766  29.115  -6.879  1.00 54.51           C
ATOM   2651  HA  THR A 220      11.014  29.840  -7.192  1.00 54.51           H
ATOM   2652  C   THR A 220      12.026  28.157  -8.062  1.00 50.06           C
ATOM   2653  O   THR A 220      12.109  26.941  -7.884  1.00 53.32           O
ATOM   2654  CB  THR A 220      13.025  29.939  -6.519  1.00 64.09           C
ATOM   2655  HB  THR A 220      13.104  30.763  -7.228  1.00 64.09           H
ATOM   2656  OG1 THR A 220      14.199  29.166  -6.627  1.00 76.32           O
ATOM   2657  HG1 THR A 220      14.851  29.516  -6.015  1.00 76.32           H
ATOM   2658  CG2 THR A 220      12.991  30.530  -5.110  1.00 68.94           C
ATOM   2659 1HG2 THR A 220      13.842  31.198  -4.978  1.00 68.94           H
ATOM   2660 2HG2 THR A 220      13.041  29.727  -4.375  1.00 68.94           H
ATOM   2661 3HG2 THR A 220      12.065  31.090  -4.974  1.00 68.94           H
ATOM   2662  N   PHE A 221      12.120  28.691  -9.281  1.00 46.79           N
ATOM   2663  H   PHE A 221      12.008  29.690  -9.384  1.00 46.79           H
ATOM   2664  CA  PHE A 221      12.164  27.906 -10.520  1.00 48.89           C
ATOM   2665  HA  PHE A 221      12.427  26.877 -10.276  1.00 48.89           H
ATOM   2666  C   PHE A 221      13.215  28.450 -11.508  1.00 53.99           C
ATOM   2667  O   PHE A 221      13.564  29.633 -11.475  1.00 48.36           O
ATOM   2668  CB  PHE A 221      10.763  27.885 -11.160  1.00 45.77           C
ATOM   2669 1HB  PHE A 221      10.487  28.899 -11.451  1.00 45.77           H
ATOM   2670 2HB  PHE A 221      10.806  27.282 -12.067  1.00 45.77           H
ATOM   2671  CG  PHE A 221       9.670  27.326 -10.257  1.00 52.56           C
ATOM   2672  CD1 PHE A 221       9.382  25.948 -10.256  1.00 47.57           C
ATOM   2673  HD1 PHE A 221       9.899  25.281 -10.930  1.00 47.57           H
ATOM   2674  CD2 PHE A 221       8.986  28.176  -9.367  1.00 49.89           C
ATOM   2675  HD2 PHE A 221       9.215  29.231  -9.362  1.00 49.89           H
ATOM   2676  CE1 PHE A 221       8.446  25.424  -9.347  1.00 54.42           C
ATOM   2677  HE1 PHE A 221       8.240  24.364  -9.331  1.00 54.42           H
ATOM   2678  CE2 PHE A 221       8.054  27.652  -8.457  1.00 49.18           C
ATOM   2679  HE2 PHE A 221       7.564  28.311  -7.755  1.00 49.18           H
ATOM   2680  CZ  PHE A 221       7.793  26.272  -8.438  1.00 45.75           C
ATOM   2681  HZ  PHE A 221       7.108  25.868  -7.707  1.00 45.75           H
ATOM   2682  N   SER A 222      13.701  27.590 -12.404  1.00 54.95           N
ATOM   2683  H   SER A 222      13.448  26.614 -12.345  1.00 54.95           H
ATOM   2684  CA  SER A 222      14.513  27.975 -13.572  1.00 57.52           C
ATOM   2685  HA  SER A 222      15.433  28.451 -13.232  1.00 57.52           H
ATOM   2686  C   SER A 222      13.758  28.958 -14.477  1.00 50.96           C
ATOM   2687  O   SER A 222      12.529  29.009 -14.455  1.00 47.72           O
ATOM   2688  CB  SER A 222      14.875  26.730 -14.387  1.00 59.56           C
ATOM   2689 1HB  SER A 222      13.964  26.296 -14.799  1.00 59.56           H
ATOM   2690 2HB  SER A 222      15.538  27.017 -15.203  1.00 59.56           H
ATOM   2691  OG  SER A 222      15.510  25.773 -13.563  1.00 65.98           O
ATOM   2692  HG  SER A 222      15.733  25.011 -14.103  1.00 65.98           H
ATOM   2693  N   HIS A 223      14.464  29.725 -15.309  1.00 51.15           N
ATOM   2694  H   HIS A 223      15.471  29.645 -15.340  1.00 51.15           H
ATOM   2695  CA  HIS A 223      13.830  30.436 -16.425  1.00 54.24           C
ATOM   2696  HA  HIS A 223      12.923  30.917 -16.059  1.00 54.24           H
ATOM   2697  C   HIS A 223      13.426  29.444 -17.538  1.00 48.11           C
ATOM   2698  O   HIS A 223      14.149  28.463 -17.741  1.00 54.20           O
ATOM   2699  CB  HIS A 223      14.751  31.539 -16.962  1.00 60.35           C
ATOM   2700 1HB  HIS A 223      15.625  31.074 -17.417  1.00 60.35           H
ATOM   2701 2HB  HIS A 223      14.225  32.091 -17.741  1.00 60.35           H
ATOM   2702  CG  HIS A 223      15.218  32.520 -15.904  1.00 76.95           C
ATOM   2703  ND1 HIS A 223      14.410  33.332 -15.101  1.00 81.43           N
ATOM   2704  CD2 HIS A 223      16.513  32.812 -15.610  1.00 82.30           C
ATOM   2705  HD2 HIS A 223      17.418  32.411 -16.041  1.00 82.30           H
ATOM   2706  CE1 HIS A 223      15.249  34.060 -14.382  1.00 85.70           C
ATOM   2707  HE1 HIS A 223      14.886  34.794 -13.677  1.00 85.70           H
ATOM   2708  NE2 HIS A 223      16.501  33.766 -14.668  1.00 85.52           N
ATOM   2709  HE2 HIS A 223      17.280  34.264 -14.262  1.00 85.52           H
ATOM   2710  N   PRO A 224      12.307  29.645 -18.265  1.00 47.34           N
ATOM   2711  CA  PRO A 224      11.204  30.575 -17.988  1.00 45.22           C
ATOM   2712  HA  PRO A 224      11.607  31.578 -17.855  1.00 45.22           H
ATOM   2713  C   PRO A 224      10.377  30.219 -16.736  1.00 44.62           C
ATOM   2714  O   PRO A 224       9.781  29.144 -16.649  1.00 41.02           O
ATOM   2715  CB  PRO A 224      10.334  30.559 -19.247  1.00 46.82           C
ATOM   2716 1HB  PRO A 224       9.271  30.573 -19.007  1.00 46.82           H
ATOM   2717 2HB  PRO A 224      10.594  31.410 -19.877  1.00 46.82           H
ATOM   2718  CG  PRO A 224      10.682  29.262 -19.965  1.00 46.77           C
ATOM   2719 1HG  PRO A 224      10.022  28.457 -19.643  1.00 46.77           H
ATOM   2720 2HG  PRO A 224      10.630  29.379 -21.047  1.00 46.77           H
ATOM   2721  CD  PRO A 224      12.106  28.977 -19.535  1.00 46.51           C
ATOM   2722 1HD  PRO A 224      12.257  27.905 -19.410  1.00 46.51           H
ATOM   2723 2HD  PRO A 224      12.806  29.376 -20.270  1.00 46.51           H
ATOM   2724  N   THR A 225      10.300  31.126 -15.757  1.00 44.25           N
ATOM   2725  H   THR A 225      10.689  32.048 -15.894  1.00 44.25           H
ATOM   2726  CA  THR A 225       9.808  30.833 -14.397  1.00 45.39           C
ATOM   2727  HA  THR A 225      10.365  29.977 -14.016  1.00 45.39           H
ATOM   2728  C   THR A 225       8.307  30.492 -14.355  1.00 38.94           C
ATOM   2729  O   THR A 225       7.892  29.612 -13.598  1.00 42.54           O
ATOM   2730  CB  THR A 225      10.071  32.002 -13.430  1.00 43.86           C
ATOM   2731  HB  THR A 225       9.747  31.707 -12.432  1.00 43.86           H
ATOM   2732  OG1 THR A 225       9.352  33.161 -13.821  1.00 48.48           O
ATOM   2733  HG1 THR A 225       9.756  33.917 -13.390  1.00 48.48           H
ATOM   2734  CG2 THR A 225      11.550  32.368 -13.358  1.00 47.12           C
ATOM   2735 1HG2 THR A 225      11.701  33.100 -12.564  1.00 47.12           H
ATOM   2736 2HG2 THR A 225      11.877  32.789 -14.308  1.00 47.12           H
ATOM   2737 3HG2 THR A 225      12.128  31.470 -13.139  1.00 47.12           H
ATOM   2738  N   TRP A 226       7.506  31.147 -15.194  1.00 38.02           N
ATOM   2739  H   TRP A 226       7.916  31.867 -15.772  1.00 38.02           H
ATOM   2740  CA  TRP A 226       6.072  30.902 -15.368  1.00 39.85           C
ATOM   2741  HA  TRP A 226       5.588  30.964 -14.393  1.00 39.85           H
ATOM   2742  C   TRP A 226       5.789  29.498 -15.949  1.00 47.19           C
ATOM   2743  O   TRP A 226       4.798  28.872 -15.566  1.00 43.69           O
ATOM   2744  CB  TRP A 226       5.494  32.026 -16.248  1.00 42.72           C
ATOM   2745 1HB  TRP A 226       4.544  31.703 -16.673  1.00 42.72           H
ATOM   2746 2HB  TRP A 226       5.281  32.871 -15.593  1.00 42.72           H
ATOM   2747  CG  TRP A 226       6.378  32.511 -17.376  1.00 50.16           C
ATOM   2748  CD1 TRP A 226       7.246  33.544 -17.285  1.00 54.02           C
ATOM   2749  HD1 TRP A 226       7.410  34.185 -16.431  1.00 54.02           H
ATOM   2750  CD2 TRP A 226       6.569  31.974 -18.723  1.00 46.58           C
ATOM   2751  NE1 TRP A 226       7.959  33.671 -18.432  1.00 52.01           N
ATOM   2752  HE1 TRP A 226       8.681  34.363 -18.575  1.00 52.01           H
ATOM   2753  CE2 TRP A 226       7.596  32.734 -19.362  1.00 52.52           C
ATOM   2754  CE3 TRP A 226       5.997  30.921 -19.472  1.00 44.50           C
ATOM   2755  HE3 TRP A 226       5.195  30.341 -19.038  1.00 44.50           H
ATOM   2756  CZ2 TRP A 226       8.052  32.443 -20.655  1.00 54.11           C
ATOM   2757  HZ2 TRP A 226       8.858  33.019 -21.084  1.00 54.11           H
ATOM   2758  CZ3 TRP A 226       6.460  30.614 -20.767  1.00 40.82           C
ATOM   2759  HZ3 TRP A 226       6.017  29.788 -21.304  1.00 40.82           H
ATOM   2760  CH2 TRP A 226       7.495  31.361 -21.353  1.00 38.28           C
ATOM   2761  HH2 TRP A 226       7.866  31.110 -22.336  1.00 38.28           H
ATOM   2762  N   TYR A 227       6.672  28.976 -16.807  1.00 36.79           N
ATOM   2763  H   TYR A 227       7.495  29.513 -17.042  1.00 36.79           H
ATOM   2764  CA  TYR A 227       6.563  27.642 -17.398  1.00 34.92           C
ATOM   2765  HA  TYR A 227       5.532  27.484 -17.713  1.00 34.92           H
ATOM   2766  C   TYR A 227       6.940  26.531 -16.400  1.00 35.02           C
ATOM   2767  O   TYR A 227       6.112  25.668 -16.117  1.00 36.23           O
ATOM   2768  CB  TYR A 227       7.449  27.564 -18.643  1.00 34.39           C
ATOM   2769 1HB  TYR A 227       7.123  28.314 -19.364  1.00 34.39           H
ATOM   2770 2HB  TYR A 227       8.468  27.809 -18.344  1.00 34.39           H
ATOM   2771  CG  TYR A 227       7.453  26.203 -19.323  1.00 37.16           C
ATOM   2772  CD1 TYR A 227       8.578  25.361 -19.217  1.00 38.71           C
ATOM   2773  HD1 TYR A 227       9.444  25.667 -18.649  1.00 38.71           H
ATOM   2774  CD2 TYR A 227       6.328  25.786 -20.058  1.00 34.42           C
ATOM   2775  HD2 TYR A 227       5.456  26.420 -20.128  1.00 34.42           H
ATOM   2776  CE1 TYR A 227       8.582  24.108 -19.859  1.00 38.49           C
ATOM   2777  HE1 TYR A 227       9.445  23.461 -19.792  1.00 38.49           H
ATOM   2778  CE2 TYR A 227       6.331  24.539 -20.709  1.00 36.70           C
ATOM   2779  HE2 TYR A 227       5.475  24.227 -21.288  1.00 36.70           H
ATOM   2780  CZ  TYR A 227       7.460  23.700 -20.615  1.00 36.69           C
ATOM   2781  OH  TYR A 227       7.474  22.498 -21.256  1.00 38.13           O
ATOM   2782  HH  TYR A 227       6.732  22.381 -21.854  1.00 38.13           H
ATOM   2783  N   TRP A 228       8.149  26.569 -15.825  1.00 35.69           N
ATOM   2784  H   TRP A 228       8.798  27.300 -16.079  1.00 35.69           H
ATOM   2785  CA  TRP A 228       8.651  25.533 -14.917  1.00 39.72           C
ATOM   2786  HA  TRP A 228       8.646  24.580 -15.446  1.00 39.72           H
ATOM   2787  C   TRP A 228       7.776  25.377 -13.651  1.00 35.87           C
ATOM   2788  O   TRP A 228       7.573  24.258 -13.177  1.00 36.20           O
ATOM   2789  CB  TRP A 228      10.105  25.841 -14.537  1.00 39.16           C
ATOM   2790 1HB  TRP A 228      10.166  26.879 -14.212  1.00 39.16           H
ATOM   2791 2HB  TRP A 228      10.376  25.216 -13.686  1.00 39.16           H
ATOM   2792  CG  TRP A 228      11.122  25.623 -15.632  1.00 40.87           C
ATOM   2793  CD1 TRP A 228      11.724  26.595 -16.345  1.00 40.68           C
ATOM   2794  HD1 TRP A 228      11.578  27.659 -16.234  1.00 40.68           H
ATOM   2795  CD2 TRP A 228      11.695  24.378 -16.146  1.00 40.69           C
ATOM   2796  NE1 TRP A 228      12.610  26.074 -17.227  1.00 43.77           N
ATOM   2797  HE1 TRP A 228      13.231  26.637 -17.790  1.00 43.77           H
ATOM   2798  CE2 TRP A 228      12.637  24.711 -17.170  1.00 44.15           C
ATOM   2799  CE3 TRP A 228      11.538  23.006 -15.843  1.00 42.68           C
ATOM   2800  HE3 TRP A 228      10.846  22.715 -15.066  1.00 42.68           H
ATOM   2801  CZ2 TRP A 228      13.377  23.741 -17.857  1.00 45.24           C
ATOM   2802  HZ2 TRP A 228      14.082  24.039 -18.618  1.00 45.24           H
ATOM   2803  CZ3 TRP A 228      12.273  22.024 -16.534  1.00 43.77           C
ATOM   2804  HZ3 TRP A 228      12.125  20.983 -16.288  1.00 43.77           H
ATOM   2805  CH2 TRP A 228      13.186  22.387 -17.541  1.00 43.51           C
ATOM   2806  HH2 TRP A 228      13.745  21.630 -18.070  1.00 43.51           H
ATOM   2807  N   GLU A 229       7.194  26.470 -13.146  1.00 35.95           N
ATOM   2808  H   GLU A 229       7.410  27.376 -13.536  1.00 35.95           H
ATOM   2809  CA  GLU A 229       6.235  26.435 -12.043  1.00 42.81           C
ATOM   2810  HA  GLU A 229       6.709  25.929 -11.202  1.00 42.81           H
ATOM   2811  C   GLU A 229       4.948  25.657 -12.400  1.00 36.50           C
ATOM   2812  O   GLU A 229       4.436  24.915 -11.561  1.00 39.47           O
ATOM   2813  CB  GLU A 229       5.918  27.872 -11.607  1.00 39.70           C
ATOM   2814 1HB  GLU A 229       6.857  28.342 -11.316  1.00 39.70           H
ATOM   2815 2HB  GLU A 229       5.495  28.415 -12.453  1.00 39.70           H
ATOM   2816  CG  GLU A 229       4.935  27.976 -10.423  1.00 61.33           C
ATOM   2817 1HG  GLU A 229       3.965  27.573 -10.713  1.00 61.33           H
ATOM   2818 2HG  GLU A 229       5.322  27.382  -9.595  1.00 61.33           H
ATOM   2819  CD  GLU A 229       4.732  29.419  -9.928  1.00 69.54           C
ATOM   2820  OE1 GLU A 229       4.912  30.374 -10.723  1.00 68.17           O
ATOM   2821  OE2 GLU A 229       4.356  29.603  -8.742  1.00 74.45           O
ATOM   2822  N   ASN A 230       4.444  25.783 -13.631  1.00 35.07           N
ATOM   2823  H   ASN A 230       4.937  26.346 -14.308  1.00 35.07           H
ATOM   2824  CA  ASN A 230       3.317  24.991 -14.121  1.00 41.13           C
ATOM   2825  HA  ASN A 230       2.566  24.931 -13.333  1.00 41.13           H
ATOM   2826  C   ASN A 230       3.736  23.544 -14.482  1.00 42.78           C
ATOM   2827  O   ASN A 230       2.987  22.613 -14.198  1.00 40.17           O
ATOM   2828  CB  ASN A 230       2.681  25.715 -15.317  1.00 41.06           C
ATOM   2829 1HB  ASN A 230       3.456  26.080 -15.992  1.00 41.06           H
ATOM   2830 2HB  ASN A 230       2.068  25.007 -15.874  1.00 41.06           H
ATOM   2831  CG  ASN A 230       1.816  26.885 -14.863  1.00 42.59           C
ATOM   2832  OD1 ASN A 230       0.929  26.737 -14.036  1.00 44.14           O
ATOM   2833  ND2 ASN A 230       2.051  28.074 -15.353  1.00 41.24           N
ATOM   2834 1HD2 ASN A 230       1.379  28.805 -15.167  1.00 41.24           H
ATOM   2835 2HD2 ASN A 230       2.863  28.267 -15.921  1.00 41.24           H
ATOM   2836  N   LEU A 231       4.931  23.334 -15.039  1.00 41.11           N
ATOM   2837  H   LEU A 231       5.503  24.126 -15.296  1.00 41.11           H
ATOM   2838  CA  LEU A 231       5.423  22.010 -15.400  1.00 38.53           C
ATOM   2839  HA  LEU A 231       4.683  21.565 -16.065  1.00 38.53           H
ATOM   2840  C   LEU A 231       5.556  21.094 -14.160  1.00 40.74           C
ATOM   2841  O   LEU A 231       5.146  19.937 -14.226  1.00 42.65           O
ATOM   2842  CB  LEU A 231       6.741  22.152 -16.188  1.00 36.91           C
ATOM   2843 1HB  LEU A 231       6.554  22.780 -17.059  1.00 36.91           H
ATOM   2844 2HB  LEU A 231       7.468  22.657 -15.552  1.00 36.91           H
ATOM   2845  CG  LEU A 231       7.354  20.817 -16.657  1.00 48.84           C
ATOM   2846  HG  LEU A 231       7.633  20.238 -15.776  1.00 48.84           H
ATOM   2847  CD1 LEU A 231       6.408  19.985 -17.526  1.00 43.51           C
ATOM   2848 1HD1 LEU A 231       6.935  19.094 -17.867  1.00 43.51           H
ATOM   2849 2HD1 LEU A 231       6.094  20.575 -18.387  1.00 43.51           H
ATOM   2850 3HD1 LEU A 231       5.532  19.691 -16.948  1.00 43.51           H
ATOM   2851  CD2 LEU A 231       8.613  21.096 -17.476  1.00 48.08           C
ATOM   2852 1HD2 LEU A 231       9.098  20.151 -17.723  1.00 48.08           H
ATOM   2853 2HD2 LEU A 231       9.296  21.714 -16.893  1.00 48.08           H
ATOM   2854 3HD2 LEU A 231       8.344  21.618 -18.394  1.00 48.08           H
ATOM   2855  N   LEU A 232       6.017  21.611 -13.012  1.00 36.08           N
ATOM   2856  H   LEU A 232       6.389  22.550 -12.990  1.00 36.08           H
ATOM   2857  CA  LEU A 232       6.011  20.868 -11.756  1.00 37.60           C
ATOM   2858  HA  LEU A 232       6.580  19.952 -11.917  1.00 37.60           H
ATOM   2859  C   LEU A 232       4.576  20.463 -11.340  1.00 33.96           C
ATOM   2860  O   LEU A 232       4.353  19.314 -10.969  1.00 37.61           O
ATOM   2861  CB  LEU A 232       6.715  21.678 -10.645  1.00 40.68           C
ATOM   2862 1HB  LEU A 232       7.746  21.854 -10.953  1.00 40.68           H
ATOM   2863 2HB  LEU A 232       6.214  22.643 -10.558  1.00 40.68           H
ATOM   2864  CG  LEU A 232       6.705  20.989  -9.262  1.00 38.72           C
ATOM   2865  HG  LEU A 232       5.667  20.833  -8.968  1.00 38.72           H
ATOM   2866  CD1 LEU A 232       7.433  19.641  -9.257  1.00 40.78           C
ATOM   2867 1HD1 LEU A 232       7.425  19.238  -8.244  1.00 40.78           H
ATOM   2868 2HD1 LEU A 232       8.463  19.781  -9.584  1.00 40.78           H
ATOM   2869 3HD1 LEU A 232       6.929  18.947  -9.929  1.00 40.78           H
ATOM   2870  CD2 LEU A 232       7.357  21.882  -8.209  1.00 43.48           C
ATOM   2871 1HD2 LEU A 232       7.300  21.391  -7.237  1.00 43.48           H
ATOM   2872 2HD2 LEU A 232       6.826  22.833  -8.167  1.00 43.48           H
ATOM   2873 3HD2 LEU A 232       8.401  22.058  -8.467  1.00 43.48           H
ATOM   2874  N   LYS A 233       3.600  21.374 -11.449  1.00 31.01           N
ATOM   2875  H   LYS A 233       3.825  22.294 -11.802  1.00 31.01           H
ATOM   2876  CA  LYS A 233       2.191  21.135 -11.106  1.00 35.83           C
ATOM   2877  HA  LYS A 233       2.155  20.753 -10.086  1.00 35.83           H
ATOM   2878  C   LYS A 233       1.541  20.074 -12.029  1.00 38.98           C
ATOM   2879  O   LYS A 233       0.758  19.252 -11.557  1.00 35.70           O
ATOM   2880  CB  LYS A 233       1.414  22.463 -11.139  1.00 32.70           C
ATOM   2881 1HB  LYS A 233       1.554  22.924 -12.116  1.00 32.70           H
ATOM   2882 2HB  LYS A 233       0.353  22.248 -11.006  1.00 32.70           H
ATOM   2883  CG  LYS A 233       1.861  23.431 -10.032  1.00 33.94           C
ATOM   2884 1HG  LYS A 233       1.534  23.038  -9.069  1.00 33.94           H
ATOM   2885 2HG  LYS A 233       2.949  23.487 -10.033  1.00 33.94           H
ATOM   2886  CD  LYS A 233       1.284  24.841 -10.222  1.00 34.02           C
ATOM   2887 1HD  LYS A 233       1.626  25.236 -11.178  1.00 34.02           H
ATOM   2888 2HD  LYS A 233       0.196  24.779 -10.233  1.00 34.02           H
ATOM   2889  CE  LYS A 233       1.761  25.764  -9.087  1.00 41.13           C
ATOM   2890 1HE  LYS A 233       1.614  25.251  -8.136  1.00 41.13           H
ATOM   2891 2HE  LYS A 233       2.829  25.942  -9.208  1.00 41.13           H
ATOM   2892  NZ  LYS A 233       1.026  27.050  -9.079  1.00 48.12           N
ATOM   2893 1HZ  LYS A 233       1.394  27.651  -8.356  1.00 48.12           H
ATOM   2894 2HZ  LYS A 233       0.048  26.869  -8.902  1.00 48.12           H
ATOM   2895 3HZ  LYS A 233       1.128  27.501  -9.977  1.00 48.12           H
ATOM   2896  N   ILE A 234       1.916  20.043 -13.311  1.00 37.77           N
ATOM   2897  H   ILE A 234       2.525  20.772 -13.655  1.00 37.77           H
ATOM   2898  CA  ILE A 234       1.570  18.975 -14.250  1.00 35.96           C
ATOM   2899  HA  ILE A 234       0.489  18.836 -14.216  1.00 35.96           H
ATOM   2900  C   ILE A 234       2.227  17.640 -13.817  1.00 33.24           C
ATOM   2901  O   ILE A 234       1.528  16.632 -13.753  1.00 42.00           O
ATOM   2902  CB  ILE A 234       1.953  19.377 -15.701  1.00 41.35           C
ATOM   2903  HB  ILE A 234       2.982  19.734 -15.683  1.00 41.35           H
ATOM   2904  CG1 ILE A 234       1.077  20.537 -16.241  1.00 49.39           C
ATOM   2905 1HG1 ILE A 234       1.170  21.374 -15.549  1.00 49.39           H
ATOM   2906 2HG1 ILE A 234       1.495  20.854 -17.196  1.00 49.39           H
ATOM   2907  CG2 ILE A 234       1.915  18.185 -16.677  1.00 41.05           C
ATOM   2908 1HG2 ILE A 234       2.064  18.550 -17.693  1.00 41.05           H
ATOM   2909 2HG2 ILE A 234       0.950  17.684 -16.608  1.00 41.05           H
ATOM   2910 3HG2 ILE A 234       2.709  17.482 -16.423  1.00 41.05           H
ATOM   2911  CD1 ILE A 234      -0.418  20.241 -16.441  1.00 63.19           C
ATOM   2912 1HD1 ILE A 234      -0.898  21.141 -16.824  1.00 63.19           H
ATOM   2913 2HD1 ILE A 234      -0.874  19.962 -15.491  1.00 63.19           H
ATOM   2914 3HD1 ILE A 234      -0.543  19.428 -17.157  1.00 63.19           H
ATOM   2915  N   CYS A 235       3.517  17.629 -13.459  1.00 39.51           N
ATOM   2916  H   CYS A 235       4.063  18.475 -13.532  1.00 39.51           H
ATOM   2917  CA  CYS A 235       4.217  16.431 -12.990  1.00 42.53           C
ATOM   2918  HA  CYS A 235       4.157  15.672 -13.770  1.00 42.53           H
ATOM   2919  C   CYS A 235       3.571  15.842 -11.711  1.00 44.32           C
ATOM   2920  O   CYS A 235       3.336  14.637 -11.648  1.00 40.71           O
ATOM   2921  CB  CYS A 235       5.702  16.733 -12.770  1.00 47.98           C
ATOM   2922 1HB  CYS A 235       5.797  17.578 -12.088  1.00 47.98           H
ATOM   2923 2HB  CYS A 235       6.181  15.861 -12.325  1.00 47.98           H
ATOM   2924  SG  CYS A 235       6.513  17.099 -14.350  1.00 59.39           S
ATOM   2925  HG  CYS A 235       5.937  18.291 -14.526  1.00 59.39           H
ATOM   2926  N   VAL A 236       3.218  16.675 -10.725  1.00 39.48           N
ATOM   2927  H   VAL A 236       3.442  17.657 -10.791  1.00 39.48           H
ATOM   2928  CA  VAL A 236       2.474  16.247  -9.538  1.00 40.98           C
ATOM   2929  HA  VAL A 236       3.038  15.449  -9.056  1.00 40.98           H
ATOM   2930  C   VAL A 236       1.099  15.677  -9.949  1.00 33.44           C
ATOM   2931  O   VAL A 236       0.768  14.567  -9.549  1.00 39.94           O
ATOM   2932  CB  VAL A 236       2.329  17.390  -8.507  1.00 40.85           C
ATOM   2933  HB  VAL A 236       1.866  18.241  -9.006  1.00 40.85           H
ATOM   2934  CG1 VAL A 236       1.458  16.981  -7.309  1.00 34.49           C
ATOM   2935 1HG1 VAL A 236       1.452  17.791  -6.580  1.00 34.49           H
ATOM   2936 2HG1 VAL A 236       1.871  16.083  -6.851  1.00 34.49           H
ATOM   2937 3HG1 VAL A 236       0.439  16.784  -7.643  1.00 34.49           H
ATOM   2938  CG2 VAL A 236       3.690  17.823  -7.938  1.00 37.62           C
ATOM   2939 1HG2 VAL A 236       3.542  18.696  -7.302  1.00 37.62           H
ATOM   2940 2HG2 VAL A 236       4.371  18.075  -8.750  1.00 37.62           H
ATOM   2941 3HG2 VAL A 236       4.112  17.010  -7.347  1.00 37.62           H
ATOM   2942  N   PHE A 237       0.331  16.365 -10.800  1.00 34.16           N
ATOM   2943  H   PHE A 237       0.630  17.271 -11.130  1.00 34.16           H
ATOM   2944  CA  PHE A 237      -0.990  15.907 -11.230  1.00 38.59           C
ATOM   2945  HA  PHE A 237      -1.607  15.790 -10.340  1.00 38.59           H
ATOM   2946  C   PHE A 237      -0.955  14.537 -11.958  1.00 38.19           C
ATOM   2947  O   PHE A 237      -1.774  13.662 -11.663  1.00 42.09           O
ATOM   2948  CB  PHE A 237      -1.629  16.996 -12.105  1.00 35.21           C
ATOM   2949 1HB  PHE A 237      -1.608  17.936 -11.554  1.00 35.21           H
ATOM   2950 2HB  PHE A 237      -1.028  17.132 -13.004  1.00 35.21           H
ATOM   2951  CG  PHE A 237      -3.066  16.706 -12.519  1.00 41.21           C
ATOM   2952  CD1 PHE A 237      -4.100  16.845 -11.576  1.00 41.72           C
ATOM   2953  HD1 PHE A 237      -3.869  17.139 -10.563  1.00 41.72           H
ATOM   2954  CD2 PHE A 237      -3.374  16.311 -13.833  1.00 40.94           C
ATOM   2955  HD2 PHE A 237      -2.577  16.195 -14.553  1.00 40.94           H
ATOM   2956  CE1 PHE A 237      -5.434  16.600 -11.941  1.00 45.53           C
ATOM   2957  HE1 PHE A 237      -6.228  16.696 -11.215  1.00 45.53           H
ATOM   2958  CE2 PHE A 237      -4.709  16.071 -14.202  1.00 37.81           C
ATOM   2959  HE2 PHE A 237      -4.933  15.760 -15.212  1.00 37.81           H
ATOM   2960  CZ  PHE A 237      -5.738  16.218 -13.257  1.00 41.50           C
ATOM   2961  HZ  PHE A 237      -6.760  16.020 -13.546  1.00 41.50           H
ATOM   2962  N   ILE A 238      -0.003  14.313 -12.872  1.00 38.27           N
ATOM   2963  H   ILE A 238       0.657  15.039 -13.113  1.00 38.27           H
ATOM   2964  CA  ILE A 238       0.112  13.044 -13.581  1.00 40.87           C
ATOM   2965  HA  ILE A 238      -0.905  12.770 -13.861  1.00 40.87           H
ATOM   2966  C   ILE A 238       0.668  11.915 -12.674  1.00 39.50           C
ATOM   2967  O   ILE A 238       0.117  10.818 -12.715  1.00 41.36           O
ATOM   2968  CB  ILE A 238       0.875  13.156 -14.935  1.00 47.23           C
ATOM   2969  HB  ILE A 238       0.800  12.188 -15.431  1.00 47.23           H
ATOM   2970  CG1 ILE A 238       2.384  13.443 -14.764  1.00 47.57           C
ATOM   2971 1HG1 ILE A 238       2.493  14.311 -14.113  1.00 47.57           H
ATOM   2972 2HG1 ILE A 238       2.840  12.584 -14.272  1.00 47.57           H
ATOM   2973  CG2 ILE A 238       0.153  14.166 -15.850  1.00 45.13           C
ATOM   2974 1HG2 ILE A 238       0.554  14.088 -16.860  1.00 45.13           H
ATOM   2975 2HG2 ILE A 238       0.306  15.178 -15.475  1.00 45.13           H
ATOM   2976 3HG2 ILE A 238      -0.913  13.940 -15.863  1.00 45.13           H
ATOM   2977  CD1 ILE A 238       3.161  13.703 -16.060  1.00 46.50           C
ATOM   2978 1HD1 ILE A 238       4.222  13.783 -15.823  1.00 46.50           H
ATOM   2979 2HD1 ILE A 238       2.820  14.631 -16.520  1.00 46.50           H
ATOM   2980 3HD1 ILE A 238       3.004  12.875 -16.751  1.00 46.50           H
ATOM   2981  N   PHE A 239       1.693  12.153 -11.845  1.00 35.93           N
ATOM   2982  H   PHE A 239       2.132  13.063 -11.826  1.00 35.93           H
ATOM   2983  CA  PHE A 239       2.346  11.094 -11.070  1.00 39.60           C
ATOM   2984  HA  PHE A 239       2.262  10.171 -11.644  1.00 39.60           H
ATOM   2985  C   PHE A 239       1.711  10.832  -9.676  1.00 39.94           C
ATOM   2986  O   PHE A 239       1.728   9.686  -9.237  1.00 39.70           O
ATOM   2987  CB  PHE A 239       3.850  11.382 -10.933  1.00 45.10           C
ATOM   2988 1HB  PHE A 239       3.978  12.330 -10.410  1.00 45.10           H
ATOM   2989 2HB  PHE A 239       4.295  10.604 -10.313  1.00 45.10           H
ATOM   2990  CG  PHE A 239       4.633  11.452 -12.245  1.00 51.51           C
ATOM   2991  CD1 PHE A 239       4.551  10.404 -13.185  1.00 54.40           C
ATOM   2992  HD1 PHE A 239       3.933   9.540 -12.989  1.00 54.40           H
ATOM   2993  CD2 PHE A 239       5.478  12.546 -12.510  1.00 52.60           C
ATOM   2994  HD2 PHE A 239       5.565  13.337 -11.779  1.00 52.60           H
ATOM   2995  CE1 PHE A 239       5.283  10.469 -14.386  1.00 51.55           C
ATOM   2996  HE1 PHE A 239       5.222   9.666 -15.106  1.00 51.55           H
ATOM   2997  CE2 PHE A 239       6.206  12.614 -13.709  1.00 57.00           C
ATOM   2998  HE2 PHE A 239       6.845  13.464 -13.898  1.00 57.00           H
ATOM   2999  CZ  PHE A 239       6.105  11.577 -14.650  1.00 54.76           C
ATOM   3000  HZ  PHE A 239       6.675  11.629 -15.566  1.00 54.76           H
ATOM   3001  N   ALA A 240       1.152  11.836  -8.994  1.00 39.12           N
ATOM   3002  H   ALA A 240       1.152  12.769  -9.379  1.00 39.12           H
ATOM   3003  CA  ALA A 240       0.533  11.680  -7.669  1.00 41.39           C
ATOM   3004  HA  ALA A 240       0.985  10.818  -7.180  1.00 41.39           H
ATOM   3005  C   ALA A 240      -1.000  11.442  -7.709  1.00 40.28           C
ATOM   3006  O   ALA A 240      -1.579  11.097  -6.681  1.00 43.92           O
ATOM   3007  CB  ALA A 240       0.862  12.898  -6.800  1.00 41.15           C
ATOM   3008 1HB  ALA A 240       1.934  13.096  -6.818  1.00 41.15           H
ATOM   3009 2HB  ALA A 240       0.549  12.682  -5.779  1.00 41.15           H
ATOM   3010 3HB  ALA A 240       0.325  13.773  -7.168  1.00 41.15           H
ATOM   3011  N   PHE A 241      -1.658  11.583  -8.867  1.00 36.85           N
ATOM   3012  H   PHE A 241      -1.168  11.935  -9.678  1.00 36.85           H
ATOM   3013  CA  PHE A 241      -3.100  11.390  -8.995  1.00 37.48           C
ATOM   3014  HA  PHE A 241      -3.444  10.866  -8.103  1.00 37.48           H
ATOM   3015  C   PHE A 241      -3.510  10.527 -10.222  1.00 36.07           C
ATOM   3016  O   PHE A 241      -4.036   9.431 -10.029  1.00 38.51           O
ATOM   3017  CB  PHE A 241      -3.796  12.758  -8.955  1.00 39.16           C
ATOM   3018 1HB  PHE A 241      -3.569  13.228  -7.998  1.00 39.16           H
ATOM   3019 2HB  PHE A 241      -3.389  13.400  -9.736  1.00 39.16           H
ATOM   3020  CG  PHE A 241      -5.304  12.678  -9.119  1.00 37.29           C
ATOM   3021  CD1 PHE A 241      -6.074  12.002  -8.154  1.00 38.43           C
ATOM   3022  HD1 PHE A 241      -5.602  11.568  -7.285  1.00 38.43           H
ATOM   3023  CD2 PHE A 241      -5.929  13.242 -10.246  1.00 47.36           C
ATOM   3024  HD2 PHE A 241      -5.331  13.759 -10.982  1.00 47.36           H
ATOM   3025  CE1 PHE A 241      -7.460  11.870  -8.332  1.00 47.74           C
ATOM   3026  HE1 PHE A 241      -8.055  11.337  -7.605  1.00 47.74           H
ATOM   3027  CE2 PHE A 241      -7.317  13.118 -10.416  1.00 45.98           C
ATOM   3028  HE2 PHE A 241      -7.788  13.545 -11.290  1.00 45.98           H
ATOM   3029  CZ  PHE A 241      -8.080  12.422  -9.465  1.00 45.33           C
ATOM   3030  HZ  PHE A 241      -9.146  12.321  -9.605  1.00 45.33           H
ATOM   3031  N   ILE A 242      -3.251  10.964 -11.461  1.00 41.27           N
ATOM   3032  H   ILE A 242      -2.809  11.861 -11.604  1.00 41.27           H
ATOM   3033  CA  ILE A 242      -3.753  10.281 -12.657  1.00 42.31           C
ATOM   3034  HA  ILE A 242      -4.829  10.154 -12.529  1.00 42.31           H
ATOM   3035  C   ILE A 242      -3.135   8.866 -12.818  1.00 41.45           C
ATOM   3036  O   ILE A 242      -3.871   7.891 -12.961  1.00 46.71           O
ATOM   3037  CB  ILE A 242      -3.537  11.144 -13.929  1.00 44.97           C
ATOM   3038  HB  ILE A 242      -2.470  11.352 -14.011  1.00 44.97           H
ATOM   3039  CG1 ILE A 242      -4.275  12.505 -13.873  1.00 52.29           C
ATOM   3040 1HG1 ILE A 242      -3.934  13.035 -12.984  1.00 52.29           H
ATOM   3041 2HG1 ILE A 242      -3.966  13.090 -14.740  1.00 52.29           H
ATOM   3042  CG2 ILE A 242      -3.939  10.385 -15.207  1.00 44.32           C
ATOM   3043 1HG2 ILE A 242      -3.864  11.062 -16.058  1.00 44.32           H
ATOM   3044 2HG2 ILE A 242      -4.964  10.026 -15.116  1.00 44.32           H
ATOM   3045 3HG2 ILE A 242      -3.269   9.538 -15.356  1.00 44.32           H
ATOM   3046  CD1 ILE A 242      -5.810  12.443 -13.848  1.00 53.12           C
ATOM   3047 1HD1 ILE A 242      -6.197  13.459 -13.768  1.00 53.12           H
ATOM   3048 2HD1 ILE A 242      -6.144  11.858 -12.991  1.00 53.12           H
ATOM   3049 3HD1 ILE A 242      -6.178  11.985 -14.766  1.00 53.12           H
ATOM   3050  N   MET A 243      -1.805   8.735 -12.766  1.00 40.13           N
ATOM   3051  H   MET A 243      -1.226   9.555 -12.652  1.00 40.13           H
ATOM   3052  CA  MET A 243      -1.119   7.446 -12.849  1.00 44.25           C
ATOM   3053  HA  MET A 243      -1.430   6.980 -13.785  1.00 44.25           H
ATOM   3054  C   MET A 243      -1.550   6.493 -11.697  1.00 43.89           C
ATOM   3055  O   MET A 243      -1.907   5.360 -12.009  1.00 39.59           O
ATOM   3056  CB  MET A 243       0.403   7.658 -12.953  1.00 49.27           C
ATOM   3057 1HB  MET A 243       0.622   8.180 -13.884  1.00 49.27           H
ATOM   3058 2HB  MET A 243       0.750   8.294 -12.138  1.00 49.27           H
ATOM   3059  CG  MET A 243       1.201   6.344 -12.925  1.00 58.03           C
ATOM   3060 1HG  MET A 243       0.923   5.770 -12.041  1.00 58.03           H
ATOM   3061 2HG  MET A 243       0.927   5.760 -13.804  1.00 58.03           H
ATOM   3062  SD  MET A 243       3.016   6.560 -12.923  1.00 70.56           S
ATOM   3063  CE  MET A 243       3.284   7.066 -11.200  1.00 73.55           C
ATOM   3064 1HE  MET A 243       4.349   7.226 -11.035  1.00 73.55           H
ATOM   3065 2HE  MET A 243       2.927   6.281 -10.533  1.00 73.55           H
ATOM   3066 3HE  MET A 243       2.741   7.989 -10.998  1.00 73.55           H
ATOM   3067  N   PRO A 244      -1.619   6.921 -10.418  1.00 38.63           N
ATOM   3068  CA  PRO A 244      -2.215   6.138  -9.337  1.00 38.57           C
ATOM   3069  HA  PRO A 244      -1.554   5.294  -9.139  1.00 38.57           H
ATOM   3070  C   PRO A 244      -3.621   5.600  -9.636  1.00 36.85           C
ATOM   3071  O   PRO A 244      -3.835   4.395  -9.521  1.00 38.08           O
ATOM   3072  CB  PRO A 244      -2.210   7.070  -8.124  1.00 38.89           C
ATOM   3073 1HB  PRO A 244      -3.059   7.753  -8.152  1.00 38.89           H
ATOM   3074 2HB  PRO A 244      -2.182   6.532  -7.176  1.00 38.89           H
ATOM   3075  CG  PRO A 244      -0.917   7.821  -8.345  1.00 37.15           C
ATOM   3076 1HG  PRO A 244      -0.907   8.780  -7.827  1.00 37.15           H
ATOM   3077 2HG  PRO A 244      -0.071   7.203  -8.045  1.00 37.15           H
ATOM   3078  CD  PRO A 244      -0.903   8.036  -9.845  1.00 40.27           C
ATOM   3079 1HD  PRO A 244      -1.402   8.970 -10.106  1.00 40.27           H
ATOM   3080 2HD  PRO A 244       0.131   8.029 -10.190  1.00 40.27           H
ATOM   3081  N   VAL A 245      -4.557   6.442 -10.095  1.00 34.21           N
ATOM   3082  H   VAL A 245      -4.348   7.425 -10.192  1.00 34.21           H
ATOM   3083  CA  VAL A 245      -5.914   6.022 -10.460  1.00 39.52           C
ATOM   3084  HA  VAL A 245      -6.376   5.580  -9.577  1.00 39.52           H
ATOM   3085  C   VAL A 245      -5.879   4.946 -11.567  1.00 39.58           C
ATOM   3086  O   VAL A 245      -6.540   3.915 -11.436  1.00 39.65           O
ATOM   3087  CB  VAL A 245      -6.784   7.233 -10.862  1.00 42.28           C
ATOM   3088  HB  VAL A 245      -6.222   7.836 -11.575  1.00 42.28           H
ATOM   3089  CG1 VAL A 245      -8.121   6.838 -11.508  1.00 39.81           C
ATOM   3090 1HG1 VAL A 245      -8.711   7.737 -11.686  1.00 39.81           H
ATOM   3091 2HG1 VAL A 245      -8.664   6.172 -10.838  1.00 39.81           H
ATOM   3092 3HG1 VAL A 245      -7.937   6.330 -12.455  1.00 39.81           H
ATOM   3093  CG2 VAL A 245      -7.115   8.088  -9.629  1.00 44.96           C
ATOM   3094 1HG2 VAL A 245      -7.667   8.973  -9.944  1.00 44.96           H
ATOM   3095 2HG2 VAL A 245      -6.190   8.391  -9.139  1.00 44.96           H
ATOM   3096 3HG2 VAL A 245      -7.722   7.509  -8.934  1.00 44.96           H
ATOM   3097  N   LEU A 246      -5.083   5.144 -12.622  1.00 34.41           N
ATOM   3098  H   LEU A 246      -4.545   5.997 -12.673  1.00 34.41           H
ATOM   3099  CA  LEU A 246      -4.934   4.207 -13.742  1.00 35.91           C
ATOM   3100  HA  LEU A 246      -5.930   3.871 -14.030  1.00 35.91           H
ATOM   3101  C   LEU A 246      -4.109   2.931 -13.388  1.00 39.03           C
ATOM   3102  O   LEU A 246      -4.176   1.935 -14.113  1.00 39.66           O
ATOM   3103  CB  LEU A 246      -4.324   4.963 -14.946  1.00 37.16           C
ATOM   3104 1HB  LEU A 246      -3.356   5.359 -14.642  1.00 37.16           H
ATOM   3105 2HB  LEU A 246      -4.157   4.244 -15.748  1.00 37.16           H
ATOM   3106  CG  LEU A 246      -5.192   6.113 -15.491  1.00 50.15           C
ATOM   3107  HG  LEU A 246      -5.387   6.814 -14.680  1.00 50.15           H
ATOM   3108  CD1 LEU A 246      -4.442   6.855 -16.597  1.00 47.65           C
ATOM   3109 1HD1 LEU A 246      -5.030   7.713 -16.922  1.00 47.65           H
ATOM   3110 2HD1 LEU A 246      -4.279   6.185 -17.442  1.00 47.65           H
ATOM   3111 3HD1 LEU A 246      -3.481   7.197 -16.213  1.00 47.65           H
ATOM   3112  CD2 LEU A 246      -6.535   5.640 -16.051  1.00 48.16           C
ATOM   3113 1HD2 LEU A 246      -7.059   6.490 -16.487  1.00 48.16           H
ATOM   3114 2HD2 LEU A 246      -7.137   5.213 -15.249  1.00 48.16           H
ATOM   3115 3HD2 LEU A 246      -6.363   4.886 -16.819  1.00 48.16           H
ATOM   3116  N   ILE A 247      -3.383   2.919 -12.266  1.00 34.52           N
ATOM   3117  H   ILE A 247      -3.274   3.777 -11.744  1.00 34.52           H
ATOM   3118  CA  ILE A 247      -2.856   1.700 -11.651  1.00 38.88           C
ATOM   3119  HA  ILE A 247      -2.499   1.047 -12.448  1.00 38.88           H
ATOM   3120  C   ILE A 247      -4.003   0.971 -10.916  1.00 36.89           C
ATOM   3121  O   ILE A 247      -4.376  -0.128 -11.326  1.00 37.49           O
ATOM   3122  CB  ILE A 247      -1.628   1.980 -10.748  1.00 39.10           C
ATOM   3123  HB  ILE A 247      -1.890   2.792 -10.070  1.00 39.10           H
ATOM   3124  CG1 ILE A 247      -0.413   2.405 -11.598  1.00 43.11           C
ATOM   3125 1HG1 ILE A 247      -0.005   1.518 -12.083  1.00 43.11           H
ATOM   3126 2HG1 ILE A 247      -0.758   3.086 -12.376  1.00 43.11           H
ATOM   3127  CG2 ILE A 247      -1.264   0.736  -9.911  1.00 38.28           C
ATOM   3128 1HG2 ILE A 247      -0.327   0.908  -9.382  1.00 38.28           H
ATOM   3129 2HG2 ILE A 247      -1.153  -0.117 -10.581  1.00 38.28           H
ATOM   3130 3HG2 ILE A 247      -2.056   0.532  -9.191  1.00 38.28           H
ATOM   3131  CD1 ILE A 247       0.693   3.121 -10.808  1.00 44.54           C
ATOM   3132 1HD1 ILE A 247       1.457   3.459 -11.507  1.00 44.54           H
ATOM   3133 2HD1 ILE A 247       1.139   2.441 -10.083  1.00 44.54           H
ATOM   3134 3HD1 ILE A 247       0.269   3.980 -10.288  1.00 44.54           H
ATOM   3135  N   ILE A 248      -4.568   1.570  -9.862  1.00 34.92           N
ATOM   3136  H   ILE A 248      -4.272   2.502  -9.607  1.00 34.92           H
ATOM   3137  CA  ILE A 248      -5.433   0.876  -8.898  1.00 35.13           C
ATOM   3138  HA  ILE A 248      -4.885  -0.007  -8.570  1.00 35.13           H
ATOM   3139  C   ILE A 248      -6.766   0.393  -9.526  1.00 39.95           C
ATOM   3140  O   ILE A 248      -7.189  -0.732  -9.261  1.00 40.16           O
ATOM   3141  CB  ILE A 248      -5.673   1.740  -7.623  1.00 34.18           C
ATOM   3142  HB  ILE A 248      -6.255   1.135  -6.927  1.00 34.18           H
ATOM   3143  CG1 ILE A 248      -6.496   3.019  -7.911  1.00 41.24           C
ATOM   3144 1HG1 ILE A 248      -6.040   3.529  -8.759  1.00 41.24           H
ATOM   3145 2HG1 ILE A 248      -7.500   2.714  -8.205  1.00 41.24           H
ATOM   3146  CG2 ILE A 248      -4.323   2.024  -6.934  1.00 34.38           C
ATOM   3147 1HG2 ILE A 248      -4.508   2.447  -5.947  1.00 34.38           H
ATOM   3148 2HG2 ILE A 248      -3.741   2.728  -7.528  1.00 34.38           H
ATOM   3149 3HG2 ILE A 248      -3.770   1.090  -6.831  1.00 34.38           H
ATOM   3150  CD1 ILE A 248      -6.630   4.023  -6.759  1.00 42.90           C
ATOM   3151 1HD1 ILE A 248      -7.304   4.822  -7.066  1.00 42.90           H
ATOM   3152 2HD1 ILE A 248      -5.653   4.443  -6.516  1.00 42.90           H
ATOM   3153 3HD1 ILE A 248      -7.037   3.520  -5.882  1.00 42.90           H
ATOM   3154  N   THR A 249      -7.396   1.191 -10.396  1.00 33.10           N
ATOM   3155  H   THR A 249      -7.004   2.094 -10.626  1.00 33.10           H
ATOM   3156  CA  THR A 249      -8.663   0.842 -11.047  1.00 37.62           C
ATOM   3157  HA  THR A 249      -9.391   0.601 -10.272  1.00 37.62           H
ATOM   3158  C   THR A 249      -8.503  -0.384 -11.961  1.00 37.73           C
ATOM   3159  O   THR A 249      -9.323  -1.304 -11.899  1.00 39.51           O
ATOM   3160  CB  THR A 249      -9.238   2.007 -11.879  1.00 39.02           C
ATOM   3161  HB  THR A 249     -10.099   1.638 -12.437  1.00 39.02           H
ATOM   3162  OG1 THR A 249      -8.292   2.491 -12.809  1.00 46.06           O
ATOM   3163  HG1 THR A 249      -7.675   3.060 -12.344  1.00 46.06           H
ATOM   3164  CG2 THR A 249      -9.710   3.179 -11.022  1.00 39.43           C
ATOM   3165 1HG2 THR A 249     -10.002   4.003 -11.674  1.00 39.43           H
ATOM   3166 2HG2 THR A 249      -8.917   3.508 -10.351  1.00 39.43           H
ATOM   3167 3HG2 THR A 249     -10.571   2.856 -10.436  1.00 39.43           H
ATOM   3168  N   VAL A 250      -7.443  -0.415 -12.774  1.00 39.37           N
ATOM   3169  H   VAL A 250      -6.841   0.396 -12.797  1.00 39.37           H
ATOM   3170  CA  VAL A 250      -7.151  -1.475 -13.745  1.00 38.80           C
ATOM   3171  HA  VAL A 250      -8.079  -1.744 -14.249  1.00 38.80           H
ATOM   3172  C   VAL A 250      -6.596  -2.735 -13.054  1.00 39.21           C
ATOM   3173  O   VAL A 250      -7.053  -3.833 -13.354  1.00 39.16           O
ATOM   3174  CB  VAL A 250      -6.173  -0.964 -14.830  1.00 41.51           C
ATOM   3175  HB  VAL A 250      -5.259  -0.637 -14.335  1.00 41.51           H
ATOM   3176  CG1 VAL A 250      -5.805  -2.054 -15.847  1.00 42.18           C
ATOM   3177 1HG1 VAL A 250      -5.174  -1.620 -16.624  1.00 42.18           H
ATOM   3178 2HG1 VAL A 250      -6.715  -2.450 -16.297  1.00 42.18           H
ATOM   3179 3HG1 VAL A 250      -5.266  -2.859 -15.348  1.00 42.18           H
ATOM   3180  CG2 VAL A 250      -6.754   0.225 -15.609  1.00 43.79           C
ATOM   3181 1HG2 VAL A 250      -6.026   0.558 -16.348  1.00 43.79           H
ATOM   3182 2HG2 VAL A 250      -6.979   1.043 -14.925  1.00 43.79           H
ATOM   3183 3HG2 VAL A 250      -7.668  -0.087 -16.115  1.00 43.79           H
ATOM   3184  N   CYS A 251      -5.660  -2.608 -12.106  1.00 29.75           N
ATOM   3185  H   CYS A 251      -5.325  -1.692 -11.842  1.00 29.75           H
ATOM   3186  CA  CYS A 251      -5.046  -3.753 -11.428  1.00 33.57           C
ATOM   3187  HA  CYS A 251      -4.631  -4.419 -12.186  1.00 33.57           H
ATOM   3188  C   CYS A 251      -6.091  -4.554 -10.616  1.00 37.57           C
ATOM   3189  O   CYS A 251      -6.245  -5.757 -10.834  1.00 37.09           O
ATOM   3190  CB  CYS A 251      -3.890  -3.284 -10.543  1.00 28.43           C
ATOM   3191 1HB  CYS A 251      -4.249  -2.508  -9.866  1.00 28.43           H
ATOM   3192 2HB  CYS A 251      -3.526  -4.124  -9.953  1.00 28.43           H
ATOM   3193  SG  CYS A 251      -2.534  -2.636 -11.565  1.00 41.82           S
ATOM   3194  HG  CYS A 251      -3.041  -1.407 -11.693  1.00 41.82           H
ATOM   3195  N   TYR A 252      -6.868  -3.894  -9.749  1.00 33.61           N
ATOM   3196  H   TYR A 252      -6.744  -2.905  -9.586  1.00 33.61           H
ATOM   3197  CA  TYR A 252      -7.961  -4.554  -9.044  1.00 34.00           C
ATOM   3198  HA  TYR A 252      -7.568  -5.467  -8.595  1.00 34.00           H
ATOM   3199  C   TYR A 252      -9.124  -4.952  -9.982  1.00 42.08           C
ATOM   3200  O   TYR A 252      -9.803  -5.946  -9.722  1.00 37.40           O
ATOM   3201  CB  TYR A 252      -8.488  -3.666  -7.917  1.00 30.89           C
ATOM   3202 1HB  TYR A 252      -8.836  -2.723  -8.338  1.00 30.89           H
ATOM   3203 2HB  TYR A 252      -9.350  -4.183  -7.496  1.00 30.89           H
ATOM   3204  CG  TYR A 252      -7.509  -3.360  -6.788  1.00 37.96           C
ATOM   3205  CD1 TYR A 252      -6.799  -4.409  -6.173  1.00 37.64           C
ATOM   3206  HD1 TYR A 252      -6.907  -5.424  -6.524  1.00 37.64           H
ATOM   3207  CD2 TYR A 252      -7.374  -2.046  -6.300  1.00 33.81           C
ATOM   3208  HD2 TYR A 252      -7.930  -1.237  -6.752  1.00 33.81           H
ATOM   3209  CE1 TYR A 252      -5.950  -4.139  -5.085  1.00 39.15           C
ATOM   3210  HE1 TYR A 252      -5.401  -4.947  -4.623  1.00 39.15           H
ATOM   3211  CE2 TYR A 252      -6.528  -1.775  -5.208  1.00 38.63           C
ATOM   3212  HE2 TYR A 252      -6.433  -0.767  -4.832  1.00 38.63           H
ATOM   3213  CZ  TYR A 252      -5.821  -2.826  -4.589  1.00 40.56           C
ATOM   3214  OH  TYR A 252      -4.975  -2.578  -3.551  1.00 36.30           O
ATOM   3215  HH  TYR A 252      -4.743  -1.650  -3.466  1.00 36.30           H
ATOM   3216  N   GLY A 253      -9.320  -4.228 -11.089  1.00 34.67           N
ATOM   3217  H   GLY A 253      -8.748  -3.413 -11.258  1.00 34.67           H
ATOM   3218  CA  GLY A 253     -10.321  -4.562 -12.095  1.00 38.78           C
ATOM   3219 1HA  GLY A 253     -11.297  -4.617 -11.613  1.00 38.78           H
ATOM   3220 2HA  GLY A 253     -10.343  -3.784 -12.859  1.00 38.78           H
ATOM   3221  C   GLY A 253     -10.032  -5.907 -12.773  1.00 39.48           C
ATOM   3222  O   GLY A 253     -10.884  -6.795 -12.784  1.00 39.96           O
ATOM   3223  N   LEU A 254      -8.808  -6.095 -13.271  1.00 36.56           N
ATOM   3224  H   LEU A 254      -8.153  -5.327 -13.248  1.00 36.56           H
ATOM   3225  CA  LEU A 254      -8.341  -7.347 -13.864  1.00 40.39           C
ATOM   3226  HA  LEU A 254      -9.049  -7.644 -14.638  1.00 40.39           H
ATOM   3227  C   LEU A 254      -8.270  -8.491 -12.824  1.00 43.46           C
ATOM   3228  O   LEU A 254      -8.598  -9.630 -13.160  1.00 39.76           O
ATOM   3229  CB  LEU A 254      -6.962  -7.110 -14.517  1.00 32.00           C
ATOM   3230 1HB  LEU A 254      -6.300  -6.674 -13.769  1.00 32.00           H
ATOM   3231 2HB  LEU A 254      -6.551  -8.077 -14.809  1.00 32.00           H
ATOM   3232  CG  LEU A 254      -6.992  -6.198 -15.753  1.00 41.11           C
ATOM   3233  HG  LEU A 254      -7.486  -5.263 -15.487  1.00 41.11           H
ATOM   3234  CD1 LEU A 254      -5.565  -5.884 -16.208  1.00 42.60           C
ATOM   3235 1HD1 LEU A 254      -5.601  -5.198 -17.054  1.00 42.60           H
ATOM   3236 2HD1 LEU A 254      -5.056  -6.801 -16.504  1.00 42.60           H
ATOM   3237 3HD1 LEU A 254      -5.025  -5.417 -15.384  1.00 42.60           H
ATOM   3238  CD2 LEU A 254      -7.740  -6.834 -16.925  1.00 41.99           C
ATOM   3239 1HD2 LEU A 254      -7.693  -6.148 -17.770  1.00 41.99           H
ATOM   3240 2HD2 LEU A 254      -8.781  -7.009 -16.656  1.00 41.99           H
ATOM   3241 3HD2 LEU A 254      -7.271  -7.780 -17.197  1.00 41.99           H
ATOM   3242  N   MET A 255      -7.914  -8.190 -11.572  1.00 35.93           N
ATOM   3243  H   MET A 255      -7.603  -7.252 -11.363  1.00 35.93           H
ATOM   3244  CA  MET A 255      -7.950  -9.140 -10.462  1.00 38.38           C
ATOM   3245  HA  MET A 255      -7.277  -9.966 -10.689  1.00 38.38           H
ATOM   3246  C   MET A 255      -9.369  -9.722 -10.272  1.00 42.89           C
ATOM   3247  O   MET A 255      -9.540 -10.941 -10.263  1.00 42.02           O
ATOM   3248  CB  MET A 255      -7.437  -8.430  -9.198  1.00 37.59           C
ATOM   3249 1HB  MET A 255      -6.466  -7.982  -9.409  1.00 37.59           H
ATOM   3250 2HB  MET A 255      -8.130  -7.625  -8.951  1.00 37.59           H
ATOM   3251  CG  MET A 255      -7.296  -9.348  -7.970  1.00 45.32           C
ATOM   3252 1HG  MET A 255      -8.180  -9.978  -7.872  1.00 45.32           H
ATOM   3253 2HG  MET A 255      -6.432  -9.991  -8.137  1.00 45.32           H
ATOM   3254  SD  MET A 255      -7.051  -8.449  -6.399  1.00 43.07           S
ATOM   3255  CE  MET A 255      -8.734  -7.841  -6.104  1.00 38.56           C
ATOM   3256 1HE  MET A 255      -8.768  -7.339  -5.137  1.00 38.56           H
ATOM   3257 2HE  MET A 255      -9.425  -8.684  -6.100  1.00 38.56           H
ATOM   3258 3HE  MET A 255      -9.020  -7.139  -6.888  1.00 38.56           H
ATOM   3259  N   ILE A 256     -10.403  -8.875 -10.197  1.00 37.56           N
ATOM   3260  H   ILE A 256     -10.241  -7.878 -10.218  1.00 37.56           H
ATOM   3261  CA  ILE A 256     -11.800  -9.307 -10.068  1.00 44.45           C
ATOM   3262  HA  ILE A 256     -11.851 -10.025  -9.249  1.00 44.45           H
ATOM   3263  C   ILE A 256     -12.293 -10.024 -11.351  1.00 48.12           C
ATOM   3264  O   ILE A 256     -12.954 -11.056 -11.248  1.00 44.25           O
ATOM   3265  CB  ILE A 256     -12.705  -8.117  -9.661  1.00 44.45           C
ATOM   3266  HB  ILE A 256     -12.465  -7.276 -10.312  1.00 44.45           H
ATOM   3267  CG1 ILE A 256     -12.412  -7.730  -8.197  1.00 47.29           C
ATOM   3268 1HG1 ILE A 256     -12.835  -8.496  -7.548  1.00 47.29           H
ATOM   3269 2HG1 ILE A 256     -11.331  -7.715  -8.056  1.00 47.29           H
ATOM   3270  CG2 ILE A 256     -14.202  -8.457  -9.824  1.00 44.34           C
ATOM   3271 1HG2 ILE A 256     -14.810  -7.645  -9.425  1.00 44.34           H
ATOM   3272 2HG2 ILE A 256     -14.421  -9.376  -9.281  1.00 44.34           H
ATOM   3273 3HG2 ILE A 256     -14.428  -8.596 -10.881  1.00 44.34           H
ATOM   3274  CD1 ILE A 256     -12.945  -6.355  -7.786  1.00 58.01           C
ATOM   3275 1HD1 ILE A 256     -12.668  -6.175  -6.747  1.00 58.01           H
ATOM   3276 2HD1 ILE A 256     -14.029  -6.315  -7.886  1.00 58.01           H
ATOM   3277 3HD1 ILE A 256     -12.492  -5.593  -8.421  1.00 58.01           H
ATOM   3278  N   LEU A 257     -11.927  -9.555 -12.548  1.00 40.65           N
ATOM   3279  H   LEU A 257     -11.413  -8.688 -12.611  1.00 40.65           H
ATOM   3280  CA  LEU A 257     -12.319 -10.186 -13.807  1.00 50.46           C
ATOM   3281  HA  LEU A 257     -13.404 -10.293 -13.797  1.00 50.46           H
ATOM   3282  C   LEU A 257     -11.718 -11.610 -13.983  1.00 39.24           C
ATOM   3283  O   LEU A 257     -12.354 -12.456 -14.614  1.00 47.40           O
ATOM   3284  CB  LEU A 257     -11.949  -9.269 -14.991  1.00 53.32           C
ATOM   3285 1HB  LEU A 257     -10.893  -9.011 -14.908  1.00 53.32           H
ATOM   3286 2HB  LEU A 257     -12.089  -9.829 -15.916  1.00 53.32           H
ATOM   3287  CG  LEU A 257     -12.790  -7.985 -15.085  1.00 64.57           C
ATOM   3288  HG  LEU A 257     -12.870  -7.548 -14.089  1.00 64.57           H
ATOM   3289  CD1 LEU A 257     -12.124  -6.973 -16.015  1.00 67.76           C
ATOM   3290 1HD1 LEU A 257     -12.727  -6.066 -16.051  1.00 67.76           H
ATOM   3291 2HD1 LEU A 257     -12.045  -7.398 -17.016  1.00 67.76           H
ATOM   3292 3HD1 LEU A 257     -11.128  -6.733 -15.643  1.00 67.76           H
ATOM   3293  CD2 LEU A 257     -14.201  -8.254 -15.597  1.00 62.78           C
ATOM   3294 1HD2 LEU A 257     -14.728  -7.304 -15.690  1.00 62.78           H
ATOM   3295 2HD2 LEU A 257     -14.731  -8.897 -14.895  1.00 62.78           H
ATOM   3296 3HD2 LEU A 257     -14.154  -8.740 -16.572  1.00 62.78           H
ATOM   3297  N   ARG A 258     -10.547 -11.901 -13.396  1.00 45.62           N
ATOM   3298  H   ARG A 258     -10.036 -11.159 -12.939  1.00 45.62           H
ATOM   3299  CA  ARG A 258      -9.987 -13.254 -13.260  1.00 46.59           C
ATOM   3300  HA  ARG A 258     -10.123 -13.776 -14.208  1.00 46.59           H
ATOM   3301  C   ARG A 258     -10.726 -14.068 -12.168  1.00 47.31           C
ATOM   3302  O   ARG A 258     -10.999 -15.246 -12.379  1.00 52.72           O
ATOM   3303  CB  ARG A 258      -8.474 -13.141 -12.983  1.00 43.30           C
ATOM   3304 1HB  ARG A 258      -7.996 -12.654 -13.834  1.00 43.30           H
ATOM   3305 2HB  ARG A 258      -8.328 -12.496 -12.116  1.00 43.30           H
ATOM   3306  CG  ARG A 258      -7.725 -14.472 -12.716  1.00 42.45           C
ATOM   3307 1HG  ARG A 258      -6.691 -14.237 -12.462  1.00 42.45           H
ATOM   3308 2HG  ARG A 258      -8.173 -14.948 -11.843  1.00 42.45           H
ATOM   3309  CD  ARG A 258      -7.716 -15.498 -13.872  1.00 46.50           C
ATOM   3310 1HD  ARG A 258      -7.230 -16.413 -13.533  1.00 46.50           H
ATOM   3311 2HD  ARG A 258      -8.741 -15.742 -14.150  1.00 46.50           H
ATOM   3312  NE  ARG A 258      -7.007 -14.988 -15.054  1.00 48.61           N
ATOM   3313  HE  ARG A 258      -7.611 -14.616 -15.773  1.00 48.61           H
ATOM   3314  CZ  ARG A 258      -5.672 -14.912 -15.204  1.00 48.89           C
ATOM   3315  NH1 ARG A 258      -4.801 -15.494 -14.432  1.00 49.73           N
ATOM   3316 1HH1 ARG A 258      -5.089 -16.227 -13.799  1.00 49.73           H
ATOM   3317 2HH1 ARG A 258      -3.818 -15.310 -14.577  1.00 49.73           H
ATOM   3318  NH2 ARG A 258      -5.216 -14.198 -16.182  1.00 49.03           N
ATOM   3319 1HH2 ARG A 258      -5.888 -13.935 -16.888  1.00 49.03           H
ATOM   3320 2HH2 ARG A 258      -4.228 -14.177 -16.392  1.00 49.03           H
ATOM   3321  N   LEU A 259     -11.082 -13.461 -11.032  1.00 42.90           N
ATOM   3322  H   LEU A 259     -10.813 -12.499 -10.880  1.00 42.90           H
ATOM   3323  CA  LEU A 259     -11.807 -14.121  -9.943  1.00 51.48           C
ATOM   3324  HA  LEU A 259     -11.280 -15.044  -9.701  1.00 51.48           H
ATOM   3325  C   LEU A 259     -13.264 -14.502 -10.319  1.00 58.39           C
ATOM   3326  O   LEU A 259     -13.745 -15.541  -9.868  1.00 57.30           O
ATOM   3327  CB  LEU A 259     -11.808 -13.221  -8.690  1.00 46.17           C
ATOM   3328 1HB  LEU A 259     -12.119 -12.220  -8.987  1.00 46.17           H
ATOM   3329 2HB  LEU A 259     -12.548 -13.609  -7.990  1.00 46.17           H
ATOM   3330  CG  LEU A 259     -10.456 -13.153  -7.967  1.00 43.80           C
ATOM   3331  HG  LEU A 259      -9.661 -13.097  -8.710  1.00 43.80           H
ATOM   3332  CD1 LEU A 259     -10.382 -11.923  -7.063  1.00 41.89           C
ATOM   3333 1HD1 LEU A 259      -9.416 -11.912  -6.558  1.00 41.89           H
ATOM   3334 2HD1 LEU A 259     -11.180 -11.959  -6.322  1.00 41.89           H
ATOM   3335 3HD1 LEU A 259     -10.487 -11.022  -7.667  1.00 41.89           H
ATOM   3336  CD2 LEU A 259     -10.238 -14.390  -7.098  1.00 38.49           C
ATOM   3337 1HD2 LEU A 259      -9.244 -14.329  -6.654  1.00 38.49           H
ATOM   3338 2HD2 LEU A 259     -10.308 -15.289  -7.710  1.00 38.49           H
ATOM   3339 3HD2 LEU A 259     -10.988 -14.428  -6.308  1.00 38.49           H
ATOM   3340  N   LYS A 260     -13.968 -13.704 -11.134  1.00 45.85           N
ATOM   3341  H   LYS A 260     -13.590 -12.807 -11.404  1.00 45.85           H
ATOM   3342  CA  LYS A 260     -15.336 -14.001 -11.562  1.00 53.40           C
ATOM   3343  HA  LYS A 260     -15.882 -14.328 -10.678  1.00 53.40           H
ATOM   3344  C   LYS A 260     -15.392 -15.146 -12.602  1.00 56.66           C
ATOM   3345  O   LYS A 260     -16.340 -15.927 -12.584  1.00 58.41           O
ATOM   3346  CB  LYS A 260     -16.066 -12.725 -12.049  1.00 65.77           C
ATOM   3347 1HB  LYS A 260     -17.138 -12.893 -11.952  1.00 65.77           H
ATOM   3348 2HB  LYS A 260     -15.792 -11.906 -11.384  1.00 65.77           H
ATOM   3349  CG  LYS A 260     -15.779 -12.332 -13.507  1.00 76.08           C
ATOM   3350 1HG  LYS A 260     -14.718 -12.100 -13.606  1.00 76.08           H
ATOM   3351 2HG  LYS A 260     -16.018 -13.178 -14.152  1.00 76.08           H
ATOM   3352  CD  LYS A 260     -16.620 -11.141 -13.974  1.00 85.40           C
ATOM   3353 1HD  LYS A 260     -17.640 -11.258 -13.609  1.00 85.40           H
ATOM   3354 2HD  LYS A 260     -16.194 -10.222 -13.571  1.00 85.40           H
ATOM   3355  CE  LYS A 260     -16.641 -11.125 -15.510  1.00 91.86           C
ATOM   3356 1HE  LYS A 260     -15.624 -10.974 -15.874  1.00 91.86           H
ATOM   3357 2HE  LYS A 260     -16.983 -12.096 -15.867  1.00 91.86           H
ATOM   3358  NZ  LYS A 260     -17.534 -10.080 -16.052  1.00 94.60           N
ATOM   3359 1HZ  LYS A 260     -17.803 -10.354 -16.986  1.00 94.60           H
ATOM   3360 2HZ  LYS A 260     -17.060  -9.189 -16.086  1.00 94.60           H
ATOM   3361 3HZ  LYS A 260     -18.358 -10.002 -15.474  1.00 94.60           H
ATOM   3362  N   SER A 261     -14.382 -15.265 -13.470  1.00 54.91           N
ATOM   3363  H   SER A 261     -13.607 -14.619 -13.426  1.00 54.91           H
ATOM   3364  CA  SER A 261     -14.425 -16.158 -14.633  1.00 60.10           C
ATOM   3365  HA  SER A 261     -15.398 -16.018 -15.105  1.00 60.10           H
ATOM   3366  C   SER A 261     -14.281 -17.657 -14.280  1.00 63.52           C
ATOM   3367  O   SER A 261     -14.557 -18.497 -15.133  1.00 69.84           O
ATOM   3368  CB  SER A 261     -13.378 -15.724 -15.676  1.00 59.03           C
ATOM   3369 1HB  SER A 261     -13.507 -16.333 -16.570  1.00 59.03           H
ATOM   3370 2HB  SER A 261     -13.564 -14.684 -15.942  1.00 59.03           H
ATOM   3371  OG  SER A 261     -12.043 -15.851 -15.224  1.00 60.20           O
ATOM   3372  HG  SER A 261     -11.782 -16.770 -15.319  1.00 60.20           H
ATOM   3373  N   VAL A 262     -13.878 -18.026 -13.057  1.00 64.66           N
ATOM   3374  H   VAL A 262     -13.661 -17.323 -12.365  1.00 64.66           H
ATOM   3375  CA  VAL A 262     -13.825 -19.423 -12.614  1.00 69.71           C
ATOM   3376  HA  VAL A 262     -13.312 -19.979 -13.398  1.00 69.71           H
ATOM   3377  C   VAL A 262     -15.237 -20.022 -12.446  1.00 78.62           C
ATOM   3378  O   VAL A 262     -16.135 -19.383 -11.893  1.00 75.83           O
ATOM   3379  CB  VAL A 262     -12.974 -19.591 -11.333  1.00 72.15           C
ATOM   3380  HB  VAL A 262     -12.025 -19.077 -11.487  1.00 72.15           H
ATOM   3381  CG1 VAL A 262     -13.625 -19.017 -10.070  1.00 71.18           C
ATOM   3382 1HG1 VAL A 262     -12.889 -19.015  -9.266  1.00 71.18           H
ATOM   3383 2HG1 VAL A 262     -14.483 -19.622  -9.776  1.00 71.18           H
ATOM   3384 3HG1 VAL A 262     -13.951 -17.996 -10.268  1.00 71.18           H
ATOM   3385  CG2 VAL A 262     -12.675 -21.071 -11.074  1.00 72.08           C
ATOM   3386 1HG2 VAL A 262     -12.045 -21.146 -10.188  1.00 72.08           H
ATOM   3387 2HG2 VAL A 262     -12.142 -21.476 -11.935  1.00 72.08           H
ATOM   3388 3HG2 VAL A 262     -13.594 -21.636 -10.917  1.00 72.08           H
ATOM   3389  N   ARG A 263     -15.413 -21.279 -12.874  1.00 88.59           N
ATOM   3390  H   ARG A 263     -14.631 -21.740 -13.317  1.00 88.59           H
ATOM   3391  CA  ARG A 263     -16.660 -22.057 -12.789  1.00 98.61           C
ATOM   3392  HA  ARG A 263     -17.331 -21.590 -12.068  1.00 98.61           H
ATOM   3393  C   ARG A 263     -16.359 -23.491 -12.307  1.00103.24           C
ATOM   3394  O   ARG A 263     -16.168 -24.401 -13.109  1.00106.40           O
ATOM   3395  CB  ARG A 263     -17.364 -22.060 -14.163  1.00103.46           C
ATOM   3396 1HB  ARG A 263     -16.698 -22.521 -14.892  1.00103.46           H
ATOM   3397 2HB  ARG A 263     -18.257 -22.680 -14.092  1.00103.46           H
ATOM   3398  CG  ARG A 263     -17.787 -20.675 -14.713  1.00108.12           C
ATOM   3399 1HG  ARG A 263     -16.914 -20.028 -14.802  1.00108.12           H
ATOM   3400 2HG  ARG A 263     -18.201 -20.821 -15.710  1.00108.12           H
ATOM   3401  CD  ARG A 263     -18.835 -19.975 -13.837  1.00114.04           C
ATOM   3402 1HD  ARG A 263     -19.706 -20.624 -13.734  1.00114.04           H
ATOM   3403 2HD  ARG A 263     -18.417 -19.780 -12.849  1.00114.04           H
ATOM   3404  NE  ARG A 263     -19.256 -18.702 -14.439  1.00116.98           N
ATOM   3405  HE  ARG A 263     -18.735 -18.415 -15.255  1.00116.98           H
ATOM   3406  CZ  ARG A 263     -20.264 -17.945 -13.986  1.00116.62           C
ATOM   3407  NH1 ARG A 263     -20.972 -18.244 -12.940  1.00116.97           N
ATOM   3408 1HH1 ARG A 263     -20.800 -19.089 -12.415  1.00116.97           H
ATOM   3409 2HH1 ARG A 263     -21.681 -17.593 -12.631  1.00116.97           H
ATOM   3410  NH2 ARG A 263     -20.555 -16.850 -14.605  1.00115.34           N
ATOM   3411 1HH2 ARG A 263     -20.004 -16.555 -15.398  1.00115.34           H
ATOM   3412 2HH2 ARG A 263     -21.350 -16.301 -14.310  1.00115.34           H
ATOM   3413  N   MET A 264     -16.250 -23.674 -10.995  1.00107.41           N
ATOM   3414  H   MET A 264     -16.515 -22.918 -10.381  1.00107.41           H
ATOM   3415  CA  MET A 264     -15.997 -24.973 -10.353  1.00114.28           C
ATOM   3416  HA  MET A 264     -15.335 -25.538 -11.009  1.00114.28           H
ATOM   3417  C   MET A 264     -17.296 -25.816 -10.181  1.00113.36           C
ATOM   3418  O   MET A 264     -18.401 -25.306 -10.337  1.00113.15           O
ATOM   3419  CB  MET A 264     -15.228 -24.790  -9.031  1.00121.50           C
ATOM   3420 1HB  MET A 264     -15.517 -25.579  -8.336  1.00121.50           H
ATOM   3421 2HB  MET A 264     -14.170 -24.941  -9.247  1.00121.50           H
ATOM   3422  CG  MET A 264     -15.382 -23.432  -8.309  1.00125.45           C
ATOM   3423 1HG  MET A 264     -14.846 -23.504  -7.363  1.00125.45           H
ATOM   3424 2HG  MET A 264     -14.875 -22.681  -8.914  1.00125.45           H
ATOM   3425  SD  MET A 264     -17.076 -22.833  -7.959  1.00131.50           S
ATOM   3426  CE  MET A 264     -17.706 -24.188  -6.936  1.00137.27           C
ATOM   3427 1HE  MET A 264     -18.700 -23.924  -6.577  1.00137.27           H
ATOM   3428 2HE  MET A 264     -17.043 -24.350  -6.087  1.00137.27           H
ATOM   3429 3HE  MET A 264     -17.765 -25.100  -7.531  1.00137.27           H
ATOM   3430  N   LEU A 265     -17.146 -27.121  -9.915  1.00114.26           N
ATOM   3431  H   LEU A 265     -16.217 -27.489  -9.771  1.00114.26           H
ATOM   3432  CA  LEU A 265     -18.222 -28.121 -10.046  1.00115.58           C
ATOM   3433  HA  LEU A 265     -18.918 -27.762 -10.804  1.00115.58           H
ATOM   3434  C   LEU A 265     -19.054 -28.370  -8.749  1.00115.06           C
ATOM   3435  O   LEU A 265     -20.098 -29.024  -8.823  1.00114.43           O
ATOM   3436  CB  LEU A 265     -17.610 -29.434 -10.577  1.00115.68           C
ATOM   3437 1HB  LEU A 265     -16.627 -29.563 -10.125  1.00115.68           H
ATOM   3438 2HB  LEU A 265     -18.233 -30.263 -10.245  1.00115.68           H
ATOM   3439  CG  LEU A 265     -17.513 -29.519 -12.116  1.00115.15           C
ATOM   3440  HG  LEU A 265     -18.506 -29.345 -12.530  1.00115.15           H
ATOM   3441  CD1 LEU A 265     -16.540 -28.519 -12.746  1.00112.15           C
ATOM   3442 1HD1 LEU A 265     -16.503 -28.697 -13.821  1.00112.15           H
ATOM   3443 2HD1 LEU A 265     -15.547 -28.658 -12.319  1.00112.15           H
ATOM   3444 3HD1 LEU A 265     -16.878 -27.500 -12.557  1.00112.15           H
ATOM   3445  CD2 LEU A 265     -17.068 -30.922 -12.519  1.00119.72           C
ATOM   3446 1HD2 LEU A 265     -17.017 -30.987 -13.606  1.00119.72           H
ATOM   3447 2HD2 LEU A 265     -17.788 -31.649 -12.144  1.00119.72           H
ATOM   3448 3HD2 LEU A 265     -16.086 -31.131 -12.096  1.00119.72           H
ATOM   3449  N   SER A 266     -18.617 -27.880  -7.584  1.00114.06           N
ATOM   3450  H   SER A 266     -17.747 -27.366  -7.566  1.00114.06           H
ATOM   3451  CA  SER A 266     -19.412 -27.848  -6.344  1.00116.49           C
ATOM   3452  HA  SER A 266     -20.097 -28.696  -6.339  1.00116.49           H
ATOM   3453  C   SER A 266     -20.269 -26.557  -6.260  1.00117.91           C
ATOM   3454  O   SER A 266     -20.479 -25.879  -7.266  1.00127.10           O
ATOM   3455  CB  SER A 266     -18.468 -28.033  -5.144  1.00111.09           C
ATOM   3456 1HB  SER A 266     -17.779 -28.848  -5.365  1.00111.09           H
ATOM   3457 2HB  SER A 266     -17.901 -27.114  -5.001  1.00111.09           H
ATOM   3458  OG  SER A 266     -19.166 -28.344  -3.947  1.00114.21           O
ATOM   3459  HG  SER A 266     -18.750 -29.116  -3.558  1.00114.21           H
ATOM   3460  N   GLY A 267     -20.784 -26.200  -5.081  1.00110.19           N
ATOM   3461  H   GLY A 267     -20.608 -26.790  -4.280  1.00110.19           H
ATOM   3462  CA  GLY A 267     -21.645 -25.038  -4.873  1.00108.81           C
ATOM   3463 1HA  GLY A 267     -22.469 -25.085  -5.585  1.00108.81           H
ATOM   3464 2HA  GLY A 267     -22.066 -25.070  -3.868  1.00108.81           H
ATOM   3465  C   GLY A 267     -20.923 -23.692  -5.054  1.00109.56           C
ATOM   3466  O   GLY A 267     -20.034 -23.349  -4.273  1.00106.95           O
ATOM   3467  N   SER A 268     -21.321 -22.898  -6.053  1.00117.85           N
ATOM   3468  H   SER A 268     -22.061 -23.217  -6.662  1.00117.85           H
ATOM   3469  CA  SER A 268     -20.717 -21.599  -6.395  1.00117.10           C
ATOM   3470  HA  SER A 268     -19.640 -21.742  -6.492  1.00117.10           H
ATOM   3471  C   SER A 268     -20.941 -20.483  -5.337  1.00110.17           C
ATOM   3472  O   SER A 268     -20.302 -19.434  -5.409  1.00110.31           O
ATOM   3473  CB  SER A 268     -21.232 -21.119  -7.758  1.00124.17           C
ATOM   3474 1HB  SER A 268     -22.289 -21.373  -7.845  1.00124.17           H
ATOM   3475 2HB  SER A 268     -21.124 -20.036  -7.815  1.00124.17           H
ATOM   3476  OG  SER A 268     -20.494 -21.687  -8.819  1.00128.64           O
ATOM   3477  HG  SER A 268     -21.082 -22.250  -9.328  1.00128.64           H
ATOM   3478  N   LYS A 269     -21.794 -20.697  -4.326  1.00106.08           N
ATOM   3479  H   LYS A 269     -22.332 -21.552  -4.323  1.00106.08           H
ATOM   3480  CA  LYS A 269     -22.131 -19.716  -3.281  1.00102.33           C
ATOM   3481  HA  LYS A 269     -22.649 -18.883  -3.755  1.00102.33           H
ATOM   3482  C   LYS A 269     -20.907 -19.139  -2.526  1.00102.78           C
ATOM   3483  O   LYS A 269     -20.907 -17.961  -2.181  1.00103.12           O
ATOM   3484  CB  LYS A 269     -23.116 -20.395  -2.311  1.00  0.00           C
ATOM   3485 1HB  LYS A 269     -23.989 -20.723  -2.876  1.00  0.00           H
ATOM   3486 2HB  LYS A 269     -22.632 -21.275  -1.886  1.00  0.00           H
ATOM   3487  CG  LYS A 269     -23.593 -19.488  -1.175  1.00  0.00           C
ATOM   3488 1HG  LYS A 269     -22.745 -19.232  -0.540  1.00  0.00           H
ATOM   3489 2HG  LYS A 269     -24.023 -18.580  -1.598  1.00  0.00           H
ATOM   3490  CD  LYS A 269     -24.647 -20.215  -0.339  1.00  0.00           C
ATOM   3491 1HD  LYS A 269     -25.493 -20.476  -0.974  1.00  0.00           H
ATOM   3492 2HD  LYS A 269     -24.217 -21.132   0.064  1.00  0.00           H
ATOM   3493  CE  LYS A 269     -25.119 -19.324   0.814  1.00  0.00           C
ATOM   3494 1HE  LYS A 269     -24.264 -19.066   1.439  1.00  0.00           H
ATOM   3495 2HE  LYS A 269     -25.541 -18.406   0.406  1.00  0.00           H
ATOM   3496  NZ  LYS A 269     -26.137 -20.023   1.621  1.00  0.00           N
ATOM   3497 1HZ  LYS A 269     -26.410 -19.446   2.404  1.00  0.00           H
ATOM   3498 2HZ  LYS A 269     -25.757 -20.895   1.961  1.00  0.00           H
ATOM   3499 3HZ  LYS A 269     -26.943 -20.209   1.043  1.00  0.00           H
ATOM   3500  N   GLU A 270     -19.861 -19.929  -2.270  1.00103.76           N
ATOM   3501  H   GLU A 270     -19.853 -20.888  -2.587  1.00103.76           H
ATOM   3502  CA  GLU A 270     -18.672 -19.454  -1.564  1.00107.44           C
ATOM   3503  HA  GLU A 270     -19.006 -18.884  -0.697  1.00107.44           H
ATOM   3504  C   GLU A 270     -17.805 -18.511  -2.439  1.00104.43           C
ATOM   3505  O   GLU A 270     -17.398 -17.450  -1.961  1.00109.67           O
ATOM   3506  CB  GLU A 270     -17.833 -20.622  -1.027  1.00  0.00           C
ATOM   3507 1HB  GLU A 270     -17.406 -21.195  -1.851  1.00  0.00           H
ATOM   3508 2HB  GLU A 270     -17.024 -20.189  -0.439  1.00  0.00           H
ATOM   3509  CG  GLU A 270     -18.637 -21.578  -0.129  1.00  0.00           C
ATOM   3510 1HG  GLU A 270     -19.330 -20.990   0.474  1.00  0.00           H
ATOM   3511 2HG  GLU A 270     -19.227 -22.254  -0.748  1.00  0.00           H
ATOM   3512  CD  GLU A 270     -17.765 -22.421   0.817  1.00  0.00           C
ATOM   3513  OE1 GLU A 270     -16.517 -22.417   0.698  1.00  0.00           O
ATOM   3514  OE2 GLU A 270     -18.323 -23.014   1.768  1.00  0.00           O
ATOM   3515  N   LYS A 271     -17.629 -18.846  -3.727  1.00100.41           N
ATOM   3516  H   LYS A 271     -18.022 -19.718  -4.054  1.00100.41           H
ATOM   3517  CA  LYS A 271     -16.995 -17.998  -4.748  1.00 92.31           C
ATOM   3518  HA  LYS A 271     -15.958 -17.823  -4.459  1.00 92.31           H
ATOM   3519  C   LYS A 271     -17.712 -16.638  -4.824  1.00 87.07           C
ATOM   3520  O   LYS A 271     -17.057 -15.600  -4.789  1.00 85.19           O
ATOM   3521  CB  LYS A 271     -17.004 -18.764  -6.095  1.00 89.83           C
ATOM   3522 1HB  LYS A 271     -16.369 -19.643  -5.984  1.00 89.83           H
ATOM   3523 2HB  LYS A 271     -18.017 -19.126  -6.268  1.00 89.83           H
ATOM   3524  CG  LYS A 271     -16.532 -17.992  -7.344  1.00 90.39           C
ATOM   3525 1HG  LYS A 271     -16.108 -17.041  -7.021  1.00 90.39           H
ATOM   3526 2HG  LYS A 271     -15.747 -18.571  -7.830  1.00 90.39           H
ATOM   3527  CD  LYS A 271     -17.651 -17.753  -8.372  1.00 93.35           C
ATOM   3528 1HD  LYS A 271     -18.168 -18.697  -8.550  1.00 93.35           H
ATOM   3529 2HD  LYS A 271     -18.355 -17.030  -7.960  1.00 93.35           H
ATOM   3530  CE  LYS A 271     -17.062 -17.243  -9.698  1.00 88.71           C
ATOM   3531 1HE  LYS A 271     -16.610 -16.266  -9.526  1.00 88.71           H
ATOM   3532 2HE  LYS A 271     -16.272 -17.925 -10.014  1.00 88.71           H
ATOM   3533  NZ  LYS A 271     -18.067 -17.154 -10.783  1.00 91.01           N
ATOM   3534 1HZ  LYS A 271     -17.575 -16.938 -11.638  1.00 91.01           H
ATOM   3535 2HZ  LYS A 271     -18.749 -16.433 -10.594  1.00 91.01           H
ATOM   3536 3HZ  LYS A 271     -18.535 -18.044 -10.878  1.00 91.01           H
ATOM   3537  N   ASP A 272     -19.044 -16.645  -4.828  1.00 85.65           N
ATOM   3538  H   ASP A 272     -19.524 -17.531  -4.901  1.00 85.65           H
ATOM   3539  CA  ASP A 272     -19.868 -15.442  -4.786  1.00 85.08           C
ATOM   3540  HA  ASP A 272     -19.561 -14.799  -5.611  1.00 85.08           H
ATOM   3541  C   ASP A 272     -19.712 -14.630  -3.475  1.00 79.45           C
ATOM   3542  O   ASP A 272     -19.527 -13.414  -3.547  1.00 71.98           O
ATOM   3543  CB  ASP A 272     -21.341 -15.812  -5.005  1.00 92.27           C
ATOM   3544 1HB  ASP A 272     -21.539 -16.817  -4.633  1.00 92.27           H
ATOM   3545 2HB  ASP A 272     -21.969 -15.126  -4.436  1.00 92.27           H
ATOM   3546  CG  ASP A 272     -21.737 -15.741  -6.480  1.00103.12           C
ATOM   3547  OD1 ASP A 272     -20.916 -16.056  -7.369  1.00107.58           O
ATOM   3548  OD2 ASP A 272     -22.872 -15.286  -6.744  1.00111.41           O
ATOM   3549  N   ARG A 273     -19.748 -15.256  -2.288  1.00 80.33           N
ATOM   3550  H   ARG A 273     -19.951 -16.244  -2.241  1.00 80.33           H
ATOM   3551  CA  ARG A 273     -19.554 -14.562  -1.013  1.00 75.60           C
ATOM   3552  HA  ARG A 273     -20.335 -13.806  -0.933  1.00 75.60           H
ATOM   3553  C   ARG A 273     -18.189 -13.851  -0.977  1.00 76.97           C
ATOM   3554  O   ARG A 273     -18.126 -12.681  -0.587  1.00 71.69           O
ATOM   3555  CB  ARG A 273     -19.701 -15.532   0.176  1.00  0.00           C
ATOM   3556 1HB  ARG A 273     -20.681 -16.005   0.124  1.00  0.00           H
ATOM   3557 2HB  ARG A 273     -18.926 -16.297   0.142  1.00  0.00           H
ATOM   3558  CG  ARG A 273     -19.590 -14.785   1.520  1.00  0.00           C
ATOM   3559 1HG  ARG A 273     -18.602 -14.331   1.598  1.00  0.00           H
ATOM   3560 2HG  ARG A 273     -20.320 -13.975   1.532  1.00  0.00           H
ATOM   3561  CD  ARG A 273     -19.819 -15.652   2.783  1.00  0.00           C
ATOM   3562 1HD  ARG A 273     -18.972 -16.329   2.896  1.00  0.00           H
ATOM   3563 2HD  ARG A 273     -19.846 -15.006   3.660  1.00  0.00           H
ATOM   3564  NE  ARG A 273     -21.059 -16.452   2.750  1.00  0.00           N
ATOM   3565  HE  ARG A 273     -20.912 -17.449   2.827  1.00  0.00           H
ATOM   3566  CZ  ARG A 273     -22.305 -15.967   2.640  1.00  0.00           C
ATOM   3567  NH1 ARG A 273     -23.280 -16.804   2.508  1.00  0.00           N
ATOM   3568 1HH1 ARG A 273     -23.159 -17.752   2.835  1.00  0.00           H
ATOM   3569 2HH1 ARG A 273     -24.208 -16.442   2.341  1.00  0.00           H
ATOM   3570  NH2 ARG A 273     -22.603 -14.701   2.671  1.00  0.00           N
ATOM   3571 1HH2 ARG A 273     -21.894 -14.043   2.960  1.00  0.00           H
ATOM   3572 2HH2 ARG A 273     -23.578 -14.440   2.705  1.00  0.00           H
ATOM   3573  N   ASN A 274     -17.135 -14.544  -1.409  1.00 81.13           N
ATOM   3574  H   ASN A 274     -17.278 -15.499  -1.705  1.00 81.13           H
ATOM   3575  CA  ASN A 274     -15.779 -14.015  -1.491  1.00 81.73           C
ATOM   3576  HA  ASN A 274     -15.520 -13.592  -0.520  1.00 81.73           H
ATOM   3577  C   ASN A 274     -15.682 -12.872  -2.537  1.00 72.25           C
ATOM   3578  O   ASN A 274     -15.179 -11.800  -2.206  1.00 71.93           O
ATOM   3579  CB  ASN A 274     -14.808 -15.182  -1.766  1.00 90.34           C
ATOM   3580 1HB  ASN A 274     -15.161 -15.766  -2.616  1.00 90.34           H
ATOM   3581 2HB  ASN A 274     -13.828 -14.776  -2.019  1.00 90.34           H
ATOM   3582  CG  ASN A 274     -14.657 -16.114  -0.557  1.00 93.48           C
ATOM   3583  OD1 ASN A 274     -14.843 -15.721   0.585  1.00 93.91           O
ATOM   3584  ND2 ASN A 274     -14.332 -17.370  -0.745  1.00 88.75           N
ATOM   3585 1HD2 ASN A 274     -14.139 -17.936   0.069  1.00 88.75           H
ATOM   3586 2HD2 ASN A 274     -14.357 -17.796  -1.661  1.00 88.75           H
ATOM   3587  N   LEU A 275     -16.246 -13.035  -3.740  1.00 70.70           N
ATOM   3588  H   LEU A 275     -16.647 -13.929  -3.988  1.00 70.70           H
ATOM   3589  CA  LEU A 275     -16.303 -11.985  -4.761  1.00 66.32           C
ATOM   3590  HA  LEU A 275     -15.278 -11.707  -5.006  1.00 66.32           H
ATOM   3591  C   LEU A 275     -17.032 -10.721  -4.256  1.00 62.48           C
ATOM   3592  O   LEU A 275     -16.502  -9.622  -4.436  1.00 62.81           O
ATOM   3593  CB  LEU A 275     -16.980 -12.519  -6.033  1.00 72.59           C
ATOM   3594 1HB  LEU A 275     -17.764 -13.219  -5.746  1.00 72.59           H
ATOM   3595 2HB  LEU A 275     -17.457 -11.688  -6.552  1.00 72.59           H
ATOM   3596  CG  LEU A 275     -15.978 -13.191  -6.982  1.00 77.60           C
ATOM   3597  HG  LEU A 275     -15.267 -13.770  -6.393  1.00 77.60           H
ATOM   3598  CD1 LEU A 275     -16.676 -14.140  -7.948  1.00 88.31           C
ATOM   3599 1HD1 LEU A 275     -15.913 -14.698  -8.490  1.00 88.31           H
ATOM   3600 2HD1 LEU A 275     -17.288 -13.579  -8.654  1.00 88.31           H
ATOM   3601 3HD1 LEU A 275     -17.306 -14.832  -7.390  1.00 88.31           H
ATOM   3602  CD2 LEU A 275     -15.223 -12.142  -7.808  1.00 73.97           C
ATOM   3603 1HD2 LEU A 275     -14.586 -12.651  -8.531  1.00 73.97           H
ATOM   3604 2HD2 LEU A 275     -14.609 -11.527  -7.151  1.00 73.97           H
ATOM   3605 3HD2 LEU A 275     -15.939 -11.511  -8.334  1.00 73.97           H
ATOM   3606  N   ARG A 276     -18.182 -10.851  -3.578  1.00 61.37           N
ATOM   3607  H   ARG A 276     -18.612 -11.761  -3.491  1.00 61.37           H
ATOM   3608  CA  ARG A 276     -18.893  -9.720  -2.987  1.00 57.99           C
ATOM   3609  HA  ARG A 276     -19.050  -8.992  -3.783  1.00 57.99           H
ATOM   3610  C   ARG A 276     -18.046  -9.022  -1.884  1.00 52.50           C
ATOM   3611  O   ARG A 276     -18.094  -7.794  -1.811  1.00 50.49           O
ATOM   3612  CB  ARG A 276     -20.298 -10.136  -2.485  1.00 61.23           C
ATOM   3613 1HB  ARG A 276     -20.231 -11.011  -1.839  1.00 61.23           H
ATOM   3614 2HB  ARG A 276     -20.719  -9.311  -1.910  1.00 61.23           H
ATOM   3615  CG  ARG A 276     -21.271 -10.463  -3.641  1.00 77.57           C
ATOM   3616 1HG  ARG A 276     -21.043  -9.810  -4.483  1.00 77.57           H
ATOM   3617 2HG  ARG A 276     -21.103 -11.487  -3.976  1.00 77.57           H
ATOM   3618  CD  ARG A 276     -22.785 -10.314  -3.327  1.00 82.77           C
ATOM   3619 1HD  ARG A 276     -23.010  -9.254  -3.213  1.00 82.77           H
ATOM   3620 2HD  ARG A 276     -23.357 -10.670  -4.184  1.00 82.77           H
ATOM   3621  NE  ARG A 276     -23.279 -11.022  -2.119  1.00 89.73           N
ATOM   3622  HE  ARG A 276     -23.713 -10.414  -1.439  1.00 89.73           H
ATOM   3623  CZ  ARG A 276     -23.311 -12.352  -1.940  1.00 93.08           C
ATOM   3624  NH1 ARG A 276     -22.834 -13.207  -2.790  1.00 94.99           N
ATOM   3625 1HH1 ARG A 276     -22.585 -12.910  -3.723  1.00 94.99           H
ATOM   3626 2HH1 ARG A 276     -22.911 -14.192  -2.578  1.00 94.99           H
ATOM   3627  NH2 ARG A 276     -23.859 -12.847  -0.873  1.00 92.99           N
ATOM   3628 1HH2 ARG A 276     -24.502 -12.260  -0.361  1.00 92.99           H
ATOM   3629 2HH2 ARG A 276     -23.912 -13.852  -0.783  1.00 92.99           H
ATOM   3630  N   ARG A 277     -17.237  -9.736  -1.083  1.00 51.28           N
ATOM   3631  H   ARG A 277     -17.196 -10.741  -1.169  1.00 51.28           H
ATOM   3632  CA  ARG A 277     -16.359  -9.137  -0.065  1.00 55.03           C
ATOM   3633  HA  ARG A 277     -16.952  -8.394   0.468  1.00 55.03           H
ATOM   3634  C   ARG A 277     -15.142  -8.415  -0.687  1.00 54.69           C
ATOM   3635  O   ARG A 277     -14.820  -7.297  -0.280  1.00 43.51           O
ATOM   3636  CB  ARG A 277     -15.887 -10.184   0.969  1.00 63.64           C
ATOM   3637 1HB  ARG A 277     -16.678 -10.909   1.163  1.00 63.64           H
ATOM   3638 2HB  ARG A 277     -15.007 -10.714   0.604  1.00 63.64           H
ATOM   3639  CG  ARG A 277     -15.526  -9.486   2.292  1.00 74.64           C
ATOM   3640 1HG  ARG A 277     -14.812  -8.685   2.098  1.00 74.64           H
ATOM   3641 2HG  ARG A 277     -16.431  -9.031   2.695  1.00 74.64           H
ATOM   3642  CD  ARG A 277     -14.930 -10.417   3.368  1.00 87.10           C
ATOM   3643 1HD  ARG A 277     -15.565 -11.294   3.496  1.00 87.10           H
ATOM   3644 2HD  ARG A 277     -13.933 -10.732   3.060  1.00 87.10           H
ATOM   3645  NE  ARG A 277     -14.831  -9.708   4.654  1.00 94.98           N
ATOM   3646  HE  ARG A 277     -14.725  -8.710   4.547  1.00 94.98           H
ATOM   3647  CZ  ARG A 277     -14.617 -10.274   5.854  1.00102.19           C
ATOM   3648  NH1 ARG A 277     -14.298 -11.525   5.992  1.00101.71           N
ATOM   3649 1HH1 ARG A 277     -14.176 -12.095   5.166  1.00101.71           H
ATOM   3650 2HH1 ARG A 277     -14.155 -11.927   6.907  1.00101.71           H
ATOM   3651  NH2 ARG A 277     -14.709  -9.560   6.935  1.00106.17           N
ATOM   3652 1HH2 ARG A 277     -15.234  -8.697   6.930  1.00106.17           H
ATOM   3653 2HH2 ARG A 277     -14.319  -9.907   7.799  1.00106.17           H
ATOM   3654  N   ILE A 278     -14.496  -9.034  -1.676  1.00 50.99           N
ATOM   3655  H   ILE A 278     -14.778  -9.971  -1.923  1.00 50.99           H
ATOM   3656  CA  ILE A 278     -13.328  -8.494  -2.384  1.00 49.06           C
ATOM   3657  HA  ILE A 278     -12.579  -8.199  -1.650  1.00 49.06           H
ATOM   3658  C   ILE A 278     -13.734  -7.242  -3.187  1.00 48.06           C
ATOM   3659  O   ILE A 278     -13.112  -6.191  -3.051  1.00 53.28           O
ATOM   3660  CB  ILE A 278     -12.694  -9.592  -3.284  1.00 51.00           C
ATOM   3661  HB  ILE A 278     -13.490 -10.017  -3.896  1.00 51.00           H
ATOM   3662  CG1 ILE A 278     -12.080 -10.712  -2.424  1.00 57.34           C
ATOM   3663 1HG1 ILE A 278     -11.137 -10.353  -2.010  1.00 57.34           H
ATOM   3664 2HG1 ILE A 278     -12.755 -10.920  -1.594  1.00 57.34           H
ATOM   3665  CG2 ILE A 278     -11.623  -9.016  -4.232  1.00 47.00           C
ATOM   3666 1HG2 ILE A 278     -11.170  -9.827  -4.801  1.00 47.00           H
ATOM   3667 2HG2 ILE A 278     -10.858  -8.515  -3.639  1.00 47.00           H
ATOM   3668 3HG2 ILE A 278     -12.078  -8.300  -4.917  1.00 47.00           H
ATOM   3669  CD1 ILE A 278     -11.856 -12.031  -3.173  1.00 65.15           C
ATOM   3670 1HD1 ILE A 278     -11.600 -12.800  -2.444  1.00 65.15           H
ATOM   3671 2HD1 ILE A 278     -11.041 -11.922  -3.889  1.00 65.15           H
ATOM   3672 3HD1 ILE A 278     -12.767 -12.317  -3.699  1.00 65.15           H
ATOM   3673  N   THR A 279     -14.825  -7.319  -3.957  1.00 48.07           N
ATOM   3674  H   THR A 279     -15.312  -8.199  -4.044  1.00 48.07           H
ATOM   3675  CA  THR A 279     -15.341  -6.205  -4.762  1.00 51.54           C
ATOM   3676  HA  THR A 279     -14.565  -5.902  -5.465  1.00 51.54           H
ATOM   3677  C   THR A 279     -15.694  -5.002  -3.875  1.00 47.86           C
ATOM   3678  O   THR A 279     -15.315  -3.878  -4.195  1.00 46.32           O
ATOM   3679  CB  THR A 279     -16.567  -6.623  -5.588  1.00 54.64           C
ATOM   3680  HB  THR A 279     -17.374  -6.894  -4.907  1.00 54.64           H
ATOM   3681  OG1 THR A 279     -16.243  -7.743  -6.387  1.00 63.23           O
ATOM   3682  HG1 THR A 279     -16.311  -8.530  -5.842  1.00 63.23           H
ATOM   3683  CG2 THR A 279     -17.054  -5.523  -6.531  1.00 51.56           C
ATOM   3684 1HG2 THR A 279     -17.875  -5.913  -7.133  1.00 51.56           H
ATOM   3685 2HG2 THR A 279     -16.238  -5.215  -7.185  1.00 51.56           H
ATOM   3686 3HG2 THR A 279     -17.400  -4.666  -5.954  1.00 51.56           H
ATOM   3687  N   ARG A 280     -16.337  -5.236  -2.723  1.00 46.07           N
ATOM   3688  H   ARG A 280     -16.635  -6.176  -2.506  1.00 46.07           H
ATOM   3689  CA  ARG A 280     -16.675  -4.198  -1.745  1.00 47.43           C
ATOM   3690  HA  ARG A 280     -17.312  -3.464  -2.239  1.00 47.43           H
ATOM   3691  C   ARG A 280     -15.424  -3.464  -1.215  1.00 48.06           C
ATOM   3692  O   ARG A 280     -15.424  -2.237  -1.184  1.00 45.33           O
ATOM   3693  CB  ARG A 280     -17.496  -4.841  -0.620  1.00 48.92           C
ATOM   3694 1HB  ARG A 280     -18.377  -5.292  -1.077  1.00 48.92           H
ATOM   3695 2HB  ARG A 280     -16.918  -5.622  -0.125  1.00 48.92           H
ATOM   3696  CG  ARG A 280     -17.953  -3.821   0.434  1.00 63.28           C
ATOM   3697 1HG  ARG A 280     -17.109  -3.508   1.049  1.00 63.28           H
ATOM   3698 2HG  ARG A 280     -18.352  -2.939  -0.067  1.00 63.28           H
ATOM   3699  CD  ARG A 280     -19.037  -4.416   1.339  1.00 78.29           C
ATOM   3700 1HD  ARG A 280     -19.624  -3.596   1.754  1.00 78.29           H
ATOM   3701 2HD  ARG A 280     -19.714  -5.042   0.758  1.00 78.29           H
ATOM   3702  NE  ARG A 280     -18.469  -5.206   2.436  1.00 82.48           N
ATOM   3703  HE  ARG A 280     -17.790  -4.689   2.976  1.00 82.48           H
ATOM   3704  CZ  ARG A 280     -18.824  -6.443   2.822  1.00 84.32           C
ATOM   3705  NH1 ARG A 280     -19.605  -7.223   2.131  1.00 86.38           N
ATOM   3706 1HH1 ARG A 280     -19.918  -6.955   1.208  1.00 86.38           H
ATOM   3707 2HH1 ARG A 280     -19.906  -8.099   2.532  1.00 86.38           H
ATOM   3708  NH2 ARG A 280     -18.349  -6.891   3.947  1.00 84.38           N
ATOM   3709 1HH2 ARG A 280     -17.819  -6.270   4.542  1.00 84.38           H
ATOM   3710 2HH2 ARG A 280     -18.639  -7.795   4.291  1.00 84.38           H
ATOM   3711  N   MET A 281     -14.358  -4.182  -0.853  1.00 41.46           N
ATOM   3712  H   MET A 281     -14.377  -5.190  -0.914  1.00 41.46           H
ATOM   3713  CA  MET A 281     -13.102  -3.562  -0.447  1.00 49.30           C
ATOM   3714  HA  MET A 281     -13.329  -2.846   0.343  1.00 49.30           H
ATOM   3715  C   MET A 281     -12.422  -2.799  -1.603  1.00 49.10           C
ATOM   3716  O   MET A 281     -11.988  -1.669  -1.395  1.00 41.14           O
ATOM   3717  CB  MET A 281     -12.120  -4.602   0.107  1.00 49.22           C
ATOM   3718 1HB  MET A 281     -12.302  -5.572  -0.357  1.00 49.22           H
ATOM   3719 2HB  MET A 281     -11.103  -4.297  -0.138  1.00 49.22           H
ATOM   3720  CG  MET A 281     -12.248  -4.743   1.627  1.00 69.05           C
ATOM   3721 1HG  MET A 281     -13.262  -5.071   1.858  1.00 69.05           H
ATOM   3722 2HG  MET A 281     -11.558  -5.520   1.956  1.00 69.05           H
ATOM   3723  SD  MET A 281     -11.904  -3.227   2.589  1.00 74.17           S
ATOM   3724  CE  MET A 281     -10.106  -3.100   2.389  1.00 79.13           C
ATOM   3725 1HE  MET A 281      -9.737  -2.250   2.963  1.00 79.13           H
ATOM   3726 2HE  MET A 281      -9.863  -2.961   1.336  1.00 79.13           H
ATOM   3727 3HE  MET A 281      -9.638  -4.015   2.753  1.00 79.13           H
ATOM   3728  N   VAL A 282     -12.370  -3.370  -2.811  1.00 50.89           N
ATOM   3729  H   VAL A 282     -12.716  -4.311  -2.934  1.00 50.89           H
ATOM   3730  CA  VAL A 282     -11.796  -2.721  -3.993  1.00 44.87           C
ATOM   3731  HA  VAL A 282     -10.750  -2.500  -3.781  1.00 44.87           H
ATOM   3732  C   VAL A 282     -12.515  -1.392  -4.300  1.00 42.27           C
ATOM   3733  O   VAL A 282     -11.853  -0.379  -4.521  1.00 45.91           O
ATOM   3734  CB  VAL A 282     -11.812  -3.675  -5.201  1.00 43.21           C
ATOM   3735  HB  VAL A 282     -12.780  -4.175  -5.236  1.00 43.21           H
ATOM   3736  CG1 VAL A 282     -11.603  -2.948  -6.537  1.00 42.99           C
ATOM   3737 1HG1 VAL A 282     -11.539  -3.682  -7.340  1.00 42.99           H
ATOM   3738 2HG1 VAL A 282     -10.676  -2.376  -6.492  1.00 42.99           H
ATOM   3739 3HG1 VAL A 282     -12.438  -2.273  -6.726  1.00 42.99           H
ATOM   3740  CG2 VAL A 282     -10.703  -4.726  -5.030  1.00 39.05           C
ATOM   3741 1HG2 VAL A 282     -10.716  -5.410  -5.879  1.00 39.05           H
ATOM   3742 2HG2 VAL A 282     -10.871  -5.285  -4.110  1.00 39.05           H
ATOM   3743 3HG2 VAL A 282      -9.737  -4.225  -4.981  1.00 39.05           H
ATOM   3744  N   LEU A 283     -13.851  -1.373  -4.261  1.00 43.45           N
ATOM   3745  H   LEU A 283     -14.356  -2.228  -4.078  1.00 43.45           H
ATOM   3746  CA  LEU A 283     -14.635  -0.156  -4.430  1.00 47.70           C
ATOM   3747  HA  LEU A 283     -14.386   0.278  -5.398  1.00 47.70           H
ATOM   3748  C   LEU A 283     -14.284   0.887  -3.341  1.00 47.05           C
ATOM   3749  O   LEU A 283     -14.074   2.051  -3.678  1.00 41.03           O
ATOM   3750  CB  LEU A 283     -16.142  -0.501  -4.417  1.00 49.45           C
ATOM   3751 1HB  LEU A 283     -16.344  -1.105  -3.533  1.00 49.45           H
ATOM   3752 2HB  LEU A 283     -16.702   0.429  -4.318  1.00 49.45           H
ATOM   3753  CG  LEU A 283     -16.647  -1.244  -5.667  1.00 57.36           C
ATOM   3754  HG  LEU A 283     -15.974  -2.077  -5.871  1.00 57.36           H
ATOM   3755  CD1 LEU A 283     -18.050  -1.798  -5.414  1.00 50.34           C
ATOM   3756 1HD1 LEU A 283     -18.394  -2.330  -6.301  1.00 50.34           H
ATOM   3757 2HD1 LEU A 283     -18.735  -0.979  -5.193  1.00 50.34           H
ATOM   3758 3HD1 LEU A 283     -18.018  -2.484  -4.568  1.00 50.34           H
ATOM   3759  CD2 LEU A 283     -16.695  -0.346  -6.906  1.00 60.15           C
ATOM   3760 1HD2 LEU A 283     -17.089  -0.921  -7.745  1.00 60.15           H
ATOM   3761 2HD2 LEU A 283     -15.692   0.007  -7.145  1.00 60.15           H
ATOM   3762 3HD2 LEU A 283     -17.345   0.507  -6.713  1.00 60.15           H
ATOM   3763  N   VAL A 284     -14.156   0.485  -2.071  1.00 43.86           N
ATOM   3764  H   VAL A 284     -14.328  -0.481  -1.830  1.00 43.86           H
ATOM   3765  CA  VAL A 284     -13.806   1.385  -0.969  1.00 41.94           C
ATOM   3766  HA  VAL A 284     -14.498   2.226  -1.018  1.00 41.94           H
ATOM   3767  C   VAL A 284     -12.370   1.946  -1.102  1.00 40.71           C
ATOM   3768  O   VAL A 284     -12.219   3.163  -1.033  1.00 41.57           O
ATOM   3769  CB  VAL A 284     -14.026   0.727   0.406  1.00 47.01           C
ATOM   3770  HB  VAL A 284     -13.533  -0.245   0.407  1.00 47.01           H
ATOM   3771  CG1 VAL A 284     -13.468   1.571   1.562  1.00 41.31           C
ATOM   3772 1HG1 VAL A 284     -13.778   1.132   2.510  1.00 41.31           H
ATOM   3773 2HG1 VAL A 284     -13.854   2.588   1.488  1.00 41.31           H
ATOM   3774 3HG1 VAL A 284     -12.379   1.590   1.509  1.00 41.31           H
ATOM   3775  CG2 VAL A 284     -15.524   0.537   0.679  1.00 50.78           C
ATOM   3776 1HG2 VAL A 284     -15.636  -0.022   1.607  1.00 50.78           H
ATOM   3777 2HG2 VAL A 284     -15.987  -0.016  -0.138  1.00 50.78           H
ATOM   3778 3HG2 VAL A 284     -16.007   1.509   0.779  1.00 50.78           H
ATOM   3779  N   VAL A 285     -11.326   1.131  -1.311  1.00 34.11           N
ATOM   3780  H   VAL A 285     -11.454   0.132  -1.387  1.00 34.11           H
ATOM   3781  CA  VAL A 285      -9.941   1.617  -1.363  1.00 37.45           C
ATOM   3782  HA  VAL A 285      -9.763   2.153  -0.431  1.00 37.45           H
ATOM   3783  C   VAL A 285      -9.741   2.616  -2.528  1.00 38.88           C
ATOM   3784  O   VAL A 285      -9.095   3.652  -2.341  1.00 37.18           O
ATOM   3785  CB  VAL A 285      -8.877   0.484  -1.423  1.00 41.52           C
ATOM   3786  HB  VAL A 285      -7.895   0.957  -1.415  1.00 41.52           H
ATOM   3787  CG1 VAL A 285      -8.937  -0.419  -0.187  1.00 47.21           C
ATOM   3788 1HG1 VAL A 285      -8.144  -1.165  -0.245  1.00 47.21           H
ATOM   3789 2HG1 VAL A 285      -9.903  -0.920  -0.131  1.00 47.21           H
ATOM   3790 3HG1 VAL A 285      -8.794   0.195   0.702  1.00 47.21           H
ATOM   3791  CG2 VAL A 285      -8.942  -0.393  -2.675  1.00 46.57           C
ATOM   3792 1HG2 VAL A 285      -8.214  -1.200  -2.593  1.00 46.57           H
ATOM   3793 2HG2 VAL A 285      -8.723   0.207  -3.558  1.00 46.57           H
ATOM   3794 3HG2 VAL A 285      -9.944  -0.814  -2.761  1.00 46.57           H
ATOM   3795  N   VAL A 286     -10.355   2.357  -3.687  1.00 38.31           N
ATOM   3796  H   VAL A 286     -10.878   1.498  -3.784  1.00 38.31           H
ATOM   3797  CA  VAL A 286     -10.313   3.237  -4.857  1.00 41.29           C
ATOM   3798  HA  VAL A 286      -9.276   3.532  -5.020  1.00 41.29           H
ATOM   3799  C   VAL A 286     -11.141   4.517  -4.616  1.00 43.62           C
ATOM   3800  O   VAL A 286     -10.643   5.620  -4.850  1.00 42.84           O
ATOM   3801  CB  VAL A 286     -10.779   2.475  -6.117  1.00 41.63           C
ATOM   3802  HB  VAL A 286     -11.767   2.061  -5.920  1.00 41.63           H
ATOM   3803  CG1 VAL A 286     -10.879   3.380  -7.351  1.00 40.61           C
ATOM   3804 1HG1 VAL A 286     -11.163   2.773  -8.211  1.00 40.61           H
ATOM   3805 2HG1 VAL A 286      -9.914   3.851  -7.542  1.00 40.61           H
ATOM   3806 3HG1 VAL A 286     -11.632   4.149  -7.183  1.00 40.61           H
ATOM   3807  CG2 VAL A 286      -9.814   1.329  -6.461  1.00 37.79           C
ATOM   3808 1HG2 VAL A 286     -10.148   0.835  -7.374  1.00 37.79           H
ATOM   3809 2HG2 VAL A 286      -9.797   0.609  -5.643  1.00 37.79           H
ATOM   3810 3HG2 VAL A 286      -8.812   1.732  -6.611  1.00 37.79           H
ATOM   3811  N   ALA A 287     -12.372   4.402  -4.104  1.00 37.74           N
ATOM   3812  H   ALA A 287     -12.757   3.489  -3.909  1.00 37.74           H
ATOM   3813  CA  ALA A 287     -13.225   5.555  -3.822  1.00 41.01           C
ATOM   3814  HA  ALA A 287     -13.325   6.137  -4.738  1.00 41.01           H
ATOM   3815  C   ALA A 287     -12.624   6.474  -2.736  1.00 38.64           C
ATOM   3816  O   ALA A 287     -12.646   7.692  -2.896  1.00 42.37           O
ATOM   3817  CB  ALA A 287     -14.622   5.070  -3.417  1.00 38.91           C
ATOM   3818 1HB  ALA A 287     -15.048   4.476  -4.225  1.00 38.91           H
ATOM   3819 2HB  ALA A 287     -15.259   5.934  -3.225  1.00 38.91           H
ATOM   3820 3HB  ALA A 287     -14.552   4.462  -2.515  1.00 38.91           H
ATOM   3821  N   VAL A 288     -12.044   5.919  -1.667  1.00 37.96           N
ATOM   3822  H   VAL A 288     -12.056   4.915  -1.563  1.00 37.96           H
ATOM   3823  CA  VAL A 288     -11.403   6.684  -0.594  1.00 41.92           C
ATOM   3824  HA  VAL A 288     -12.120   7.430  -0.251  1.00 41.92           H
ATOM   3825  C   VAL A 288     -10.153   7.426  -1.114  1.00 41.35           C
ATOM   3826  O   VAL A 288      -9.982   8.595  -0.770  1.00 37.23           O
ATOM   3827  CB  VAL A 288     -11.086   5.783   0.619  1.00 40.95           C
ATOM   3828  HB  VAL A 288     -10.579   4.888   0.257  1.00 40.95           H
ATOM   3829  CG1 VAL A 288     -10.185   6.466   1.656  1.00 42.10           C
ATOM   3830 1HG1 VAL A 288     -10.146   5.859   2.560  1.00 42.10           H
ATOM   3831 2HG1 VAL A 288     -10.589   7.450   1.895  1.00 42.10           H
ATOM   3832 3HG1 VAL A 288      -9.181   6.575   1.247  1.00 42.10           H
ATOM   3833  CG2 VAL A 288     -12.382   5.383   1.342  1.00 39.17           C
ATOM   3834 1HG2 VAL A 288     -12.143   4.668   2.129  1.00 39.17           H
ATOM   3835 2HG2 VAL A 288     -13.073   4.927   0.634  1.00 39.17           H
ATOM   3836 3HG2 VAL A 288     -12.842   6.268   1.781  1.00 39.17           H
ATOM   3837  N   PHE A 289      -9.331   6.817  -1.980  1.00 36.73           N
ATOM   3838  H   PHE A 289      -9.498   5.859  -2.253  1.00 36.73           H
ATOM   3839  CA  PHE A 289      -8.237   7.514  -2.662  1.00 38.18           C
ATOM   3840  HA  PHE A 289      -7.544   7.902  -1.916  1.00 38.18           H
ATOM   3841  C   PHE A 289      -8.764   8.712  -3.486  1.00 37.36           C
ATOM   3842  O   PHE A 289      -8.306   9.842  -3.307  1.00 36.96           O
ATOM   3843  CB  PHE A 289      -7.445   6.537  -3.547  1.00 36.26           C
ATOM   3844 1HB  PHE A 289      -7.095   5.708  -2.933  1.00 36.26           H
ATOM   3845 2HB  PHE A 289      -8.095   6.125  -4.320  1.00 36.26           H
ATOM   3846  CG  PHE A 289      -6.244   7.188  -4.218  1.00 35.27           C
ATOM   3847  CD1 PHE A 289      -6.360   7.776  -5.494  1.00 39.24           C
ATOM   3848  HD1 PHE A 289      -7.294   7.733  -6.033  1.00 39.24           H
ATOM   3849  CD2 PHE A 289      -5.017   7.255  -3.535  1.00 33.71           C
ATOM   3850  HD2 PHE A 289      -4.926   6.805  -2.558  1.00 33.71           H
ATOM   3851  CE1 PHE A 289      -5.264   8.449  -6.066  1.00 34.16           C
ATOM   3852  HE1 PHE A 289      -5.352   8.915  -7.037  1.00 34.16           H
ATOM   3853  CE2 PHE A 289      -3.920   7.920  -4.109  1.00 43.23           C
ATOM   3854  HE2 PHE A 289      -2.989   7.978  -3.566  1.00 43.23           H
ATOM   3855  CZ  PHE A 289      -4.045   8.528  -5.370  1.00 33.37           C
ATOM   3856  HZ  PHE A 289      -3.204   9.058  -5.792  1.00 33.37           H
ATOM   3857  N   ILE A 290      -9.775   8.480  -4.329  1.00 36.80           N
ATOM   3858  H   ILE A 290     -10.123   7.536  -4.423  1.00 36.80           H
ATOM   3859  CA  ILE A 290     -10.387   9.495  -5.189  1.00 40.36           C
ATOM   3860  HA  ILE A 290      -9.599   9.920  -5.811  1.00 40.36           H
ATOM   3861  C   ILE A 290     -10.989  10.647  -4.345  1.00 43.77           C
ATOM   3862  O   ILE A 290     -10.703  11.809  -4.633  1.00 42.23           O
ATOM   3863  CB  ILE A 290     -11.416   8.820  -6.137  1.00 40.87           C
ATOM   3864  HB  ILE A 290     -12.024   8.144  -5.536  1.00 40.87           H
ATOM   3865  CG1 ILE A 290     -10.661   7.996  -7.203  1.00 45.01           C
ATOM   3866 1HG1 ILE A 290     -10.124   8.689  -7.852  1.00 45.01           H
ATOM   3867 2HG1 ILE A 290      -9.928   7.370  -6.694  1.00 45.01           H
ATOM   3868  CG2 ILE A 290     -12.372   9.820  -6.818  1.00 40.33           C
ATOM   3869 1HG2 ILE A 290     -13.095   9.269  -7.420  1.00 40.33           H
ATOM   3870 2HG2 ILE A 290     -11.797  10.487  -7.461  1.00 40.33           H
ATOM   3871 3HG2 ILE A 290     -12.898  10.406  -6.064  1.00 40.33           H
ATOM   3872  CD1 ILE A 290     -11.544   7.078  -8.057  1.00 51.52           C
ATOM   3873 1HD1 ILE A 290     -10.902   6.423  -8.647  1.00 51.52           H
ATOM   3874 2HD1 ILE A 290     -12.168   7.672  -8.724  1.00 51.52           H
ATOM   3875 3HD1 ILE A 290     -12.177   6.476  -7.405  1.00 51.52           H
ATOM   3876  N   VAL A 291     -11.768  10.355  -3.301  1.00 37.21           N
ATOM   3877  H   VAL A 291     -11.980   9.388  -3.101  1.00 37.21           H
ATOM   3878  CA  VAL A 291     -12.413  11.353  -2.433  1.00 44.30           C
ATOM   3879  HA  VAL A 291     -12.985  12.030  -3.067  1.00 44.30           H
ATOM   3880  C   VAL A 291     -11.377  12.191  -1.653  1.00 45.60           C
ATOM   3881  O   VAL A 291     -11.553  13.402  -1.532  1.00 42.97           O
ATOM   3882  CB  VAL A 291     -13.414  10.665  -1.476  1.00 45.98           C
ATOM   3883  HB  VAL A 291     -12.924   9.793  -1.043  1.00 45.98           H
ATOM   3884  CG1 VAL A 291     -13.897  11.559  -0.324  1.00 42.39           C
ATOM   3885 1HG1 VAL A 291     -14.670  11.034   0.238  1.00 42.39           H
ATOM   3886 2HG1 VAL A 291     -14.307  12.483  -0.730  1.00 42.39           H
ATOM   3887 3HG1 VAL A 291     -13.062  11.790   0.337  1.00 42.39           H
ATOM   3888  CG2 VAL A 291     -14.660  10.212  -2.251  1.00 45.71           C
ATOM   3889 1HG2 VAL A 291     -15.306   9.640  -1.584  1.00 45.71           H
ATOM   3890 2HG2 VAL A 291     -14.365   9.587  -3.095  1.00 45.71           H
ATOM   3891 3HG2 VAL A 291     -15.198  11.086  -2.617  1.00 45.71           H
ATOM   3892  N   CYS A 292     -10.295  11.579  -1.163  1.00 42.73           N
ATOM   3893  H   CYS A 292     -10.178  10.583  -1.287  1.00 42.73           H
ATOM   3894  CA  CYS A 292      -9.237  12.291  -0.455  1.00 43.85           C
ATOM   3895  HA  CYS A 292      -9.688  12.926   0.308  1.00 43.85           H
ATOM   3896  C   CYS A 292      -8.415  13.199  -1.400  1.00 43.09           C
ATOM   3897  O   CYS A 292      -8.221  14.378  -1.103  1.00 38.94           O
ATOM   3898  CB  CYS A 292      -8.329  11.283   0.260  1.00 40.86           C
ATOM   3899 1HB  CYS A 292      -7.957  10.563  -0.469  1.00 40.86           H
ATOM   3900 2HB  CYS A 292      -7.482  11.815   0.693  1.00 40.86           H
ATOM   3901  SG  CYS A 292      -9.244  10.438   1.588  1.00 45.63           S
ATOM   3902  HG  CYS A 292     -10.018   9.718   0.772  1.00 45.63           H
ATOM   3903  N   TRP A 293      -7.939  12.673  -2.537  1.00 36.06           N
ATOM   3904  H   TRP A 293      -8.113  11.700  -2.745  1.00 36.06           H
ATOM   3905  CA  TRP A 293      -6.933  13.353  -3.355  1.00 38.31           C
ATOM   3906  HA  TRP A 293      -6.411  14.042  -2.691  1.00 38.31           H
ATOM   3907  C   TRP A 293      -7.475  14.179  -4.551  1.00 40.47           C
ATOM   3908  O   TRP A 293      -6.801  15.137  -4.938  1.00 39.22           O
ATOM   3909  CB  TRP A 293      -5.871  12.344  -3.819  1.00 31.17           C
ATOM   3910 1HB  TRP A 293      -6.331  11.381  -4.038  1.00 31.17           H
ATOM   3911 2HB  TRP A 293      -5.429  12.702  -4.749  1.00 31.17           H
ATOM   3912  CG  TRP A 293      -4.773  12.137  -2.809  1.00 35.04           C
ATOM   3913  CD1 TRP A 293      -4.399  10.973  -2.230  1.00 32.70           C
ATOM   3914  HD1 TRP A 293      -4.827   9.993  -2.382  1.00 32.70           H
ATOM   3915  CD2 TRP A 293      -3.850  13.141  -2.284  1.00 37.45           C
ATOM   3916  NE1 TRP A 293      -3.330  11.171  -1.414  1.00 36.60           N
ATOM   3917  HE1 TRP A 293      -2.857  10.444  -0.898  1.00 36.60           H
ATOM   3918  CE2 TRP A 293      -2.928  12.487  -1.417  1.00 37.51           C
ATOM   3919  CE3 TRP A 293      -3.696  14.536  -2.462  1.00 38.20           C
ATOM   3920  HE3 TRP A 293      -4.392  15.064  -3.096  1.00 38.20           H
ATOM   3921  CZ2 TRP A 293      -1.881  13.174  -0.789  1.00 42.29           C
ATOM   3922  HZ2 TRP A 293      -1.191  12.640  -0.153  1.00 42.29           H
ATOM   3923  CZ3 TRP A 293      -2.653  15.234  -1.832  1.00 39.60           C
ATOM   3924  HZ3 TRP A 293      -2.548  16.297  -1.993  1.00 39.60           H
ATOM   3925  CH2 TRP A 293      -1.740  14.553  -1.011  1.00 44.36           C
ATOM   3926  HH2 TRP A 293      -0.925  15.088  -0.545  1.00 44.36           H
ATOM   3927  N   THR A 294      -8.645  13.875  -5.127  1.00 35.53           N
ATOM   3928  H   THR A 294      -9.207  13.105  -4.793  1.00 35.53           H
ATOM   3929  CA  THR A 294      -9.167  14.611  -6.285  1.00 38.74           C
ATOM   3930  HA  THR A 294      -8.410  14.545  -7.067  1.00 38.74           H
ATOM   3931  C   THR A 294      -9.410  16.108  -5.986  1.00 43.28           C
ATOM   3932  O   THR A 294      -8.976  16.929  -6.799  1.00 37.41           O
ATOM   3933  CB  THR A 294     -10.454  14.018  -6.879  1.00 39.95           C
ATOM   3934  HB  THR A 294     -11.268  14.164  -6.168  1.00 39.95           H
ATOM   3935  OG1 THR A 294     -10.315  12.631  -7.113  1.00 42.89           O
ATOM   3936  HG1 THR A 294     -10.414  12.174  -6.275  1.00 42.89           H
ATOM   3937  CG2 THR A 294     -10.855  14.656  -8.210  1.00 39.76           C
ATOM   3938 1HG2 THR A 294     -11.688  14.097  -8.635  1.00 39.76           H
ATOM   3939 2HG2 THR A 294     -10.009  14.627  -8.897  1.00 39.76           H
ATOM   3940 3HG2 THR A 294     -11.156  15.690  -8.047  1.00 39.76           H
ATOM   3941  N   PRO A 295     -10.064  16.506  -4.867  1.00 38.48           N
ATOM   3942  CA  PRO A 295     -10.464  17.900  -4.668  1.00 41.16           C
ATOM   3943  HA  PRO A 295     -11.153  18.169  -5.468  1.00 41.16           H
ATOM   3944  C   PRO A 295      -9.276  18.874  -4.697  1.00 40.37           C
ATOM   3945  O   PRO A 295      -9.299  19.831  -5.471  1.00 37.29           O
ATOM   3946  CB  PRO A 295     -11.229  17.941  -3.339  1.00 34.57           C
ATOM   3947 1HB  PRO A 295     -10.565  18.196  -2.513  1.00 34.57           H
ATOM   3948 2HB  PRO A 295     -12.071  18.632  -3.378  1.00 34.57           H
ATOM   3949  CG  PRO A 295     -11.731  16.517  -3.182  1.00 39.83           C
ATOM   3950 1HG  PRO A 295     -11.860  16.240  -2.136  1.00 39.83           H
ATOM   3951 2HG  PRO A 295     -12.657  16.384  -3.741  1.00 39.83           H
ATOM   3952  CD  PRO A 295     -10.620  15.696  -3.807  1.00 37.19           C
ATOM   3953 1HD  PRO A 295      -9.849  15.476  -3.069  1.00 37.19           H
ATOM   3954 2HD  PRO A 295     -11.026  14.774  -4.223  1.00 37.19           H
ATOM   3955  N   ILE A 296      -8.210  18.613  -3.932  1.00 33.55           N
ATOM   3956  H   ILE A 296      -8.245  17.850  -3.271  1.00 33.55           H
ATOM   3957  CA  ILE A 296      -7.041  19.489  -3.874  1.00 32.57           C
ATOM   3958  HA  ILE A 296      -7.442  20.491  -3.719  1.00 32.57           H
ATOM   3959  C   ILE A 296      -6.240  19.497  -5.196  1.00 45.92           C
ATOM   3960  O   ILE A 296      -5.815  20.569  -5.622  1.00 40.89           O
ATOM   3961  CB  ILE A 296      -6.158  19.156  -2.640  1.00 33.96           C
ATOM   3962  HB  ILE A 296      -6.814  19.088  -1.772  1.00 33.96           H
ATOM   3963  CG1 ILE A 296      -5.126  20.258  -2.324  1.00 35.80           C
ATOM   3964 1HG1 ILE A 296      -4.539  19.941  -1.462  1.00 35.80           H
ATOM   3965 2HG1 ILE A 296      -4.458  20.358  -3.180  1.00 35.80           H
ATOM   3966  CG2 ILE A 296      -5.422  17.810  -2.764  1.00 39.02           C
ATOM   3967 1HG2 ILE A 296      -4.952  17.578  -1.808  1.00 39.02           H
ATOM   3968 2HG2 ILE A 296      -4.659  17.869  -3.540  1.00 39.02           H
ATOM   3969 3HG2 ILE A 296      -6.138  17.028  -3.016  1.00 39.02           H
ATOM   3970  CD1 ILE A 296      -5.751  21.622  -1.995  1.00 35.41           C
ATOM   3971 1HD1 ILE A 296      -4.969  22.299  -1.652  1.00 35.41           H
ATOM   3972 2HD1 ILE A 296      -6.495  21.498  -1.209  1.00 35.41           H
ATOM   3973 3HD1 ILE A 296      -6.227  22.037  -2.884  1.00 35.41           H
ATOM   3974  N   HIS A 297      -6.097  18.359  -5.888  1.00 35.20           N
ATOM   3975  H   HIS A 297      -6.479  17.494  -5.534  1.00 35.20           H
ATOM   3976  CA  HIS A 297      -5.443  18.311  -7.194  1.00 37.71           C
ATOM   3977  HA  HIS A 297      -4.437  18.715  -7.083  1.00 37.71           H
ATOM   3978  C   HIS A 297      -6.190  19.176  -8.236  1.00 38.29           C
ATOM   3979  O   HIS A 297      -5.553  19.916  -8.992  1.00 40.38           O
ATOM   3980  CB  HIS A 297      -5.314  16.861  -7.688  1.00 31.05           C
ATOM   3981 1HB  HIS A 297      -6.234  16.316  -7.479  1.00 31.05           H
ATOM   3982 2HB  HIS A 297      -5.185  16.869  -8.770  1.00 31.05           H
ATOM   3983  CG  HIS A 297      -4.153  16.116  -7.063  1.00 37.83           C
ATOM   3984  ND1 HIS A 297      -4.179  15.316  -5.952  1.00 39.40           N
ATOM   3985  HD1 HIS A 297      -4.980  15.014  -5.415  1.00 39.40           H
ATOM   3986  CD2 HIS A 297      -2.849  16.122  -7.474  1.00 38.14           C
ATOM   3987  HD2 HIS A 297      -2.403  16.641  -8.310  1.00 38.14           H
ATOM   3988  CE1 HIS A 297      -2.968  14.850  -5.742  1.00 43.11           C
ATOM   3989  HE1 HIS A 297      -2.645  14.152  -4.984  1.00 43.11           H
ATOM   3990  NE2 HIS A 297      -2.112  15.337  -6.628  1.00 42.96           N
ATOM   3991  N   ILE A 298      -7.526  19.134  -8.244  1.00 37.36           N
ATOM   3992  H   ILE A 298      -8.003  18.506  -7.612  1.00 37.36           H
ATOM   3993  CA  ILE A 298      -8.366  19.978  -9.094  1.00 40.86           C
ATOM   3994  HA  ILE A 298      -7.986  19.904 -10.113  1.00 40.86           H
ATOM   3995  C   ILE A 298      -8.269  21.467  -8.669  1.00 43.37           C
ATOM   3996  O   ILE A 298      -8.098  22.321  -9.536  1.00 46.82           O
ATOM   3997  CB  ILE A 298      -9.821  19.440  -9.097  1.00 46.71           C
ATOM   3998  HB  ILE A 298     -10.124  19.297  -8.059  1.00 46.71           H
ATOM   3999  CG1 ILE A 298      -9.934  18.065  -9.805  1.00 49.51           C
ATOM   4000 1HG1 ILE A 298      -9.253  17.376  -9.305  1.00 49.51           H
ATOM   4001 2HG1 ILE A 298     -10.947  17.693  -9.651  1.00 49.51           H
ATOM   4002  CG2 ILE A 298     -10.813  20.439  -9.719  1.00 41.76           C
ATOM   4003 1HG2 ILE A 298     -11.785  19.959  -9.832  1.00 41.76           H
ATOM   4004 2HG2 ILE A 298     -10.451  20.761 -10.696  1.00 41.76           H
ATOM   4005 3HG2 ILE A 298     -10.908  21.305  -9.064  1.00 41.76           H
ATOM   4006  CD1 ILE A 298      -9.628  18.030 -11.311  1.00 48.01           C
ATOM   4007 1HD1 ILE A 298      -9.764  17.007 -11.664  1.00 48.01           H
ATOM   4008 2HD1 ILE A 298      -8.600  18.343 -11.491  1.00 48.01           H
ATOM   4009 3HD1 ILE A 298     -10.310  18.692 -11.844  1.00 48.01           H
ATOM   4010  N   TYR A 299      -8.288  21.787  -7.370  1.00 39.57           N
ATOM   4011  H   TYR A 299      -8.461  21.063  -6.687  1.00 39.57           H
ATOM   4012  CA  TYR A 299      -8.138  23.153  -6.848  1.00 44.17           C
ATOM   4013  HA  TYR A 299      -8.942  23.767  -7.254  1.00 44.17           H
ATOM   4014  C   TYR A 299      -6.794  23.778  -7.288  1.00 43.45           C
ATOM   4015  O   TYR A 299      -6.748  24.907  -7.777  1.00 45.05           O
ATOM   4016  CB  TYR A 299      -8.264  23.130  -5.310  1.00 46.44           C
ATOM   4017 1HB  TYR A 299      -8.776  22.213  -5.017  1.00 46.44           H
ATOM   4018 2HB  TYR A 299      -7.270  23.074  -4.864  1.00 46.44           H
ATOM   4019  CG  TYR A 299      -9.003  24.309  -4.666  1.00 47.76           C
ATOM   4020  CD1 TYR A 299      -8.643  25.645  -4.936  1.00 52.71           C
ATOM   4021  HD1 TYR A 299      -7.842  25.872  -5.624  1.00 52.71           H
ATOM   4022  CD2 TYR A 299     -10.043  24.043  -3.753  1.00 50.45           C
ATOM   4023  HD2 TYR A 299     -10.329  23.024  -3.541  1.00 50.45           H
ATOM   4024  CE1 TYR A 299      -9.319  26.706  -4.296  1.00 60.66           C
ATOM   4025  HE1 TYR A 299      -9.045  27.730  -4.501  1.00 60.66           H
ATOM   4026  CE2 TYR A 299     -10.724  25.097  -3.112  1.00 52.74           C
ATOM   4027  HE2 TYR A 299     -11.526  24.884  -2.421  1.00 52.74           H
ATOM   4028  CZ  TYR A 299     -10.364  26.433  -3.381  1.00 58.62           C
ATOM   4029  OH  TYR A 299     -11.010  27.455  -2.754  1.00 65.76           O
ATOM   4030  HH  TYR A 299     -11.674  27.155  -2.129  1.00 65.76           H
ATOM   4031  N   VAL A 300      -5.701  23.016  -7.185  1.00 39.62           N
ATOM   4032  H   VAL A 300      -5.791  22.105  -6.758  1.00 39.62           H
ATOM   4033  CA  VAL A 300      -4.353  23.395  -7.632  1.00 41.83           C
ATOM   4034  HA  VAL A 300      -4.068  24.316  -7.124  1.00 41.83           H
ATOM   4035  C   VAL A 300      -4.321  23.659  -9.153  1.00 41.73           C
ATOM   4036  O   VAL A 300      -3.746  24.664  -9.577  1.00 39.04           O
ATOM   4037  CB  VAL A 300      -3.348  22.295  -7.209  1.00 39.45           C
ATOM   4038  HB  VAL A 300      -3.784  21.328  -7.457  1.00 39.45           H
ATOM   4039  CG1 VAL A 300      -1.979  22.380  -7.896  1.00 45.05           C
ATOM   4040 1HG1 VAL A 300      -1.369  21.545  -7.552  1.00 45.05           H
ATOM   4041 2HG1 VAL A 300      -1.495  23.319  -7.628  1.00 45.05           H
ATOM   4042 3HG1 VAL A 300      -2.092  22.325  -8.979  1.00 45.05           H
ATOM   4043  CG2 VAL A 300      -3.110  22.359  -5.692  1.00 33.69           C
ATOM   4044 1HG2 VAL A 300      -2.536  21.481  -5.394  1.00 33.69           H
ATOM   4045 2HG2 VAL A 300      -4.063  22.367  -5.164  1.00 33.69           H
ATOM   4046 3HG2 VAL A 300      -2.550  23.261  -5.446  1.00 33.69           H
ATOM   4047  N   ILE A 301      -4.958  22.809  -9.967  1.00 40.23           N
ATOM   4048  H   ILE A 301      -5.424  22.002  -9.578  1.00 40.23           H
ATOM   4049  CA  ILE A 301      -5.067  22.987 -11.421  1.00 44.41           C
ATOM   4050  HA  ILE A 301      -4.065  23.178 -11.807  1.00 44.41           H
ATOM   4051  C   ILE A 301      -5.944  24.217 -11.777  1.00 45.55           C
ATOM   4052  O   ILE A 301      -5.582  24.966 -12.681  1.00 50.58           O
ATOM   4053  CB  ILE A 301      -5.583  21.678 -12.084  1.00 44.34           C
ATOM   4054  HB  ILE A 301      -6.423  21.319 -11.490  1.00 44.34           H
ATOM   4055  CG1 ILE A 301      -4.502  20.564 -12.074  1.00 41.87           C
ATOM   4056 1HG1 ILE A 301      -4.142  20.459 -11.051  1.00 41.87           H
ATOM   4057 2HG1 ILE A 301      -4.986  19.629 -12.353  1.00 41.87           H
ATOM   4058  CG2 ILE A 301      -6.108  21.886 -13.517  1.00 44.72           C
ATOM   4059 1HG2 ILE A 301      -6.324  20.916 -13.964  1.00 44.72           H
ATOM   4060 2HG2 ILE A 301      -5.354  22.402 -14.113  1.00 44.72           H
ATOM   4061 3HG2 ILE A 301      -7.019  22.484 -13.487  1.00 44.72           H
ATOM   4062  CD1 ILE A 301      -3.281  20.765 -12.987  1.00 54.72           C
ATOM   4063 1HD1 ILE A 301      -2.602  19.924 -12.844  1.00 54.72           H
ATOM   4064 2HD1 ILE A 301      -2.769  21.693 -12.729  1.00 54.72           H
ATOM   4065 3HD1 ILE A 301      -3.599  20.802 -14.029  1.00 54.72           H
ATOM   4066  N   ILE A 302      -7.036  24.483 -11.051  1.00 45.67           N
ATOM   4067  H   ILE A 302      -7.326  23.841 -10.328  1.00 45.67           H
ATOM   4068  CA  ILE A 302      -7.858  25.682 -11.235  1.00 48.98           C
ATOM   4069  HA  ILE A 302      -8.203  25.693 -12.269  1.00 48.98           H
ATOM   4070  C   ILE A 302      -6.991  26.943 -11.012  1.00 51.01           C
ATOM   4071  O   ILE A 302      -6.912  27.781 -11.909  1.00 50.19           O
ATOM   4072  CB  ILE A 302      -9.122  25.645 -10.334  1.00 48.51           C
ATOM   4073  HB  ILE A 302      -8.807  25.343  -9.335  1.00 48.51           H
ATOM   4074  CG1 ILE A 302     -10.123  24.607 -10.881  1.00 55.47           C
ATOM   4075 1HG1 ILE A 302     -10.577  25.012 -11.786  1.00 55.47           H
ATOM   4076 2HG1 ILE A 302      -9.570  23.707 -11.153  1.00 55.47           H
ATOM   4077  CG2 ILE A 302      -9.804  27.025 -10.225  1.00 48.96           C
ATOM   4078 1HG2 ILE A 302     -10.707  26.938  -9.621  1.00 48.96           H
ATOM   4079 2HG2 ILE A 302     -10.068  27.369 -11.226  1.00 48.96           H
ATOM   4080 3HG2 ILE A 302      -9.124  27.739  -9.762  1.00 48.96           H
ATOM   4081  CD1 ILE A 302     -11.222  24.198  -9.893  1.00 50.89           C
ATOM   4082 1HD1 ILE A 302     -11.802  23.387 -10.333  1.00 50.89           H
ATOM   4083 2HD1 ILE A 302     -11.878  25.044  -9.687  1.00 50.89           H
ATOM   4084 3HD1 ILE A 302     -10.766  23.856  -8.964  1.00 50.89           H
ATOM   4085  N   LYS A 303      -6.272  27.053  -9.884  1.00 50.46           N
ATOM   4086  H   LYS A 303      -6.344  26.349  -9.163  1.00 50.46           H
ATOM   4087  CA  LYS A 303      -5.437  28.216  -9.595  1.00 54.03           C
ATOM   4088  HA  LYS A 303      -6.074  29.098  -9.664  1.00 54.03           H
ATOM   4089  C   LYS A 303      -4.271  28.400 -10.600  1.00 50.57           C
ATOM   4090  O   LYS A 303      -3.903  29.533 -10.897  1.00 51.07           O
ATOM   4091  CB  LYS A 303      -4.856  28.162  -8.166  1.00 51.95           C
ATOM   4092 1HB  LYS A 303      -4.268  27.249  -8.070  1.00 51.95           H
ATOM   4093 2HB  LYS A 303      -4.189  29.014  -8.035  1.00 51.95           H
ATOM   4094  CG  LYS A 303      -5.901  28.231  -7.046  1.00 61.59           C
ATOM   4095 1HG  LYS A 303      -6.652  28.977  -7.306  1.00 61.59           H
ATOM   4096 2HG  LYS A 303      -6.392  27.262  -6.958  1.00 61.59           H
ATOM   4097  CD  LYS A 303      -5.276  28.617  -5.691  1.00 75.40           C
ATOM   4098 1HD  LYS A 303      -4.937  29.651  -5.749  1.00 75.40           H
ATOM   4099 2HD  LYS A 303      -6.049  28.558  -4.925  1.00 75.40           H
ATOM   4100  CE  LYS A 303      -4.114  27.693  -5.287  1.00 81.93           C
ATOM   4101 1HE  LYS A 303      -4.341  27.250  -4.317  1.00 81.93           H
ATOM   4102 2HE  LYS A 303      -4.054  26.873  -6.002  1.00 81.93           H
ATOM   4103  NZ  LYS A 303      -2.806  28.396  -5.213  1.00 87.87           N
ATOM   4104 1HZ  LYS A 303      -2.105  27.695  -5.024  1.00 87.87           H
ATOM   4105 2HZ  LYS A 303      -2.814  29.074  -4.464  1.00 87.87           H
ATOM   4106 3HZ  LYS A 303      -2.595  28.859  -6.085  1.00 87.87           H
ATOM   4107  N   ALA A 304      -3.718  27.312 -11.141  1.00 46.29           N
ATOM   4108  H   ALA A 304      -4.047  26.399 -10.862  1.00 46.29           H
ATOM   4109  CA  ALA A 304      -2.687  27.357 -12.176  1.00 53.13           C
ATOM   4110  HA  ALA A 304      -1.858  27.970 -11.821  1.00 53.13           H
ATOM   4111  C   ALA A 304      -3.195  27.986 -13.501  1.00 55.64           C
ATOM   4112  O   ALA A 304      -2.413  28.567 -14.255  1.00 57.36           O
ATOM   4113  CB  ALA A 304      -2.176  25.928 -12.399  1.00 47.34           C
ATOM   4114 1HB  ALA A 304      -1.794  25.525 -11.461  1.00 47.34           H
ATOM   4115 2HB  ALA A 304      -1.375  25.951 -13.139  1.00 47.34           H
ATOM   4116 3HB  ALA A 304      -2.989  25.299 -12.762  1.00 47.34           H
ATOM   4117  N   LEU A 305      -4.501  27.883 -13.771  1.00 55.18           N
ATOM   4118  H   LEU A 305      -5.084  27.384 -13.115  1.00 55.18           H
ATOM   4119  CA  LEU A 305      -5.152  28.389 -14.980  1.00 55.74           C
ATOM   4120  HA  LEU A 305      -4.416  28.446 -15.782  1.00 55.74           H
ATOM   4121  C   LEU A 305      -5.757  29.806 -14.802  1.00 64.03           C
ATOM   4122  O   LEU A 305      -5.615  30.635 -15.702  1.00 65.97           O
ATOM   4123  CB  LEU A 305      -6.241  27.371 -15.388  1.00 49.70           C
ATOM   4124 1HB  LEU A 305      -6.905  27.225 -14.536  1.00 49.70           H
ATOM   4125 2HB  LEU A 305      -6.832  27.810 -16.192  1.00 49.70           H
ATOM   4126  CG  LEU A 305      -5.715  26.002 -15.851  1.00 54.60           C
ATOM   4127  HG  LEU A 305      -5.024  25.621 -15.099  1.00 54.60           H
ATOM   4128  CD1 LEU A 305      -6.883  25.021 -15.987  1.00 50.28           C
ATOM   4129 1HD1 LEU A 305      -6.504  24.049 -16.300  1.00 50.28           H
ATOM   4130 2HD1 LEU A 305      -7.593  25.391 -16.727  1.00 50.28           H
ATOM   4131 3HD1 LEU A 305      -7.380  24.924 -15.022  1.00 50.28           H
ATOM   4132  CD2 LEU A 305      -4.987  26.068 -17.194  1.00 56.37           C
ATOM   4133 1HD2 LEU A 305      -4.672  25.065 -17.480  1.00 56.37           H
ATOM   4134 2HD2 LEU A 305      -4.112  26.711 -17.098  1.00 56.37           H
ATOM   4135 3HD2 LEU A 305      -5.654  26.471 -17.956  1.00 56.37           H
ATOM   4136  N   ILE A 306      -6.436  30.081 -13.679  1.00 58.11           N
ATOM   4137  H   ILE A 306      -6.493  29.375 -12.959  1.00 58.11           H
ATOM   4138  CA  ILE A 306      -7.308  31.261 -13.485  1.00 67.25           C
ATOM   4139  HA  ILE A 306      -6.985  32.038 -14.177  1.00 67.25           H
ATOM   4140  C   ILE A 306      -7.228  31.844 -12.052  1.00 72.12           C
ATOM   4141  O   ILE A 306      -6.825  31.168 -11.103  1.00 72.87           O
ATOM   4142  CB  ILE A 306      -8.792  30.922 -13.841  1.00 74.13           C
ATOM   4143  HB  ILE A 306      -9.338  31.865 -13.861  1.00 74.13           H
ATOM   4144  CG1 ILE A 306      -9.471  30.030 -12.780  1.00 76.87           C
ATOM   4145 1HG1 ILE A 306      -8.889  29.114 -12.680  1.00 76.87           H
ATOM   4146 2HG1 ILE A 306      -9.461  30.562 -11.829  1.00 76.87           H
ATOM   4147  CG2 ILE A 306      -8.913  30.310 -15.252  1.00 78.55           C
ATOM   4148 1HG2 ILE A 306      -9.954  30.338 -15.573  1.00 78.55           H
ATOM   4149 2HG2 ILE A 306      -8.566  29.277 -15.231  1.00 78.55           H
ATOM   4150 3HG2 ILE A 306      -8.302  30.886 -15.947  1.00 78.55           H
ATOM   4151  CD1 ILE A 306     -10.920  29.652 -13.087  1.00 82.85           C
ATOM   4152 1HD1 ILE A 306     -11.370  29.201 -12.203  1.00 82.85           H
ATOM   4153 2HD1 ILE A 306     -10.935  28.935 -13.908  1.00 82.85           H
ATOM   4154 3HD1 ILE A 306     -11.485  30.541 -13.370  1.00 82.85           H
ATOM   4155  N   THR A 307      -7.685  33.086 -11.888  1.00 64.55           N
ATOM   4156  H   THR A 307      -8.016  33.587 -12.700  1.00 64.55           H
ATOM   4157  CA  THR A 307      -8.001  33.703 -10.583  1.00 70.31           C
ATOM   4158  HA  THR A 307      -7.311  33.308  -9.837  1.00 70.31           H
ATOM   4159  C   THR A 307      -9.437  33.345 -10.143  1.00 81.35           C
ATOM   4160  O   THR A 307     -10.279  32.970 -10.960  1.00 93.09           O
ATOM   4161  CB  THR A 307      -7.753  35.217 -10.636  1.00 84.71           C
ATOM   4162  HB  THR A 307      -8.354  35.646 -11.438  1.00 84.71           H
ATOM   4163  OG1 THR A 307      -6.374  35.405 -10.909  1.00 93.33           O
ATOM   4164  HG1 THR A 307      -6.226  35.192 -11.833  1.00 93.33           H
ATOM   4165  CG2 THR A 307      -8.018  35.983  -9.338  1.00 83.65           C
ATOM   4166 1HG2 THR A 307      -7.704  37.019  -9.472  1.00 83.65           H
ATOM   4167 2HG2 THR A 307      -7.452  35.534  -8.522  1.00 83.65           H
ATOM   4168 3HG2 THR A 307      -9.082  35.953  -9.102  1.00 83.65           H
ATOM   4169  N   ILE A 308      -9.703  33.426  -8.839  1.00 82.28           N
ATOM   4170  H   ILE A 308      -8.991  33.796  -8.225  1.00 82.28           H
ATOM   4171  CA  ILE A 308     -11.011  33.152  -8.210  1.00 92.90           C
ATOM   4172  HA  ILE A 308     -11.774  33.185  -8.988  1.00 92.90           H
ATOM   4173  C   ILE A 308     -11.338  34.260  -7.181  1.00100.78           C
ATOM   4174  O   ILE A 308     -10.408  34.776  -6.551  1.00100.35           O
ATOM   4175  CB  ILE A 308     -11.039  31.727  -7.580  1.00 95.81           C
ATOM   4176  HB  ILE A 308     -12.028  31.584  -7.144  1.00 95.81           H
ATOM   4177  CG1 ILE A 308     -10.010  31.565  -6.438  1.00 95.56           C
ATOM   4178 1HG1 ILE A 308      -9.022  31.794  -6.836  1.00 95.56           H
ATOM   4179 2HG1 ILE A 308     -10.252  32.288  -5.658  1.00 95.56           H
ATOM   4180  CG2 ILE A 308     -10.879  30.656  -8.677  1.00 94.07           C
ATOM   4181 1HG2 ILE A 308     -11.125  29.679  -8.260  1.00 94.07           H
ATOM   4182 2HG2 ILE A 308      -9.854  30.648  -9.045  1.00 94.07           H
ATOM   4183 3HG2 ILE A 308     -11.559  30.883  -9.498  1.00 94.07           H
ATOM   4184  CD1 ILE A 308      -9.964  30.177  -5.788  1.00 93.49           C
ATOM   4185 1HD1 ILE A 308      -9.290  30.215  -4.932  1.00 93.49           H
ATOM   4186 2HD1 ILE A 308      -9.601  29.440  -6.504  1.00 93.49           H
ATOM   4187 3HD1 ILE A 308     -10.963  29.897  -5.452  1.00 93.49           H
ATOM   4188  N   PRO A 309     -12.617  34.651  -7.007  1.00107.03           N
ATOM   4189  CA  PRO A 309     -13.001  35.738  -6.108  1.00112.90           C
ATOM   4190  HA  PRO A 309     -12.429  36.632  -6.357  1.00112.90           H
ATOM   4191  C   PRO A 309     -12.749  35.394  -4.631  1.00108.59           C
ATOM   4192  O   PRO A 309     -12.886  34.247  -4.203  1.00108.73           O
ATOM   4193  CB  PRO A 309     -14.480  35.999  -6.390  1.00115.55           C
ATOM   4194 1HB  PRO A 309     -15.032  36.279  -5.493  1.00115.55           H
ATOM   4195 2HB  PRO A 309     -14.577  36.769  -7.155  1.00115.55           H
ATOM   4196  CG  PRO A 309     -14.985  34.670  -6.920  1.00111.10           C
ATOM   4197 1HG  PRO A 309     -15.242  34.010  -6.091  1.00111.10           H
ATOM   4198 2HG  PRO A 309     -15.828  34.799  -7.598  1.00111.10           H
ATOM   4199  CD  PRO A 309     -13.788  34.120  -7.672  1.00106.47           C
ATOM   4200 1HD  PRO A 309     -13.776  33.031  -7.620  1.00106.47           H
ATOM   4201 2HD  PRO A 309     -13.807  34.461  -8.707  1.00106.47           H
ATOM   4202  N   GLU A 310     -12.386  36.398  -3.836  1.00107.44           N
ATOM   4203  H   GLU A 310     -12.322  37.334  -4.212  1.00107.44           H
ATOM   4204  CA  GLU A 310     -11.928  36.204  -2.462  1.00105.77           C
ATOM   4205  HA  GLU A 310     -11.418  35.242  -2.411  1.00105.77           H
ATOM   4206  C   GLU A 310     -13.100  36.185  -1.465  1.00101.57           C
ATOM   4207  O   GLU A 310     -13.846  37.161  -1.363  1.00110.79           O
ATOM   4208  CB  GLU A 310     -10.896  37.277  -2.086  1.00114.60           C
ATOM   4209 1HB  GLU A 310     -11.367  38.259  -2.038  1.00114.60           H
ATOM   4210 2HB  GLU A 310     -10.493  37.014  -1.108  1.00114.60           H
ATOM   4211  CG  GLU A 310      -9.749  37.324  -3.103  1.00119.89           C
ATOM   4212 1HG  GLU A 310      -9.502  36.298  -3.378  1.00119.89           H
ATOM   4213 2HG  GLU A 310     -10.092  37.838  -4.000  1.00119.89           H
ATOM   4214  CD  GLU A 310      -8.469  38.015  -2.605  1.00126.69           C
ATOM   4215  OE1 GLU A 310      -8.210  38.077  -1.377  1.00130.51           O
ATOM   4216  OE2 GLU A 310      -7.659  38.424  -3.465  1.00127.18           O
ATOM   4217  N   THR A 311     -13.261  35.088  -0.717  1.00 94.81           N
ATOM   4218  H   THR A 311     -12.636  34.305  -0.845  1.00 94.81           H
ATOM   4219  CA  THR A 311     -14.385  34.868   0.212  1.00 94.75           C
ATOM   4220  HA  THR A 311     -14.717  35.837   0.587  1.00 94.75           H
ATOM   4221  C   THR A 311     -14.012  33.988   1.422  1.00 96.99           C
ATOM   4222  O   THR A 311     -12.997  33.277   1.445  1.00 90.79           O
ATOM   4223  CB  THR A 311     -15.598  34.206  -0.488  1.00 94.98           C
ATOM   4224  HB  THR A 311     -16.424  34.182   0.223  1.00 94.98           H
ATOM   4225  OG1 THR A 311     -15.290  32.880  -0.836  1.00 95.98           O
ATOM   4226  HG1 THR A 311     -15.571  32.723  -1.740  1.00 95.98           H
ATOM   4227  CG2 THR A 311     -16.106  34.907  -1.738  1.00 90.62           C
ATOM   4228 1HG2 THR A 311     -17.011  34.404  -2.079  1.00 90.62           H
ATOM   4229 2HG2 THR A 311     -15.355  34.880  -2.528  1.00 90.62           H
ATOM   4230 3HG2 THR A 311     -16.336  35.944  -1.491  1.00 90.62           H
ATOM   4231  N   THR A 312     -14.911  33.973   2.411  1.00 82.29           N
ATOM   4232  H   THR A 312     -15.665  34.644   2.398  1.00 82.29           H
ATOM   4233  CA  THR A 312     -14.942  32.988   3.507  1.00 79.96           C
ATOM   4234  HA  THR A 312     -14.013  33.051   4.074  1.00 79.96           H
ATOM   4235  C   THR A 312     -15.077  31.547   2.971  1.00 80.22           C
ATOM   4236  O   THR A 312     -14.401  30.637   3.451  1.00 78.83           O
ATOM   4237  CB  THR A 312     -16.115  33.304   4.457  1.00 78.08           C
ATOM   4238  HB  THR A 312     -17.048  33.102   3.930  1.00 78.08           H
ATOM   4239  OG1 THR A 312     -16.104  34.663   4.862  1.00 86.91           O
ATOM   4240  HG1 THR A 312     -16.467  34.709   5.750  1.00 86.91           H
ATOM   4241  CG2 THR A 312     -16.072  32.475   5.730  1.00 74.44           C
ATOM   4242 1HG2 THR A 312     -16.965  32.678   6.321  1.00 74.44           H
ATOM   4243 2HG2 THR A 312     -15.186  32.743   6.305  1.00 74.44           H
ATOM   4244 3HG2 THR A 312     -16.036  31.415   5.478  1.00 74.44           H
ATOM   4245  N   PHE A 313     -15.905  31.325   1.941  1.00 80.17           N
ATOM   4246  H   PHE A 313     -16.403  32.103   1.531  1.00 80.17           H
ATOM   4247  CA  PHE A 313     -16.142  30.008   1.328  1.00 77.78           C
ATOM   4248  HA  PHE A 313     -16.405  29.295   2.109  1.00 77.78           H
ATOM   4249  C   PHE A 313     -14.894  29.473   0.593  1.00 71.21           C
ATOM   4250  O   PHE A 313     -14.525  28.309   0.748  1.00 67.17           O
ATOM   4251  CB  PHE A 313     -17.337  30.120   0.372  1.00 80.51           C
ATOM   4252 1HB  PHE A 313     -18.154  30.629   0.885  1.00 80.51           H
ATOM   4253 2HB  PHE A 313     -17.051  30.738  -0.479  1.00 80.51           H
ATOM   4254  CG  PHE A 313     -17.851  28.784  -0.151  1.00 83.53           C
ATOM   4255  CD1 PHE A 313     -18.924  28.142   0.498  1.00 88.19           C
ATOM   4256  HD1 PHE A 313     -19.380  28.589   1.369  1.00 88.19           H
ATOM   4257  CD2 PHE A 313     -17.271  28.187  -1.286  1.00 82.08           C
ATOM   4258  HD2 PHE A 313     -16.461  28.689  -1.793  1.00 82.08           H
ATOM   4259  CE1 PHE A 313     -19.413  26.915   0.014  1.00 91.16           C
ATOM   4260  HE1 PHE A 313     -20.231  26.418   0.514  1.00 91.16           H
ATOM   4261  CE2 PHE A 313     -17.758  26.959  -1.768  1.00 86.33           C
ATOM   4262  HE2 PHE A 313     -17.310  26.517  -2.645  1.00 86.33           H
ATOM   4263  CZ  PHE A 313     -18.826  26.321  -1.115  1.00 90.23           C
ATOM   4264  HZ  PHE A 313     -19.192  25.377  -1.490  1.00 90.23           H
ATOM   4265  N   GLN A 314     -14.194  30.335  -0.146  1.00 67.12           N
ATOM   4266  H   GLN A 314     -14.567  31.266  -0.267  1.00 67.12           H
ATOM   4267  CA  GLN A 314     -12.901  30.059  -0.779  1.00 68.30           C
ATOM   4268  HA  GLN A 314     -13.016  29.273  -1.525  1.00 68.30           H
ATOM   4269  C   GLN A 314     -11.883  29.583   0.274  1.00 62.26           C
ATOM   4270  O   GLN A 314     -11.301  28.511   0.134  1.00 55.39           O
ATOM   4271  CB  GLN A 314     -12.437  31.342  -1.494  1.00 71.69           C
ATOM   4272 1HB  GLN A 314     -13.144  31.594  -2.284  1.00 71.69           H
ATOM   4273 2HB  GLN A 314     -12.462  32.153  -0.766  1.00 71.69           H
ATOM   4274  CG  GLN A 314     -11.023  31.284  -2.108  1.00 88.41           C
ATOM   4275 1HG  GLN A 314     -10.417  30.539  -1.592  1.00 88.41           H
ATOM   4276 2HG  GLN A 314     -11.111  30.965  -3.147  1.00 88.41           H
ATOM   4277  CD  GLN A 314     -10.263  32.625  -2.080  1.00103.89           C
ATOM   4278  OE1 GLN A 314      -9.613  33.013  -3.036  1.00115.45           O
ATOM   4279  NE2 GLN A 314     -10.262  33.375  -0.995  1.00108.31           N
ATOM   4280 1HE2 GLN A 314      -9.631  34.163  -0.984  1.00108.31           H
ATOM   4281 2HE2 GLN A 314     -10.664  33.037  -0.132  1.00108.31           H
ATOM   4282  N   THR A 315     -11.721  30.338   1.364  1.00 57.52           N
ATOM   4283  H   THR A 315     -12.242  31.198   1.462  1.00 57.52           H
ATOM   4284  CA  THR A 315     -10.738  30.040   2.406  1.00 56.67           C
ATOM   4285  HA  THR A 315      -9.761  29.966   1.929  1.00 56.67           H
ATOM   4286  C   THR A 315     -11.032  28.695   3.104  1.00 54.16           C
ATOM   4287  O   THR A 315     -10.141  27.854   3.223  1.00 56.24           O
ATOM   4288  CB  THR A 315     -10.664  31.180   3.431  1.00 58.78           C
ATOM   4289  HB  THR A 315     -11.625  31.259   3.941  1.00 58.78           H
ATOM   4290  OG1 THR A 315     -10.392  32.405   2.760  1.00 63.55           O
ATOM   4291  HG1 THR A 315     -11.230  32.851   2.621  1.00 63.55           H
ATOM   4292  CG2 THR A 315      -9.559  30.946   4.460  1.00 56.49           C
ATOM   4293 1HG2 THR A 315      -9.446  31.838   5.075  1.00 56.49           H
ATOM   4294 2HG2 THR A 315      -8.620  30.733   3.949  1.00 56.49           H
ATOM   4295 3HG2 THR A 315      -9.829  30.100   5.092  1.00 56.49           H
ATOM   4296  N   VAL A 316     -12.285  28.456   3.508  1.00 51.39           N
ATOM   4297  H   VAL A 316     -12.994  29.167   3.403  1.00 51.39           H
ATOM   4298  CA  VAL A 316     -12.699  27.202   4.143  1.00 55.78           C
ATOM   4299  HA  VAL A 316     -12.035  27.019   4.988  1.00 55.78           H
ATOM   4300  C   VAL A 316     -12.564  26.013   3.166  1.00 47.82           C
ATOM   4301  O   VAL A 316     -12.008  24.986   3.546  1.00 50.50           O
ATOM   4302  CB  VAL A 316     -14.128  27.326   4.709  1.00 53.30           C
ATOM   4303  HB  VAL A 316     -14.777  27.715   3.924  1.00 53.30           H
ATOM   4304  CG1 VAL A 316     -14.704  25.992   5.203  1.00 54.04           C
ATOM   4305 1HG1 VAL A 316     -15.676  26.171   5.663  1.00 54.04           H
ATOM   4306 2HG1 VAL A 316     -14.028  25.556   5.939  1.00 54.04           H
ATOM   4307 3HG1 VAL A 316     -14.820  25.307   4.363  1.00 54.04           H
ATOM   4308  CG2 VAL A 316     -14.137  28.299   5.898  1.00 54.96           C
ATOM   4309 1HG2 VAL A 316     -15.159  28.409   6.262  1.00 54.96           H
ATOM   4310 2HG2 VAL A 316     -13.754  29.271   5.589  1.00 54.96           H
ATOM   4311 3HG2 VAL A 316     -13.509  27.896   6.693  1.00 54.96           H
ATOM   4312  N   SER A 317     -13.008  26.144   1.911  1.00 50.47           N
ATOM   4313  H   SER A 317     -13.441  27.007   1.614  1.00 50.47           H
ATOM   4314  CA  SER A 317     -12.931  25.070   0.919  1.00 49.23           C
ATOM   4315  HA  SER A 317     -13.400  24.190   1.360  1.00 49.23           H
ATOM   4316  C   SER A 317     -11.477  24.701   0.552  1.00 44.14           C
ATOM   4317  O   SER A 317     -11.192  23.512   0.423  1.00 43.44           O
ATOM   4318  CB  SER A 317     -13.740  25.402  -0.345  1.00 50.53           C
ATOM   4319 1HB  SER A 317     -13.665  24.565  -1.039  1.00 50.53           H
ATOM   4320 2HB  SER A 317     -14.786  25.529  -0.069  1.00 50.53           H
ATOM   4321  OG  SER A 317     -13.276  26.586  -0.986  1.00 58.12           O
ATOM   4322  HG  SER A 317     -13.594  27.333  -0.473  1.00 58.12           H
ATOM   4323  N   TRP A 318     -10.550  25.662   0.450  1.00 45.31           N
ATOM   4324  H   TRP A 318     -10.824  26.631   0.524  1.00 45.31           H
ATOM   4325  CA  TRP A 318      -9.129  25.398   0.209  1.00 46.89           C
ATOM   4326  HA  TRP A 318      -9.031  24.843  -0.724  1.00 46.89           H
ATOM   4327  C   TRP A 318      -8.510  24.540   1.337  1.00 57.36           C
ATOM   4328  O   TRP A 318      -7.975  23.460   1.075  1.00 38.72           O
ATOM   4329  CB  TRP A 318      -8.377  26.728   0.039  1.00 48.57           C
ATOM   4330 1HB  TRP A 318      -8.717  27.205  -0.880  1.00 48.57           H
ATOM   4331 2HB  TRP A 318      -8.647  27.388   0.863  1.00 48.57           H
ATOM   4332  CG  TRP A 318      -6.871  26.618  -0.010  1.00 51.15           C
ATOM   4333  CD1 TRP A 318      -6.022  27.084   0.933  1.00 48.66           C
ATOM   4334  HD1 TRP A 318      -6.283  27.604   1.843  1.00 48.66           H
ATOM   4335  CD2 TRP A 318      -6.009  26.015  -1.028  1.00 48.60           C
ATOM   4336  NE1 TRP A 318      -4.738  26.814   0.596  1.00 48.89           N
ATOM   4337  HE1 TRP A 318      -3.940  27.065   1.163  1.00 48.89           H
ATOM   4338  CE2 TRP A 318      -4.653  26.153  -0.600  1.00 48.21           C
ATOM   4339  CE3 TRP A 318      -6.225  25.365  -2.268  1.00 47.40           C
ATOM   4340  HE3 TRP A 318      -7.238  25.233  -2.619  1.00 47.40           H
ATOM   4341  CZ2 TRP A 318      -3.573  25.665  -1.351  1.00 49.10           C
ATOM   4342  HZ2 TRP A 318      -2.564  25.800  -0.989  1.00 49.10           H
ATOM   4343  CZ3 TRP A 318      -5.144  24.897  -3.040  1.00 42.95           C
ATOM   4344  HZ3 TRP A 318      -5.341  24.414  -3.986  1.00 42.95           H
ATOM   4345  CH2 TRP A 318      -3.821  25.044  -2.585  1.00 46.58           C
ATOM   4346  HH2 TRP A 318      -2.993  24.694  -3.183  1.00 46.58           H
ATOM   4347  N   HIS A 319      -8.645  24.964   2.598  1.00 40.89           N
ATOM   4348  H   HIS A 319      -9.108  25.841   2.790  1.00 40.89           H
ATOM   4349  CA  HIS A 319      -8.120  24.222   3.738  1.00 48.50           C
ATOM   4350  HA  HIS A 319      -7.082  23.977   3.512  1.00 48.50           H
ATOM   4351  C   HIS A 319      -8.870  22.890   3.996  1.00 46.14           C
ATOM   4352  O   HIS A 319      -8.239  21.919   4.408  1.00 43.27           O
ATOM   4353  CB  HIS A 319      -8.102  25.118   4.981  1.00 41.28           C
ATOM   4354 1HB  HIS A 319      -9.073  25.597   5.101  1.00 41.28           H
ATOM   4355 2HB  HIS A 319      -7.908  24.499   5.857  1.00 41.28           H
ATOM   4356  CG  HIS A 319      -7.035  26.182   4.884  1.00 47.80           C
ATOM   4357  ND1 HIS A 319      -5.678  25.970   4.825  1.00 42.39           N
ATOM   4358  HD1 HIS A 319      -5.156  25.117   4.969  1.00 42.39           H
ATOM   4359  CD2 HIS A 319      -7.205  27.523   4.668  1.00 44.70           C
ATOM   4360  HD2 HIS A 319      -8.122  28.088   4.596  1.00 44.70           H
ATOM   4361  CE1 HIS A 319      -5.095  27.124   4.583  1.00 53.88           C
ATOM   4362  HE1 HIS A 319      -4.040  27.308   4.446  1.00 53.88           H
ATOM   4363  NE2 HIS A 319      -5.977  28.105   4.480  1.00 45.55           N
ATOM   4364  N   PHE A 320     -10.165  22.793   3.685  1.00 44.49           N
ATOM   4365  H   PHE A 320     -10.680  23.615   3.405  1.00 44.49           H
ATOM   4366  CA  PHE A 320     -10.899  21.529   3.715  1.00 46.14           C
ATOM   4367  HA  PHE A 320     -10.749  21.076   4.695  1.00 46.14           H
ATOM   4368  C   PHE A 320     -10.378  20.534   2.650  1.00 45.94           C
ATOM   4369  O   PHE A 320     -10.176  19.363   2.962  1.00 43.91           O
ATOM   4370  CB  PHE A 320     -12.399  21.804   3.555  1.00 48.18           C
ATOM   4371 1HB  PHE A 320     -12.719  22.473   4.354  1.00 48.18           H
ATOM   4372 2HB  PHE A 320     -12.563  22.318   2.607  1.00 48.18           H
ATOM   4373  CG  PHE A 320     -13.272  20.556   3.588  1.00 66.95           C
ATOM   4374  CD1 PHE A 320     -13.324  19.764   4.752  1.00 72.86           C
ATOM   4375  HD1 PHE A 320     -12.742  20.033   5.621  1.00 72.86           H
ATOM   4376  CD2 PHE A 320     -14.034  20.188   2.465  1.00 70.49           C
ATOM   4377  HD2 PHE A 320     -13.986  20.790   1.569  1.00 70.49           H
ATOM   4378  CE1 PHE A 320     -14.128  18.611   4.787  1.00 72.24           C
ATOM   4379  HE1 PHE A 320     -14.157  17.992   5.672  1.00 72.24           H
ATOM   4380  CE2 PHE A 320     -14.851  19.046   2.507  1.00 73.40           C
ATOM   4381  HE2 PHE A 320     -15.431  18.774   1.637  1.00 73.40           H
ATOM   4382  CZ  PHE A 320     -14.895  18.254   3.666  1.00 71.48           C
ATOM   4383  HZ  PHE A 320     -15.516  17.371   3.686  1.00 71.48           H
ATOM   4384  N   CYS A 321     -10.063  20.989   1.432  1.00 38.53           N
ATOM   4385  H   CYS A 321     -10.243  21.953   1.189  1.00 38.53           H
ATOM   4386  CA  CYS A 321      -9.428  20.154   0.417  1.00 37.83           C
ATOM   4387  HA  CYS A 321     -10.031  19.256   0.289  1.00 37.83           H
ATOM   4388  C   CYS A 321      -8.006  19.704   0.845  1.00 38.04           C
ATOM   4389  O   CYS A 321      -7.644  18.552   0.608  1.00 40.50           O
ATOM   4390  CB  CYS A 321      -9.406  20.888  -0.927  1.00 42.59           C
ATOM   4391 1HB  CYS A 321      -8.919  21.854  -0.799  1.00 42.59           H
ATOM   4392 2HB  CYS A 321      -8.848  20.292  -1.650  1.00 42.59           H
ATOM   4393  SG  CYS A 321     -11.098  21.110  -1.545  1.00 47.33           S
ATOM   4394  HG  CYS A 321     -11.436  22.061  -0.670  1.00 47.33           H
ATOM   4395  N   ILE A 322      -7.224  20.558   1.521  1.00 35.14           N
ATOM   4396  H   ILE A 322      -7.524  21.511   1.665  1.00 35.14           H
ATOM   4397  CA  ILE A 322      -5.953  20.168   2.134  1.00 35.71           C
ATOM   4398  HA  ILE A 322      -5.329  19.735   1.352  1.00 35.71           H
ATOM   4399  C   ILE A 322      -6.186  19.072   3.206  1.00 39.64           C
ATOM   4400  O   ILE A 322      -5.509  18.046   3.172  1.00 37.75           O
ATOM   4401  CB  ILE A 322      -5.188  21.389   2.705  1.00 39.56           C
ATOM   4402  HB  ILE A 322      -5.883  21.959   3.322  1.00 39.56           H
ATOM   4403  CG1 ILE A 322      -4.680  22.282   1.551  1.00 42.32           C
ATOM   4404 1HG1 ILE A 322      -3.956  21.709   0.971  1.00 42.32           H
ATOM   4405 2HG1 ILE A 322      -5.526  22.516   0.905  1.00 42.32           H
ATOM   4406  CG2 ILE A 322      -4.008  20.937   3.588  1.00 41.06           C
ATOM   4407 1HG2 ILE A 322      -3.425  21.798   3.915  1.00 41.06           H
ATOM   4408 2HG2 ILE A 322      -3.378  20.275   2.994  1.00 41.06           H
ATOM   4409 3HG2 ILE A 322      -4.382  20.399   4.459  1.00 41.06           H
ATOM   4410  CD1 ILE A 322      -4.042  23.613   1.972  1.00 43.31           C
ATOM   4411 1HD1 ILE A 322      -3.799  24.172   1.069  1.00 43.31           H
ATOM   4412 2HD1 ILE A 322      -3.134  23.440   2.549  1.00 43.31           H
ATOM   4413 3HD1 ILE A 322      -4.752  24.182   2.572  1.00 43.31           H
ATOM   4414  N   ALA A 323      -7.155  19.254   4.108  1.00 40.13           N
ATOM   4415  H   ALA A 323      -7.671  20.122   4.111  1.00 40.13           H
ATOM   4416  CA  ALA A 323      -7.484  18.282   5.148  1.00 40.25           C
ATOM   4417  HA  ALA A 323      -6.595  18.120   5.757  1.00 40.25           H
ATOM   4418  C   ALA A 323      -7.901  16.916   4.551  1.00 41.82           C
ATOM   4419  O   ALA A 323      -7.393  15.884   4.990  1.00 40.83           O
ATOM   4420  CB  ALA A 323      -8.574  18.875   6.051  1.00 38.09           C
ATOM   4421 1HB  ALA A 323      -8.227  19.827   6.453  1.00 38.09           H
ATOM   4422 2HB  ALA A 323      -8.774  18.185   6.870  1.00 38.09           H
ATOM   4423 3HB  ALA A 323      -9.487  19.033   5.477  1.00 38.09           H
ATOM   4424  N   LEU A 324      -8.741  16.903   3.507  1.00 39.75           N
ATOM   4425  H   LEU A 324      -9.163  17.770   3.206  1.00 39.75           H
ATOM   4426  CA  LEU A 324      -9.083  15.703   2.741  1.00 45.08           C
ATOM   4427  HA  LEU A 324      -9.524  14.976   3.424  1.00 45.08           H
ATOM   4428  C   LEU A 324      -7.836  15.046   2.098  1.00 42.26           C
ATOM   4429  O   LEU A 324      -7.740  13.824   2.107  1.00 39.12           O
ATOM   4430  CB  LEU A 324     -10.121  16.045   1.648  1.00 43.49           C
ATOM   4431 1HB  LEU A 324      -9.759  16.913   1.096  1.00 43.49           H
ATOM   4432 2HB  LEU A 324     -10.167  15.209   0.950  1.00 43.49           H
ATOM   4433  CG  LEU A 324     -11.546  16.324   2.147  1.00 48.74           C
ATOM   4434  HG  LEU A 324     -11.510  17.123   2.887  1.00 48.74           H
ATOM   4435  CD1 LEU A 324     -12.406  16.776   0.965  1.00 48.40           C
ATOM   4436 1HD1 LEU A 324     -13.420  16.976   1.311  1.00 48.40           H
ATOM   4437 2HD1 LEU A 324     -12.427  15.990   0.209  1.00 48.40           H
ATOM   4438 3HD1 LEU A 324     -11.982  17.683   0.535  1.00 48.40           H
ATOM   4439  CD2 LEU A 324     -12.208  15.092   2.773  1.00 45.58           C
ATOM   4440 1HD2 LEU A 324     -13.239  15.334   3.031  1.00 45.58           H
ATOM   4441 2HD2 LEU A 324     -11.666  14.801   3.673  1.00 45.58           H
ATOM   4442 3HD2 LEU A 324     -12.195  14.269   2.058  1.00 45.58           H
ATOM   4443  N   GLY A 325      -6.860  15.833   1.632  1.00 40.68           N
ATOM   4444  H   GLY A 325      -6.980  16.835   1.664  1.00 40.68           H
ATOM   4445  CA  GLY A 325      -5.583  15.336   1.118  1.00 42.40           C
ATOM   4446 1HA  GLY A 325      -5.754  14.755   0.212  1.00 42.40           H
ATOM   4447 2HA  GLY A 325      -4.934  16.179   0.880  1.00 42.40           H
ATOM   4448  C   GLY A 325      -4.864  14.442   2.141  1.00 43.10           C
ATOM   4449  O   GLY A 325      -4.704  13.247   1.907  1.00 38.59           O
ATOM   4450  N   TYR A 326      -4.522  14.977   3.319  1.00 36.00           N
ATOM   4451  H   TYR A 326      -4.709  15.955   3.491  1.00 36.00           H
ATOM   4452  CA  TYR A 326      -3.880  14.232   4.409  1.00 35.84           C
ATOM   4453  HA  TYR A 326      -3.066  13.655   3.971  1.00 35.84           H
ATOM   4454  C   TYR A 326      -4.824  13.217   5.124  1.00 40.18           C
ATOM   4455  O   TYR A 326      -4.362  12.393   5.915  1.00 43.17           O
ATOM   4456  CB  TYR A 326      -3.232  15.201   5.414  1.00 36.58           C
ATOM   4457 1HB  TYR A 326      -4.002  15.862   5.810  1.00 36.58           H
ATOM   4458 2HB  TYR A 326      -2.834  14.620   6.246  1.00 36.58           H
ATOM   4459  CG  TYR A 326      -2.104  16.063   4.849  1.00 39.48           C
ATOM   4460  CD1 TYR A 326      -0.763  15.621   4.880  1.00 34.77           C
ATOM   4461  HD1 TYR A 326      -0.513  14.660   5.304  1.00 34.77           H
ATOM   4462  CD2 TYR A 326      -2.403  17.322   4.297  1.00 34.82           C
ATOM   4463  HD2 TYR A 326      -3.419  17.688   4.309  1.00 34.82           H
ATOM   4464  CE1 TYR A 326       0.265  16.409   4.318  1.00 35.29           C
ATOM   4465  HE1 TYR A 326       1.289  16.064   4.323  1.00 35.29           H
ATOM   4466  CE2 TYR A 326      -1.384  18.121   3.752  1.00 33.92           C
ATOM   4467  HE2 TYR A 326      -1.618  19.092   3.339  1.00 33.92           H
ATOM   4468  CZ  TYR A 326      -0.049  17.659   3.740  1.00 34.96           C
ATOM   4469  OH  TYR A 326       0.880  18.468   3.189  1.00 36.28           O
ATOM   4470  HH  TYR A 326       1.659  18.010   2.867  1.00 36.28           H
ATOM   4471  N   THR A 327      -6.131  13.214   4.830  1.00 34.47           N
ATOM   4472  H   THR A 327      -6.504  13.898   4.187  1.00 34.47           H
ATOM   4473  CA  THR A 327      -7.073  12.207   5.333  1.00 39.51           C
ATOM   4474  HA  THR A 327      -6.930  12.132   6.411  1.00 39.51           H
ATOM   4475  C   THR A 327      -6.805  10.814   4.720  1.00 39.47           C
ATOM   4476  O   THR A 327      -7.081   9.813   5.378  1.00 38.93           O
ATOM   4477  CB  THR A 327      -8.533  12.636   5.127  1.00 37.33           C
ATOM   4478  HB  THR A 327      -8.693  12.842   4.068  1.00 37.33           H
ATOM   4479  OG1 THR A 327      -8.791  13.794   5.884  1.00 39.40           O
ATOM   4480  HG1 THR A 327      -8.206  14.494   5.584  1.00 39.40           H
ATOM   4481  CG2 THR A 327      -9.575  11.614   5.582  1.00 36.73           C
ATOM   4482 1HG2 THR A 327     -10.565  12.067   5.530  1.00 36.73           H
ATOM   4483 2HG2 THR A 327      -9.367  11.311   6.608  1.00 36.73           H
ATOM   4484 3HG2 THR A 327      -9.540  10.741   4.930  1.00 36.73           H
ATOM   4485  N   ASN A 328      -6.189  10.706   3.532  1.00 37.95           N
ATOM   4486  H   ASN A 328      -5.924  11.528   3.008  1.00 37.95           H
ATOM   4487  CA  ASN A 328      -5.803   9.411   2.979  1.00 34.67           C
ATOM   4488  HA  ASN A 328      -6.706   8.801   2.974  1.00 34.67           H
ATOM   4489  C   ASN A 328      -4.776   8.704   3.910  1.00 42.24           C
ATOM   4490  O   ASN A 328      -5.025   7.577   4.329  1.00 41.57           O
ATOM   4491  CB  ASN A 328      -5.296   9.563   1.526  1.00 33.38           C
ATOM   4492 1HB  ASN A 328      -5.604  10.528   1.123  1.00 33.38           H
ATOM   4493 2HB  ASN A 328      -4.207   9.541   1.522  1.00 33.38           H
ATOM   4494  CG  ASN A 328      -5.811   8.457   0.593  1.00 37.08           C
ATOM   4495  OD1 ASN A 328      -5.069   7.828  -0.140  1.00 41.71           O
ATOM   4496  ND2 ASN A 328      -7.087   8.160   0.601  1.00 35.00           N
ATOM   4497 1HD2 ASN A 328      -7.399   7.375   0.047  1.00 35.00           H
ATOM   4498 2HD2 ASN A 328      -7.756   8.703   1.129  1.00 35.00           H
ATOM   4499  N   SER A 329      -3.734   9.408   4.366  1.00 39.43           N
ATOM   4500  H   SER A 329      -3.511  10.287   3.923  1.00 39.43           H
ATOM   4501  CA  SER A 329      -2.789   8.943   5.396  1.00 39.61           C
ATOM   4502  HA  SER A 329      -2.273   8.064   5.012  1.00 39.61           H
ATOM   4503  C   SER A 329      -3.453   8.562   6.735  1.00 47.08           C
ATOM   4504  O   SER A 329      -2.912   7.737   7.467  1.00 48.88           O
ATOM   4505  CB  SER A 329      -1.757  10.035   5.688  1.00 43.26           C
ATOM   4506 1HB  SER A 329      -2.274  10.945   5.990  1.00 43.26           H
ATOM   4507 2HB  SER A 329      -1.126   9.718   6.518  1.00 43.26           H
ATOM   4508  OG  SER A 329      -0.954  10.312   4.563  1.00 42.58           O
ATOM   4509  HG  SER A 329      -0.518   9.500   4.292  1.00 42.58           H
ATOM   4510  N   CYS A 330      -4.616   9.132   7.068  1.00 40.13           N
ATOM   4511  H   CYS A 330      -5.038   9.794   6.433  1.00 40.13           H
ATOM   4512  CA  CYS A 330      -5.388   8.781   8.262  1.00 42.73           C
ATOM   4513  HA  CYS A 330      -4.701   8.623   9.094  1.00 42.73           H
ATOM   4514  C   CYS A 330      -6.220   7.489   8.084  1.00 49.84           C
ATOM   4515  O   CYS A 330      -6.465   6.781   9.058  1.00 41.74           O
ATOM   4516  CB  CYS A 330      -6.316   9.944   8.627  1.00 44.61           C
ATOM   4517 1HB  CYS A 330      -7.029  10.099   7.817  1.00 44.61           H
ATOM   4518 2HB  CYS A 330      -6.870   9.688   9.530  1.00 44.61           H
ATOM   4519  SG  CYS A 330      -5.375  11.454   8.925  1.00 47.63           S
ATOM   4520  HG  CYS A 330      -4.933  11.600   7.673  1.00 47.63           H
ATOM   4521  N   LEU A 331      -6.660   7.188   6.858  1.00 40.93           N
ATOM   4522  H   LEU A 331      -6.444   7.818   6.099  1.00 40.93           H
ATOM   4523  CA  LEU A 331      -7.480   6.020   6.531  1.00 42.24           C
ATOM   4524  HA  LEU A 331      -7.994   5.699   7.437  1.00 42.24           H
ATOM   4525  C   LEU A 331      -6.640   4.815   6.024  1.00 42.25           C
ATOM   4526  O   LEU A 331      -7.067   3.677   6.202  1.00 42.05           O
ATOM   4527  CB  LEU A 331      -8.561   6.437   5.509  1.00 38.65           C
ATOM   4528 1HB  LEU A 331      -8.061   6.861   4.639  1.00 38.65           H
ATOM   4529 2HB  LEU A 331      -9.091   5.540   5.188  1.00 38.65           H
ATOM   4530  CG  LEU A 331      -9.589   7.451   6.049  1.00 45.28           C
ATOM   4531  HG  LEU A 331      -9.052   8.329   6.406  1.00 45.28           H
ATOM   4532  CD1 LEU A 331     -10.533   7.888   4.929  1.00 43.97           C
ATOM   4533 1HD1 LEU A 331     -11.225   8.639   5.310  1.00 43.97           H
ATOM   4534 2HD1 LEU A 331     -11.095   7.029   4.561  1.00 43.97           H
ATOM   4535 3HD1 LEU A 331      -9.946   8.313   4.115  1.00 43.97           H
ATOM   4536  CD2 LEU A 331     -10.438   6.890   7.194  1.00 50.98           C
ATOM   4537 1HD2 LEU A 331     -11.217   7.609   7.449  1.00 50.98           H
ATOM   4538 2HD2 LEU A 331      -9.806   6.715   8.064  1.00 50.98           H
ATOM   4539 3HD2 LEU A 331     -10.898   5.952   6.884  1.00 50.98           H
ATOM   4540  N   ASN A 332      -5.440   5.031   5.479  1.00 33.22           N
ATOM   4541  H   ASN A 332      -5.156   5.980   5.286  1.00 33.22           H
ATOM   4542  CA  ASN A 332      -4.523   3.970   5.056  1.00 40.13           C
ATOM   4543  HA  ASN A 332      -5.007   3.439   4.236  1.00 40.13           H
ATOM   4544  C   ASN A 332      -4.221   2.906   6.163  1.00 42.34           C
ATOM   4545  O   ASN A 332      -4.247   1.722   5.815  1.00 44.41           O
ATOM   4546  CB  ASN A 332      -3.232   4.594   4.495  1.00 35.44           C
ATOM   4547 1HB  ASN A 332      -2.882   5.375   5.171  1.00 35.44           H
ATOM   4548 2HB  ASN A 332      -2.460   3.825   4.470  1.00 35.44           H
ATOM   4549  CG  ASN A 332      -3.376   5.192   3.089  1.00 38.05           C
ATOM   4550  OD1 ASN A 332      -4.322   4.932   2.356  1.00 44.48           O
ATOM   4551  ND2 ASN A 332      -2.411   5.975   2.674  1.00 39.09           N
ATOM   4552 1HD2 ASN A 332      -2.444   6.379   1.749  1.00 39.09           H
ATOM   4553 2HD2 ASN A 332      -1.611   6.138   3.268  1.00 39.09           H
ATOM   4554  N   PRO A 333      -4.060   3.246   7.464  1.00 38.90           N
ATOM   4555  CA  PRO A 333      -4.000   2.250   8.541  1.00 44.34           C
ATOM   4556  HA  PRO A 333      -3.086   1.666   8.436  1.00 44.34           H
ATOM   4557  C   PRO A 333      -5.197   1.289   8.556  1.00 49.44           C
ATOM   4558  O   PRO A 333      -5.041   0.090   8.773  1.00 56.97           O
ATOM   4559  CB  PRO A 333      -3.948   3.057   9.845  1.00 50.31           C
ATOM   4560 1HB  PRO A 333      -4.953   3.233  10.228  1.00 50.31           H
ATOM   4561 2HB  PRO A 333      -3.332   2.568  10.600  1.00 50.31           H
ATOM   4562  CG  PRO A 333      -3.313   4.369   9.424  1.00 44.88           C
ATOM   4563 1HG  PRO A 333      -3.632   5.202  10.050  1.00 44.88           H
ATOM   4564 2HG  PRO A 333      -2.228   4.265   9.439  1.00 44.88           H
ATOM   4565  CD  PRO A 333      -3.801   4.565   8.002  1.00 36.54           C
ATOM   4566 1HD  PRO A 333      -4.725   5.143   8.013  1.00 36.54           H
ATOM   4567 2HD  PRO A 333      -3.035   5.059   7.405  1.00 36.54           H
ATOM   4568  N   VAL A 334      -6.405   1.794   8.292  1.00 43.96           N
ATOM   4569  H   VAL A 334      -6.483   2.763   8.016  1.00 43.96           H
ATOM   4570  CA  VAL A 334      -7.619   0.981   8.196  1.00 42.00           C
ATOM   4571  HA  VAL A 334      -7.654   0.323   9.064  1.00 42.00           H
ATOM   4572  C   VAL A 334      -7.558   0.118   6.929  1.00 49.70           C
ATOM   4573  O   VAL A 334      -7.632  -1.102   7.021  1.00 50.19           O
ATOM   4574  CB  VAL A 334      -8.899   1.837   8.224  1.00 47.12           C
ATOM   4575  HB  VAL A 334      -8.962   2.396   7.290  1.00 47.12           H
ATOM   4576  CG1 VAL A 334     -10.149   0.955   8.331  1.00 51.15           C
ATOM   4577 1HG1 VAL A 334     -11.036   1.588   8.362  1.00 51.15           H
ATOM   4578 2HG1 VAL A 334     -10.098   0.355   9.240  1.00 51.15           H
ATOM   4579 3HG1 VAL A 334     -10.202   0.297   7.464  1.00 51.15           H
ATOM   4580  CG2 VAL A 334      -8.897   2.841   9.384  1.00 54.94           C
ATOM   4581 1HG2 VAL A 334      -9.852   3.366   9.402  1.00 54.94           H
ATOM   4582 2HG2 VAL A 334      -8.089   3.560   9.249  1.00 54.94           H
ATOM   4583 3HG2 VAL A 334      -8.757   2.310  10.325  1.00 54.94           H
ATOM   4584  N   LEU A 335      -7.373   0.745   5.764  1.00 42.29           N
ATOM   4585  H   LEU A 335      -7.250   1.747   5.773  1.00 42.29           H
ATOM   4586  CA  LEU A 335      -7.444   0.095   4.458  1.00 43.08           C
ATOM   4587  HA  LEU A 335      -8.420  -0.382   4.364  1.00 43.08           H
ATOM   4588  C   LEU A 335      -6.365  -0.996   4.245  1.00 40.27           C
ATOM   4589  O   LEU A 335      -6.645  -1.978   3.556  1.00 46.11           O
ATOM   4590  CB  LEU A 335      -7.314   1.165   3.345  1.00 44.55           C
ATOM   4591 1HB  LEU A 335      -6.346   1.653   3.461  1.00 44.55           H
ATOM   4592 2HB  LEU A 335      -7.303   0.651   2.384  1.00 44.55           H
ATOM   4593  CG  LEU A 335      -8.398   2.258   3.305  1.00 53.16           C
ATOM   4594  HG  LEU A 335      -8.319   2.859   4.211  1.00 53.16           H
ATOM   4595  CD1 LEU A 335      -8.132   3.168   2.105  1.00 53.81           C
ATOM   4596 1HD1 LEU A 335      -8.902   3.938   2.057  1.00 53.81           H
ATOM   4597 2HD1 LEU A 335      -8.144   2.583   1.186  1.00 53.81           H
ATOM   4598 3HD1 LEU A 335      -7.155   3.637   2.225  1.00 53.81           H
ATOM   4599  CD2 LEU A 335      -9.830   1.722   3.225  1.00 54.61           C
ATOM   4600 1HD2 LEU A 335     -10.518   2.563   3.137  1.00 54.61           H
ATOM   4601 2HD2 LEU A 335     -10.055   1.161   4.132  1.00 54.61           H
ATOM   4602 3HD2 LEU A 335      -9.938   1.070   2.358  1.00 54.61           H
ATOM   4603  N   TYR A 336      -5.163  -0.827   4.809  1.00 38.13           N
ATOM   4604  H   TYR A 336      -4.988   0.033   5.309  1.00 38.13           H
ATOM   4605  CA  TYR A 336      -3.985  -1.646   4.490  1.00 36.77           C
ATOM   4606  HA  TYR A 336      -4.292  -2.413   3.780  1.00 36.77           H
ATOM   4607  C   TYR A 336      -3.335  -2.365   5.701  1.00 41.70           C
ATOM   4608  O   TYR A 336      -2.531  -3.260   5.456  1.00 47.50           O
ATOM   4609  CB  TYR A 336      -2.951  -0.780   3.755  1.00 40.31           C
ATOM   4610 1HB  TYR A 336      -2.665   0.060   4.387  1.00 40.31           H
ATOM   4611 2HB  TYR A 336      -2.054  -1.372   3.575  1.00 40.31           H
ATOM   4612  CG  TYR A 336      -3.460  -0.245   2.427  1.00 36.37           C
ATOM   4613  CD1 TYR A 336      -3.609  -1.125   1.338  1.00 44.65           C
ATOM   4614  HD1 TYR A 336      -3.332  -2.164   1.437  1.00 44.65           H
ATOM   4615  CD2 TYR A 336      -3.822   1.109   2.290  1.00 38.09           C
ATOM   4616  HD2 TYR A 336      -3.702   1.790   3.120  1.00 38.09           H
ATOM   4617  CE1 TYR A 336      -4.131  -0.659   0.120  1.00 41.75           C
ATOM   4618  HE1 TYR A 336      -4.261  -1.334  -0.713  1.00 41.75           H
ATOM   4619  CE2 TYR A 336      -4.346   1.583   1.075  1.00 37.63           C
ATOM   4620  HE2 TYR A 336      -4.617   2.623   0.964  1.00 37.63           H
ATOM   4621  CZ  TYR A 336      -4.505   0.695  -0.008  1.00 37.99           C
ATOM   4622  OH  TYR A 336      -4.998   1.133  -1.193  1.00 41.06           O
ATOM   4623  HH  TYR A 336      -5.482   1.959  -1.127  1.00 41.06           H
ATOM   4624  N   ALA A 337      -3.690  -2.039   6.953  1.00 41.62           N
ATOM   4625  H   ALA A 337      -4.320  -1.266   7.112  1.00 41.62           H
ATOM   4626  CA  ALA A 337      -3.253  -2.783   8.139  1.00 40.93           C
ATOM   4627  HA  ALA A 337      -2.580  -3.576   7.814  1.00 40.93           H
ATOM   4628  C   ALA A 337      -4.450  -3.461   8.863  1.00 42.77           C
ATOM   4629  O   ALA A 337      -4.563  -4.682   8.829  1.00 47.21           O
ATOM   4630  CB  ALA A 337      -2.405  -1.883   9.049  1.00 40.85           C
ATOM   4631 1HB  ALA A 337      -1.640  -1.388   8.452  1.00 40.85           H
ATOM   4632 2HB  ALA A 337      -1.929  -2.505   9.808  1.00 40.85           H
ATOM   4633 3HB  ALA A 337      -3.031  -1.133   9.534  1.00 40.85           H
ATOM   4634  N   PHE A 338      -5.396  -2.722   9.452  1.00 42.79           N
ATOM   4635  H   PHE A 338      -5.327  -1.714   9.462  1.00 42.79           H
ATOM   4636  CA  PHE A 338      -6.521  -3.310  10.186  1.00 51.49           C
ATOM   4637  HA  PHE A 338      -6.100  -4.009  10.909  1.00 51.49           H
ATOM   4638  C   PHE A 338      -7.500  -4.126   9.284  1.00 53.22           C
ATOM   4639  O   PHE A 338      -8.278  -4.936   9.792  1.00 52.31           O
ATOM   4640  CB  PHE A 338      -7.251  -2.225  10.991  1.00 50.83           C
ATOM   4641 1HB  PHE A 338      -7.683  -1.500  10.301  1.00 50.83           H
ATOM   4642 2HB  PHE A 338      -8.072  -2.688  11.538  1.00 50.83           H
ATOM   4643  CG  PHE A 338      -6.364  -1.484  11.983  1.00 62.73           C
ATOM   4644  CD1 PHE A 338      -5.804  -2.171  13.079  1.00 74.94           C
ATOM   4645  HD1 PHE A 338      -6.012  -3.220  13.233  1.00 74.94           H
ATOM   4646  CD2 PHE A 338      -6.078  -0.117  11.811  1.00 68.50           C
ATOM   4647  HD2 PHE A 338      -6.512   0.415  10.978  1.00 68.50           H
ATOM   4648  CE1 PHE A 338      -4.959  -1.496  13.981  1.00 77.44           C
ATOM   4649  HE1 PHE A 338      -4.537  -2.018  14.827  1.00 77.44           H
ATOM   4650  CE2 PHE A 338      -5.225   0.553  12.702  1.00 65.34           C
ATOM   4651  HE2 PHE A 338      -5.002   1.598  12.546  1.00 65.34           H
ATOM   4652  CZ  PHE A 338      -4.662  -0.137  13.785  1.00 71.54           C
ATOM   4653  HZ  PHE A 338      -4.004   0.381  14.468  1.00 71.54           H
ATOM   4654  N   LEU A 339      -7.421  -3.957   7.959  1.00 52.02           N
ATOM   4655  H   LEU A 339      -6.854  -3.192   7.620  1.00 52.02           H
ATOM   4656  CA  LEU A 339      -8.101  -4.766   6.937  1.00 52.69           C
ATOM   4657  HA  LEU A 339      -8.744  -5.477   7.454  1.00 52.69           H
ATOM   4658  C   LEU A 339      -7.116  -5.603   6.060  1.00 53.87           C
ATOM   4659  O   LEU A 339      -7.511  -6.097   5.001  1.00 58.78           O
ATOM   4660  CB  LEU A 339      -9.022  -3.859   6.093  1.00 53.30           C
ATOM   4661 1HB  LEU A 339      -8.400  -3.134   5.567  1.00 53.30           H
ATOM   4662 2HB  LEU A 339      -9.519  -4.477   5.346  1.00 53.30           H
ATOM   4663  CG  LEU A 339     -10.094  -3.122   6.905  1.00 59.15           C
ATOM   4664  HG  LEU A 339      -9.610  -2.546   7.693  1.00 59.15           H
ATOM   4665  CD1 LEU A 339     -10.875  -2.160   6.017  1.00 61.20           C
ATOM   4666 1HD1 LEU A 339     -11.553  -1.566   6.629  1.00 61.20           H
ATOM   4667 2HD1 LEU A 339     -11.449  -2.729   5.286  1.00 61.20           H
ATOM   4668 3HD1 LEU A 339     -10.179  -1.499   5.499  1.00 61.20           H
ATOM   4669  CD2 LEU A 339     -11.092  -4.081   7.546  1.00 55.62           C
ATOM   4670 1HD2 LEU A 339     -11.864  -3.488   8.037  1.00 55.62           H
ATOM   4671 2HD2 LEU A 339     -10.588  -4.705   8.284  1.00 55.62           H
ATOM   4672 3HD2 LEU A 339     -11.549  -4.714   6.785  1.00 55.62           H
ATOM   4673  N   ASP A 340      -5.867  -5.793   6.494  1.00 51.25           N
ATOM   4674  H   ASP A 340      -5.590  -5.386   7.376  1.00 51.25           H
ATOM   4675  CA  ASP A 340      -4.982  -6.840   5.957  1.00 50.20           C
ATOM   4676  HA  ASP A 340      -5.146  -6.911   4.882  1.00 50.20           H
ATOM   4677  C   ASP A 340      -5.296  -8.212   6.584  1.00 55.64           C
ATOM   4678  O   ASP A 340      -5.410  -8.343   7.801  1.00 59.44           O
ATOM   4679  CB  ASP A 340      -3.508  -6.477   6.152  1.00 50.12           C
ATOM   4680 1HB  ASP A 340      -3.291  -5.589   5.558  1.00 50.12           H
ATOM   4681 2HB  ASP A 340      -3.306  -6.255   7.200  1.00 50.12           H
ATOM   4682  CG  ASP A 340      -2.601  -7.618   5.698  1.00 54.70           C
ATOM   4683  OD1 ASP A 340      -2.539  -7.849   4.470  1.00 54.79           O
ATOM   4684  OD2 ASP A 340      -2.013  -8.309   6.560  1.00 55.29           O
ATOM   4685  N   GLU A 341      -5.403  -9.250   5.758  1.00 61.54           N
ATOM   4686  H   GLU A 341      -5.295  -9.102   4.765  1.00 61.54           H
ATOM   4687  CA  GLU A 341      -5.818 -10.584   6.189  1.00 69.20           C
ATOM   4688  HA  GLU A 341      -6.752 -10.473   6.740  1.00 69.20           H
ATOM   4689  C   GLU A 341      -4.797 -11.272   7.131  1.00 65.00           C
ATOM   4690  O   GLU A 341      -5.197 -12.086   7.959  1.00 66.97           O
ATOM   4691  CB  GLU A 341      -6.085 -11.434   4.935  1.00 87.63           C
ATOM   4692 1HB  GLU A 341      -6.676 -10.858   4.222  1.00 87.63           H
ATOM   4693 2HB  GLU A 341      -5.120 -11.639   4.471  1.00 87.63           H
ATOM   4694  CG  GLU A 341      -6.801 -12.785   5.170  1.00102.93           C
ATOM   4695 1HG  GLU A 341      -6.666 -13.392   4.274  1.00102.93           H
ATOM   4696 2HG  GLU A 341      -6.342 -13.323   5.999  1.00102.93           H
ATOM   4697  CD  GLU A 341      -8.305 -12.650   5.447  1.00110.21           C
ATOM   4698  OE1 GLU A 341      -9.105 -13.406   4.844  1.00112.37           O
ATOM   4699  OE2 GLU A 341      -8.715 -11.784   6.257  1.00111.51           O
ATOM   4700  N   ASN A 342      -3.498 -10.942   7.063  1.00 55.81           N
ATOM   4701  H   ASN A 342      -3.212 -10.180   6.464  1.00 55.81           H
ATOM   4702  CA  ASN A 342      -2.514 -11.424   8.033  1.00 59.45           C
ATOM   4703  HA  ASN A 342      -2.744 -12.463   8.269  1.00 59.45           H
ATOM   4704  C   ASN A 342      -2.578 -10.612   9.344  1.00 64.98           C
ATOM   4705  O   ASN A 342      -2.617 -11.200  10.427  1.00 68.28           O
ATOM   4706  CB  ASN A 342      -1.096 -11.412   7.444  1.00 60.27           C
ATOM   4707 1HB  ASN A 342      -0.880 -10.434   7.014  1.00 60.27           H
ATOM   4708 2HB  ASN A 342      -0.385 -11.570   8.255  1.00 60.27           H
ATOM   4709  CG  ASN A 342      -0.905 -12.486   6.384  1.00 58.49           C
ATOM   4710  OD1 ASN A 342      -0.544 -13.618   6.683  1.00 60.81           O
ATOM   4711  ND2 ASN A 342      -1.128 -12.171   5.132  1.00 58.27           N
ATOM   4712 1HD2 ASN A 342      -1.001 -12.881   4.425  1.00 58.27           H
ATOM   4713 2HD2 ASN A 342      -1.403 -11.236   4.865  1.00 58.27           H
ATOM   4714  N   PHE A 343      -2.598  -9.281   9.248  1.00 58.15           N
ATOM   4715  H   PHE A 343      -2.543  -8.873   8.325  1.00 58.15           H
ATOM   4716  CA  PHE A 343      -2.545  -8.350  10.380  1.00 67.35           C
ATOM   4717  HA  PHE A 343      -1.726  -8.644  11.036  1.00 67.35           H
ATOM   4718  C   PHE A 343      -3.846  -8.354  11.221  1.00 75.79           C
ATOM   4719  O   PHE A 343      -3.781  -8.356  12.450  1.00 79.57           O
ATOM   4720  CB  PHE A 343      -2.222  -6.961   9.817  1.00 62.08           C
ATOM   4721 1HB  PHE A 343      -1.460  -7.063   9.045  1.00 62.08           H
ATOM   4722 2HB  PHE A 343      -3.124  -6.592   9.329  1.00 62.08           H
ATOM   4723  CG  PHE A 343      -1.753  -5.908  10.819  1.00 61.49           C
ATOM   4724  CD1 PHE A 343      -2.666  -5.001  11.390  1.00 65.05           C
ATOM   4725  HD1 PHE A 343      -3.721  -5.084  11.176  1.00 65.05           H
ATOM   4726  CD2 PHE A 343      -0.385  -5.792  11.121  1.00 59.92           C
ATOM   4727  HD2 PHE A 343       0.319  -6.475  10.670  1.00 59.92           H
ATOM   4728  CE1 PHE A 343      -2.214  -3.980  12.247  1.00 63.36           C
ATOM   4729  HE1 PHE A 343      -2.914  -3.282  12.681  1.00 63.36           H
ATOM   4730  CE2 PHE A 343       0.065  -4.781  11.989  1.00 59.42           C
ATOM   4731  HE2 PHE A 343       1.118  -4.707  12.219  1.00 59.42           H
ATOM   4732  CZ  PHE A 343      -0.846  -3.867  12.540  1.00 48.89           C
ATOM   4733  HZ  PHE A 343      -0.490  -3.081  13.189  1.00 48.89           H
ATOM   4734  N   LYS A 344      -5.035  -8.474  10.609  1.00 78.56           N
ATOM   4735  H   LYS A 344      -5.075  -8.445   9.600  1.00 78.56           H
ATOM   4736  CA  LYS A 344      -6.335  -8.566  11.300  1.00 83.34           C
ATOM   4737  HA  LYS A 344      -6.473  -7.653  11.879  1.00 83.34           H
ATOM   4738  C   LYS A 344      -6.399  -9.760  12.287  1.00 86.07           C
ATOM   4739  O   LYS A 344      -7.085  -9.682  13.305  1.00 93.20           O
ATOM   4740  CB  LYS A 344      -7.469  -8.634  10.255  1.00 84.70           C
ATOM   4741 1HB  LYS A 344      -7.292  -7.860   9.508  1.00 84.70           H
ATOM   4742 2HB  LYS A 344      -7.433  -9.611   9.773  1.00 84.70           H
ATOM   4743  CG  LYS A 344      -8.862  -8.396  10.866  1.00 88.19           C
ATOM   4744 1HG  LYS A 344      -8.988  -9.066  11.716  1.00 88.19           H
ATOM   4745 2HG  LYS A 344      -8.913  -7.367  11.224  1.00 88.19           H
ATOM   4746  CD  LYS A 344     -10.037  -8.654   9.902  1.00 91.41           C
ATOM   4747 1HD  LYS A 344     -10.007  -9.700   9.595  1.00 91.41           H
ATOM   4748 2HD  LYS A 344     -10.969  -8.477  10.439  1.00 91.41           H
ATOM   4749  CE  LYS A 344     -10.014  -7.778   8.644  1.00 91.48           C
ATOM   4750 1HE  LYS A 344      -9.937  -6.732   8.941  1.00 91.48           H
ATOM   4751 2HE  LYS A 344      -9.134  -8.029   8.052  1.00 91.48           H
ATOM   4752  NZ  LYS A 344     -11.234  -7.992   7.828  1.00 95.26           N
ATOM   4753 1HZ  LYS A 344     -11.089  -7.585   6.915  1.00 95.26           H
ATOM   4754 2HZ  LYS A 344     -12.031  -7.555   8.269  1.00 95.26           H
ATOM   4755 3HZ  LYS A 344     -11.403  -8.983   7.733  1.00 95.26           H
ATOM   4756  N   ARG A 345      -5.651 -10.841  12.029  1.00 93.57           N
ATOM   4757  H   ARG A 345      -5.123 -10.861  11.168  1.00 93.57           H
ATOM   4758  CA  ARG A 345      -5.479 -11.998  12.922  1.00 93.28           C
ATOM   4759  HA  ARG A 345      -6.455 -12.326  13.282  1.00 93.28           H
ATOM   4760  C   ARG A 345      -4.589 -11.703  14.146  1.00 98.22           C
ATOM   4761  O   ARG A 345      -4.750 -12.361  15.173  1.00 99.54           O
ATOM   4762  CB  ARG A 345      -4.811 -13.148  12.157  1.00 92.68           C
ATOM   4763 1HB  ARG A 345      -3.844 -12.775  11.819  1.00 92.68           H
ATOM   4764 2HB  ARG A 345      -4.617 -13.973  12.841  1.00 92.68           H
ATOM   4765  CG  ARG A 345      -5.575 -13.697  10.935  1.00 94.35           C
ATOM   4766 1HG  ARG A 345      -6.268 -14.475  11.253  1.00 94.35           H
ATOM   4767 2HG  ARG A 345      -6.148 -12.901  10.461  1.00 94.35           H
ATOM   4768  CD  ARG A 345      -4.614 -14.296   9.890  1.00 96.66           C
ATOM   4769 1HD  ARG A 345      -5.198 -14.631   9.034  1.00 96.66           H
ATOM   4770 2HD  ARG A 345      -3.944 -13.509   9.543  1.00 96.66           H
ATOM   4771  NE  ARG A 345      -3.803 -15.426  10.381  1.00104.45           N
ATOM   4772  HE  ARG A 345      -4.238 -16.330  10.266  1.00104.45           H
ATOM   4773  CZ  ARG A 345      -2.556 -15.351  10.884  1.00104.25           C
ATOM   4774  NH1 ARG A 345      -1.885 -14.240  11.027  1.00 98.59           N
ATOM   4775 1HH1 ARG A 345      -2.310 -13.356  10.785  1.00 98.59           H
ATOM   4776 2HH1 ARG A 345      -1.029 -14.260  11.562  1.00 98.59           H
ATOM   4777  NH2 ARG A 345      -1.981 -16.455  11.243  1.00112.71           N
ATOM   4778 1HH2 ARG A 345      -2.489 -17.317  11.104  1.00112.71           H
ATOM   4779 2HH2 ARG A 345      -1.061 -16.473  11.660  1.00112.71           H
ATOM   4780  N   CYS A 346      -3.629 -10.786  14.013  1.00103.09           N
ATOM   4781  H   CYS A 346      -3.605 -10.227  13.172  1.00103.09           H
ATOM   4782  CA  CYS A 346      -2.569 -10.533  14.996  1.00113.60           C
ATOM   4783  HA  CYS A 346      -2.276 -11.476  15.457  1.00113.60           H
ATOM   4784  C   CYS A 346      -3.005  -9.571  16.129  1.00119.03           C
ATOM   4785  O   CYS A 346      -2.548  -9.747  17.258  1.00122.36           O
ATOM   4786  CB  CYS A 346      -1.340  -9.963  14.264  1.00113.30           C
ATOM   4787 1HB  CYS A 346      -1.613  -9.005  13.822  1.00113.30           H
ATOM   4788 2HB  CYS A 346      -0.549  -9.792  14.994  1.00113.30           H
ATOM   4789  SG  CYS A 346      -0.722 -11.075  12.969  1.00115.03           S
ATOM   4790  HG  CYS A 346      -1.765 -10.917  12.148  1.00115.03           H
ATOM   4791  N   PHE A 347      -3.861  -8.589  15.803  1.00118.10           N
ATOM   4792  H   PHE A 347      -4.101  -8.510  14.825  1.00118.10           H
ATOM   4793  CA  PHE A 347      -4.362  -7.495  16.669  1.00119.97           C
ATOM   4794  HA  PHE A 347      -4.733  -6.733  15.984  1.00119.97           H
ATOM   4795  C   PHE A 347      -3.232  -6.823  17.518  1.00125.27           C
ATOM   4796  O   PHE A 347      -3.287  -6.790  18.767  1.00130.00           O
ATOM   4797  OXT PHE A 347      -2.332  -6.235  16.877  1.00130.00           O
ATOM   4798  CB  PHE A 347      -5.637  -7.914  17.428  1.00118.65           C
ATOM   4799 1HB  PHE A 347      -5.923  -7.100  18.094  1.00118.65           H
ATOM   4800 2HB  PHE A 347      -6.436  -7.998  16.691  1.00118.65           H
ATOM   4801  CG  PHE A 347      -5.595  -9.206  18.241  1.00121.96           C
ATOM   4802  CD1 PHE A 347      -5.908 -10.434  17.627  1.00121.92           C
ATOM   4803  HD1 PHE A 347      -6.142 -10.469  16.574  1.00121.92           H
ATOM   4804  CD2 PHE A 347      -5.326  -9.170  19.619  1.00123.35           C
ATOM   4805  HD2 PHE A 347      -5.094  -8.228  20.093  1.00123.35           H
ATOM   4806  CE1 PHE A 347      -5.922 -11.619  18.381  1.00124.65           C
ATOM   4807  HE1 PHE A 347      -6.153 -12.564  17.912  1.00124.65           H
ATOM   4808  CE2 PHE A 347      -5.341 -10.354  20.376  1.00124.88           C
ATOM   4809  HE2 PHE A 347      -5.112 -10.315  21.431  1.00124.88           H
ATOM   4810  CZ  PHE A 347      -5.633 -11.579  19.755  1.00127.32           C
ATOM   4811  HZ  PHE A 347      -5.632 -12.488  20.338  1.00127.32           H
TER    4812      PHE A 347 
ATOM   4813  N   GLN B   3     -13.062 -40.136  -3.497  1.00103.21           N
ATOM   4814 1H   GLN B   3     -13.655 -40.732  -2.938  1.00103.21           H
ATOM   4815 2H   GLN B   3     -12.094 -40.310  -3.267  1.00103.21           H
ATOM   4816 3H   GLN B   3     -13.216 -40.330  -4.476  1.00103.21           H
ATOM   4817  CA  GLN B   3     -13.375 -38.713  -3.230  1.00 97.57           C
ATOM   4818  HA  GLN B   3     -14.389 -38.514  -3.579  1.00 97.57           H
ATOM   4819  C   GLN B   3     -12.405 -37.818  -4.019  1.00 90.54           C
ATOM   4820  O   GLN B   3     -11.697 -38.316  -4.889  1.00 97.37           O
ATOM   4821  CB  GLN B   3     -13.342 -38.414  -1.715  1.00 88.71           C
ATOM   4822 1HB  GLN B   3     -13.686 -37.393  -1.551  1.00 88.71           H
ATOM   4823 2HB  GLN B   3     -14.051 -39.070  -1.210  1.00 88.71           H
ATOM   4824  CG  GLN B   3     -11.965 -38.575  -1.035  1.00 87.73           C
ATOM   4825 1HG  GLN B   3     -11.621 -39.605  -1.130  1.00 87.73           H
ATOM   4826 2HG  GLN B   3     -11.240 -37.934  -1.536  1.00 87.73           H
ATOM   4827  CD  GLN B   3     -11.993 -38.207   0.457  1.00 85.69           C
ATOM   4828  OE1 GLN B   3     -13.037 -38.082   1.079  1.00 92.59           O
ATOM   4829  NE2 GLN B   3     -10.849 -38.000   1.061  1.00 76.44           N
ATOM   4830 1HE2 GLN B   3     -10.862 -37.659   2.011  1.00 76.44           H
ATOM   4831 2HE2 GLN B   3      -9.979 -38.032   0.548  1.00 76.44           H
ATOM   4832  N   VAL B   4     -12.355 -36.524  -3.687  1.00 85.02           N
ATOM   4833  H   VAL B   4     -13.103 -36.169  -3.110  1.00 85.02           H
ATOM   4834  CA  VAL B   4     -11.262 -35.568  -3.974  1.00 74.38           C
ATOM   4835  HA  VAL B   4     -11.439 -35.074  -4.929  1.00 74.38           H
ATOM   4836  C   VAL B   4      -9.894 -36.253  -4.016  1.00 69.06           C
ATOM   4837  O   VAL B   4      -9.496 -36.885  -3.035  1.00 68.61           O
ATOM   4838  CB  VAL B   4     -11.241 -34.505  -2.846  1.00 70.98           C
ATOM   4839  HB  VAL B   4     -11.325 -35.028  -1.893  1.00 70.98           H
ATOM   4840  CG1 VAL B   4      -9.964 -33.652  -2.785  1.00 67.11           C
ATOM   4841 1HG1 VAL B   4     -10.097 -32.866  -2.042  1.00 67.11           H
ATOM   4842 2HG1 VAL B   4      -9.779 -33.203  -3.761  1.00 67.11           H
ATOM   4843 3HG1 VAL B   4      -9.115 -34.276  -2.505  1.00 67.11           H
ATOM   4844  CG2 VAL B   4     -12.445 -33.569  -2.973  1.00 68.19           C
ATOM   4845 1HG2 VAL B   4     -12.531 -32.979  -2.061  1.00 68.19           H
ATOM   4846 2HG2 VAL B   4     -13.362 -34.138  -3.127  1.00 68.19           H
ATOM   4847 3HG2 VAL B   4     -12.282 -32.905  -3.822  1.00 68.19           H
ATOM   4848  N   GLN B   5      -9.153 -36.075  -5.108  1.00 67.57           N
ATOM   4849  H   GLN B   5      -9.543 -35.597  -5.907  1.00 67.57           H
ATOM   4850  CA  GLN B   5      -7.766 -36.522  -5.213  1.00 69.18           C
ATOM   4851  HA  GLN B   5      -7.498 -37.063  -4.305  1.00 69.18           H
ATOM   4852  C   GLN B   5      -6.802 -35.326  -5.359  1.00 70.84           C
ATOM   4853  O   GLN B   5      -7.008 -34.461  -6.212  1.00 68.29           O
ATOM   4854  CB  GLN B   5      -7.655 -37.529  -6.361  1.00 81.80           C
ATOM   4855 1HB  GLN B   5      -8.264 -38.396  -6.104  1.00 81.80           H
ATOM   4856 2HB  GLN B   5      -8.023 -37.092  -7.290  1.00 81.80           H
ATOM   4857  CG  GLN B   5      -6.204 -37.973  -6.553  1.00 88.91           C
ATOM   4858 1HG  GLN B   5      -5.659 -37.167  -7.045  1.00 88.91           H
ATOM   4859 2HG  GLN B   5      -5.749 -38.130  -5.574  1.00 88.91           H
ATOM   4860  CD  GLN B   5      -6.050 -39.252  -7.381  1.00101.94           C
ATOM   4861  OE1 GLN B   5      -6.945 -40.076  -7.524  1.00107.62           O
ATOM   4862  NE2 GLN B   5      -4.866 -39.456  -7.897  1.00102.64           N
ATOM   4863 1HE2 GLN B   5      -4.675 -40.278  -8.452  1.00102.64           H
ATOM   4864 2HE2 GLN B   5      -4.120 -38.814  -7.671  1.00102.64           H
ATOM   4865  N   LEU B   6      -5.740 -35.307  -4.546  1.00 58.92           N
ATOM   4866  H   LEU B   6      -5.619 -36.073  -3.900  1.00 58.92           H
ATOM   4867  CA  LEU B   6      -4.696 -34.277  -4.545  1.00 60.19           C
ATOM   4868  HA  LEU B   6      -5.040 -33.419  -5.124  1.00 60.19           H
ATOM   4869  C   LEU B   6      -3.407 -34.812  -5.207  1.00 62.34           C
ATOM   4870  O   LEU B   6      -2.763 -35.730  -4.688  1.00 72.34           O
ATOM   4871  CB  LEU B   6      -4.442 -33.803  -3.092  1.00 56.40           C
ATOM   4872 1HB  LEU B   6      -4.138 -34.670  -2.505  1.00 56.40           H
ATOM   4873 2HB  LEU B   6      -3.610 -33.100  -3.108  1.00 56.40           H
ATOM   4874  CG  LEU B   6      -5.647 -33.135  -2.401  1.00 57.14           C
ATOM   4875  HG  LEU B   6      -6.499 -33.812  -2.461  1.00 57.14           H
ATOM   4876  CD1 LEU B   6      -5.337 -32.887  -0.924  1.00 59.13           C
ATOM   4877 1HD1 LEU B   6      -6.192 -32.409  -0.446  1.00 59.13           H
ATOM   4878 2HD1 LEU B   6      -4.461 -32.246  -0.828  1.00 59.13           H
ATOM   4879 3HD1 LEU B   6      -5.140 -33.846  -0.444  1.00 59.13           H
ATOM   4880  CD2 LEU B   6      -6.025 -31.797  -3.037  1.00 54.28           C
ATOM   4881 1HD2 LEU B   6      -6.895 -31.389  -2.522  1.00 54.28           H
ATOM   4882 2HD2 LEU B   6      -6.264 -31.948  -4.090  1.00 54.28           H
ATOM   4883 3HD2 LEU B   6      -5.191 -31.101  -2.950  1.00 54.28           H
ATOM   4884  N   VAL B   7      -3.030 -34.255  -6.359  1.00 63.62           N
ATOM   4885  H   VAL B   7      -3.609 -33.533  -6.762  1.00 63.62           H
ATOM   4886  CA  VAL B   7      -1.827 -34.622  -7.124  1.00 65.97           C
ATOM   4887  HA  VAL B   7      -1.541 -35.645  -6.875  1.00 65.97           H
ATOM   4888  C   VAL B   7      -0.663 -33.689  -6.752  1.00 57.44           C
ATOM   4889  O   VAL B   7      -0.668 -32.518  -7.137  1.00 50.30           O
ATOM   4890  CB  VAL B   7      -2.105 -34.593  -8.642  1.00 74.94           C
ATOM   4891  HB  VAL B   7      -2.355 -33.570  -8.924  1.00 74.94           H
ATOM   4892  CG1 VAL B   7      -0.874 -35.039  -9.440  1.00 76.49           C
ATOM   4893 1HG1 VAL B   7      -1.123 -35.037 -10.501  1.00 76.49           H
ATOM   4894 2HG1 VAL B   7      -0.592 -36.046  -9.134  1.00 76.49           H
ATOM   4895 3HG1 VAL B   7      -0.043 -34.357  -9.260  1.00 76.49           H
ATOM   4896  CG2 VAL B   7      -3.279 -35.497  -9.039  1.00 76.70           C
ATOM   4897 1HG2 VAL B   7      -3.417 -35.435 -10.119  1.00 76.70           H
ATOM   4898 2HG2 VAL B   7      -4.188 -35.167  -8.537  1.00 76.70           H
ATOM   4899 3HG2 VAL B   7      -3.062 -36.528  -8.759  1.00 76.70           H
ATOM   4900  N   GLU B   8       0.323 -34.192  -6.002  1.00 53.19           N
ATOM   4901  H   GLU B   8       0.292 -35.165  -5.735  1.00 53.19           H
ATOM   4902  CA  GLU B   8       1.461 -33.417  -5.465  1.00 59.37           C
ATOM   4903  HA  GLU B   8       1.234 -32.354  -5.555  1.00 59.37           H
ATOM   4904  C   GLU B   8       2.768 -33.688  -6.247  1.00 61.25           C
ATOM   4905  O   GLU B   8       3.087 -34.837  -6.563  1.00 66.50           O
ATOM   4906  CB  GLU B   8       1.669 -33.708  -3.967  1.00 67.00           C
ATOM   4907 1HB  GLU B   8       2.008 -34.740  -3.865  1.00 67.00           H
ATOM   4908 2HB  GLU B   8       2.463 -33.064  -3.588  1.00 67.00           H
ATOM   4909  CG  GLU B   8       0.425 -33.518  -3.072  1.00 69.46           C
ATOM   4910 1HG  GLU B   8       0.329 -32.464  -2.812  1.00 69.46           H
ATOM   4911 2HG  GLU B   8      -0.482 -33.816  -3.599  1.00 69.46           H
ATOM   4912  CD  GLU B   8       0.526 -34.335  -1.775  1.00 63.48           C
ATOM   4913  OE1 GLU B   8       0.374 -35.582  -1.842  1.00 67.54           O
ATOM   4914  OE2 GLU B   8       0.746 -33.730  -0.697  1.00 56.88           O
ATOM   4915  N   SER B   9       3.544 -32.644  -6.558  1.00 51.98           N
ATOM   4916  H   SER B   9       3.271 -31.719  -6.261  1.00 51.98           H
ATOM   4917  CA  SER B   9       4.752 -32.721  -7.399  1.00 50.79           C
ATOM   4918  HA  SER B   9       5.196 -33.712  -7.301  1.00 50.79           H
ATOM   4919  C   SER B   9       5.815 -31.675  -7.015  1.00 45.36           C
ATOM   4920  O   SER B   9       5.538 -30.749  -6.256  1.00 48.87           O
ATOM   4921  CB  SER B   9       4.404 -32.511  -8.882  1.00 50.24           C
ATOM   4922 1HB  SER B   9       4.184 -31.455  -9.043  1.00 50.24           H
ATOM   4923 2HB  SER B   9       5.274 -32.769  -9.485  1.00 50.24           H
ATOM   4924  OG  SER B   9       3.282 -33.286  -9.309  1.00 69.56           O
ATOM   4925  HG  SER B   9       2.494 -32.779  -9.101  1.00 69.56           H
ATOM   4926  N   GLY B  10       7.023 -31.798  -7.578  1.00 49.30           N
ATOM   4927  H   GLY B  10       7.219 -32.591  -8.172  1.00 49.30           H
ATOM   4928  CA  GLY B  10       8.055 -30.752  -7.527  1.00 52.26           C
ATOM   4929 1HA  GLY B  10       8.710 -30.871  -8.390  1.00 52.26           H
ATOM   4930 2HA  GLY B  10       7.573 -29.778  -7.610  1.00 52.26           H
ATOM   4931  C   GLY B  10       8.937 -30.740  -6.259  1.00 59.42           C
ATOM   4932  O   GLY B  10       9.693 -29.791  -6.060  1.00 66.60           O
ATOM   4933  N   GLY B  11       8.854 -31.778  -5.420  1.00 54.99           N
ATOM   4934  H   GLY B  11       8.217 -32.523  -5.664  1.00 54.99           H
ATOM   4935  CA  GLY B  11       9.806 -32.064  -4.337  1.00 59.49           C
ATOM   4936 1HA  GLY B  11      10.359 -31.161  -4.080  1.00 59.49           H
ATOM   4937 2HA  GLY B  11       9.264 -32.394  -3.450  1.00 59.49           H
ATOM   4938  C   GLY B  11      10.817 -33.158  -4.722  1.00 58.82           C
ATOM   4939  O   GLY B  11      10.592 -33.909  -5.672  1.00 63.28           O
ATOM   4940  N   GLY B  12      11.924 -33.271  -3.984  1.00 58.31           N
ATOM   4941  H   GLY B  12      12.089 -32.631  -3.220  1.00 58.31           H
ATOM   4942  CA  GLY B  12      12.958 -34.288  -4.217  1.00 58.39           C
ATOM   4943 1HA  GLY B  12      12.567 -35.273  -3.963  1.00 58.39           H
ATOM   4944 2HA  GLY B  12      13.221 -34.291  -5.275  1.00 58.39           H
ATOM   4945  C   GLY B  12      14.237 -34.046  -3.400  1.00 58.13           C
ATOM   4946  O   GLY B  12      14.199 -33.402  -2.347  1.00 53.41           O
ATOM   4947  N   LEU B  13      15.368 -34.554  -3.897  1.00 63.07           N
ATOM   4948  H   LEU B  13      15.330 -35.057  -4.773  1.00 63.07           H
ATOM   4949  CA  LEU B  13      16.707 -34.199  -3.408  1.00 66.87           C
ATOM   4950  HA  LEU B  13      16.702 -34.212  -2.318  1.00 66.87           H
ATOM   4951  C   LEU B  13      17.103 -32.789  -3.876  1.00 68.34           C
ATOM   4952  O   LEU B  13      16.836 -32.442  -5.027  1.00 72.79           O
ATOM   4953  CB  LEU B  13      17.752 -35.214  -3.926  1.00 74.83           C
ATOM   4954 1HB  LEU B  13      17.685 -35.244  -5.014  1.00 74.83           H
ATOM   4955 2HB  LEU B  13      18.744 -34.834  -3.683  1.00 74.83           H
ATOM   4956  CG  LEU B  13      17.613 -36.636  -3.364  1.00 82.74           C
ATOM   4957  HG  LEU B  13      16.557 -36.850  -3.202  1.00 82.74           H
ATOM   4958  CD1 LEU B  13      18.166 -37.656  -4.358  1.00 90.76           C
ATOM   4959 1HD1 LEU B  13      18.085 -38.657  -3.935  1.00 90.76           H
ATOM   4960 2HD1 LEU B  13      19.212 -37.433  -4.568  1.00 90.76           H
ATOM   4961 3HD1 LEU B  13      17.591 -37.603  -5.282  1.00 90.76           H
ATOM   4962  CD2 LEU B  13      18.370 -36.779  -2.044  1.00 83.71           C
ATOM   4963 1HD2 LEU B  13      18.149 -37.752  -1.605  1.00 83.71           H
ATOM   4964 2HD2 LEU B  13      18.056 -35.991  -1.359  1.00 83.71           H
ATOM   4965 3HD2 LEU B  13      19.441 -36.696  -2.227  1.00 83.71           H
ATOM   4966  N   VAL B  14      17.802 -32.028  -3.025  1.00 62.67           N
ATOM   4967  H   VAL B  14      17.969 -32.374  -2.092  1.00 62.67           H
ATOM   4968  CA  VAL B  14      18.566 -30.817  -3.400  1.00 64.62           C
ATOM   4969  HA  VAL B  14      18.925 -30.967  -4.419  1.00 64.62           H
ATOM   4970  C   VAL B  14      19.777 -30.594  -2.483  1.00 66.35           C
ATOM   4971  O   VAL B  14      19.781 -31.038  -1.334  1.00 70.04           O
ATOM   4972  CB  VAL B  14      17.737 -29.507  -3.398  1.00 84.12           C
ATOM   4973  HB  VAL B  14      18.418 -28.680  -3.596  1.00 84.12           H
ATOM   4974  CG1 VAL B  14      16.695 -29.463  -4.509  1.00 77.66           C
[truncated: 139,867 more chars]
