# Supplementary material for: Fentanyl-Type Antagonist of the μ-Opioid Receptor: Important Role of Axial Chirality in the Active Conformation
Source: J Med Chem. 2024 Jun 13;67(12):10447–63. doi: 10.1021/acs.jmedchem.4c00935 (PMC11215721; doi:10.1021/acs.jmedchem.4c00935)
Supplement: Supplementary file 4 — jm4c00935_si_005.cif [file jm4c00935_si_005.cif]

data_global
_audit_creation_date                               2020-02-17
_audit_creation_method                            'by CrystalStructure 4.2.2'
_audit_update_record                               ?

#==============================================================================
# PROCESSING SUMMARY (IUCr Office Use Only)

_journal_date_recd_electronic                      ?
_journal_date_from_coeditor                        ?
_journal_date_accepted                             ?
_journal_coeditor_code                             ?

#==============================================================================
# SUBMISSION DETAILS

_publ_contact_author_name                         'ENTER NAME'
_publ_contact_author_email                        'ENTER EMAIL ADDRESS'
_publ_contact_author_fax                          'ENTER FAX NUMBER'
_publ_contact_author_phone                        'ENTER PHONE NUMBER'
_publ_contact_letter
;
    ENTER TEXT OF LETTER
;
_publ_requested_journal                           'ENTER JOURNAL NAME HERE'
_publ_requested_category
                                               'CHOOSE FI FM FO CI CM CO or AD'
_publ_requested_coeditor_name                      ?

#==============================================================================
# TITLE AND AUTHOR LIST

_publ_section_title
;
    ENTER SECTION TITLE
;
_publ_section_title_footnote
;
    ENTER FOOTNOTE TO TITLE OF PAPER
;
loop_
_publ_author_name
_publ_author_footnote
_publ_author_address
' FIRST AUTHORS NAME '
;
  FIRST AUTHORS FOOTNOTES
;
;
  FIRST AUTHORS ADDRESS
;
_publ_section_synopsis
;
    ENTER SYNOPSIS
;

#==============================================================================
# TEXT

_publ_section_abstract
;
    ENTER ABSTRACT
;
_publ_section_comment
;
    ENTER TEXT
;
_publ_section_references
;
    ENTER OTHER REFERENCES

    Rigaku (2016). CrystalStructure. Version 4.2.2. 
    Rigaku Corporation, Tokyo, Japan.

    Altomare, A., Cascarano, G., Giacovazzo, C. and Guagliardi, A. 
    (1993). J. Appl. Cryst. 26, 343-350.
    SIR92

    Sheldrick, G.M. (1997). SHELXL97. University of Gottingen, Germany.

    Rigaku (1995). ABSCOR. 
    Rigaku Corporation, Tokyo, Japan.

;
_publ_section_figure_captions
;
    ENTER FIGURE CAPTIONS
;
_publ_section_exptl_prep
;
    ENTER COMPOUND PREPARATION DETAILS
;
_publ_section_exptl_refinement
;
    ENTER SPECIAL DETAILS OF THE REFINEMENT
;

#==============================================================================
data_200215_ART1-98-31

#==============================================================================
# CHEMICAL DATA

_chemical_formula_sum                             'C29 H33 Cl N2 O'
_chemical_formula_moiety                          'C29 H33 Cl N2 O'
_chemical_formula_weight                           461.05
_chemical_melting_point                            ?

#==============================================================================
# CRYSTAL DATA
_space_group_crystal_system                        triclinic
_space_group_name_H-M_alt                         'P -1'
_space_group_name_Hall                            '-P 1'
_space_group_IT_number                             2
loop_
_space_group_symop_id
_space_group_symop_operation_xyz
1   '+X,+Y,+Z'
2   '-X,-Y,-Z'
#------------------------------------------------------------------------------
_cell_length_a                                     10.3654(4)
_cell_length_b                                     11.0552(4)
_cell_length_c                                     12.0292(4)
_cell_angle_alpha                                  95.2013(18)
_cell_angle_beta                                   109.6997(17)
_cell_angle_gamma                                  102.6380(17)
_cell_volume                                       1245.88(8)
_cell_formula_units_Z                              2
_cell_measurement_reflns_used                      5966
_cell_measurement_theta_min                        3.96
_cell_measurement_theta_max                        68.16
_cell_measurement_temperature                      173
#------------------------------------------------------------------------------
_exptl_crystal_description                         block
_exptl_crystal_colour                              colorless
_exptl_crystal_size_max                            0.150
_exptl_crystal_size_mid                            0.100
_exptl_crystal_size_min                            0.070
_exptl_crystal_density_diffrn                      1.229
_exptl_crystal_density_meas                        ?
_exptl_crystal_density_method                     'not measured'
_exptl_crystal_F_000                               492.00
_exptl_absorpt_coefficient_mu                      1.528
_exptl_absorpt_correction_type                     multi-scan
_exptl_absorpt_process_details                    'ABSCOR (Rigaku, 1995)'
_exptl_absorpt_correction_T_min                    0.790
_exptl_absorpt_correction_T_max                    0.899

#==============================================================================
# EXPERIMENTAL DATA

_diffrn_ambient_temperature                        173
_diffrn_radiation_type                            'Cu K\a'
_diffrn_radiation_wavelength                       1.54187
_diffrn_measurement_device_type                   'Rigaku R-AXIS RAPID'
_diffrn_measurement_method                         \w
_diffrn_detector_area_resol_mean                   10.000
_diffrn_reflns_number                              14377
_diffrn_reflns_av_R_equivalents                    0.0353
_diffrn_reflns_theta_max                           68.162
_diffrn_reflns_theta_min                           3.967
_diffrn_reflns_theta_full                          67.687
_diffrn_measured_fraction_theta_max                0.978
_diffrn_measured_fraction_theta_full               0.980
_diffrn_reflns_Laue_measured_fraction_max          0.978
_diffrn_reflns_Laue_measured_fraction_full         0.980
_diffrn_reflns_point_group_measured_fraction_max   0.978
_diffrn_reflns_point_group_measured_fraction_full  0.980
_diffrn_reflns_limit_h_min                        -12
_diffrn_reflns_limit_h_max                         12
_diffrn_reflns_limit_k_min                        -13
_diffrn_reflns_limit_k_max                         13
_diffrn_reflns_limit_l_min                        -14
_diffrn_reflns_limit_l_max                         14
_diffrn_standards_number                           0
_diffrn_standards_interval_count                   .
_diffrn_standards_decay_%                          ?
_reflns_number_total                               4459
_reflns_number_gt                                  1724
_reflns_threshold_expression                       F^2^>2.0\s(F^2^)
_reflns_Friedel_coverage          0.000
_reflns_Friedel_fraction_max      .
_reflns_Friedel_fraction_full     .

#==============================================================================
# REFINEMENT DATA

_refine_special_details
;
    Refinement was performed using all reflections. The weighted 
    R-factor (wR) and goodness of fit (S) are based on F^2^.
    R-factor (gt) are based on F. The threshold expression of
    F^2^ > 2.0 sigma(F^2^) is used only for calculating R-factor (gt).
;
_refine_ls_structure_factor_coef                   Fsqd
_refine_ls_R_factor_all                            0.1906
_refine_ls_R_factor_gt                             0.0652
_refine_ls_wR_factor_ref                           0.1785
_refine_ls_wR_factor_gt                            0.1148
_refine_ls_number_restraints                       0
_refine_ls_hydrogen_treatment                      mixed
_refine_ls_number_reflns                           4459
_refine_ls_number_parameters                       347
_refine_ls_goodness_of_fit_ref                     1.162
_refine_ls_weighting_scheme                        calc
_refine_ls_weighting_details
                        'w = 1/[\s^2^(Fo^2^)+2.9000P] where P=(Fo^2^+2Fc^2^)/3'
_atom_sites_solution_hydrogens                     geom
_atom_sites_solution_primary                       direct
_atom_sites_solution_secondary                     difmap
_refine_ls_shift/su_max                            0.000
_refine_diff_density_max                           0.40
_refine_diff_density_min                          -0.55
_refine_ls_extinction_method                       SHELXL
_refine_ls_extinction_coef                         0.00132(16)

loop_
_atom_type_symbol
_atom_type_description
_atom_type_scat_dispersion_real
_atom_type_scat_dispersion_imag
_atom_type_scat_source
  'C' 'C'  0.0181 0.0091 
;
International Tables for Crystallography
(Vol. C, Tables 4.2.6.8 and 6.1.1.4)
;
  'H' 'H'  0.0000 0.0000 
;
International Tables for Crystallography
(Vol. C, Table 6.1.1.4)
;
  'O' 'O'  0.0492 0.0322 
;
International Tables for Crystallography
(Vol. C, Tables 4.2.6.8 and 6.1.1.4)
;
  'N' 'N'  0.0311 0.0180 
;
International Tables for Crystallography
(Vol. C, Tables 4.2.6.8 and 6.1.1.4)
;
  'Cl' 'Cl'  0.3639 0.7018 
;
International Tables for Crystallography
(Vol. C, Tables 4.2.6.8 and 6.1.1.4)
;

#==============================================================================
# ATOMIC COORDINATES AND THERMAL PARAMETERS

loop_
 _atom_site_label
 _atom_site_type_symbol
 _atom_site_fract_x
 _atom_site_fract_y
 _atom_site_fract_z
 _atom_site_U_iso_or_equiv
 _atom_site_adp_type
 _atom_site_occupancy
 _atom_site_site_symmetry_order  
 _atom_site_calc_flag
 _atom_site_refinement_flags_posn
 _atom_site_refinement_flags_adp
 _atom_site_refinement_flags_occupancy
 _atom_site_disorder_assembly
 _atom_site_disorder_group
Cl1 Cl -0.44806(16) 0.15909(17) -0.07073(17) 0.0923(7) Uani 1 1 d . . . . .
O1 O 0.1845(4) 0.5165(4) 0.3016(3) 0.0669(11) Uani 1 1 d . . . . .
N1 N 0.2707(4) 0.4008(4) 0.1925(3) 0.0437(10) Uani 1 1 d . . . . .
N2 N 0.7185(4) 0.5872(4) 0.3518(4) 0.0581(12) Uani 1 1 d . . . . .
C1 C 0.2446(5) 0.2851(5) 0.1113(4) 0.0473(13) Uani 1 1 d . . . . .
C2 C 0.2543(5) 0.2930(5) -0.0019(5) 0.0525(14) Uani 1 1 d . . . . .
C3 C 0.2249(5) 0.1801(6) -0.0789(5) 0.0615(16) Uani 1 1 d . . . . .
H1 H 0.2293 0.1830 -0.1563 0.074 Uiso 1 1 calc R U . . .
C4 C 0.1897(6) 0.0648(6) -0.0467(6) 0.0686(17) Uani 1 1 d . . . . .
H2 H 0.1698 -0.0104 -0.1016 0.082 Uiso 1 1 calc R U . . .
C5 C 0.1831(6) 0.0581(5) 0.0670(5) 0.0630(16) Uani 1 1 d . . . . .
H3 H 0.1598 -0.0215 0.0897 0.076 Uiso 1 1 calc R U . . .
C6 C 0.2110(5) 0.1690(5) 0.1470(5) 0.0515(13) Uani 1 1 d . . . . .
C7 C 0.2916(6) 0.4183(5) -0.0411(5) 0.0657(16) Uani 1 1 d . . . . .
H4A H 0.2932 0.4036 -0.1222 0.079 Uiso 1 1 calc R U . . .
H5B H 0.3854 0.4686 0.0146 0.079 Uiso 1 1 calc R U . . .
H6C H 0.2202 0.4637 -0.0412 0.079 Uiso 1 1 calc R U . . .
C8 C 0.2036(6) 0.1644(5) 0.2705(5) 0.0622(16) Uani 1 1 d . . . . .
H7B H 0.2871 0.2282 0.3297 0.075 Uiso 1 1 calc R U . . .
H8A H 0.1176 0.1891 0.2712 0.075 Uiso 1 1 calc R U . . .
C9 C 0.1996(8) 0.0388(7) 0.3116(7) 0.078(2) Uani 1 1 d . . . . .
C10 C 0.1617(5) 0.4338(5) 0.2148(5) 0.0519(14) Uani 1 1 d . . . . .
C11 C 0.0116(5) 0.3667(5) 0.1371(5) 0.0495(13) Uani 1 1 d . . . . .
C12 C -0.0419(5) 0.3398(5) 0.0125(5) 0.0531(14) Uani 1 1 d . . . . .
H12 H 0.0198 0.3643 -0.0294 0.064 Uiso 1 1 calc R U . . .
C13 C -0.1836(5) 0.2781(5) -0.0521(5) 0.0569(15) Uani 1 1 d . . . . .
H13A H -0.2186 0.2615 -0.1373 0.068 Uiso 1 1 calc R U . . .
C14 C -0.2741(5) 0.2406(5) 0.0085(5) 0.0567(15) Uani 1 1 d . . . . .
C15 C -0.2251(6) 0.2688(5) 0.1318(6) 0.0626(16) Uani 1 1 d . . . . .
H14 H -0.2881 0.2450 0.1727 0.075 Uiso 1 1 calc R U . . .
C16 C -0.0833(6) 0.3321(5) 0.1965(5) 0.0601(15) Uani 1 1 d . . . . .
H15A H -0.0502 0.3522 0.2816 0.072 Uiso 1 1 calc R U . . .
C17 C 0.4182(5) 0.4618(5) 0.2813(5) 0.0475(13) Uani 1 1 d . . . . .
C18 C 0.5247(5) 0.3921(6) 0.2691(6) 0.0543(15) Uani 1 1 d . . . . .
C19 C 0.6706(6) 0.4576(6) 0.3657(5) 0.0603(16) Uani 1 1 d . . . . .
C20 C 0.6193(6) 0.6583(6) 0.3652(6) 0.0623(17) Uani 1 1 d . . . . .
C21 C 0.4688(6) 0.5980(6) 0.2704(6) 0.0600(16) Uani 1 1 d . . . . .
C22 C 0.8655(6) 0.6448(6) 0.4380(5) 0.0693(18) Uani 1 1 d . . . . .
H25A H 0.8631 0.6665 0.5189 0.083 Uiso 1 1 calc R U . . .
H26B H 0.9215 0.5824 0.4418 0.083 Uiso 1 1 calc R U . . .
C23 C 0.9366(6) 0.7591(6) 0.4055(6) 0.095(2) Uani 1 1 d . . . . .
H27A H 0.8855 0.8244 0.4095 0.114 Uiso 1 1 calc R U . . .
H28B H 0.9299 0.7392 0.3215 0.114 Uiso 1 1 calc R U . . .
C24 C 1.0916(6) 0.8124(5) 0.4855(5) 0.0629(16) Uani 1 1 d . . . . .
C25 C 1.2019(7) 0.7810(5) 0.4599(5) 0.0701(18) Uani 1 1 d . . . . .
H29A H 1.1805 0.7196 0.3911 0.084 Uiso 1 1 calc R U . . .
C26 C 1.3414(7) 0.8361(6) 0.5314(6) 0.0773(19) Uani 1 1 d . . . . .
H30 H 1.4151 0.8136 0.5111 0.093 Uiso 1 1 calc R U . . .
C27 C 1.3749(6) 0.9240(6) 0.6324(6) 0.0711(18) Uani 1 1 d . . . . .
H31A H 1.4715 0.9622 0.6819 0.085 Uiso 1 1 calc R U . . .
C28 C 1.2686(6) 0.9560(5) 0.6609(5) 0.0613(16) Uani 1 1 d . . . . .
H32 H 1.2910 1.0164 0.7307 0.074 Uiso 1 1 calc R U . . .
C29 C 1.1277(5) 0.9002(5) 0.5881(5) 0.0617(16) Uani 1 1 d . . . . .
H33A H 1.0545 0.9227 0.6091 0.074 Uiso 1 1 calc R U . . .
H9 H 0.087(9) -0.033(7) 0.242(7) 0.16(3) Uiso 1 1 d . . . . .
H10 H 0.294(8) 0.007(7) 0.307(6) 0.14(3) Uiso 1 1 d . . . . .
H11 H 0.209(7) 0.056(6) 0.408(6) 0.12(3) Uiso 1 1 d . . . . .
H16 H 0.407(6) 0.468(5) 0.362(5) 0.09(2) Uiso 1 1 d . . . . .
H17 H 0.497(5) 0.304(5) 0.287(4) 0.053(15) Uiso 1 1 d . . . . .
H18 H 0.533(7) 0.394(6) 0.182(6) 0.12(3) Uiso 1 1 d . . . . .
H19 H 0.669(5) 0.448(5) 0.458(5) 0.078(18) Uiso 1 1 d . . . . .
H20 H 0.745(6) 0.414(5) 0.362(5) 0.076(19) Uiso 1 1 d . . . . .
H21 H 0.611(6) 0.664(5) 0.448(5) 0.077(19) Uiso 1 1 d . . . . .
H22 H 0.653(6) 0.748(6) 0.357(5) 0.09(2) Uiso 1 1 d . . . . .
H23 H 0.402(5) 0.646(4) 0.284(4) 0.044(14) Uiso 1 1 d . . . . .
H24 H 0.472(6) 0.605(5) 0.192(5) 0.08(2) Uiso 1 1 d . . . . .

loop_
 _atom_site_aniso_label
 _atom_site_aniso_U_11
 _atom_site_aniso_U_22
 _atom_site_aniso_U_33
 _atom_site_aniso_U_23
 _atom_site_aniso_U_13
 _atom_site_aniso_U_12
Cl1 0.0454(8) 0.0839(13) 0.1205(15) 0.0260(11) 0.0028(9) 0.0044(8)
O1 0.059(2) 0.063(3) 0.065(3) -0.015(2) 0.0135(19) 0.016(2)
N1 0.035(2) 0.040(2) 0.047(2) -0.0013(19) 0.0066(18) 0.0084(18)
N2 0.041(2) 0.058(3) 0.056(3) 0.003(2) 0.001(2) 0.002(2)
C1 0.040(3) 0.045(3) 0.048(3) -0.001(2) 0.009(2) 0.009(2)
C2 0.039(3) 0.060(4) 0.050(3) 0.002(3) 0.008(2) 0.011(3)
C3 0.050(3) 0.069(4) 0.056(4) -0.005(3) 0.012(3) 0.014(3)
C4 0.057(4) 0.071(5) 0.063(4) -0.007(3) 0.007(3) 0.020(3)
C5 0.054(3) 0.043(3) 0.079(4) -0.002(3) 0.013(3) 0.010(3)
C6 0.044(3) 0.048(3) 0.058(3) 0.005(3) 0.016(3) 0.009(3)
C7 0.062(4) 0.063(4) 0.063(4) 0.005(3) 0.022(3) 0.003(3)
C8 0.065(4) 0.053(4) 0.067(4) 0.017(3) 0.022(3) 0.016(3)
C9 0.078(5) 0.085(5) 0.082(5) 0.037(4) 0.032(4) 0.033(4)
C10 0.045(3) 0.053(3) 0.053(3) 0.002(3) 0.011(3) 0.016(3)
C11 0.046(3) 0.040(3) 0.053(3) -0.004(2) 0.009(3) 0.013(2)
C12 0.041(3) 0.056(4) 0.054(3) 0.004(3) 0.008(2) 0.014(3)
C13 0.045(3) 0.052(3) 0.063(4) 0.003(3) 0.006(3) 0.018(3)
C14 0.036(3) 0.048(3) 0.076(4) 0.012(3) 0.006(3) 0.013(2)
C15 0.049(3) 0.061(4) 0.081(4) 0.018(3) 0.023(3) 0.020(3)
C16 0.055(3) 0.065(4) 0.065(4) 0.013(3) 0.019(3) 0.029(3)
C17 0.034(3) 0.045(3) 0.053(3) 0.003(3) 0.006(2) 0.010(2)
C18 0.037(3) 0.050(4) 0.060(4) 0.005(3) 0.001(3) 0.010(3)
C19 0.045(3) 0.057(4) 0.056(4) 0.001(3) 0.001(3) 0.002(3)
C20 0.057(4) 0.049(4) 0.059(4) 0.007(3) 0.003(3) 0.003(3)
C21 0.051(3) 0.052(4) 0.060(4) 0.010(3) 0.005(3) 0.006(3)
C22 0.052(3) 0.068(4) 0.059(4) 0.010(3) 0.001(3) -0.010(3)
C23 0.070(4) 0.084(5) 0.081(5) 0.023(4) -0.010(4) -0.023(4)
C24 0.055(3) 0.054(4) 0.054(4) 0.008(3) -0.002(3) -0.003(3)
C25 0.094(5) 0.051(4) 0.061(4) 0.007(3) 0.019(4) 0.029(4)
C26 0.065(4) 0.090(5) 0.085(5) 0.017(4) 0.025(4) 0.037(4)
C27 0.042(3) 0.076(5) 0.077(4) 0.001(4) 0.006(3) 0.011(3)
C28 0.057(3) 0.050(4) 0.061(4) -0.008(3) 0.012(3) 0.006(3)
C29 0.041(3) 0.074(4) 0.066(4) 0.015(3) 0.016(3) 0.012(3)

#==============================================================================
_computing_data_collection                        'RAPID AUTO (Rigaku, ????)'
_computing_cell_refinement                        'RAPID AUTO'
_computing_data_reduction                         'RAPID AUTO'
_computing_structure_solution
                                               'SIR92 (Altomare, et al., 1994)'
_computing_structure_refinement                   'SHELXL97 (Sheldrick, 2008)'
_computing_publication_material
                                        'CrystalStructure 4.2.2 (Rigaku, 2016)'
_computing_molecular_graphics                     'CrystalStructure 4.2.2'

#==============================================================================
# MOLECULAR GEOMETRY

_geom_special_details
;
 All esds (except the esd in the dihedral angle between two l.s. planes)
 are estimated using the full covariance matrix.  The cell esds are taken
 into account individually in the estimation of esds in distances, angles
 and torsion angles; correlations between esds in cell parameters are only
 used when they are defined by crystal symmetry.  An approximate (isotropic)
 treatment of cell esds is used for estimating esds involving l.s. planes.
;

loop_
 _geom_bond_atom_site_label_1
 _geom_bond_atom_site_label_2
 _geom_bond_distance
 _geom_bond_site_symmetry_2
 _geom_bond_publ_flag
Cl1 C14 1.717(5) . ?
O1 C10 1.244(6) . ?
N1 C10 1.359(6) . ?
N1 C1 1.451(6) . ?
N1 C17 1.501(6) . ?
N2 C19 1.454(7) . ?
N2 C20 1.464(7) . ?
N2 C22 1.481(6) . ?
C1 C6 1.399(7) . ?
C1 C2 1.407(7) . ?
C2 C3 1.394(7) . ?
C2 C7 1.516(7) . ?
C3 C4 1.375(8) . ?
C3 H1 0.9500 . ?
C4 C5 1.399(8) . ?
C4 H2 0.9500 . ?
C5 C6 1.399(7) . ?
C5 H3 0.9500 . ?
C6 C8 1.517(7) . ?
C7 H4A 0.9800 . ?
C7 H5B 0.9800 . ?
C7 H6C 0.9800 . ?
C8 C9 1.513(8) . ?
C8 H7B 0.9900 . ?
C8 H8A 0.9900 . ?
C9 H9 1.22(8) . ?
C9 H10 1.13(8) . ?
C9 H11 1.12(7) . ?
C10 C11 1.494(7) . ?
C11 C12 1.388(7) . ?
C11 C16 1.409(7) . ?
C12 C13 1.387(6) . ?
C12 H12 0.9500 . ?
C13 C14 1.388(7) . ?
C13 H13A 0.9500 . ?
C14 C15 1.376(7) . ?
C15 C16 1.392(7) . ?
C15 H14 0.9500 . ?
C16 H15A 0.9500 . ?
C17 C21 1.515(7) . ?
C17 C18 1.516(7) . ?
C17 H16 1.01(5) . ?
C18 C19 1.531(7) . ?
C18 H17 1.02(5) . ?
C18 H18 1.08(7) . ?
C19 H19 1.13(5) . ?
C19 H20 1.00(5) . ?
C20 C21 1.544(7) . ?
C20 H21 1.03(5) . ?
C20 H22 1.01(6) . ?
C21 H23 1.00(4) . ?
C21 H24 0.97(6) . ?
C22 C23 1.473(7) . ?
C22 H25A 0.9900 . ?
C22 H26B 0.9900 . ?
C23 C24 1.516(7) . ?
C23 H27A 0.9900 . ?
C23 H28B 0.9900 . ?
C24 C25 1.384(8) . ?
C24 C29 1.385(7) . ?
C25 C26 1.372(8) . ?
C25 H29A 0.9500 . ?
C26 C27 1.376(8) . ?
C26 H30 0.9500 . ?
C27 C28 1.364(7) . ?
C27 H31A 0.9500 . ?
C28 C29 1.387(7) . ?
C28 H32 0.9500 . ?
C29 H33A 0.9500 . ?

loop_
 _geom_angle_atom_site_label_1
 _geom_angle_atom_site_label_2
 _geom_angle_atom_site_label_3
 _geom_angle
 _geom_angle_site_symmetry_1
 _geom_angle_site_symmetry_3
 _geom_angle_publ_flag
C10 N1 C1 120.5(4) . . ?
C10 N1 C17 117.2(4) . . ?
C1 N1 C17 119.4(4) . . ?
C19 N2 C20 110.1(5) . . ?
C19 N2 C22 110.0(4) . . ?
C20 N2 C22 112.4(5) . . ?
C6 C1 C2 121.6(5) . . ?
C6 C1 N1 119.6(5) . . ?
C2 C1 N1 118.8(5) . . ?
C3 C2 C1 117.3(5) . . ?
C3 C2 C7 120.6(5) . . ?
C1 C2 C7 122.1(5) . . ?
C4 C3 C2 122.2(6) . . ?
C4 C3 H1 118.9 . . ?
C2 C3 H1 118.9 . . ?
C3 C4 C5 120.0(6) . . ?
C3 C4 H2 120.0 . . ?
C5 C4 H2 120.0 . . ?
C6 C5 C4 119.7(6) . . ?
C6 C5 H3 120.1 . . ?
C4 C5 H3 120.1 . . ?
C5 C6 C1 119.1(5) . . ?
C5 C6 C8 120.8(5) . . ?
C1 C6 C8 120.1(5) . . ?
C2 C7 H4A 109.5 . . ?
C2 C7 H5B 109.5 . . ?
H4A C7 H5B 109.5 . . ?
C2 C7 H6C 109.5 . . ?
H4A C7 H6C 109.5 . . ?
H5B C7 H6C 109.5 . . ?
C9 C8 C6 116.0(5) . . ?
C9 C8 H7B 108.3 . . ?
C6 C8 H7B 108.3 . . ?
C9 C8 H8A 108.3 . . ?
C6 C8 H8A 108.3 . . ?
H7B C8 H8A 107.4 . . ?
C8 C9 H9 105(4) . . ?
C8 C9 H10 109(4) . . ?
H9 C9 H10 112(5) . . ?
C8 C9 H11 106(3) . . ?
H9 C9 H11 115(5) . . ?
H10 C9 H11 109(5) . . ?
O1 C10 N1 121.1(5) . . ?
O1 C10 C11 119.1(5) . . ?
N1 C10 C11 119.8(5) . . ?
C12 C11 C16 118.0(5) . . ?
C12 C11 C10 125.6(5) . . ?
C16 C11 C10 116.4(5) . . ?
C13 C12 C11 121.4(5) . . ?
C13 C12 H12 119.3 . . ?
C11 C12 H12 119.3 . . ?
C12 C13 C14 119.6(5) . . ?
C12 C13 H13A 120.2 . . ?
C14 C13 H13A 120.2 . . ?
C15 C14 C13 120.4(5) . . ?
C15 C14 Cl1 119.8(5) . . ?
C13 C14 Cl1 119.9(5) . . ?
C14 C15 C16 120.0(6) . . ?
C14 C15 H14 120.0 . . ?
C16 C15 H14 120.0 . . ?
C15 C16 C11 120.6(6) . . ?
C15 C16 H15A 119.7 . . ?
C11 C16 H15A 119.7 . . ?
N1 C17 C21 111.6(4) . . ?
N1 C17 C18 112.4(4) . . ?
C21 C17 C18 109.1(5) . . ?
N1 C17 H16 104(3) . . ?
C21 C17 H16 103(3) . . ?
C18 C17 H16 116(3) . . ?
C17 C18 C19 108.9(5) . . ?
C17 C18 H17 109(3) . . ?
C19 C18 H17 106(3) . . ?
C17 C18 H18 110(3) . . ?
C19 C18 H18 109(3) . . ?
H17 C18 H18 114(4) . . ?
N2 C19 C18 110.9(5) . . ?
N2 C19 H19 114(3) . . ?
C18 C19 H19 110(3) . . ?
N2 C19 H20 108(3) . . ?
C18 C19 H20 112(3) . . ?
H19 C19 H20 102(4) . . ?
N2 C20 C21 110.6(5) . . ?
N2 C20 H21 114(3) . . ?
C21 C20 H21 107(3) . . ?
N2 C20 H22 111(3) . . ?
C21 C20 H22 110(3) . . ?
H21 C20 H22 105(4) . . ?
C17 C21 C20 110.0(5) . . ?
C17 C21 H23 109(3) . . ?
C20 C21 H23 109(3) . . ?
C17 C21 H24 112(3) . . ?
C20 C21 H24 108(3) . . ?
H23 C21 H24 109(4) . . ?
C23 C22 N2 112.8(5) . . ?
C23 C22 H25A 109.0 . . ?
N2 C22 H25A 109.0 . . ?
C23 C22 H26B 109.0 . . ?
N2 C22 H26B 109.0 . . ?
H25A C22 H26B 107.8 . . ?
C22 C23 C24 113.7(5) . . ?
C22 C23 H27A 108.8 . . ?
C24 C23 H27A 108.8 . . ?
C22 C23 H28B 108.8 . . ?
C24 C23 H28B 108.8 . . ?
H27A C23 H28B 107.7 . . ?
C25 C24 C29 117.2(5) . . ?
C25 C24 C23 123.4(6) . . ?
C29 C24 C23 119.4(6) . . ?
C26 C25 C24 121.6(6) . . ?
C26 C25 H29A 119.2 . . ?
C24 C25 H29A 119.2 . . ?
C25 C26 C27 120.2(6) . . ?
C25 C26 H30 119.9 . . ?
C27 C26 H30 119.9 . . ?
C28 C27 C26 119.6(6) . . ?
C28 C27 H31A 120.2 . . ?
C26 C27 H31A 120.2 . . ?
C27 C28 C29 120.0(6) . . ?
C27 C28 H32 120.0 . . ?
C29 C28 H32 120.0 . . ?
C24 C29 C28 121.4(6) . . ?
C24 C29 H33A 119.3 . . ?
C28 C29 H33A 119.3 . . ?

loop_
 _geom_torsion_atom_site_label_1
 _geom_torsion_atom_site_label_2
 _geom_torsion_atom_site_label_3
 _geom_torsion_atom_site_label_4
 _geom_torsion
 _geom_torsion_site_symmetry_1
 _geom_torsion_site_symmetry_2
 _geom_torsion_site_symmetry_3
 _geom_torsion_site_symmetry_4
 _geom_torsion_publ_flag
C10 N1 C1 C6 -72.0(6) . . . . ?
C17 N1 C1 C6 88.2(6) . . . . ?
C10 N1 C1 C2 108.1(5) . . . . ?
C17 N1 C1 C2 -91.7(6) . . . . ?
C6 C1 C2 C3 1.8(7) . . . . ?
N1 C1 C2 C3 -178.3(4) . . . . ?
C6 C1 C2 C7 -179.6(5) . . . . ?
N1 C1 C2 C7 0.3(7) . . . . ?
C1 C2 C3 C4 -0.9(8) . . . . ?
C7 C2 C3 C4 -179.5(5) . . . . ?
C2 C3 C4 C5 -0.3(8) . . . . ?
C3 C4 C5 C6 0.7(8) . . . . ?
C4 C5 C6 C1 0.2(8) . . . . ?
C4 C5 C6 C8 179.6(5) . . . . ?
C2 C1 C6 C5 -1.5(7) . . . . ?
N1 C1 C6 C5 178.6(4) . . . . ?
C2 C1 C6 C8 179.1(5) . . . . ?
N1 C1 C6 C8 -0.7(7) . . . . ?
C5 C6 C8 C9 13.9(8) . . . . ?
C1 C6 C8 C9 -166.7(5) . . . . ?
C1 N1 C10 O1 164.6(5) . . . . ?
C17 N1 C10 O1 4.0(7) . . . . ?
C1 N1 C10 C11 -13.0(7) . . . . ?
C17 N1 C10 C11 -173.6(5) . . . . ?
O1 C10 C11 C12 136.1(6) . . . . ?
N1 C10 C11 C12 -46.2(8) . . . . ?
O1 C10 C11 C16 -41.7(7) . . . . ?
N1 C10 C11 C16 136.0(5) . . . . ?
C16 C11 C12 C13 -1.6(8) . . . . ?
C10 C11 C12 C13 -179.3(5) . . . . ?
C11 C12 C13 C14 -0.8(8) . . . . ?
C12 C13 C14 C15 2.5(8) . . . . ?
C12 C13 C14 Cl1 -177.6(4) . . . . ?
C13 C14 C15 C16 -1.8(8) . . . . ?
Cl1 C14 C15 C16 178.4(4) . . . . ?
C14 C15 C16 C11 -0.7(8) . . . . ?
C12 C11 C16 C15 2.3(8) . . . . ?
C10 C11 C16 C15 -179.7(5) . . . . ?
C10 N1 C17 C21 -74.0(6) . . . . ?
C1 N1 C17 C21 125.2(5) . . . . ?
C10 N1 C17 C18 163.0(5) . . . . ?
C1 N1 C17 C18 2.2(7) . . . . ?
N1 C17 C18 C19 -177.9(5) . . . . ?
C21 C17 C18 C19 57.7(7) . . . . ?
C20 N2 C19 C18 61.4(7) . . . . ?
C22 N2 C19 C18 -174.3(5) . . . . ?
C17 C18 C19 N2 -60.6(7) . . . . ?
C19 N2 C20 C21 -59.3(6) . . . . ?
C22 N2 C20 C21 177.7(5) . . . . ?
N1 C17 C21 C20 178.6(5) . . . . ?
C18 C17 C21 C20 -56.5(7) . . . . ?
N2 C20 C21 C17 57.4(7) . . . . ?
C19 N2 C22 C23 162.1(6) . . . . ?
C20 N2 C22 C23 -74.8(7) . . . . ?
N2 C22 C23 C24 -174.3(6) . . . . ?
C22 C23 C24 C25 92.3(8) . . . . ?
C22 C23 C24 C29 -89.7(8) . . . . ?
C29 C24 C25 C26 -1.4(9) . . . . ?
C23 C24 C25 C26 176.6(6) . . . . ?
C24 C25 C26 C27 0.9(10) . . . . ?
C25 C26 C27 C28 0.0(10) . . . . ?
C26 C27 C28 C29 -0.2(10) . . . . ?
C25 C24 C29 C28 1.2(9) . . . . ?
C23 C24 C29 C28 -176.9(5) . . . . ?
C27 C28 C29 C24 -0.4(9) . . . . ?

#==============================================================================

#==============================================================================
# Additional structures and associated data_? identifiers
# should be added at this point if there is more than one 
# structure analysis in the CIF.

_shelxl_version_number 2013-4

_shelx_res_file
;
TITL 200215_ART1-98-31
CELL  1.54187 10.36537 11.05522 12.02921 95.20130 109.69970 102.63800
ZERR  2 0.00036 0.00038 0.00043 0.00180 0.00170 0.00170
LATT 1
SFAC C H O N CL
UNIT 58 66 2 4 2
L.S. 10
FMAP 2
PLAN 41
WPDB -2
HTAB
BOND $H
CONF
LIST 4
TEMP -100.0
ACTA
SIZE 0.100 0.150 0.070
WGHT    0.000000    2.900000
EXTI    0.001321
FVAR       1.07435
CL1   5   -0.448064    0.159089   -0.070730    11.00000    0.04542    0.08394 =
         0.12046    0.02597    0.00276    0.00436
O1    3    0.184529    0.516511    0.301602    11.00000    0.05934    0.06338 =
         0.06489   -0.01500    0.01352    0.01598
N1    4    0.270668    0.400778    0.192512    11.00000    0.03500    0.03971 =
         0.04711   -0.00128    0.00664    0.00841
N2    4    0.718474    0.587214    0.351816    11.00000    0.04051    0.05752 =
         0.05599    0.00317    0.00088    0.00223
C1    1    0.244618    0.285129    0.111314    11.00000    0.03985    0.04531 =
         0.04782   -0.00108    0.00914    0.00864
C2    1    0.254262    0.293013   -0.001870    11.00000    0.03860    0.06008 =
         0.04977    0.00187    0.00805    0.01130
C3    1    0.224858    0.180133   -0.078939    11.00000    0.04959    0.06911 =
         0.05593   -0.00472    0.01199    0.01422
AFIX  43
H1    2    0.229280    0.182967   -0.156300    11.00000   -1.20000
AFIX   0
C4    1    0.189651    0.064781   -0.046667    11.00000    0.05736    0.07145 =
         0.06255   -0.00741    0.00719    0.02003
AFIX  43
H2    2    0.169794   -0.010363   -0.101552    11.00000   -1.20000
AFIX   0
C5    1    0.183070    0.058065    0.066988    11.00000    0.05408    0.04275 =
         0.07915   -0.00165    0.01295    0.01021
AFIX  43
H3    2    0.159753   -0.021520    0.089729    11.00000   -1.20000
AFIX   0
C6    1    0.210967    0.169030    0.147005    11.00000    0.04395    0.04835 =
         0.05769    0.00540    0.01618    0.00883
C7    1    0.291552    0.418312   -0.041146    11.00000    0.06218    0.06261 =
         0.06298    0.00506    0.02153    0.00256
AFIX  33
H4A   2    0.293183    0.403585   -0.122175    11.00000   -1.20000
H5B   2    0.385353    0.468637    0.014568    11.00000   -1.20000
H6C   2    0.220224    0.463700   -0.041218    11.00000   -1.20000
AFIX   0
C8    1    0.203587    0.164403    0.270456    11.00000    0.06535    0.05308 =
         0.06744    0.01678    0.02166    0.01642
AFIX  23
H7B   2    0.287068    0.228195    0.329700    11.00000   -1.20000
H8A   2    0.117629    0.189138    0.271177    11.00000   -1.20000
AFIX   0
C9    1    0.199616    0.038754    0.311563    11.00000    0.07816    0.08478 =
         0.08222    0.03690    0.03162    0.03276
C10   1    0.161695    0.433789    0.214819    11.00000    0.04509    0.05253 =
         0.05260    0.00179    0.01103    0.01616
C11   1    0.011642    0.366703    0.137057    11.00000    0.04623    0.03958 =
         0.05345   -0.00397    0.00892    0.01276
C12   1   -0.041924    0.339828    0.012501    11.00000    0.04128    0.05641 =
         0.05355    0.00442    0.00806    0.01412
AFIX  43
H12   2    0.019825    0.364269   -0.029358    11.00000   -1.20000
AFIX   0
C13   1   -0.183612    0.278081   -0.052098    11.00000    0.04480    0.05204 =
         0.06302    0.00257    0.00554    0.01750
AFIX  43
H13A  2   -0.218592    0.261504   -0.137332    11.00000   -1.20000
AFIX   0
C14   1   -0.274062    0.240624    0.008486    11.00000    0.03621    0.04782 =
         0.07571    0.01198    0.00629    0.01313
C15   1   -0.225113    0.268804    0.131804    11.00000    0.04872    0.06099 =
         0.08141    0.01812    0.02334    0.02012
AFIX  43
H14   2   -0.288120    0.245049    0.172701    11.00000   -1.20000
AFIX   0
C16   1   -0.083278    0.332111    0.196546    11.00000    0.05457    0.06548 =
         0.06484    0.01333    0.01911    0.02884
AFIX  43
H15A  2   -0.050152    0.352185    0.281596    11.00000   -1.20000
AFIX   0
C17   1    0.418192    0.461835    0.281344    11.00000    0.03424    0.04541 =
         0.05301    0.00294    0.00577    0.00956
C18   1    0.524710    0.392074    0.269131    11.00000    0.03668    0.05044 =
         0.06046    0.00472    0.00131    0.00970
C19   1    0.670590    0.457640    0.365707    11.00000    0.04534    0.05699 =
         0.05649    0.00084    0.00082    0.00202
C20   1    0.619253    0.658283    0.365170    11.00000    0.05713    0.04921 =
         0.05936    0.00694    0.00280    0.00275
C21   1    0.468801    0.597980    0.270386    11.00000    0.05091    0.05243 =
         0.06036    0.00968    0.00473    0.00637
C22   1    0.865457    0.644835    0.438034    11.00000    0.05188    0.06835 =
         0.05933    0.00997    0.00141   -0.00961
AFIX  23
H25A  2    0.863106    0.666523    0.518879    11.00000   -1.20000
H26B  2    0.921545    0.582388    0.441841    11.00000   -1.20000
AFIX   0
C23   1    0.936551    0.759119    0.405472    11.00000    0.06960    0.08407 =
         0.08091    0.02342   -0.01013   -0.02272
AFIX  23
H27A  2    0.885520    0.824355    0.409487    11.00000   -1.20000
H28B  2    0.929878    0.739176    0.321477    11.00000   -1.20000
AFIX   0
C24   1    1.091614    0.812410    0.485504    11.00000    0.05451    0.05374 =
         0.05375    0.00784   -0.00176   -0.00339
C25   1    1.201901    0.780954    0.459919    11.00000    0.09448    0.05140 =
         0.06080    0.00743    0.01854    0.02916
AFIX  43
H29A  2    1.180521    0.719610    0.391137    11.00000   -1.20000
AFIX   0
C26   1    1.341396    0.836147    0.531412    11.00000    0.06479    0.08951 =
         0.08468    0.01697    0.02543    0.03733
AFIX  43
H30   2    1.415063    0.813612    0.511127    11.00000   -1.20000
AFIX   0
C27   1    1.374947    0.924039    0.632406    11.00000    0.04188    0.07619 =
         0.07745    0.00080    0.00597    0.01111
AFIX  43
H31A  2    1.471520    0.962221    0.681914    11.00000   -1.20000
AFIX   0
C28   1    1.268604    0.955952    0.660932    11.00000    0.05723    0.04998 =
         0.06137   -0.00846    0.01236    0.00634
AFIX  43
H32   2    1.290998    1.016351    0.730651    11.00000   -1.20000
AFIX   0
C29   1    1.127734    0.900218    0.588142    11.00000    0.04108    0.07386 =
         0.06607    0.01461    0.01622    0.01189
AFIX  43
H33A  2    1.054506    0.922750    0.609133    11.00000   -1.20000
AFIX   0
H9    2    0.087495   -0.032752    0.242469    11.00000    0.15724
H10   2    0.294185    0.006505    0.307018    11.00000    0.14372
H11   2    0.209023    0.055658    0.407557    11.00000    0.11892
H16   2    0.406665    0.468382    0.361925    11.00000    0.08524
H17   2    0.497473    0.303739    0.287189    11.00000    0.05303
H18   2    0.533042    0.393772    0.182291    11.00000    0.11898
H19   2    0.668860    0.448343    0.458259    11.00000    0.07788
H20   2    0.744855    0.414230    0.362286    11.00000    0.07588
H21   2    0.610512    0.663598    0.448342    11.00000    0.07746
H22   2    0.652794    0.748462    0.357338    11.00000    0.08623
H23   2    0.402335    0.645929    0.284473    11.00000    0.04386
H24   2    0.472017    0.605206    0.191717    11.00000    0.08211
HKLF 4

REM  200215_ART1-98-31
REM R1 =  0.0652 for    1724 Fo > 4sig(Fo)  and  0.1906 for all    4459 data
REM    347 parameters refined using      0 restraints

END

WGHT      0.0770      2.5126

REM Instructions for potential hydrogen bonds
HTAB C21 O1

REM Highest difference peak  0.405,  deepest hole -0.548,  1-sigma level  0.090
Q1    1   0.8289  0.7219  0.4208  11.00000  0.05    0.40
Q2    1   0.2166  0.4374 -0.1394  11.00000  0.05    0.37
Q3    1   0.2355 -0.0810  0.2035  11.00000  0.05    0.34
Q4    1   1.4338  1.0140  0.5567  11.00000  0.05    0.33
Q5    1   0.5484  0.6204  0.3141  11.00000  0.05    0.33
Q6    1  -0.0434  0.3643  0.1547  11.00000  0.05    0.33
Q7    1  -0.3048  0.1430 -0.0981  11.00000  0.05    0.33
Q8    1   0.3237  0.2669  0.0226  11.00000  0.05    0.32
Q9    1   0.7360  0.7255  0.4259  11.00000  0.05    0.32
Q10   1  -0.4992  0.1363 -0.0766  11.00000  0.05    0.32
Q11   1   0.8936  0.8445  0.5866  11.00000  0.05    0.32
Q12   1  -0.5223  0.1709  0.0379  11.00000  0.05    0.32
Q13   1   0.5739  0.6026  0.1788  11.00000  0.05    0.31
Q14   1   0.5643  0.3951  0.5223  11.00000  0.05    0.31
Q15   1   0.9856  0.6751  0.3968  11.00000  0.05    0.31
Q16   1   0.2271  0.1772  0.4952  11.00000  0.05    0.31
Q17   1   0.1655 -0.0381  0.1431  11.00000  0.05    0.31
Q18   1   0.0832  0.2861  0.0160  11.00000  0.05    0.30
Q19   1  -0.5784  0.0843 -0.0376  11.00000  0.05    0.30
Q20   1   0.4777  0.5939  0.1341  11.00000  0.05    0.30
Q21   1   0.9518  0.6621  0.3851  11.00000  0.05    0.30
Q22   1   0.1362  0.4195  0.0758  11.00000  0.05    0.29
Q23   1   0.1577  0.5555  0.4221  11.00000  0.05    0.29
Q24   1   0.3571  0.4372  0.2217  11.00000  0.05    0.29
Q25   1  -0.6041  0.0921 -0.1365  11.00000  0.05    0.29
Q26   1   0.2992  0.5300  0.0353  11.00000  0.05    0.29
Q27   1  -0.1569  0.3760  0.0670  11.00000  0.05    0.29
Q28   1   0.0070  0.2945  0.1359  11.00000  0.05    0.29
Q29   1   0.0450  0.4397 -0.2167  11.00000  0.05    0.29
Q30   1   0.7339  0.6783  0.3361  11.00000  0.05    0.29
Q31   1   0.5666  0.4622  0.1734  11.00000  0.05    0.29
Q32   1   0.8784  0.7790  0.4947  11.00000  0.05    0.28
Q33   1   0.4526  0.2830  0.0459  11.00000  0.05    0.28
Q34   1   0.7792  0.6037  0.4002  11.00000  0.05    0.28
Q35   1   0.3249  0.5239  0.2836  11.00000  0.05    0.28
Q36   1  -0.0976  0.4468  0.1407  11.00000  0.05    0.28
Q37   1   0.1941  0.5219  0.0826  11.00000  0.05    0.28
Q38   1   1.3859  1.0076  0.7607  11.00000  0.05    0.27
Q39   1  -0.3582  0.3022  0.0123  11.00000  0.05    0.27
Q40   1   1.5376  1.0609  0.7430  11.00000  0.05    0.27
Q41   1   0.1011  0.2887  0.1483  11.00000  0.05    0.27
;

_shelx_res_checksum   56025

_shelx_hkl_file
;
   0   0   1 1180.80   20.11
   0   0   1 1197.18   19.07
   0   0   1 1237.40   21.14
   0   0   1 1233.48   21.25
   0   0  -1 1213.30   20.61
   0   0  -1 1150.92   19.80
   0   0  -1 1199.01   19.18
   0   0  -1 1179.97   21.79
   0   0  -1 1195.05   18.85
   0   0  -1 1199.79   18.78
   0   0   2  786.26   16.15
   0   0   2  779.37   18.60
   0   0   2  814.60   21.46
   0   0   2  822.42   19.23
   0   0  -2  806.10   16.00
   0   0  -2  785.85   15.90
   0   0  -2  819.42   18.57
   0   0  -2  823.06   19.60
   0   0  -2  807.15   18.90
   0   0   3 3324.64   62.66
   0   0   3 3334.88   67.08
   0   0   3 3301.56   67.73
   0   0   3 3290.69   68.34
   0   0  -3 3322.40   66.80
   0   0  -3 3254.64   61.05
   0   0  -3 3328.85   69.28
   0   0  -3 3395.36   69.64
   0   0  -3 3395.62   62.96
   0   0   4    1.00    4.24
   0   0   4    2.45    4.69
   0   0   4    0.74    2.76
   0   0   4    0.20    3.94
   0   0  -4    3.05    2.40
   0   0  -4   -1.71    2.47
   0   0  -4    3.77    4.43
   0   0  -4   -1.57    4.39
   0   0  -4    1.08    3.83
   0   0   5  121.24   10.63
   0   0   5  132.59   10.80
   0   0   5  128.80   11.61
   0   0   5  140.32   12.17
   0   0  -5  122.02    9.92
   0   0  -5  131.69   12.00
   0   0  -5  143.96   11.76
   0   0  -5  132.78   10.68
   0   0  -5  137.37    7.43
   0   0   6   25.99    7.90
   0   0   6   23.90    8.29
   0   0   6   17.30    5.70
   0   0   6   16.10    8.99
   0   0  -6   12.98    4.95
   0   0  -6   33.90    8.81
   0   0  -6   26.02    8.80
   0   0  -6    1.33    6.93
   0   0  -6   22.44    7.15
   0   0   7    2.56    5.78
   0   0   7   -1.82    5.62
   0   0   7    2.90    6.29
   0   0  -7   -1.68    5.50
   0   0  -7   -1.69    6.33
   0   0  -7   -4.06    6.56
   0   0   8   11.92    8.99
   0   0  -8    2.32   10.27
   0   0  -8    3.23    9.83
   0   0   9    2.61   13.42
   0   0   9    0.83   12.14
   0   0  -9   51.19   13.88
   0   0  10   18.47   12.87
   0   0  10    4.29   12.60
   0   0 -10    3.27   14.04
   0   0  11    3.52   10.08
   0   0  11    0.80   10.82
   0   0 -11   -0.21   11.80
   0   0  12   -0.33    7.19
   0   0  12   -0.06    5.81
   0   0 -12   -0.25    7.83
   0   0  13    5.21    6.21
   0   0 -13   -1.04    7.63
   0   1 -13    1.73   13.01
   0  -1  13   -0.02    6.67
   0  -1  13   13.61    6.13
   0   1 -12   -0.72   18.30
   0  -1  12  108.26   17.55
   0  -1  12  100.90   15.69
   0   1 -11   -0.47    9.71
   0  -1  11    0.18    9.10
   0  -1  11    2.13    9.22
   0   1 -10   17.88   12.11
   0  -1  10   -0.06   11.55
   0  -1  10    0.42   11.46
   0   1  -9   -9.07   10.32
   0  -1   9   -0.06    9.85
   0  -1   9    0.19    9.43
   0   1  -8   -5.02    8.09
   0   1  -8    0.21    7.30
   0  -1   8    0.48    7.79
   0   1  -7  398.27   21.26
   0   1  -7  409.65   21.18
   0   1  -7  413.04   22.47
   0  -1   7  414.37   19.59
   0  -1   7  398.20   22.08
   0  -1   7  428.92   20.94
   0  -1   7  410.42   21.83
   0   1  -6  995.65   27.51
   0   1  -6  940.64   27.30
   0   1  -6  954.94   32.37
   0   1  -6  968.49   32.29
   0   1  -6  986.28   32.43
   0  -1   6  945.68   32.45
   0  -1   6 1015.23   31.71
   0  -1   6  976.88   29.39
   0  -1   6  974.62   32.75
   0   1  -5 3210.30   73.85
   0   1  -5 3096.30   72.85
   0   1  -5 3084.89   65.34
   0   1  -5 3014.63   65.89
   0   1  -5 3107.67   73.95
   0  -1   5 3061.91   72.52
   0  -1   5 3191.64   74.68
   0  -1   5 3129.21   69.27
   0  -1   5 3219.26   76.06
   0   1  -4 2576.86   53.54
   0   1  -4 2568.05   58.19
   0   1  -4 2585.57   62.46
   0   1  -4 2563.90   55.66
   0   1  -4 2729.95   59.89
   0   1  -4 2576.29   52.64
   0  -1   4 2573.56   58.09
   0  -1   4 2604.46   56.18
   0  -1   4 2545.54   58.21
   0  -1   4 2593.35   55.49
   0   1  -3 3929.66   77.44
   0   1  -3 3902.89   78.49
   0   1  -3 3925.80   73.86
   0   1  -3 3764.54   76.66
   0  -1   3 3872.58   76.15
   0  -1   3 3826.51   77.39
   0  -1   3 3785.81   73.51
   0  -1   3 3683.43   75.94
   0   1  -2 7263.11  128.40
   0   1  -2 7215.34  130.44
   0   1  -2 7117.23  130.47
   0   1  -2 7023.62  127.23
   0  -1   2 7976.14  138.83
   0  -1   2 7348.90  135.09
   0  -1   2 7262.61  131.45
   0  -1   2 7036.90  127.84
   0   1  -1 1098.51   19.74
   0   1  -1 1093.53   22.43
   0   1  -1 1065.15   19.41
   0   1  -1 1139.94   22.55
   0   1  -1 1095.71   20.19
   0  -1   1 1100.36   20.48
   0  -1   1 1107.70   17.18
   0  -1   1 1092.20   17.46
   0  -1   1 1077.81   19.96
   0  -1   1 1051.62   20.16
   0   1   0 1245.94   21.63
   0   1   0 1288.33   19.67
   0   1   0 1302.22   21.35
   0   1   0 1290.78   22.41
   0  -1   0 1312.41   18.71
   0  -1   0 1280.01   21.50
   0  -1   0 1316.57   20.29
   0  -1   0 1320.10   18.78
   0  -1   0 1273.01   21.96
   0   1   1  736.30   14.06
   0   1   1  748.24   16.29
   0   1   1  719.71   12.14
   0   1   1  757.72   17.82
   0  -1  -1  744.10   13.26
   0  -1  -1  703.27   12.65
   0  -1  -1  742.84   16.36
   0  -1  -1  732.62   14.48
   0  -1  -1  752.40   16.05
   0   1   2  865.68   18.30
   0   1   2  863.23   21.97
   0   1   2  855.24   18.27
   0   1   2  856.90   21.99
   0  -1  -2  875.92   18.50
   0  -1  -2  852.34   20.49
   0  -1  -2  879.24   22.36
   0  -1  -2  858.47   16.98
   0  -1  -2  872.73   22.27
   0   1   3 2473.57   54.48
   0   1   3 2364.46   45.75
   0   1   3 2482.36   58.04
   0   1   3 2413.43   48.84
   0   1   3 2443.30   45.43
   0  -1  -3 2509.64   48.31
   0  -1  -3 2410.67   50.96
   0  -1  -3 2413.68   53.80
   0  -1  -3 2450.58   54.51
   0   1   4   80.05    5.13
   0   1   4   87.23    7.29
   0   1   4   94.44   10.19
   0   1   4   94.45    9.70
   0  -1  -4   92.11    9.68
   0  -1  -4   79.45    6.95
   0  -1  -4   88.95    9.76
   0  -1  -4   82.30    5.75
   0  -1  -4   86.13    5.59
   0   1   5  201.73   13.86
   0   1   5  209.46    8.74
   0   1   5  218.75   14.74
   0   1   5  206.76   11.70
   0  -1  -5  212.43   14.57
   0  -1  -5  211.30   11.26
   0  -1  -5  206.87    9.20
   0  -1  -5  222.66   14.87
   0  -1  -5  190.84   11.65
   0   1   6    3.49    5.93
   0   1   6   -1.87    4.77
   0   1   6    0.88    6.17
   0   1   6    2.45    3.05
   0  -1  -6   -3.40    4.44
   0  -1  -6    0.68    2.97
   0  -1  -6   -0.86    6.08
   0  -1  -6    1.72    3.17
   0  -1  -6    0.65    6.10
   0   1   7   35.84   12.12
   0   1   7   42.73    9.61
   0   1   7   43.82   12.44
   0  -1  -7   35.58   12.45
   0  -1  -7   42.85    9.33
   0  -1  -7   43.12   12.45
   0   1   8  149.91   17.00
   0  -1  -8  157.32   19.38
   0  -1  -8  142.41   18.88
   0   1   9   18.19   13.36
   0  -1  -9   31.82   15.57
   0  -1  -9   44.36   15.30
   0   1  10   92.86   19.99
   0  -1 -10  111.92   21.59
   0   1  11  209.52   23.75
   0  -1 -11  196.20   24.30
   0   1  12    0.33    7.82
   0  -1 -12    0.39   12.62
   0   1  13    0.56    3.88
   0  -1 -13   -0.75    4.28
   0   2 -13    1.49    5.75
   0  -2  13   -0.44    6.85
   0   2 -12    0.45   10.61
   0  -2  12    8.08   11.48
   0   2 -11    2.28   10.37
   0  -2  11    0.20   11.05
   0   2 -10    8.61   10.53
   0  -2  10   -0.01   11.17
   0  -2  10    0.14   10.35
   0   2  -9   13.64   10.51
   0  -2   9    0.24    9.87
   0  -2   9   -0.17   11.03
   0   2  -8    5.14    9.60
   0  -2   8    6.76    7.93
   0  -2   8    7.60    8.52
   0  -2   8    4.51   15.18
   0   2  -7  110.21   14.64
   0   2  -7   89.71   10.24
   0   2  -7   74.36    9.36
   0   2  -7  122.43   13.21
   0  -2   7   95.05   11.86
   0  -2   7  102.01   11.71
   0  -2   7   93.12   12.63
   0  -2   7  110.14   13.70
   0  -2   7  106.89   10.85
   0   2  -6   56.21    8.23
   0   2  -6   28.19    6.68
   0   2  -6   53.10   10.03
   0   2  -6   52.04   15.08
   0   2  -6   45.44    7.58
   0  -2   6   57.52    9.48
   0  -2   6   48.99    7.57
   0  -2   6   51.34    8.80
   0  -2   6   48.75   10.24
   0   2  -5  405.61   15.66
   0   2  -5  382.12   17.92
   0   2  -5  406.66   17.63
   0   2  -5  406.82   14.89
   0   2  -5  402.03   16.68
   0  -2   5  383.61   16.74
   0  -2   5  398.52   14.98
   0  -2   5  382.44   18.02
   0  -2   5  404.50   17.73
   0   2  -4    1.04    4.41
   0   2  -4   -0.44    4.38
   0   2  -4   -0.10    3.54
   0   2  -4    5.94    4.72
   0  -2   4    1.18    7.56
   0  -2   4   -4.02    4.45
   0  -2   4    0.58    3.17
   0  -2   4    2.66    3.89
   0  -2   4    7.48    4.43
   0   2  -3 3279.86   69.04
   0   2  -3 3074.41   64.74
   0   2  -3 3076.38   64.81
   0   2  -3 3178.85   65.30
   0  -2   3 3172.34   59.19
   0  -2   3 3242.43   66.49
   0  -2   3 3185.96   67.13
   0  -2   3 3130.72   64.46
   0  -2   3 3158.77   67.19
   0   2  -226980.64  519.48
   0   2  -227832.75  536.42
   0   2  -225818.03  495.47
   0   2  -226239.05  504.47
   0  -2   228663.13  553.04
   0  -2   226716.28  484.81
   0  -2   227245.70  491.88
   0  -2   227067.21  521.50
   0  -2   226681.14  514.32
   0   2  -1 1300.03   20.61
   0   2  -1 1347.58   29.28
   0   2  -1 1327.83   25.66
   0   2  -1 1329.92   28.55
   0  -2   1 1332.82   28.27
   0  -2   1 1390.06   22.05
   0  -2   1 1340.69   32.71
   0  -2   1 1366.67   29.43
   0  -2   1 1301.14   27.08
   0   2   0  575.51   11.72
   0   2   0  584.66   15.55
   0   2   0  587.31   13.73
   0  -2   0  564.96   10.03
   0  -2   0  577.59   11.08
   0  -2   0  610.59   16.06
   0  -2   0  564.59   14.09
   0  -2   0  574.56   11.97
   0  -2   0  567.02   14.85
   0   2   1 1269.74   28.86
   0   2   1 1321.50   27.84
   0   2   1 1323.12   27.37
   0  -2  -1 1269.58   27.82
   0  -2  -1 1232.70   24.41
   0  -2  -1 1277.08   27.56
   0  -2  -1 1318.26   30.11
   0  -2  -1 1283.43   19.83
   0   2   2   62.63    3.91
   0   2   2   70.99    5.14
   0   2   2   64.40    7.71
   0  -2  -2   70.10   11.00
   0  -2  -2   69.08    8.10
   0  -2  -2   63.60    4.09
   0  -2  -2   65.37    3.50
   0  -2  -2   68.43    5.81
   0   2   3 1369.46   28.81
   0   2   3 1412.55   35.57
   0   2   3 1398.26   31.07
   0   2   3 1367.67   35.52
   0  -2  -3 1414.38   28.16
   0  -2  -3 1360.74   28.57
   0  -2  -3 1376.40   35.64
   0  -2  -3 1406.06   37.15
   0  -2  -3 1408.21   31.54
   0   2   4   56.07    9.90
   0   2   4   53.63    4.29
   0   2   4   57.07    5.76
   0   2   4   49.91    9.35
   0   2   4   50.41    5.73
   0  -2  -4   50.43    5.67
   0  -2  -4   48.54    5.41
   0  -2  -4   60.56    9.82
   0  -2  -4   58.98    9.71
   0   2   5   22.94    3.77
   0   2   5   31.38    8.85
   0   2   5   35.43    9.65
   0   2   5    0.50    5.92
   0  -2  -5   45.74    9.79
   0  -2  -5   29.24    9.16
   0  -2  -5   20.73    4.99
   0  -2  -5   32.92    5.70
   0  -2  -5   29.30    7.66
   0   2   6   49.60   11.67
   0   2   6   48.09   11.78
   0   2   6   43.38    8.23
   0  -2  -6   36.44   11.83
   0  -2  -6   54.73   11.92
   0  -2  -6   33.40    7.85
   0   2   7   30.96   10.04
   0  -2  -7   52.71   12.87
   0  -2  -7   52.09   19.44
   0  -2  -7   28.04    9.15
   0  -2  -8  236.15   22.70
   0  -2  -8  228.94   23.14
   0  -2  -9  194.73   24.83
   0  -2  -9  188.98   23.51
   0   2  10   -1.91   11.00
   0  -2 -10   -0.22   11.08
   0   2  11   -0.54    9.33
   0  -2 -11   -0.26    9.19
   0   2  12   -0.52    7.97
   0  -2 -12   -0.90    8.17
   0   3 -13   -0.68    4.60
   0  -3  13    0.09    7.19
   0   3 -12   -0.79   10.60
   0  -3  12   14.47   12.08
   0   3 -11   -2.93    9.75
   0  -3  11    0.04   10.78
   0   3 -10   22.19   12.64
   0  -3  10   -0.15   14.12
   0   3  -9   41.41   16.80
   0  -3   9   -0.01   12.49
   0  -3   9    0.56   10.48
   0   3  -8    0.14    8.75
   0  -3   8    9.25    8.04
   0  -3   8    3.84    9.94
   0  -3   8    6.25    7.68
   0  -3   8   -0.01    7.23
   0   3  -7   69.84   11.18
   0   3  -7  114.97   14.38
   0   3  -7   80.71   12.44
   0   3  -7   67.86   10.25
   0  -3   7   81.59   10.98
   0  -3   7  103.93   12.11
   0  -3   7   86.44   14.25
   0  -3   7   73.57    9.84
   0   3  -6  619.80   24.97
   0   3  -6  641.92   25.40
   0   3  -6  639.16   26.28
   0   3  -6  649.00   23.20
   0  -3   6  646.07   25.38
   0  -3   6  637.83   21.49
   0  -3   6  603.01   22.60
   0  -3   6  634.24   22.37
   0  -3   6  627.89   26.94
   0   3  -5 1030.44   31.62
   0   3  -5 1025.27   31.83
   0   3  -5  951.58   30.76
   0   3  -5  995.54   29.34
   0  -3   5 1003.33   36.71
   0  -3   5 1043.25   29.39
   0  -3   5  991.38   32.33
   0  -3   5 1026.04   27.59
   0  -3   5 1037.32   31.60
   0   3  -4 1023.14   28.41
   0   3  -4  982.06   33.50
   0   3  -4  970.58   27.45
   0   3  -4  953.86   28.48
   0  -3   4  983.18   29.63
   0  -3   4 1047.42   29.98
   0  -3   4  960.32   33.86
   0  -3   4  945.98   21.95
   0  -3   4  961.23   23.04
   0   3  -3  275.21   13.34
   0   3  -3  282.05   12.55
   0   3  -3  282.10   11.64
   0   3  -3  282.71   16.29
   0  -3   3  282.70   13.24
   0  -3   3  274.04    7.26
   0  -3   3  255.65    7.15
   0  -3   3  278.54   13.59
   0  -3   3  283.36   13.01
   0   3  -2 2355.09   51.91
   0   3  -2 2393.19   49.35
   0   3  -2 2445.75   51.20
   0   3  -2 2406.49   52.67
   0  -3   2 2373.59   52.71
   0  -3   2 2352.29   37.52
   0  -3   2 2429.53   54.02
   0  -3   2 2309.41   36.63
   0  -3   2 2442.66   50.70
   0   3  -1 2574.33   54.88
   0   3  -1 2559.30   47.56
   0   3  -1 2520.81   52.80
   0   3  -1 2479.80   40.46
   0  -3   1 2550.04   52.91
   0  -3   1 2662.53   50.09
   0  -3   1 2635.13   43.00
   0  -3   1 2620.20   55.45
   0  -3   1 2624.69   60.66
   0   3   0   43.29    5.40
   0   3   0   43.73    6.70
   0   3   0   47.41    5.44
   0  -3   0   51.75    3.83
   0  -3   0   41.05    2.40
   0  -3   0   46.22    7.11
   0  -3   0   43.52    5.89
   0  -3   0   50.78    9.82
   0  -3   0   43.25    3.28
   0   3   1  319.13   12.68
   0   3   1  320.29   10.49
   0   3   1  321.50   12.35
   0   3   1  337.69   10.25
   0  -3  -1  333.99   11.54
   0  -3  -1  311.37   13.48
   0  -3  -1  330.08   16.73
   0  -3  -1  321.26   10.71
   0   3   2  357.80   10.18
   0   3   2  358.48   12.78
   0   3   2  346.18   19.18
   0  -3  -2  353.56   10.58
   0  -3  -2  359.21   15.67
   0  -3  -2  355.28   13.41
   0  -3  -2  335.23    6.71
   0  -3  -2  345.13   13.91
   0   3   3   80.98   10.67
   0   3   3   88.64   10.28
   0   3   3   98.57    5.08
   0  -3  -3   93.04    4.32
   0  -3  -3   99.25    7.81
   0  -3  -3   92.22   10.51
   0  -3  -3   86.63    9.73
   0  -3  -3   95.88    5.52
   0   3   4  147.35   18.77
   0   3   4  127.18    5.86
   0   3   4  137.29    6.32
   0   3   4  135.86    8.68
   0  -3  -4  139.06    6.92
   0  -3  -4  153.55   13.71
   0  -3  -4  154.92   12.85
   0  -3  -4  149.60    9.22
   0   3   5  715.97   28.71
   0   3   5  618.55   20.34
   0  -3  -5  636.54   19.62
   0  -3  -5  688.89   28.46
   0  -3  -5  675.42   22.46
   0  -3  -5  744.17   29.44
   0  -3  -6   13.73   10.56
   0  -3  -6   16.92   11.25
   0  -3  -7   51.66   14.95
   0  -3  -7   42.07   14.84
   0  -3  -8   97.40   18.62
   0  -3  -8   95.11   18.76
   0  -3  -9  239.67   27.27
   0  -3  -9  282.08   27.64
   0   3  10   -1.88   10.18
   0  -3 -10    0.76   10.17
   0   3  11   -0.40    5.98
   0  -3 -11    0.40    6.36
   0   3  12   -0.52    7.36
   0  -3 -12   -0.62    7.60
   0  -4  13   87.10   15.48
   0   4 -12   -0.04    8.72
   0  -4  12   11.30   11.48
   0   4 -11    0.96    8.37
   0  -4  11    0.20   10.29
   0   4 -10   43.12   13.49
   0  -4  10    0.48   12.92
   0  -4  10    0.07   15.66
   0   4  -9   -1.84    8.39
   0  -4   9    6.41    9.84
   0  -4   9   -0.35    8.06
   0   4  -8   -0.20   11.79
   0  -4   8   27.18   11.16
   0  -4   8   41.42   13.13
   0   4  -7  139.37   15.15
   0  -4   7  153.62   15.96
   0  -4   7  151.42   17.13
   0   4  -6   98.17   11.72
   0   4  -6  102.62   11.14
   0   4  -6  112.36   13.16
   0   4  -6  102.01   13.04
   0  -4   6   96.77   12.89
   0  -4   6   90.78   11.94
   0  -4   6  104.37   13.30
   0   4  -5   87.65   10.47
   0   4  -5   79.01    9.42
   0   4  -5   73.94   11.01
   0   4  -5   73.20    9.44
   0  -4   5   66.94   11.19
   0  -4   5   64.46    5.54
   0  -4   5   58.26   10.48
   0  -4   5   61.63   14.65
   0  -4   5   65.98    5.17
   0   4  -4  768.24   25.51
   0   4  -4  749.88   26.10
   0   4  -4  756.09   25.26
   0   4  -4  757.65   24.38
   0  -4   4  745.40   29.42
   0  -4   4  802.21   27.37
   0  -4   4  743.54   15.83
   0  -4   4  741.82   26.72
   0  -4   4  702.25   15.19
   0   4  -3 3632.30   82.89
   0   4  -3 3698.12   80.83
   0   4  -3 3686.17   79.63
   0  -4   3 3871.91   84.68
   0  -4   3 3726.63   85.86
   0   4  -2  207.75   12.91
   0   4  -2  214.28    9.27
   0   4  -2  206.35   12.51
   0  -4   2  187.03   12.50
   0  -4   2  219.91   11.02
   0  -4   2  209.14   12.90
   0  -4   2  209.27    9.53
   0   4  -1  145.21   10.90
   0   4  -1  133.65    4.02
   0   4  -1  133.01    9.46
   0  -4   1  133.37    6.02
   0  -4   1  143.64   10.15
   0  -4   1  142.93   12.96
   0  -4   1  139.79    6.01
   0  -4   1  131.95    4.17
   0  -4   1  145.99   15.37
   0   4   0  444.59   21.77
   0   4   0  451.00   14.81
   0   4   0  448.30   12.04
   0  -4   0  418.53    8.79
   0  -4   0  455.49   15.91
   0  -4   0  472.59   17.81
   0  -4   0  442.06   16.44
   0  -4   0  426.66    8.73
   0  -4   0  465.11   12.50
   0   4   1  289.06   10.35
   0   4   1  301.05   13.76
   0   4   1  290.94   10.85
   0   4   1  309.28   13.79
   0  -4  -1  286.45   11.55
   0  -4  -1  291.20   14.28
   0  -4  -1  284.99   11.36
   0  -4  -1  310.59   14.49
   0   4   2    6.33    8.21
   0   4   2    4.77    3.77
   0   4   2    0.47    2.87
   0   4   2    1.26    4.57
   0  -4  -2    1.23    5.66
   0  -4  -2    3.27    4.43
   0  -4  -2    3.30    4.63
   0  -4  -2   -0.53    3.14
   0   4   3  227.40   14.45
   0   4   3  229.79   11.78
   0   4   3  222.00   12.97
   0   4   3  208.49    8.29
   0  -4  -3  208.27    8.91
   0  -4  -3  213.14   13.77
   0  -4  -3  219.70   15.04
   0  -4  -3  219.89   16.49
   0   4   4  527.96   23.93
   0   4   4  507.81   21.68
   0   4   4  493.77   19.32
   0  -4  -4  525.76   24.33
   0  -4  -4  520.61   24.47
   0  -4  -4  499.30   22.77
   0   4   5   89.50   12.88
   0   4   5   86.90   14.33
   0  -4  -5   78.38    9.73
   0  -4  -5   74.29   14.23
   0  -4  -5   85.98   19.25
   0  -4  -6   80.06   15.57
   0  -4  -6   95.05   16.13
   0  -4  -7   -0.12   13.68
   0  -4  -7   25.46   13.15
   0  -4  -8   88.33   19.75
   0  -4  -9    0.23   10.20
   0   4  10   -0.78    9.36
   0  -4 -10    0.22    9.33
   0   4  11    0.51    7.73
   0  -4 -11    0.30    8.03
   0   4  12   -0.48    5.92
   0  -4 -12   -0.41    6.12
   0  -5  13    0.18    6.41
   0  -5  12   -5.08   11.62
   0  -5  11   -0.23   10.49
   0  -5  11   -1.29    7.95
   0   5 -10   44.18   16.18
   0  -5  10   88.72   17.05
   0  -5  10   81.14   19.84
   0   5  -9   82.91   18.06
   0  -5   9  145.20   20.54
   0  -5   9  112.45   18.19
   0   5  -8  192.81   20.45
   0   5  -8  231.89   21.87
   0  -5   8  286.75   23.68
   0  -5   8  288.09   21.97
   0   5  -7  148.48   16.60
   0  -5   7  129.83   16.45
   0  -5   7  179.49   17.88
   0  -5   7  161.22   17.65
   0   5  -6   74.05   13.30
   0   5  -6   65.64   11.51
   0   5  -6   70.90   11.12
   0  -5   6   66.98   12.56
   0  -5   6   78.60   12.55
   0  -5   6   69.48   13.27
   0   5  -5  165.34   13.49
   0   5  -5  166.65   13.88
   0   5  -5  160.89   15.33
   0   5  -5  149.18   12.45
   0  -5   5  166.40   14.24
   0  -5   5  151.13   15.01
   0  -5   5  164.82   15.62
   0   5  -4 1170.10   35.09
   0   5  -4 1140.64   36.46
   0   5  -4 1199.20   37.53
   0   5  -4 1169.91   34.20
   0  -5   4 1193.47   39.01
   0  -5   4 1199.20   36.72
   0  -5   4 1260.91   40.84
   0   5  -3    0.08    6.37
   0   5  -3    7.07    5.42
   0   5  -3    1.81    6.59
   0   5  -3    5.06    4.47
   0  -5   3    3.40    6.98
   0  -5   3    3.21    6.92
   0  -5   3    4.20    4.87
   0   5  -2  302.39   15.74
   0   5  -2  285.95   15.80
   0  -5   2  284.94   16.81
   0  -5   2  300.64   11.68
   0  -5   2  290.46   14.65
   0  -5   2  296.83   14.55
   0  -5   2  312.15   16.22
   0   5  -1   58.12    2.94
   0   5  -1   62.01    8.49
   0   5  -1   66.65    9.79
   0  -5   1   54.89    8.65
   0  -5   1   69.90   10.43
   0  -5   1   65.13    4.62
   0  -5   1   51.81    2.92
   0  -5   1   67.74    4.62
   0  -5   1   69.48    9.07
   0   5   0  672.55   24.22
   0   5   0  666.85   17.19
   0   5   0  690.07   21.74
   0   5   0  677.30   25.19
   0  -5   0  662.12   23.55
   0  -5   0  690.69   26.49
   0  -5   0  684.17   24.64
   0  -5   0  646.08   17.69
   0   5   1  484.72   16.14
   0   5   1  497.77   19.54
   0   5   1  528.11   17.18
   0   5   1  500.01   19.92
   0  -5  -1  484.85   17.28
   0  -5  -1  504.62   20.89
   0  -5  -1  484.11   17.14
   0  -5  -1  510.93   21.47
   0   5   2   15.33   10.94
   0   5   2   17.91    6.83
   0   5   2   -0.16    4.34
   0   5   2   21.89    5.72
   0  -5  -2   17.74    5.96
   0  -5  -2    0.69    4.98
   0  -5  -2   20.40    8.11
   0  -5  -2   12.22    7.19
   0   5   3 1209.17   36.05
   0   5   3 1224.25   39.74
   0   5   3 1189.43   35.50
   0  -5  -3 1195.57   38.39
   0  -5  -3 1212.39   41.02
   0  -5  -3 1199.83   37.44
   0   5   4   48.54   12.13
   0  -5  -4   49.45    9.42
   0  -5  -4   32.94   12.07
   0  -5  -4   24.71   10.16
   0  -5  -5    5.72    9.74
   0  -5  -5    6.73   10.24
   0  -5  -6   68.72   14.58
   0  -5  -6    0.12   15.09
   0  -5  -7    4.22   10.41
   0  -5  -7   -0.09   11.82
   0  -5  -8  118.02   21.62
   0  -5  -8  146.08   23.10
   0   5   9   -0.99    9.40
   0  -5  -9    0.16    9.99
   0   5  10   -0.37    7.31
   0  -5 -10    0.09    7.79
   0   5  11   10.60    9.98
   0  -5 -11    2.00   10.85
   0  -6  13    1.93    7.97
   0  -6  12    1.37    8.28
   0  -6  12    0.37    4.69
   0  -6  11   -0.41    7.07
   0  -6  11    0.00    8.34
   0  -6  10    0.11    8.69
   0  -6  10   -0.38    7.54
   0  -6   9   36.37   14.82
   0  -6   9   -1.81   13.96
   0   6  -8    3.76    9.33
   0  -6   8    1.94   10.51
   0  -6   8    0.26   10.25
   0   6  -7    0.13    5.55
   0  -6   7    1.45    9.49
   0  -6   7   -0.78    5.82
   0   6  -6    0.03    9.49
   0  -6   6   18.22   11.05
   0  -6   6   18.45   10.23
   0  -6   6   31.89   11.78
   0   6  -5  772.68   31.16
   0   6  -5  721.89   28.91
   0  -6   5  707.82   31.93
   0  -6   5  737.36   32.93
   0  -6   5  688.95   29.25
   0   6  -4  535.80   24.67
   0   6  -4  562.82   25.30
   0   6  -4  545.00   23.43
   0  -6   4  551.08   33.85
   0  -6   4  533.79   23.03
   0  -6   4  543.44   23.58
   0  -6   4  573.44   27.57
   0   6  -3  279.77   18.15
   0   6  -3  266.10   17.22
   0   6  -3  266.21   15.37
   0  -6   3  258.24   17.74
   0  -6   3  252.68   14.21
   0  -6   3  249.54   13.58
   0   6  -2  248.70   15.24
   0   6  -2  232.59   16.37
   0  -6   2  210.01   10.56
   0  -6   2  239.13   15.94
   0  -6   2  246.73   14.73
   0  -6   2  205.33   10.56
   0  -6   2  249.10   17.83
   0   6  -1   -0.10    7.06
   0   6  -1   18.85    8.50
   0  -6   1   24.60    8.92
   0  -6   1   16.25    7.54
   0  -6   1   16.17    7.43
   0   6   0    3.24    8.21
   0   6   0    4.17    5.39
   0   6   0    1.83    6.85
   0  -6   0    5.71    6.84
   0  -6   0   10.17    7.50
   0  -6   0    4.23    6.03
   0   6   1    8.83    6.16
   0   6   1    2.80    4.76
   0   6   1    7.31    6.72
   0   6   1    3.25    4.37
   0  -6  -1    8.37    7.19
   0  -6  -1    2.06    4.76
   0  -6  -1    1.29    7.20
   0  -6  -1   -0.30    5.47
   0   6   2    8.51    7.81
   0   6   2   10.14    7.96
   0  -6  -2    8.67    6.79
   0  -6  -2   14.13   13.14
   0  -6  -2    6.66    8.33
   0  -6  -3    2.88    7.37
   0  -6  -3    1.30    6.04
   0  -6  -3   -2.02    9.61
   0  -6  -4   85.75   14.06
   0  -6  -4   63.85   12.59
   0  -6  -4   90.78   15.69
   0  -6  -5   80.05   16.39
   0  -6  -5  117.03   18.34
   0  -6  -6    0.10   11.22
   0  -6  -6    3.71   10.12
   0  -6  -7    0.18   12.49
   0  -6  -7    5.72   11.30
   0   6   8    0.70    8.69
   0  -6  -8   -0.11    9.75
   0   6   9   -0.41    7.47
   0  -6  -9    0.19    7.91
   0   6  10    0.21    6.08
   0  -6 -10   -0.50    6.35
   0  -7  12    2.78    9.30
   0  -7  12    3.53    5.67
   0  -7  11   -0.18    9.58
   0  -7  11    0.08    8.79
   0  -7  10   -0.04    5.70
   0  -7  10    0.05    5.55
   0  -7   9    1.77   10.17
   0  -7   9    0.02    9.78
   0   7  -8   13.91   11.99
   0  -7   8   15.84   12.14
   0  -7   8   -0.09   11.56
   0  -7   8    0.38   13.12
   0  -7   7   -2.08   11.20
   0  -7   7    0.43   11.60
   0  -7   7   14.34   10.40
   0  -7   6   -0.30   15.90
   0  -7   6   81.92   15.84
   0  -7   6   71.21   14.23
   0   7  -5   85.74   13.80
   0  -7   5   99.52   16.32
   0  -7   5   80.79   13.39
   0  -7   5  104.87   15.99
   0   7  -4    0.00    7.73
   0  -7   4    6.39    9.63
   0  -7   4    9.81    9.52
   0   7  -3  181.31   15.13
   0  -7   3  183.95   16.72
   0  -7   3  168.87   18.69
   0   7  -2  418.16   21.34
   0  -7   2  394.05   24.60
   0  -7   2  374.42   21.80
   0   7  -1  787.41   31.86
   0  -7   1  732.84   32.62
   0  -7   1  696.14   29.42
   0  -7   1  685.77   28.78
   0  -7   0   13.96   13.52
   0  -7   0   10.84   10.01
   0  -7   0   10.93    8.14
   0  -7  -1  140.23   13.75
   0  -7  -1  150.54   16.36
   0  -7  -1  142.42   15.74
   0  -7  -2   94.63   14.34
   0  -7  -2   58.58   14.11
   0  -7  -3   -0.14    8.07
   0  -7  -3   -1.03    7.31
   0  -7  -4    0.16   15.83
   0  -7  -4    0.01    8.61
   0  -7  -4    5.71    9.05
   0  -7  -5   -0.01    6.01
   0  -7  -5    0.10    6.92
   0  -7  -6   12.37   12.13
   0  -7  -6    0.15   13.43
   0   7   7   -2.20   10.49
   0  -7  -7    0.09   17.77
   0   7   8    0.53    6.70
   0  -7  -8   -0.41    7.30
   0   7   9   -2.96    8.66
   0  -7  -9   -2.79    9.55
   0  -8  12   -1.06    5.53
   0  -8  11   -0.96    7.64
   0  -8  11   -0.55    7.36
   0  -8  10    0.12   11.69
   0  -8  10    8.17   10.93
   0   8  -9    2.79   10.68
   0  -8   9    0.16   12.63
   0  -8   9   11.03   11.02
   0   8  -8    0.66   10.70
   0  -8   8    8.27   10.34
   0  -8   8    0.10   10.79
   0  -8   8    1.27   11.88
   0  -8   7  274.26   26.14
   0  -8   7  228.87   24.63
   0  -8   7  196.82   23.36
   0  -8   6  320.67   27.12
   0  -8   6  292.42   26.65
   0  -8   5   35.35   14.07
   0  -8   5   -0.49   13.51
   0  -8   4  265.42   22.69
   0  -8   4  281.75   24.23
   0   8  -3  159.60   16.56
   0  -8   3  160.83   18.51
   0  -8   3  138.16   20.26
   0   8  -2  124.97   14.72
   0  -8   2    6.63   16.16
   0  -8   2  128.26   16.19
   0  -8   1   -1.89    6.21
   0  -8   1    1.56    6.40
   0  -8   1   -0.47    7.56
   0  -8   0  159.65   17.99
   0  -8   0  128.73   22.61
   0  -8   0  154.36   18.85
   0  -8  -1   36.81   13.27
   0  -8  -1    1.35   18.63
   0  -8  -2   -0.01    6.91
   0  -8  -2    0.39    6.98
   0  -8  -3    2.58    9.55
   0  -8  -3   -0.03    9.37
   0  -8  -4   90.87   19.21
   0  -8  -5   -0.14    8.15
   0  -8  -6   -0.60   10.52
   0   8   7    3.27   13.57
   0  -8  -7  118.39   17.37
   0  -8  -8   -0.10    6.48
   0  -8  -9   -2.09    6.55
   0  -9  11   -0.35    5.40
   0  -9  11   -0.09    3.62
   0  -9  10    1.67    7.80
   0  -9  10   -0.15    6.05
   0   9  -9  102.46   17.43
   0  -9   9  233.55   22.15
   0  -9   9  100.97   17.09
   0   9  -8    8.41   11.19
   0  -9   8   -0.01   12.97
   0  -9   7   -0.06    9.22
   0  -9   7    0.57    9.04
   0  -9   6    0.33    9.09
   0  -9   6    0.29    9.36
   0  -9   5  258.43   25.03
   0  -9   5  193.38   24.73
   0  -9   4   -0.69   17.42
   0  -9   4   70.07   16.66
   0  -9   3    5.11   10.89
   0  -9   3    0.26   10.38
   0  -9   2   -0.02    9.28
   0  -9   2    3.90   11.17
   0   9  -1  193.89   20.53
   0  -9   1  200.17   20.99
   0  -9   1  248.75   34.25
   0  -9   0  370.97   27.01
   0  -9   0  391.59   29.65
   0  -9  -1  216.89   22.80
   0  -9  -1  203.09   23.64
   0  -9  -2   -0.46    8.07
   0  -9  -2    0.01    7.74
   0  -9  -3    0.03    7.63
   0  -9  -3   -0.72   12.21
   0  -9  -4   -0.00    5.01
   0  -9  -5  183.39   21.22
   0  -9  -6   -0.01    5.28
   0  -9  -7    0.74    7.25
   0 -10  10    1.51    7.79
   0  10  -9   -4.90   10.31
   0 -10   9   77.50   13.80
   0  10  -8    1.50    9.81
   0 -10   8    4.40   10.92
   0 -10   7    0.27   16.77
   0 -10   7   83.94   18.05
   0 -10   6   65.77   16.95
   0 -10   6    0.08   17.54
   0 -10   5    0.09   26.56
   0 -10   5   40.40   16.08
   0 -10   4   22.73   14.13
   0 -10   4    0.09   15.86
   0 -10   3   -0.05   14.89
   0 -10   3   74.93   18.33
   0 -10   2    6.08   12.60
   0 -10   2    0.01   16.40
   0 -10   1   81.56   19.94
   0 -10   0   94.94   19.50
   0 -10  -1    0.64    8.23
   0 -10  -1   -0.01    7.90
   0 -10  -2   -1.66    9.66
   0 -10  -2    0.01    9.35
   0 -10  -3    0.04    7.80
   0 -10  -3   -0.77    7.21
   0 -10  -4   -0.01    4.56
   0 -10  -5   49.60   12.93
   0 -10  -6   37.32    9.39
   0 -11   9   -0.73    6.90
   0  11  -8   -0.07    5.92
   0 -11   8   -0.39    6.56
   0 -11   7    9.07   10.22
   0 -11   7    1.91   10.90
   0 -11   6   -7.43   11.19
   0 -11   6    0.69   10.81
   0 -11   5   -0.81   11.27
   0 -11   5    4.83   10.43
   0 -11   4   -0.27   14.37
   0 -11   4    0.52    7.82
   0 -11   3   -0.06   10.25
   0 -11   3   -1.61    8.49
   0 -11   2   14.18   14.84
   0 -11   1   -8.22   13.05
   0 -11   0   -1.24    9.66
   0 -11  -1   -0.30    7.67
   0 -11  -2   11.54   10.43
   0  12  -7    0.03    4.91
   0 -12   7   -0.18    4.89
   0 -12   6    0.55    7.25
   0 -12   6    0.32    6.17
   0 -12   5    0.08    9.14
   0 -12   5    3.15    7.49
   0 -12   4   -0.10   10.68
   0 -12   4    6.11    7.46
   0 -12   3    8.57   11.48
   0 -12   2    1.98    9.55
   0 -12   1   -0.03    9.14
   0 -12   0    0.65   11.74
   0 -12  -1   10.59    8.17
   1 -13   1    0.87    5.93
   1 -13   2    0.13    5.56
   1 -13   3   -0.15    5.78
   1 -13   4   -0.44    8.38
  -1  13  -4   10.20    8.77
   1 -12  -2    1.64    4.32
   1 -12  -1   22.56   10.66
   1 -12   0    4.65    9.93
   1 -12   1   13.50   12.87
   1 -12   2   37.60   10.59
   1 -12   2   28.20   14.78
   1 -12   3   13.79   13.45
   1 -12   3   23.46   11.01
   1 -12   4   15.96   11.61
   1 -12   4   12.44   13.04
   1 -12   5    0.83    7.46
   1 -12   5    0.17    7.88
   1 -12   6   -1.82    7.47
  -1  12  -6   -0.70    8.18
   1 -12   7    0.22    5.34
  -1  12  -7   -0.34    4.95
   1 -11  -2   -1.89    9.06
   1 -11   0    6.89   11.92
   1 -11   1    2.22   10.59
   1 -11   2   -3.21   11.56
   1 -11   2    7.38   10.51
   1 -11   3   13.75   12.56
   1 -11   3    3.05   14.81
   1 -11   4   54.63   16.53
   1 -11   4   48.99   18.82
   1 -11   5   -0.22   14.38
   1 -11   5   18.14   12.50
   1 -11   6   -0.17    7.86
   1 -11   6   -0.29    7.64
   1 -11   7   -0.99    8.16
  -1  11  -7   -0.05    8.25
   1 -11   8   -0.31    6.46
  -1  11  -8   -0.07    5.74
   1 -10  -6    2.40    6.15
   1 -10  -5   40.79   11.60
   1 -10  -2    0.03    6.10
   1 -10  -1   -0.06    7.42
   1 -10   0   -1.87   10.81
   1 -10   1   -0.06   13.59
   1 -10   1   28.48   15.07
   1 -10   2   -0.78    8.78
   1 -10   2    0.17    7.94
   1 -10   3    8.99   11.91
   1 -10   3   -2.62   10.84
   1 -10   4   -0.29    8.22
   1 -10   4   -0.03    9.14
   1 -10   5   -1.37   10.81
   1 -10   5   -0.40   10.18
   1 -10   6   -0.91   12.24
   1 -10   6   -4.21   11.90
   1 -10   7  142.41   22.12
  -1  10  -7  146.39   21.07
   1 -10   8    1.28    8.50
  -1  10  -8   -0.07    8.14
   1 -10   9    1.04    8.23
  -1  10  -9   -2.69    6.58
   1 -10  10    0.46    5.84
   1  -9  -8   -0.90    5.62
   1  -9  -7   13.90   11.13
   1  -9  -6    0.20    7.86
   1  -9  -5    0.03    6.51
   1  -9  -4   -0.02    5.87
   1  -9  -3  107.79   19.59
   1  -9  -3  149.89   19.87
   1  -9  -2  108.73   19.28
   1  -9  -1  271.54   25.28
   1  -9   0   11.02   11.66
   1  -9   0   -0.03   10.74
   1  -9   1   -0.07    9.29
   1  -9   1    4.39   10.29
   1  -9   2  117.07   20.42
   1  -9   2  115.77   18.63
   1  -9   3   14.39   13.48
   1  -9   3    5.66   12.96
   1  -9   4   -0.46   19.08
   1  -9   4  122.75   19.14
   1  -9   5    0.40   13.10
   1  -9   5    8.79   12.83
   1  -9   6    0.19   14.88
   1  -9   6   23.75   14.88
   1  -9   7   -0.85    9.93
   1  -9   7   -0.63   10.58
   1  -9   8   -1.32   13.40
  -1   9  -8   12.08   11.59
   1  -9   9   -0.05    7.87
   1  -9   9    0.68    9.75
  -1   9  -9    4.59    8.36
   1  -9  10   -0.15    5.73
   1  -9  10   -1.90    7.59
   1  -9  11    3.17    5.15
   1  -8  -9   -1.52    7.64
   1  -8  -8    0.11    8.33
  -1   8   8    0.98    7.31
   1  -8  -7   99.78   19.70
   1  -8  -6  144.73   20.41
   1  -8  -6  100.93   19.83
   1  -8  -5    0.98    9.48
   1  -8  -4   -2.38   11.07
   1  -8  -3    1.79    8.54
   1  -8  -3   -0.01    7.94
   1  -8  -2   -0.01   14.08
   1  -8  -2   82.79   13.76
   1  -8  -1   18.83   10.60
   1  -8  -1   22.33   11.86
   1  -8  -1   16.39   10.56
   1  -8   0  266.34   29.58
   1  -8   0  228.36   18.72
   1  -8   0  247.23   19.45
   1  -8   1   19.96   11.42
   1  -8   1   28.99   13.14
   1  -8   2    7.53   11.68
   1  -8   2    7.45   10.44
   1  -8   3   56.31   15.01
   1  -8   3   47.62   15.15
   1  -8   4    0.13   11.75
   1  -8   4   11.98   11.56
   1  -8   5  221.80   23.93
   1  -8   5  244.60   24.24
   1  -8   6    2.51    9.93
   1  -8   6   -0.56   10.02
   1  -8   7    0.41    7.66
   1  -8   7    0.19    7.10
   1  -8   7   -1.18    8.22
   1  -8   8   -1.31   10.11
   1  -8   8   -0.71   11.09
  -1   8  -8   -2.45   10.07
   1  -8   9   -1.28   10.07
   1  -8   9    0.01    9.27
  -1   8  -9   -2.38    8.99
   1  -8  10    0.11    6.36
   1  -8  10   -0.23    6.28
   1  -8  11   -0.19    7.30
   1  -8  11    1.65    5.84
   1  -7 -10   -1.89    7.02
  -1   7  10    2.61    6.49
   1  -7  -9    0.30   12.92
  -1   7   9   -0.54    7.70
   1  -7  -8    0.38   13.52
   1  -7  -8   12.49   12.47
   1  -7  -7    0.06    9.16
   1  -7  -7    0.57    8.24
   1  -7  -6    0.11   14.15
   1  -7  -6   23.01   13.30
   1  -7  -5    1.37   11.21
   1  -7  -5    7.13   10.60
   1  -7  -4   -0.01    8.14
   1  -7  -4   -1.44    7.39
   1  -7  -3    5.74   10.65
   1  -7  -3    0.20    6.13
   1  -7  -3   -0.64    6.46
   1  -7  -2   -1.46   11.17
   1  -7  -2   49.48   11.12
   1  -7  -2   42.59   10.14
   1  -7  -1  103.04   12.73
   1  -7  -1   82.96   12.15
   1  -7  -1   74.94   13.52
   1  -7   0  252.57   18.66
   1  -7   0  242.28   16.20
   1  -7   0  234.52   17.18
  -1   7   0  266.98   17.88
   1  -7   1   -4.67    6.90
   1  -7   1    3.62    5.52
   1  -7   1    5.03   11.57
  -1   7  -1    5.04    7.21
  -1   7  -1   -0.16    6.47
   1  -7   2   74.10   14.01
   1  -7   2   63.22   18.73
  -1   7  -2   63.35   13.10
  -1   7  -2   70.99   12.31
  -1   7  -2   56.77    9.45
   1  -7   3   47.02   12.94
   1  -7   3   58.56   13.82
   1  -7   4   10.74    8.39
   1  -7   4   16.31    8.16
   1  -7   4   13.46   11.55
   1  -7   4   16.77   11.22
   1  -7   5   -0.25    8.57
   1  -7   5    3.21    8.20
   1  -7   5   -0.42    6.59
   1  -7   6   -0.58   10.48
   1  -7   6    0.22   10.40
   1  -7   6    8.45    9.44
   1  -7   7  240.91   23.84
   1  -7   7  239.40   22.83
   1  -7   7  213.00   23.10
   1  -7   8   -0.24   15.76
   1  -7   8   41.89   15.45
  -1   7  -8   39.58   15.08
   1  -7   9   -0.27    9.86
   1  -7   9    0.16   10.32
  -1   7  -9   -3.31    9.21
   1  -7  10    0.44    6.75
   1  -7  10   -0.38    7.49
   1  -7  11   10.78    8.13
   1  -7  11    0.03   11.06
   1  -7  12    1.05    7.33
   1  -6 -11   -2.06    7.83
  -1   6  11    4.96    7.57
   1  -6 -10    0.02    7.33
  -1   6  10    0.32    7.09
   1  -6  -9    0.26    8.97
   1  -6  -9   -0.76    8.62
   1  -6  -8    0.01    7.66
   1  -6  -8   -0.14    7.92
   1  -6  -7   -0.08   13.24
   1  -6  -7   14.38   12.80
   1  -6  -6    1.12    8.50
   1  -6  -6   -0.10    8.88
   1  -6  -5    0.01    8.93
   1  -6  -5    3.19    8.21
   1  -6  -4   61.15   11.05
   1  -6  -4   82.63   14.01
   1  -6  -4   62.69   12.23
   1  -6  -3   89.97   11.80
   1  -6  -3  105.39   12.85
   1  -6  -3   94.98   11.83
   1  -6  -3   90.33   10.77
   1  -6  -2  625.61   25.93
   1  -6  -2  594.19   24.03
   1  -6  -2  600.18   25.20
   1  -6  -2  609.74   24.27
  -1   6   2  614.93   23.26
  -1   6   2  616.74   22.10
  -1   6   2  626.77   23.66
  -1   6   2  642.20   23.19
   1  -6  -1   10.76    6.81
   1  -6  -1    7.50    5.52
   1  -6  -1   15.67    7.56
   1  -6  -1   10.58    6.93
  -1   6   1    5.89    6.86
  -1   6   1    8.71    5.18
  -1   6   1   14.26    8.66
  -1   6   1    9.30    6.20
   1  -6   0  163.76   14.01
   1  -6   0  137.70    8.92
   1  -6   0  145.28   10.99
   1  -6   0  162.57   13.32
  -1   6   0  165.47   13.19
  -1   6   0  155.26   10.67
  -1   6   0  145.35    8.30
  -1   6   0  161.79   12.11
   1  -6   1   45.67    7.77
   1  -6   1   64.39   11.27
   1  -6   1   57.79   14.87
  -1   6  -1   53.83   10.24
  -1   6  -1   59.99    9.81
  -1   6  -1   57.61    9.87
   1  -6   2   97.72    7.80
   1  -6   2   92.73    7.58
   1  -6   2  130.74   14.31
   1  -6   2  107.32   12.99
  -1   6  -2  109.20    9.45
  -1   6  -2  112.98   12.53
  -1   6  -2  112.97   12.36
   1  -6   3   65.88   12.38
   1  -6   3   67.81   12.84
   1  -6   3   64.13    8.97
  -1   6  -3   79.57   12.09
  -1   6  -3   58.53   11.43
  -1   6  -3   64.84    8.46
  -1   6  -3   63.26    7.97
   1  -6   4   73.97   15.80
   1  -6   4   86.03   13.54
   1  -6   4   85.50   13.61
  -1   6  -4   96.98   13.19
  -1   6  -4   90.58   13.72
  -1   6  -4   73.67    9.71
  -1   6  -4   86.39   10.35
   1  -6   5    3.58    8.66
   1  -6   5   -0.76    8.78
   1  -6   5    4.55    7.17
   1  -6   6   70.74   15.62
   1  -6   6   79.16   15.04
   1  -6   6   83.30   14.39
   1  -6   7   54.32   14.39
   1  -6   7   -0.59   14.24
  -1   6  -7   60.69   13.99
   1  -6   8   73.65   16.92
   1  -6   8   -0.01   15.71
  -1   6  -8   51.82   15.86
   1  -6   9   92.42   18.19
   1  -6   9   97.39   20.01
   1  -6  10    1.49    8.52
   1  -6  10   -0.31   10.28
   1  -6  11    0.52    9.07
   1  -6  12    1.79    8.44
   1  -5 -11   -0.98    8.89
  -1   5  11    3.42    8.48
   1  -5 -10   -0.03    9.46
  -1   5  10   -0.86    9.45
   1  -5  -9    0.20    7.58
   1  -5  -9   -0.27    7.53
   1  -5  -8   20.43   15.26
   1  -5  -7    0.12   16.44
   1  -5  -7   88.57   16.17
   1  -5  -6    0.14   14.21
   1  -5  -6   79.18   13.70
   1  -5  -5   20.63   10.43
   1  -5  -5   20.12   10.86
   1  -5  -4    0.23   10.40
   1  -5  -4   49.93    9.95
   1  -5  -4   44.04   11.29
   1  -5  -4   47.93   10.35
  -1   5   4   47.03   10.08
  -1   5   4    4.33    6.70
  -1   5   4   -0.11   10.82
  -1   5   4   51.76    9.28
   1  -5  -3   68.29    8.26
   1  -5  -3   60.72   12.38
   1  -5  -3   69.17   10.81
   1  -5  -3   82.33   14.81
  -1   5   3   68.47    8.00
  -1   5   3   63.94    9.70
  -1   5   3   68.31   12.86
  -1   5   3   71.03    7.71
   1  -5  -2  288.83   14.97
   1  -5  -2  319.53   15.63
   1  -5  -2  324.75   14.88
   1  -5  -2  323.23   16.03
  -1   5   2  339.47   13.76
  -1   5   2  333.72   14.62
  -1   5   2  327.95   15.11
  -1   5   2  326.83   14.43
   1  -5  -1  995.79   29.91
   1  -5  -1 1027.18   31.87
   1  -5  -1 1013.56   28.57
   1  -5  -1 1003.32   29.62
  -1   5   1 1046.45   30.35
  -1   5   1 1038.15   27.63
  -1   5   1 1021.35   29.01
  -1   5   1 1035.05   28.61
   1  -5   0  436.94   16.10
   1  -5   0  452.22   17.33
   1  -5   0  463.51   19.54
   1  -5   0  462.02   18.64
  -1   5   0  451.32   18.79
  -1   5   0  464.13   18.32
  -1   5   0  434.65   13.56
  -1   5   0  438.52   15.32
   1  -5   1  893.72   21.79
   1  -5   1  890.85   24.70
   1  -5   1  880.56   28.90
   1  -5   1  923.38   30.00
   1  -5   1  898.36   21.33
  -1   5  -1  852.61   19.66
  -1   5  -1  905.61   29.22
  -1   5  -1  912.34   28.74
  -1   5  -1  826.05   19.85
   1  -5   2   23.74    3.38
   1  -5   2   33.62    9.24
   1  -5   2   29.83    8.71
   1  -5   2   25.52    3.38
   1  -5   2   27.96    5.23
  -1   5  -2   -0.16    8.33
  -1   5  -2   30.71    5.01
  -1   5  -2   32.29    5.29
  -1   5  -2   31.25   13.38
   1  -5   3  259.18   13.67
   1  -5   3  227.36    8.06
   1  -5   3  259.46   16.86
   1  -5   3  239.70   10.17
   1  -5   3  253.65   16.35
  -1   5  -3  258.01   15.74
  -1   5  -3  260.96   11.90
  -1   5  -3  255.53   15.73
  -1   5  -3  256.69   12.64
   1  -5   4  256.95   17.11
   1  -5   4  259.46   17.24
   1  -5   4  253.00   15.12
  -1   5  -4  240.23   14.14
  -1   5  -4  246.55   16.32
  -1   5  -4  260.75   16.92
  -1   5  -4  268.51   16.68
   1  -5   5   10.83    8.25
   1  -5   5    0.74    7.39
   1  -5   5   14.85   12.12
  -1   5  -5    5.03    7.32
  -1   5  -5    5.80    7.09
  -1   5  -5   -0.16    5.84
  -1   5  -5   10.31    7.82
   1  -5   6   74.74   13.06
   1  -5   6   65.13   19.54
   1  -5   6   71.89   13.01
  -1   5  -6   70.12   11.94
  -1   5  -6   52.96   10.62
   1  -5   7  107.25   16.78
   1  -5   7  112.73   15.64
  -1   5  -7   94.73   15.30
   1  -5   8   88.07   17.18
   1  -5   8   78.21   15.45
  -1   5  -8   42.04   15.65
   1  -5   9    5.68   11.85
   1  -5   9    0.66    9.84
   1  -5  10  157.49   23.15
   1  -5  11    0.88   11.11
   1  -5  12    0.51    8.03
   1  -4 -12    0.73    6.59
  -1   4  12   -0.40    6.21
   1  -4 -11   -0.43    9.47
  -1   4  11   -1.21    9.17
   1  -4 -10    0.13    8.64
   1  -4  -9    0.28   15.19
   1  -4  -9   28.70   15.11
   1  -4  -8    4.31   11.18
   1  -4  -8   -0.53   10.90
   1  -4  -7   -0.06    8.84
   1  -4  -7    3.95   13.58
   1  -4  -6   86.44   14.94
   1  -4  -6   74.65   14.06
   1  -4  -5   93.55   13.59
   1  -4  -5   98.34   13.14
  -1   4   5  101.61   13.09
  -1   4   5  107.43   13.39
   1  -4  -4 1535.45   45.19
   1  -4  -4 1508.61   38.36
   1  -4  -4 1514.41   45.26
   1  -4  -4 1529.09   39.30
  -1   4   4 1587.72   45.20
  -1   4   4 1513.50   37.40
  -1   4   4 1572.31   44.32
  -1   4   4 1473.65   36.85
   1  -4  -3  939.20   29.74
   1  -4  -3  931.66   26.15
   1  -4  -3  914.40   29.53
   1  -4  -3  945.41   26.52
  -1   4   3  942.99   25.36
  -1   4   3  955.51   25.58
  -1   4   3 1006.22   30.16
  -1   4   3 1000.90   30.11
   1  -4  -2  578.79   20.21
   1  -4  -2  588.33   20.33
   1  -4  -2  567.04   18.81
   1  -4  -2  595.23   19.40
  -1   4   2  604.17   20.53
  -1   4   2  598.09   19.22
  -1   4   2  583.65   17.71
  -1   4   2  590.51   18.48
   1  -4  -1   64.47    6.49
   1  -4  -1   67.35    7.62
   1  -4  -1   69.59    7.38
   1  -4  -1   54.25    6.89
  -1   4   1   54.17    6.09
  -1   4   1   59.79    6.87
  -1   4   1   58.61    7.04
  -1   4   1   51.86    5.72
   1  -4   0  116.25   13.65
   1  -4   0   99.35    3.16
   1  -4   0  105.71    9.37
   1  -4   0  104.08    6.51
   1  -4   0   99.64    3.14
   1  -4   0   98.00    6.93
  -1   4   0  113.00    9.04
  -1   4   0  110.20    8.99
  -1   4   0  110.57    5.90
  -1   4   0  109.37    9.08
   1  -4   1  312.09   14.62
   1  -4   1  290.38   14.26
   1  -4   1  305.22    9.48
   1  -4   1  303.46   11.75
   1  -4   1  304.46   10.58
  -1   4  -1  308.26   14.67
  -1   4  -1  299.63   14.11
  -1   4  -1  290.50    8.86
  -1   4  -1  306.30   11.24
   1  -4   2 1610.91   37.76
   1  -4   2 1592.53   41.58
   1  -4   2 1617.69   42.78
   1  -4   2 1606.12   33.31
  -1   4  -2 1614.31   35.40
  -1   4  -2 1629.96   36.94
  -1   4  -2 1650.79   42.45
  -1   4  -2 1616.38   41.36
   1  -4   3    8.61    3.39
   1  -4   3    8.33    3.21
   1  -4   3    7.44    6.98
   1  -4   3    5.59    7.33
   1  -4   3    6.19    5.80
  -1   4  -3   12.06    4.28
  -1   4  -3   12.28    7.00
  -1   4  -3    9.61    7.15
  -1   4  -3   17.01    5.65
   1  -4   4  206.93    9.29
   1  -4   4  209.10   14.23
   1  -4   4  201.82    9.60
   1  -4   4  212.68   13.84
   1  -4   4  219.07   15.17
  -1   4  -4  219.66   13.88
  -1   4  -4  209.91   11.05
  -1   4  -4  215.46   13.50
  -1   4  -4  213.25   13.59
   1  -4   5 1584.03   40.29
   1  -4   5 1676.33   50.26
   1  -4   5 1620.56   48.39
   1  -4   5 1664.74   48.16
   1  -4   5 1587.38   41.31
  -1   4  -5 1709.78   46.09
  -1   4  -5 1725.59   48.50
  -1   4  -5 1614.06   46.16
  -1   4  -5 1638.21   47.25
   1  -4   6  167.10   11.77
   1  -4   6  170.44   12.98
   1  -4   6  188.35   23.04
   1  -4   6  173.54   14.60
  -1   4  -6  183.63   14.39
  -1   4  -6  174.86   14.40
  -1   4  -6  174.96   14.21
  -1   4  -6  159.65   13.66
  -1   4  -6  177.07   16.06
   1  -4   7   86.34   18.55
   1  -4   7   77.12   15.48
  -1   4  -7   62.14   12.28
  -1   4  -7   68.45   13.13
  -1   4  -7   77.09   12.76
   1  -4   8    1.21    6.80
   1  -4   8   -5.28    8.26
  -1   4  -8    1.26    7.12
  -1   4  -8   -0.09    6.56
   1  -4   9    0.12    8.43
   1  -4   9    0.31    6.81
   1  -4  10   -0.13    8.26
   1  -4  11   84.63   20.41
   1  -4  12   -7.35   11.50
   1  -4  13   -0.23    8.78
   1  -3 -12   -0.42    8.44
  -1   3  12   -0.92    7.73
   1  -3 -11    0.54   10.01
  -1   3  11    0.64    9.39
   1  -3 -10  101.12   21.55
   1  -3  -9    5.39   12.95
   1  -3  -8  500.83   31.32
   1  -3  -8  493.94   30.50
   1  -3  -7  178.58   18.67
   1  -3  -7  175.81   19.65
   1  -3  -6   72.47   13.21
   1  -3  -6   73.67   12.89
  -1   3   6   70.47   12.83
  -1   3   6   75.08   13.34
   1  -3  -5   26.35    9.40
   1  -3  -5   19.06    4.16
   1  -3  -5   15.18    4.09
   1  -3  -5   34.11    9.31
  -1   3   5   22.96    3.90
  -1   3   5   41.67    9.23
  -1   3   5   21.45    5.58
  -1   3   5   25.56    4.39
  -1   3   5   32.40    9.47
   1  -3  -4  434.65   13.53
   1  -3  -4  422.48   19.42
   1  -3  -4  418.43   14.75
   1  -3  -4  433.77   19.49
  -1   3   4  440.01   19.28
  -1   3   4  412.29   12.76
  -1   3   4  413.33   11.05
  -1   3   4  475.74   20.10
   1  -3  -3   67.28    6.54
   1  -3  -3   65.63    8.78
   1  -3  -3   68.80    5.66
  -1   3   3   68.37    3.22
  -1   3   3   69.78    8.31
  -1   3   3   82.81    8.41
  -1   3   3   67.01    5.01
  -1   3   3   74.37    8.60
   1  -3  -2 2261.00   48.97
   1  -3  -2 2286.86   51.20
   1  -3  -2 2301.18   51.02
   1  -3  -2 2337.30   48.38
  -1   3   2 2337.79   50.96
  -1   3   2 2235.14   46.68
  -1   3   2 2352.92   50.48
  -1   3   2 2312.31   46.78
   1  -3  -1 1788.94   39.86
   1  -3  -1 1862.55   40.02
   1  -3  -1 1831.61   39.75
   1  -3  -1 1795.55   38.26
  -1   3   1 1884.42   39.42
  -1   3   1 1829.28   38.23
  -1   3   1 1848.88   38.27
  -1   3   1 1828.14   39.76
   1  -3   0 6710.16  130.68
   1  -3   0 6684.17  123.44
   1  -3   0 6701.40  112.58
   1  -3   0 6700.44  131.15
   1  -3   0 6636.54  120.91
  -1   3   0 6762.35  112.25
  -1   3   0 6790.11  123.92
  -1   3   0 6616.71  128.55
   1  -3   114247.30  259.01
   1  -3   113979.85  278.18
   1  -3   114501.60  282.53
   1  -3   114647.03  270.72
   1  -3   114069.33  259.39
  -1   3  -114282.08  277.41
  -1   3  -114231.57  279.73
  -1   3  -114451.97  263.66
  -1   3  -114203.19  260.71
   1  -3   2 1460.19   33.71
   1  -3   2 1433.36   29.78
   1  -3   2 1442.98   35.99
   1  -3   2 1487.49   37.40
   1  -3   2 1416.50   29.94
  -1   3  -2 1539.99   37.85
  -1   3  -2 1475.63   33.62
  -1   3  -2 1467.66   35.78
  -1   3  -2 1484.68   30.40
   1  -3   3   68.81    5.68
   1  -3   3   66.03    5.87
   1  -3   3   70.39    8.50
   1  -3   3   64.02    8.65
   1  -3   3   63.30   13.22
  -1   3  -3   74.60    8.40
  -1   3  -3   66.18    5.72
  -1   3  -3   70.97    8.69
  -1   3  -3   66.34    8.04
   1  -3   4  167.17   12.17
   1  -3   4  167.02   12.86
   1  -3   4  163.69   12.66
   1  -3   4  168.66   11.54
   1  -3   4  163.79    8.81
  -1   3  -4  177.77   12.11
  -1   3  -4  174.04   11.50
  -1   3  -4  170.53   11.71
  -1   3  -4  162.25    9.71
   1  -3   5  152.54   13.52
   1  -3   5  158.03   11.78
   1  -3   5  142.99   10.58
   1  -3   5  154.64    9.98
   1  -3   5  138.90   10.78
  -1   3  -5  157.10   11.74
  -1   3  -5  144.37   11.52
  -1   3  -5  126.02   12.86
  -1   3  -5  145.98   10.79
  -1   3  -5  150.75   12.00
   1  -3   6   14.36    6.93
   1  -3   6    8.12    6.61
   1  -3   6    5.91    6.41
   1  -3   6    6.66   12.85
   1  -3   6   -0.11    6.30
  -1   3  -6    5.04    6.55
  -1   3  -6    8.62    7.95
  -1   3  -6    0.01    6.58
  -1   3  -6    7.97    6.48
  -1   3  -6    6.63    7.08
   1  -3   7   43.47    9.91
   1  -3   7   22.91    9.22
   1  -3   7   23.54   11.58
   1  -3   7    0.32    8.69
   1  -3   7   22.60    8.94
  -1   3  -7    0.04    9.45
   1  -3   8  132.97   18.37
   1  -3   8  104.88   14.41
   1  -3   8  122.08   16.47
  -1   3  -8   87.72   15.91
   1  -3   9   -0.00    9.55
   1  -3   9   -0.99    8.36
  -1   3  -9   -0.61    8.07
   1  -3  10   -0.11   13.19
  -1   3 -10   11.38   11.31
   1  -3  11    0.89    6.05
  -1   3 -11   -0.58    4.84
   1  -3  12   60.57   15.62
   1  -3  13   -0.22    5.13
   1  -2 -13   -1.39    7.31
  -1   2  13    0.94    9.74
   1  -2 -12    0.49    8.18
  -1   2  12   -0.92    7.40
   1  -2 -11    0.10    7.42
  -1   2  11   -0.14    6.79
   1  -2 -10   -0.71   12.37
   1  -2 -10    6.46   11.94
   1  -2  -9  138.81   20.61
   1  -2  -9  126.94   30.62
   1  -2  -8   67.90   15.78
   1  -2  -8   78.67   16.30
   1  -2  -7  121.64   15.43
   1  -2  -7  103.18   11.22
   1  -2  -7  133.72   16.68
  -1   2   7  126.19   11.85
   1  -2  -6  359.12   20.45
   1  -2  -6  343.73   20.11
   1  -2  -6  337.50   14.83
  -1   2   6  314.57   14.43
  -1   2   6  325.38   15.24
  -1   2   6  342.63   19.71
  -1   2   6  351.25   20.36
   1  -2  -5 1524.08   44.35
   1  -2  -5 1556.74   37.41
   1  -2  -5 1559.15   45.36
   1  -2  -5 1559.46   31.24
  -1   2   5 1554.75   37.94
  -1   2   5 1654.91   50.52
  -1   2   5 1533.46   36.96
  -1   2   5 1600.48   45.18
   1  -2  -4  428.58   11.77
   1  -2  -4  442.37   14.68
   1  -2  -4  433.90   18.20
   1  -2  -4  437.09   12.88
   1  -2  -4  426.99   18.44
  -1   2   4  470.10   18.75
  -1   2   4  418.19   10.38
  -1   2   4  445.49   13.04
  -1   2   4  457.96   23.11
   1  -2  -3 1290.23   33.43
   1  -2  -3 1306.08   25.43
   1  -2  -3 1269.16   25.39
   1  -2  -3 1297.79   32.95
   1  -2  -3 1300.19   32.86
  -1   2   3 1312.39   32.68
  -1   2   3 1280.62   25.99
  -1   2   3 1309.38   25.84
  -1   2   3 1334.21   33.69
   1  -2  -2  298.86   14.02
   1  -2  -2  314.26   12.92
   1  -2  -2  306.17   11.76
   1  -2  -2  297.20    8.55
  -1   2   2  302.29   11.20
  -1   2   2  299.68    6.45
  -1   2   2  297.44    8.37
  -1   2   2  296.25   12.31
   1  -2  -1 4435.29   87.15
   1  -2  -1 4588.88   82.71
   1  -2  -1 4678.38   83.99
   1  -2  -1 4532.55   85.29
  -1   2   1 4741.06   88.16
  -1   2   1 4455.74   83.44
  -1   2   1 4820.73   71.01
  -1   2   1 4844.79   71.20
  -1   2   1 4739.48   84.07
   1  -2   0 4252.25   71.27
   1  -2   0 4361.96   72.41
   1  -2   0 4267.27   76.96
   1  -2   0 4359.77   80.69
   1  -2   0 4227.64   79.91
  -1   2   0 4298.44   80.73
  -1   2   0 4251.20   75.63
  -1   2   0 4540.14   74.47
  -1   2   0 4368.91   83.30
   1  -2   1 1913.86   37.75
   1  -2   1 1990.29   41.96
   1  -2   1 1891.19   39.76
   1  -2   1 1835.56   35.70
  -1   2  -1 1989.97   38.86
  -1   2  -1 1910.01   40.03
  -1   2  -1 1911.45   36.57
  -1   2  -1 1926.68   40.77
  -1   2  -1 1908.45   33.59
   1  -2   2  405.14   11.07
   1  -2   2  441.54   16.47
   1  -2   2  401.78   15.73
   1  -2   2  411.02   14.23
   1  -2   2  394.16   12.36
   1  -2   2  405.19   14.42
  -1   2  -2  391.55   13.80
  -1   2  -2  412.57   14.68
  -1   2  -2  422.44   14.66
  -1   2  -2  407.68   11.27
   1  -2   3 2243.11   47.84
   1  -2   3 2407.00   51.84
   1  -2   3 2409.39   54.44
   1  -2   3 2336.88   53.14
   1  -2   3 2330.45   50.24
   1  -2   3 2308.60   48.38
  -1   2  -3 2212.40   49.61
  -1   2  -3 2354.74   48.76
  -1   2  -3 2306.32   50.24
  -1   2  -3 2382.19   53.50
   1  -2   4  572.46   19.38
   1  -2   4  556.63   18.45
   1  -2   4  556.59   18.39
   1  -2   4  544.64   20.85
   1  -2   4  577.55   18.73
  -1   2  -4  542.96   17.97
  -1   2  -4  560.94   20.50
  -1   2  -4  568.59   19.72
  -1   2  -4  579.42   19.23
  -1   2  -4  574.48   18.51
   1  -2   5   33.33    7.27
   1  -2   5   29.64    7.76
   1  -2   5   25.77    7.48
   1  -2   5   39.64    6.83
   1  -2   5   38.34    9.26
  -1   2  -5   35.28    6.60
  -1   2  -5   21.17    7.45
  -1   2  -5   38.59    8.91
  -1   2  -5   26.20    7.69
  -1   2  -5   37.13    6.93
   1  -2   6   50.12    8.14
   1  -2   6   44.93    9.83
   1  -2   6   41.99    8.72
   1  -2   6   52.09   10.91
   1  -2   6   49.63    9.21
  -1   2  -6   49.60   10.50
  -1   2  -6   -0.04    9.21
  -1   2  -6   28.25    7.72
  -1   2  -6   47.11   12.98
  -1   2  -6   52.25    8.04
   1  -2   7   -0.28    7.21
   1  -2   7    8.09    6.38
   1  -2   7    1.38    7.49
   1  -2   7    8.54    7.80
   1  -2   7    2.89    8.94
  -1   2  -7    7.36    6.57
  -1   2  -7   -0.09    7.53
  -1   2  -7    5.12    7.14
   1  -2   8   66.17   13.86
   1  -2   8   -0.03   14.37
  -1   2  -8   74.55   13.14
   1  -2   9    0.06   10.49
   1  -2   9   -1.13   10.14
  -1   2  -9    7.63   10.15
   1  -2  10   34.43   14.62
   1  -2  10   -0.69   20.15
  -1   2 -10    0.44   13.56
   1  -2  11  192.27   23.18
   1  -2  11  167.59   21.89
  -1   2 -11  163.85   21.50
   1  -2  12   10.86    7.94
   1  -2  12   -1.38   10.87
  -1   2 -12    1.81    8.66
   1  -2  13   -0.01    3.17
   1  -1 -13   -2.16   15.66
  -1   1  13   14.55   13.33
   1  -1 -12    0.69    9.32
  -1   1  12    0.93    8.80
   1  -1 -11    0.23    9.38
  -1   1  11    0.32    8.66
   1  -1 -10    1.08   11.98
   1  -1 -10   12.24   12.48
  -1   1  10    0.73    9.70
   1  -1  -9   13.72   11.97
   1  -1  -9   13.54   11.92
  -1   1   9   -0.95   10.11
   1  -1  -8   17.61   11.55
   1  -1  -8   18.34    9.17
   1  -1  -8   15.91   11.62
  -1   1   8   17.08    9.73
   1  -1  -7   50.19    8.82
   1  -1  -7   48.87   11.65
   1  -1  -7   43.72   12.65
  -1   1   7   54.73   12.42
  -1   1   7   40.88    8.17
  -1   1   7   52.88    9.66
  -1   1   7   48.90   11.44
   1  -1  -6  432.15   17.43
   1  -1  -6  434.59   27.46
   1  -1  -6  407.64   20.24
  -1   1   6  409.67   17.52
  -1   1   6  417.37   16.67
  -1   1   6  419.10   19.92
  -1   1   6  338.80   26.25
   1  -1  -5    3.45    4.21
   1  -1  -5    1.15    6.21
   1  -1  -5    1.53    5.96
   1  -1  -5    5.78    2.06
   1  -1  -5    1.33    1.36
  -1   1   5   -1.26    5.91
  -1   1   5   -3.45    4.03
  -1   1   5    5.28    4.30
  -1   1   5    2.71    6.44
   1  -1  -4  191.30   11.65
   1  -1  -4  186.89    9.14
   1  -1  -4  179.56    4.63
   1  -1  -4  180.69    5.41
   1  -1  -4  191.68   12.15
  -1   1   4  198.80   17.31
  -1   1   4  185.40    9.32
  -1   1   4  207.57   11.83
  -1   1   4  197.31    9.27
   1  -1  -3 2458.11   53.16
   1  -1  -3 2334.59   48.29
   1  -1  -3 2237.00   44.67
   1  -1  -3 2346.99   36.75
   1  -1  -3 2299.02   50.27
   1  -1  -3 2326.90   36.35
  -1   1   3 2323.47   50.38
  -1   1   3 2382.60   51.35
  -1   1   3 2402.79   47.38
   1  -1  -2 8809.14  160.41
   1  -1  -2 9053.23  166.20
   1  -1  -2 8869.81  153.54
   1  -1  -2 8248.56  131.13
   1  -1  -2 8950.58  165.90
  -1   1   2 9058.99  166.75
  -1   1   2 9142.56  157.79
  -1   1   2 9290.49  145.16
  -1   1   2 8990.21  163.87
   1  -1  -1 1017.92   17.40
   1  -1  -1 1028.10   20.93
   1  -1  -1 1011.04   16.91
   1  -1  -1 1038.93   18.95
   1  -1  -1  977.84   20.14
  -1   1   1 1057.59   21.27
  -1   1   1 1012.87   20.48
  -1   1   1 1016.98   17.96
   1  -1   0  829.99   16.64
   1  -1   0  896.34   16.68
   1  -1   0  878.43   17.31
   1  -1   0  853.76   17.03
  -1   1   0  869.56   16.86
  -1   1   0  859.71   15.74
  -1   1   0  842.73   16.75
  -1   1   0  830.71   16.65
   1  -1   1  607.50   14.76
   1  -1   1  613.70   12.61
   1  -1   1  627.67   15.15
   1  -1   1  637.06   15.82
   1  -1   1  622.88   13.75
  -1   1  -1  630.77   11.71
  -1   1  -1  624.54   15.32
  -1   1  -1  626.59   14.96
  -1   1  -1  631.21   14.95
  -1   1  -1  616.05   13.85
   1  -1   2   19.08    7.06
   1  -1   2   24.21    9.86
   1  -1   2   29.19    9.10
   1  -1   2   25.08    6.04
   1  -1   2   22.48    4.54
  -1   1  -2   26.46    6.30
  -1   1  -2   22.05    6.76
  -1   1  -2   27.63    5.73
  -1   1  -2   25.24    6.68
  -1   1  -2   19.75    4.46
   1  -1   3   44.58    6.08
   1  -1   3   37.39    4.78
   1  -1   3   37.35    6.96
   1  -1   3   38.37    6.50
  -1   1  -3   35.64    5.89
  -1   1  -3   40.98    6.88
  -1   1  -3   42.06    7.25
  -1   1  -3   39.17    4.98
  -1   1  -3   41.13    6.43
  -1   1  -3   36.01    6.00
   1  -1   4   14.20    6.14
   1  -1   4   11.36    5.92
   1  -1   4   14.59    4.25
   1  -1   4   -2.75    9.98
  -1   1  -4   12.91    5.52
  -1   1  -4    9.06    4.19
  -1   1  -4    9.95    4.95
  -1   1  -4    9.96    5.66
  -1   1  -4   18.07    6.45
  -1   1  -4   10.90    6.32
   1  -1   5   22.32    7.81
   1  -1   5   13.41    7.11
   1  -1   5   17.70    7.20
   1  -1   5   13.76    4.83
  -1   1  -5   11.79   10.38
  -1   1  -5    9.31    6.31
  -1   1  -5   17.25    5.67
  -1   1  -5   20.49    7.55
  -1   1  -5   11.19    7.45
   1  -1   6    7.94    7.08
   1  -1   6    5.95    5.01
   1  -1   6    6.35    7.90
   1  -1   6    1.52    7.20
  -1   1  -6    8.38    6.12
  -1   1  -6   11.69    8.68
  -1   1  -6    3.03    7.88
  -1   1  -6   11.72    7.39
   1  -1   7   38.30   10.55
   1  -1   7   40.38   11.44
   1  -1   7   42.14   11.50
   1  -1   7   24.39   11.06
  -1   1  -7   27.38   11.01
  -1   1  -7   24.42    8.30
  -1   1  -7   32.84   10.67
  -1   1  -7   23.31    8.81
   1  -1   8   47.57   12.01
   1  -1   8   -0.02   11.73
  -1   1  -8    0.05   11.57
   1  -1   9  245.79   23.93
   1  -1   9  275.59   34.00
   1  -1   9  266.88   23.74
  -1   1  -9  257.82   32.09
   1  -1  10   -0.15   10.83
   1  -1  10    9.87   11.59
  -1   1 -10   -0.03   11.09
   1  -1  11    0.66    9.79
   1  -1  11    0.78    9.70
  -1   1 -11    0.73    9.67
   1  -1  12    2.20    7.65
   1  -1  12   -0.29    7.57
  -1   1 -12    0.97   11.16
   1   0 -13    1.45   10.62
  -1   0  13    7.98    7.80
   1   0 -12    0.05   10.40
  -1   0  12    0.51    8.54
  -1   0  12    2.04    8.34
   1   0 -11    0.17   15.57
  -1   0  11    1.50    8.69
  -1   0  11    0.17    9.04
   1   0 -10    6.11   10.56
   1   0 -10   -0.57    9.64
  -1   0  10   -0.12    9.37
   1   0  -9   53.48   14.02
   1   0  -9   33.74   12.93
  -1   0   9    1.25   12.04
   1   0  -8   -2.56    7.55
   1   0  -8   -2.24    6.85
  -1   0   8   -3.24    6.29
  -1   0   8    3.08    5.44
   1   0  -7  270.59   23.06
   1   0  -7  281.40   18.77
   1   0  -7  287.88   16.54
  -1   0   7  271.23   22.47
  -1   0   7  264.35   20.05
  -1   0   7  271.62   18.83
  -1   0   7  251.14   16.77
   1   0  -6  450.81   19.85
   1   0  -6  427.23   18.57
   1   0  -6  450.84   21.72
  -1   0   6  436.52   18.89
  -1   0   6  465.75   19.69
  -1   0   6  451.81   17.80
  -1   0   6  460.58   21.40
   1   0  -5 1713.00   33.56
   1   0  -5 1728.97   44.79
   1   0  -5 1728.42   46.05
   1   0  -5 1700.66   42.86
   1   0  -5 1624.22   32.28
  -1   0   5 1720.78   45.51
  -1   0   5 1731.29   43.86
  -1   0   5 1644.69   40.29
  -1   0   5 1735.55   43.54
   1   0  -4   46.57    2.53
   1   0  -4   47.19    6.84
   1   0  -4   46.14    8.16
   1   0  -4   43.37    2.65
   1   0  -4   51.68   10.59
  -1   0   4   45.27    6.60
  -1   0   4   48.89    7.12
  -1   0   4   55.88    6.89
  -1   0   4   43.80    8.15
   1   0  -3 9345.41  176.94
   1   0  -3 9532.45  179.98
   1   0  -3 9966.22  162.67
   1   0  -3 9774.92  160.45
   1   0  -3 9565.46  185.60
  -1   0   3 9518.85  179.44
  -1   0   3 9894.83  190.47
  -1   0   3 9770.76  184.56
  -1   0   3 9636.92  182.70
   1   0  -2 6639.68  117.03
   1   0  -2 7093.74  107.40
   1   0  -2 6489.59  118.25
   1   0  -2 6486.74  115.99
  -1   0   2 6537.04  118.23
  -1   0   2 6491.92  118.69
  -1   0   2 6502.41  117.43
  -1   0   2 6773.12  119.04
  -1   0   2 6675.70  120.80
   1   0  -1  110.39    4.58
   1   0  -1  110.16    4.57
   1   0  -1  114.32    4.13
   1   0  -1  113.35    3.85
   1   0  -1  117.61    4.50
  -1   0   1  115.20    4.38
  -1   0   1  113.99    3.02
  -1   0   1  116.07    4.68
  -1   0   1  117.41    6.25
  -1   0   1  113.04    4.13
   1   0   0   45.33    3.45
   1   0   0   45.38    2.11
   1   0   0   43.32    3.15
   1   0   0   43.60    3.39
   1   0   0   50.27    2.63
  -1   0   0   46.35    3.22
  -1   0   0   42.56    3.23
  -1   0   0   50.38    3.59
  -1   0   0   48.02    2.20
  -1   0   0   47.20    2.59
   1   0   1  333.54   10.25
   1   0   1  299.73    9.51
   1   0   1  314.30    5.80
   1   0   1  331.76   11.33
   1   0   1  328.87   10.23
  -1   0  -1  319.57    8.91
  -1   0  -1  310.11    9.85
  -1   0  -1  331.31   10.41
  -1   0  -1  316.74    5.81
  -1   0  -1  321.21    9.64
   1   0   2  559.04   11.23
   1   0   2  534.57   16.15
   1   0   2  543.44   16.58
   1   0   2  529.27   15.88
   1   0   2  521.03   16.80
  -1   0  -2  565.26   16.54
  -1   0  -2  556.96   11.35
  -1   0  -2  564.81   18.19
  -1   0  -2  556.09   16.65
  -1   0  -2  523.18   16.08
   1   0   3  277.54   12.28
   1   0   3  291.18    9.41
   1   0   3  289.82   12.61
   1   0   3  387.90   18.64
  -1   0  -3  271.23   11.45
  -1   0  -3  276.48   11.28
  -1   0  -3  288.22   12.55
  -1   0  -3  285.10   13.53
  -1   0  -3  285.23   12.52
   1   0   4   35.44    5.57
   1   0   4   42.87    8.17
   1   0   4   33.45    7.53
   1   0   4   37.40    7.70
  -1   0  -4   40.42    7.25
  -1   0  -4   31.17    7.45
  -1   0  -4   47.23    6.22
  -1   0  -4   34.29    6.37
  -1   0  -4   35.87    8.26
   1   0   5    4.72    6.29
   1   0   5    9.22    9.78
   1   0   5    9.46    6.87
   1   0   5    2.02    3.10
  -1   0  -5   12.21    4.81
  -1   0  -5    7.88    7.05
  -1   0  -5    5.72    6.00
  -1   0  -5    7.83    6.70
  -1   0  -5    0.04    4.94
   1   0   6 1344.25   47.25
   1   0   6 1146.22   38.27
   1   0   6 1217.10   39.48
  -1   0  -6 1216.14   37.93
  -1   0  -6 1174.19   35.61
  -1   0  -6 1175.18   40.25
  -1   0  -6 1203.89   35.34
  -1   0  -6 1178.21   39.41
   1   0   7  114.54   14.23
  -1   0  -7  120.42   15.25
  -1   0  -7  119.56   13.75
   1   0   8   46.62   13.99
   1   0   8   21.33   19.22
  -1   0  -8   30.19   20.84
   1   0   9  418.58   29.62
   1   0   9  413.66   28.97
  -1   0  -9  439.54   30.83
   1   0  10   94.10   18.50
   1   0  10   73.18   18.07
  -1   0 -10   66.18   18.72
   1   0  11  201.46   23.15
   1   0  11  295.12   25.28
  -1   0 -11  263.95   24.52
   1   0  12   -0.67    9.70
  -1   0 -12    5.72    9.04
   1   1 -13   -0.55    7.47
  -1  -1  13   -0.03    5.80
   1   1 -12   -0.03    9.20
  -1  -1  12   -0.48    7.40
  -1  -1  12   -0.88    8.19
   1   1 -11   10.64   12.36
  -1  -1  11    0.44   10.87
  -1  -1  11    0.99   11.09
   1   1 -10    6.44   10.61
  -1  -1  10   -0.53    9.59
  -1  -1  10    0.18    9.74
   1   1  -9   -0.15   10.11
   1   1  -9   20.88   11.35
  -1  -1   9   10.32    9.25
  -1  -1   9    0.05   16.39
   1   1  -8   36.98   12.42
   1   1  -8   -0.14   10.58
  -1  -1   8   36.71   10.01
  -1  -1   8   36.89   11.27
  -1  -1   8   42.16   10.23
   1   1  -7    0.35    5.00
   1   1  -7   -2.61    5.36
   1   1  -7   -2.75    5.93
  -1  -1   7    1.55    6.21
  -1  -1   7    4.96    4.88
  -1  -1   7   -0.42    7.01
  -1  -1   7    0.68    5.54
   1   1  -6   74.88    5.55
   1   1  -6   85.84   11.07
   1   1  -6   73.35   13.65
   1   1  -6   82.13    6.18
   1   1  -6   98.26   12.02
  -1  -1   6   88.18   16.18
  -1  -1   6  109.13   13.94
  -1  -1   6   97.55    9.35
  -1  -1   6   85.59   11.79
   1   1  -5  290.99    9.36
   1   1  -5  279.70    9.45
   1   1  -5  298.23   16.04
   1   1  -5  295.20   13.39
   1   1  -5  294.09   14.86
  -1  -1   5  276.30   13.70
  -1  -1   5  301.75   15.47
  -1  -1   5  294.12   12.71
  -1  -1   5  285.32   15.05
   1   1  -4 2778.01   57.48
   1   1  -4 2878.31   53.87
   1   1  -4 2859.62   62.80
   1   1  -4 2793.16   62.94
  -1  -1   4 2766.06   62.29
  -1  -1   4 2732.74   59.93
  -1  -1   4 2794.29   57.50
  -1  -1   4 2862.20   63.28
   1   1  -3  985.61   26.07
   1   1  -3  954.26   24.81
   1   1  -3  961.12   22.06
   1   1  -3  975.75   25.87
  -1  -1   3  954.13   25.47
  -1  -1   3  958.99   20.95
  -1  -1   3  997.29   26.65
  -1  -1   3  951.40   25.22
   1   1  -2 2044.64   37.34
   1   1  -2 2107.89   42.70
   1   1  -2 2072.92   42.67
   1   1  -2 2151.66   43.40
   1   1  -2 2053.89   41.14
  -1  -1   2 2047.41   41.67
  -1  -1   2 2094.44   42.33
  -1  -1   2 2045.12   34.70
   1   1  -1  837.45   18.80
   1   1  -1  873.12   18.04
   1   1  -1  826.54   13.41
   1   1  -1  882.97   18.15
   1   1  -1  854.42   18.03
  -1  -1   1  821.51   14.11
  -1  -1   1  838.43   18.69
  -1  -1   1  833.66   17.38
  -1  -1   1  840.39   17.55
  -1  -1   1  866.39   18.19
   1   1   0   18.28    2.91
   1   1   0   28.77    4.34
   1   1   0   29.04    6.85
   1   1   0   29.53    2.05
  -1  -1   0   30.28    4.50
  -1  -1   0   25.15    3.05
  -1  -1   0   27.67    4.39
  -1  -1   0   30.93    3.53
   1   1   1 2716.48   52.76
   1   1   1 2782.92   55.19
   1   1   1 2751.58   54.23
  -1  -1  -1 2747.21   53.81
  -1  -1  -1 2734.30   54.27
  -1  -1  -1 2634.97   49.23
  -1  -1  -1 2869.50   56.91
   1   1   2 1029.68   26.24
   1   1   2 1023.25   25.43
   1   1   2  968.12   25.56
  -1  -1  -2 1010.09   25.16
  -1  -1  -2 1047.32   27.32
  -1  -1  -2 1019.06   23.83
  -1  -1  -2 1055.78   27.45
   1   1   3  478.72   15.52
   1   1   3  484.04    9.04
   1   1   3  481.76   17.74
   1   1   3  494.70   17.97
   1   1   3  470.74   15.53
  -1  -1  -3  490.86   18.47
  -1  -1  -3  498.88   16.34
  -1  -1  -3  498.39   18.33
  -1  -1  -3  481.28   15.46
   1   1   4    5.96    5.11
   1   1   4    3.22    6.40
   1   1   4    9.32    6.73
   1   1   4    4.95    1.46
   1   1   4    6.49    4.52
  -1  -1  -4    1.12    6.49
  -1  -1  -4    2.77    4.67
  -1  -1  -4    5.76    6.38
  -1  -1  -4    6.19    4.80
   1   1   5   -0.07    5.29
   1   1   5   -2.95    6.75
   1   1   5    4.13    6.82
  -1  -1  -5    8.73    7.02
  -1  -1  -5    4.26    6.59
  -1  -1  -5    4.15    4.97
  -1  -1  -5   -0.61    4.57
  -1  -1  -5    6.10    4.68
   1   1   6  120.01   14.37
   1   1   6  112.14   12.17
   1   1   6  122.86   14.03
  -1  -1  -6  128.65   20.22
  -1  -1  -6  113.19   14.46
  -1  -1  -6  129.47   14.84
  -1  -1  -6  114.75   11.56
  -1  -1  -6  110.81   10.85
   1   1   7   45.09   11.53
  -1  -1  -7   31.17   13.29
  -1  -1  -7   36.43   13.15
  -1  -1  -7   37.36   10.60
   1   1   8   33.95   14.10
   1   1   8   39.16   13.04
  -1  -1  -8   18.46   14.30
   1   1   9  310.82   25.69
   1   1   9  343.12   28.54
  -1  -1  -9  389.12   29.56
   1   1  10   -0.18    8.98
  -1  -1 -10   -0.43    8.89
   1   1  11    0.46    8.83
   1   1  12   -0.44    7.49
  -1  -1 -12   -0.46    6.87
   1   2 -13    1.46    7.44
  -1  -2  13   -0.57    7.32
   1   2 -12    0.09    7.59
  -1  -2  12    0.16    7.51
   1   2 -11    6.06   11.76
  -1  -2  11    0.09   11.28
   1   2 -10    7.51   11.23
  -1  -2  10    0.22   11.07
   1   2  -9  134.14   18.83
  -1  -2   9  153.68   18.37
  -1  -2   9  122.12   16.53
  -1  -2   9  133.53   16.96
   1   2  -8    0.86    9.90
   1   2  -8    0.48    8.06
  -1  -2   8    7.45    9.93
  -1  -2   8   20.19    8.60
  -1  -2   8   11.09    7.76
   1   2  -7  600.12   26.23
   1   2  -7  571.84   23.14
   1   2  -7  596.45   26.67
  -1  -2   7  556.86   25.94
  -1  -2   7  578.93   22.26
  -1  -2   7  590.92   26.30
  -1  -2   7  582.78   24.79
   1   2  -6   43.53   10.21
   1   2  -6   37.69    8.16
   1   2  -6   43.85    7.18
   1   2  -6   45.23    6.17
   1   2  -6   45.73   10.22
  -1  -2   6   43.48   10.11
  -1  -2   6   51.49   10.29
  -1  -2   6   48.98    9.27
  -1  -2   6   47.81    6.56
   1   2  -5 1117.62   33.04
   1   2  -5 1085.61   26.79
   1   2  -5 1085.13   32.58
   1   2  -5 1070.40   32.26
  -1  -2   5 1080.56   26.73
  -1  -2   5 1105.09   33.31
  -1  -2   5 1065.39   32.76
  -1  -2   5 1064.08   31.90
   1   2  -4   71.23    8.67
   1   2  -4   62.17    8.62
   1   2  -4   71.84    8.60
  -1  -2   4   73.06    8.69
  -1  -2   4   60.23    8.93
  -1  -2   4   60.90    4.52
   1   2  -3  339.05   13.57
   1   2  -3  366.54   14.70
   1   2  -3  347.29   12.00
   1   2  -3  362.94   14.57
   1   2  -3  372.50   13.99
  -1  -2   3  374.65   14.89
  -1  -2   3  384.10   12.52
  -1  -2   3  359.35    8.12
  -1  -2   3  364.35   18.94
   1   2  -2 1747.14   37.55
   1   2  -2 1773.50   39.39
   1   2  -2 1841.05   44.66
  -1  -2   2 1793.35   38.72
  -1  -2   2 1772.91   39.29
  -1  -2   2 1728.43   37.46
  -1  -2   2 1835.60   39.14
   1   2  -1   51.29    7.23
   1   2  -1   54.65    7.14
   1   2  -1   47.59    1.73
   1   2  -1   50.45    5.64
  -1  -2   1   53.99    6.83
  -1  -2   1   54.50    7.36
  -1  -2   1   50.48    5.28
  -1  -2   1   50.63    5.41
  -1  -2   1   47.02    5.70
   1   2   0  164.18    9.84
   1   2   0  165.43    5.90
   1   2   0  165.12   10.03
  -1  -2   0  162.00   10.15
  -1  -2   0  165.88    6.59
  -1  -2   0  159.87   10.12
  -1  -2   0  160.04    6.27
  -1  -2   0  167.25    6.86
   1   2   1  252.35    5.37
   1   2   1  249.73   11.43
   1   2   1  248.89   11.94
  -1  -2  -1  249.21   12.53
  -1  -2  -1  266.31   10.48
  -1  -2  -1  258.50   11.65
  -1  -2  -1  239.78    8.02
  -1  -2  -1  243.03    5.52
   1   2   2  198.30   11.50
   1   2   2  200.39   10.49
  -1  -2  -2  190.98   10.29
  -1  -2  -2  192.27   10.77
  -1  -2  -2  188.33    7.57
  -1  -2  -2  197.42   12.13
   1   2   3  113.25    8.82
   1   2   3  108.03   11.20
  -1  -2  -3  118.25    7.20
  -1  -2  -3  121.29   11.41
  -1  -2  -3  112.93    8.95
  -1  -2  -3  124.43   10.85
   1   2   4  265.78   20.47
   1   2   4  264.22   12.83
   1   2   4  264.89   12.30
   1   2   4  270.40   16.28
  -1  -2  -4  258.09   16.70
  -1  -2  -4  258.16   16.26
  -1  -2  -4  267.58   13.17
  -1  -2  -4  265.20   11.86
   1   2   5   71.14    9.23
   1   2   5   69.36   12.10
   1   2   5   72.01   11.76
  -1  -2  -5   72.05    8.42
  -1  -2  -5   75.89   13.11
  -1  -2  -5   60.33    8.52
  -1  -2  -5   68.94    8.81
  -1  -2  -5   70.19   12.56
   1   2   6  182.17   14.41
   1   2   6  186.29   16.97
  -1  -2  -6  157.87   12.94
  -1  -2  -6  178.20   17.98
  -1  -2  -6  197.11   18.36
  -1  -2  -6  170.57   13.24
  -1  -2  -6  160.66   13.28
   1   2   7   68.84   12.71
  -1  -2  -7   97.67   16.54
  -1  -2  -7   86.11   16.62
   1   2   8  130.59   20.54
  -1  -2  -8  146.99   21.12
   1   2   9 1056.11   48.20
  -1  -2  -9 1082.30   49.53
   1   2  10   -0.80    9.79
  -1  -2 -10   -0.11   15.30
   1   2  11    2.64    9.57
  -1  -2 -11   -0.01    9.88
   1   2  12    0.14    5.29
  -1  -2 -12   -0.03    4.90
   1   3 -13    9.62    9.89
  -1  -3  13    0.74   11.50
   1   3 -12   -1.33    8.74
  -1  -3  12    0.04    9.42
   1   3 -11    2.67   10.27
  -1  -3  11    0.03   11.01
   1   3 -10   36.44   18.94
  -1  -3  10    2.60   12.10
  -1  -3  10    0.00   13.50
   1   3  -9    3.64    9.03
  -1  -3   9    0.01    9.35
  -1  -3   9    0.72    8.15
   1   3  -8    5.60    9.04
  -1  -3   8   -2.33   13.13
  -1  -3   8    6.57    9.48
   1   3  -7    1.43    4.79
   1   3  -7    1.94    5.21
   1   3  -7    0.59    7.67
   1   3  -7    2.20    7.55
  -1  -3   7    1.27    7.50
  -1  -3   7   10.88    7.36
   1   3  -6    6.57    4.55
   1   3  -6    5.98    7.07
   1   3  -6   -1.09    6.74
   1   3  -6    7.06    6.75
  -1  -3   6    6.72    7.06
  -1  -3   6    0.35    3.51
  -1  -3   6   -1.23    5.20
  -1  -3   6    9.52    6.89
  -1  -3   6    2.09    3.88
   1   3  -5   17.13    5.01
   1   3  -5   19.06    7.24
   1   3  -5   11.79    7.22
   1   3  -5   19.34    7.25
  -1  -3   5   -0.46    2.95
  -1  -3   5   -0.52    5.93
  -1  -3   5   19.13    7.44
  -1  -3   5   15.36    7.35
  -1  -3   5   13.28    3.29
   1   3  -4  781.61   25.90
   1   3  -4  790.88   25.15
   1   3  -4  798.23   23.29
   1   3  -4  818.31   25.37
  -1  -3   4  775.44   15.39
  -1  -3   4  772.26   15.14
  -1  -3   4  814.69   26.05
  -1  -3   4  775.66   25.97
  -1  -3   4  788.76   27.28
   1   3  -3 1777.11   43.98
   1   3  -3 1835.87   42.85
   1   3  -3 1877.70   49.51
   1   3  -3 1850.17   43.09
  -1  -3   3 1861.75   44.07
  -1  -3   3 1848.44   43.94
  -1  -3   3 1846.69   45.00
   1   3  -2 1073.01   28.05
   1   3  -2 1096.63   28.21
  -1  -3   2 1083.99   26.46
  -1  -3   2 1071.95   28.60
  -1  -3   2 1035.35   25.51
  -1  -3   2 1039.64   28.43
  -1  -3   2 1078.67   28.19
   1   3  -1   81.46    8.40
   1   3  -1   76.86    2.21
   1   3  -1   66.14    8.20
   1   3  -1   79.22    2.24
   1   3  -1   75.01    6.60
  -1  -3   1   75.43    8.48
  -1  -3   1   90.84    8.51
  -1  -3   1   76.35    6.69
  -1  -3   1   78.15    5.52
  -1  -3   1   78.71    5.61
   1   3   0   52.50    7.88
   1   3   0   57.70    4.68
   1   3   0   61.95    7.93
  -1  -3   0   61.42    7.97
  -1  -3   0   66.78   12.22
  -1  -3   0   64.90    4.44
  -1  -3   0   57.05    4.96
  -1  -3   0   56.44    4.31
   1   3   1  732.26   15.32
   1   3   1  752.49   22.87
   1   3   1  735.09   23.15
  -1  -3  -1  707.05   22.31
  -1  -3  -1  744.74   20.36
  -1  -3  -1  736.03   23.94
  -1  -3  -1  723.82   16.21
  -1  -3  -1  668.86   14.98
   1   3   2   10.57    1.38
   1   3   2   12.80    6.10
   1   3   2   15.50    6.60
  -1  -3  -2    7.16    5.93
  -1  -3  -2   12.29    6.01
  -1  -3  -2   11.56    1.48
  -1  -3  -2   14.35    3.05
  -1  -3  -2    9.30    7.07
   1   3   3  216.57   14.63
   1   3   3  222.24   12.59
  -1  -3  -3  221.89    9.11
  -1  -3  -3  226.43   14.30
  -1  -3  -3  226.57   12.79
  -1  -3  -3  220.35   15.30
   1   3   4  147.94   14.13
   1   3   4  132.77   10.70
  -1  -3  -4  136.23   11.04
  -1  -3  -4  139.91   11.09
  -1  -3  -4  150.75   14.34
  -1  -3  -4  124.52   13.37
   1   3   5   95.76   14.45
  -1  -3  -5   81.12   10.64
  -1  -3  -5   90.65   14.62
  -1  -3  -5   88.50   13.48
  -1  -3  -6  295.90   22.72
  -1  -3  -6  329.59   23.26
  -1  -3  -7  115.14   19.48
  -1  -3  -7  154.92   20.10
   1   3   8   91.88   19.58
  -1  -3  -8   92.39   21.30
   1   3   9    0.65   10.65
  -1  -3  -9    0.55   10.74
   1   3  10    0.38    9.21
  -1  -3 -10    0.44    9.28
   1   3  11    0.37    4.95
  -1  -3 -11   -0.35    4.84
   1   4 -13    0.75    5.72
  -1  -4  13    0.17    7.95
   1   4 -12    2.07    8.90
  -1  -4  12    0.05    9.32
   1   4 -11    4.38   10.41
  -1  -4  11    0.96   14.41
  -1  -4  11   -0.45   12.23
   1   4 -10   20.04   11.90
  -1  -4  10    0.03   13.54
  -1  -4  10    1.40   11.65
   1   4  -9   84.27   16.97
  -1  -4   9   82.94   17.90
  -1  -4   9   81.35   16.62
   1   4  -8   31.46   20.18
  -1  -4   8   57.17   13.59
  -1  -4   8   45.18   14.13
   1   4  -7   23.97   10.34
   1   4  -7   16.17    7.86
  -1  -4   7   29.44   10.64
  -1  -4   7   10.06    8.51
  -1  -4   7   25.92   11.00
   1   4  -6  670.80   28.60
   1   4  -6  658.39   24.06
   1   4  -6  676.90   27.47
   1   4  -6  692.80   27.80
  -1  -4   6  689.75   28.52
  -1  -4   6  668.21   34.89
  -1  -4   6  690.46   31.42
   1   4  -5   10.57    8.95
   1   4  -5   13.20    6.56
   1   4  -5   18.22    8.08
   1   4  -5   20.78    7.58
  -1  -4   5   15.56   13.47
  -1  -4   5   11.19    7.67
  -1  -4   5   21.01    8.42
   1   4  -4  267.13   15.78
   1   4  -4  308.08   15.07
   1   4  -4  268.40   15.46
  -1  -4   4  301.89   15.63
  -1  -4   4  278.29   15.03
  -1  -4   4  277.70   22.46
   1   4  -3  207.35   12.95
   1   4  -3  216.73   13.55
   1   4  -3  208.38   13.04
  -1  -4   3  193.39   13.16
  -1  -4   3  224.52   16.00
  -1  -4   3  202.85   13.40
  -1  -4   3  212.08   11.44
   1   4  -2 6937.10  143.47
   1   4  -2 6839.99  148.44
  -1  -4   2 6398.97  138.25
  -1  -4   2 6590.43  132.94
  -1  -4   2 6826.93  143.23
  -1  -4   2 6623.65  141.39
  -1  -4   2 6647.25  133.49
   1   4  -1  473.73   18.65
   1   4  -1  449.98    8.54
   1   4  -1  478.13   16.05
   1   4  -1  456.02    8.56
  -1  -4   1  466.07   18.91
  -1  -4   1  463.84   13.57
  -1  -4   1  465.95   13.61
  -1  -4   1  473.22   18.79
  -1  -4   1  470.56   16.33
   1   4   0  594.97   14.85
   1   4   0  627.22   22.41
   1   4   0  624.04   17.23
  -1  -4   0  655.39   18.78
  -1  -4   0  665.62   23.37
  -1  -4   0  645.89   23.18
  -1  -4   0  641.07   15.53
  -1  -4   0  637.46   15.48
  -1  -4   0  626.37   16.15
   1   4   1   10.14    6.17
   1   4   1    6.87    6.09
   1   4   1    0.09    2.64
  -1  -4  -1    1.44    6.60
  -1  -4  -1   -0.01    3.00
  -1  -4  -1    7.08    4.06
  -1  -4  -1    3.83    5.97
  -1  -4  -1    7.48    1.94
  -1  -4  -1    0.26    2.13
   1   4   2   -0.02    1.30
   1   4   2    5.05    4.80
   1   4   2   -1.10    4.29
  -1  -4  -2    0.02    1.46
  -1  -4  -2   -0.31    1.44
  -1  -4  -2   -0.86    5.12
  -1  -4  -2    4.54    4.26
  -1  -4  -2    2.55    3.70
   1   4   3    3.94    5.61
   1   4   3    5.46    6.83
  -1  -4  -3   -1.15    5.80
  -1  -4  -3    4.37    7.54
  -1  -4  -3    2.12    6.16
   1   4   4   50.70   11.36
   1   4   4   -0.35    8.86
  -1  -4  -4   51.47    9.25
  -1  -4  -4   43.18   11.71
  -1  -4  -4   46.08   10.74
  -1  -4  -5    5.76    7.97
  -1  -4  -5   12.64   16.55
  -1  -4  -5   12.58    9.83
  -1  -4  -6   15.17   12.69
  -1  -4  -6   30.16   13.97
  -1  -4  -7  207.81   23.83
  -1  -4  -7  212.53   23.94
   1   4   8   25.41   16.60
  -1  -4  -8   34.13   17.46
   1   4   9    0.09    8.61
  -1  -4  -9   -0.42    9.25
   1   4  10   -1.06    8.58
  -1  -4 -10   -0.08    8.90
   1   4  11   11.81   10.63
  -1  -4 -11   -0.62   16.04
   1   5 -13    0.92    3.99
  -1  -5  13   -0.26    7.86
   1   5 -12    0.80    6.29
  -1  -5  12   -0.23    6.15
  -1  -5  12    0.04    7.74
   1   5 -11    1.42    7.79
  -1  -5  11   -0.71    7.88
  -1  -5  11    0.18    9.18
   1   5 -10    9.01   12.71
  -1  -5  10   -0.13   12.94
  -1  -5  10   25.28   13.72
   1   5  -9   12.82   12.17
  -1  -5   9   12.02   12.70
  -1  -5   9    2.04   12.09
   1   5  -8  123.65   17.03
  -1  -5   8  100.58   17.91
  -1  -5   8  132.35   17.83
   1   5  -7  105.68   13.26
   1   5  -7   95.57   14.46
  -1  -5   7  103.71   16.20
  -1  -5   7  111.85   15.65
  -1  -5   7   75.38   14.33
   1   5  -6   64.05   11.15
   1   5  -6   30.69   13.02
   1   5  -6   43.95    9.60
  -1  -5   6   43.28   10.66
  -1  -5   6   29.84   11.11
  -1  -5   6   45.37   12.11
  -1  -5   6   40.30   16.88
   1   5  -5   -0.11    5.48
   1   5  -5   -2.40    4.57
   1   5  -5   -1.31    4.87
  -1  -5   5    0.16    4.91
  -1  -5   5    3.42    5.69
  -1  -5   5    1.06    5.05
  -1  -5   5    1.50    4.59
   1   5  -4 3960.72   95.19
   1   5  -4 3914.39   96.38
   1   5  -4 3931.62   96.58
  -1  -5   4 3972.36   98.68
  -1  -5   4 4018.41   96.87
  -1  -5   4 3995.14   95.07
  -1  -5   4 3970.30   98.92
   1   5  -3 1204.19   36.81
   1   5  -3 1191.52   41.44
   1   5  -3 1186.12   35.73
  -1  -5   3 1233.06   38.73
  -1  -5   3 1199.04   37.26
  -1  -5   3 1215.50   34.60
  -1  -5   3 1238.71   34.22
   1   5  -2   20.20    7.93
   1   5  -2   -0.15    6.79
  -1  -5   2   16.31    8.01
  -1  -5   2   22.62    5.18
  -1  -5   2   15.08    5.06
  -1  -5   2   23.51   12.86
  -1  -5   2   16.30    7.22
   1   5  -1 2085.67   50.37
   1   5  -1 1992.35   53.24
  -1  -5   1 2053.59   51.52
  -1  -5   1 2047.45   55.49
  -1  -5   1 2000.59   58.13
  -1  -5   1 1959.24   43.23
  -1  -5   1 1922.04   42.62
   1   5   0   38.53    9.26
   1   5   0   35.78    6.15
  -1  -5   0   34.13    3.32
  -1  -5   0   34.30    4.51
  -1  -5   0   53.25    9.89
  -1  -5   0   34.87    6.40
  -1  -5   0   29.67    3.22
  -1  -5   0   44.84    9.31
   1   5   1   -0.18    3.06
   1   5   1    3.34    5.28
   1   5   1    0.12    2.62
   1   5   1   -0.23    5.21
  -1  -5  -1   -0.13    5.23
  -1  -5  -1    0.31    2.81
  -1  -5  -1   -7.42    5.41
  -1  -5  -1    4.26    3.39
   1   5   2   25.05    6.46
   1   5   2   16.09    8.59
   1   5   2   22.40    9.13
  -1  -5  -2   28.59   10.07
  -1  -5  -2   17.08    7.24
  -1  -5  -2   14.37    8.88
   1   5   3  161.15   16.38
  -1  -5  -3  147.98   13.82
  -1  -5  -3  152.70   14.14
  -1  -5  -3  164.55   16.81
  -1  -5  -4  262.97   22.21
  -1  -5  -4  242.12   18.66
  -1  -5  -4  250.38   18.39
  -1  -5  -5   45.51   11.45
  -1  -5  -5   -0.22   12.50
  -1  -5  -5   -0.73    9.90
  -1  -5  -6  151.62   22.11
  -1  -5  -6  137.78   19.33
   1   5   7   -3.78   10.68
  -1  -5  -7    0.31   11.69
   1   5   8  124.81   20.86
  -1  -5  -8  137.24   23.35
   1   5   9    0.17    7.32
  -1  -5  -9    0.02    7.90
   1   5  10   19.05   11.54
  -1  -5 -10   -2.51   18.87
  -1  -6  13    2.64    8.91
  -1  -6  12    4.99    8.61
  -1  -6  12   -0.09    9.80
   1   6 -11    2.26    8.50
  -1  -6  11   -0.07   10.50
  -1  -6  11    0.24    9.54
   1   6 -10    3.11    9.29
  -1  -6  10    0.07   10.92
  -1  -6  10   -0.12   10.37
   1   6  -9  291.27   27.84
  -1  -6   9  353.49   27.90
   1   6  -8  965.58   45.40
  -1  -6   8 1098.87   47.33
  -1  -6   8 1054.97   46.38
   1   6  -7  121.15   16.90
  -1  -6   7  136.90   17.60
  -1  -6   7  130.61   19.30
  -1  -6   7  116.92   17.99
   1   6  -6  117.81   14.98
  -1  -6   6  124.19   17.11
  -1  -6   6  118.06   15.11
  -1  -6   6  121.67   15.95
   1   6  -5  105.25   14.51
   1   6  -5  121.20   20.09
  -1  -6   5  107.37   12.61
  -1  -6   5  116.69   15.34
  -1  -6   5  112.43   15.67
  -1  -6   5  109.17   18.30
   1   6  -4 2521.76   70.06
   1   6  -4 2422.91   67.22
   1   6  -4 2368.92   66.87
  -1  -6   4 2435.79   71.08
  -1  -6   4 2387.74   68.51
  -1  -6   4 2489.54   68.52
  -1  -6   4 2371.49   65.17
   1   6  -3   -0.33   13.07
   1   6  -3   31.97    9.39
   1   6  -3   24.38    9.11
  -1  -6   3   19.30    6.63
  -1  -6   3   25.69   14.00
  -1  -6   3   13.15    6.93
  -1  -6   3   25.58    9.97
   1   6  -2  408.58   21.48
   1   6  -2  415.93   19.05
  -1  -6   2  399.51   22.30
  -1  -6   2  427.95   20.40
  -1  -6   2  409.24   21.41
   1   6  -1  100.43   13.25
   1   6  -1   94.02    9.66
  -1  -6   1   92.94   12.80
  -1  -6   1   96.06   10.58
  -1  -6   1   97.40   13.51
   1   6   0   53.81    7.77
   1   6   0   53.24   11.68
   1   6   0   45.19   10.73
  -1  -6   0   55.20   11.55
  -1  -6   0   51.64   11.13
  -1  -6   0   42.41    8.32
   1   6   1  349.82   20.34
   1   6   1  389.94   21.40
  -1  -6  -1  320.87   20.12
  -1  -6  -1  328.65   20.64
  -1  -6  -2   10.93    9.76
  -1  -6  -2    6.88    7.52
  -1  -6  -2   10.94    8.87
  -1  -6  -3    3.81    7.46
  -1  -6  -3    7.98    9.70
  -1  -6  -3   -1.95    7.98
  -1  -6  -4    0.20    9.61
  -1  -6  -4   -2.24    7.75
  -1  -6  -4   -1.08    8.11
  -1  -6  -5  107.70   19.88
  -1  -6  -5   99.47   17.92
   1   6   6  314.47   25.76
  -1  -6  -6  331.55   29.80
   1   6   7  149.94   20.96
  -1  -6  -7  157.06   24.20
   1   6   8    5.11   11.18
  -1  -6  -8    0.41   19.62
   1   6   9   -5.82    9.60
  -1  -6  -9    0.03   10.26
   1   6  10    2.92    6.47
  -1  -6 -10    0.12    7.92
  -1  -7  12    0.02   10.04
  -1  -7  12   -0.36    8.80
  -1  -7  11    0.19    7.56
  -1  -7  11    0.25    7.22
  -1  -7  10   -0.02    7.56
  -1  -7  10    0.20    7.33
   1   7  -9    7.48   10.32
  -1  -7   9   -1.16   12.20
  -1  -7   9    2.54   11.36
   1   7  -8   -3.17    6.82
  -1  -7   8    1.13    7.55
  -1  -7   8    2.21    6.79
  -1  -7   8   -0.36    6.91
   1   7  -7  302.35   25.15
  -1  -7   7  335.68   26.42
  -1  -7   7  385.85   28.26
  -1  -7   7  321.53   25.68
   1   7  -6  663.58   33.72
  -1  -7   6  586.35   32.80
  -1  -7   6  644.97   33.54
  -1  -7   6  553.19   31.66
   1   7  -5  176.40   18.33
  -1  -7   5  182.14   19.49
  -1  -7   5  146.20   16.63
  -1  -7   5  160.00   19.22
   1   7  -4    0.06    9.14
  -1  -7   4   18.62   10.18
  -1  -7   4    7.91   16.50
   1   7  -3    0.01    9.83
  -1  -7   3   30.42   11.61
  -1  -7   3   19.43    9.93
  -1  -7   2   16.77   10.50
  -1  -7   2   16.13    9.51
  -1  -7   2    3.93    8.51
  -1  -7   1   82.91   13.86
  -1  -7   1   90.75   15.39
  -1  -7   1   78.48   12.74
  -1  -7   0  430.50   32.81
  -1  -7   0  412.18   31.83
  -1  -7  -1  597.44   29.35
  -1  -7  -1  421.24   26.84
  -1  -7  -2  606.20   31.84
  -1  -7  -2  578.05   31.40
  -1  -7  -3    0.15    6.79
  -1  -7  -3   -0.02    6.28
  -1  -7  -4   -0.04    6.83
  -1  -7  -4    0.02    4.99
   1   7   5    2.84    9.26
  -1  -7  -5   -0.10   11.16
   1   7   6   -0.08    6.03
  -1  -7  -6    0.05    7.41
   1   7   7   -0.83    8.23
  -1  -7  -7    0.32    9.89
   1   7   8    0.26    5.91
  -1  -7  -8   -0.65    6.84
  -1  -7  -9    2.49    8.59
  -1  -8  12   -0.15    5.93
  -1  -8  12   -1.76    5.87
  -1  -8  11   -1.09    7.75
  -1  -8  11   -0.00    8.04
  -1  -8  10  112.07   19.28
  -1  -8  10  150.43   20.62
  -1  -8   9   -0.09   12.76
  -1  -8   9   10.13   11.64
  -1  -8   8   13.65   14.09
  -1  -8   8    9.62   11.82
  -1  -8   8   -0.78   12.25
  -1  -8   7    2.40   12.79
  -1  -8   7   -0.81    9.26
  -1  -8   7    1.43    9.51
   1   8  -6   19.58   12.64
  -1  -8   6   34.10   14.36
  -1  -8   6    0.37   13.67
   1   8  -5    9.33   10.67
  -1  -8   5   11.18   11.38
  -1  -8   5    0.14   11.63
   1   8  -4   20.98   11.79
  -1  -8   4   -0.39   13.24
  -1  -8   4   24.70   12.47
   1   8  -3   25.34   14.13
  -1  -8   3   46.94   12.90
  -1  -8   3    0.18   14.89
   1   8  -2   26.81   11.27
  -1  -8   2   15.54   13.98
  -1  -8   2    6.84   11.46
  -1  -8   1   -1.01    8.68
  -1  -8   1    4.46    9.55
  -1  -8   0  157.19   20.07
  -1  -8   0  170.36   19.69
  -1  -8  -1  101.72   18.19
  -1  -8  -1  101.71   18.33
  -1  -8  -2   -0.08    7.70
  -1  -8  -2   -0.24    8.14
  -1  -8  -3   -0.21    8.08
  -1  -8  -3   -0.04    7.31
  -1  -8  -4  432.49   29.90
  -1  -8  -4  273.27   25.90
  -1  -8  -5   -0.13    8.31
  -1  -8  -6    0.13    7.42
  -1  -8  -7    0.16    6.76
  -1  -8  -8   -1.35    7.46
  -1  -9  11    0.00    3.51
  -1  -9  11   -0.27    5.58
  -1  -9  10    0.03    5.43
  -1  -9  10   -1.23   11.26
   1   9  -9   13.30   10.18
  -1  -9   9    0.05   13.48
  -1  -9   8   11.63   13.37
  -1  -9   8    4.65   14.54
  -1  -9   7   -3.09   10.32
  -1  -9   7    0.10   10.89
  -1  -9   6   17.59   13.36
  -1  -9   6   -0.18   13.58
  -1  -9   5    0.16   11.53
  -1  -9   5    5.17   10.99
   1   9  -4    0.02    7.26
  -1  -9   4    0.08   11.58
  -1  -9   4   -0.47    8.23
   1   9  -3   15.32   11.08
  -1  -9   3    0.11   11.34
  -1  -9   3    0.04   13.76
   1   9  -2   19.15   12.69
  -1  -9   2   24.94   14.41
  -1  -9   2    0.16   12.23
  -1  -9   1    0.75   15.14
  -1  -9   1   57.87   16.66
  -1  -9   0  311.75   28.22
  -1  -9   0  287.12   25.09
  -1  -9  -1  502.43   34.44
  -1  -9  -1  533.17   33.06
  -1  -9  -2   -2.20    9.70
  -1  -9  -2    0.01    9.41
  -1  -9  -3    0.07    9.86
  -1  -9  -3   -1.76    9.22
  -1  -9  -4    0.09   11.34
  -1  -9  -5    0.07   10.63
  -1  -9  -6    0.41    7.62
  -1  -9  -7    0.45    5.84
  -1 -10  10    3.65    8.61
   1  10  -9   -2.52    6.15
  -1 -10   9   -0.69    9.31
  -1 -10   8    4.43   10.88
  -1 -10   8    8.58   11.68
  -1 -10   7   -1.04   13.85
  -1 -10   7   24.60   13.48
  -1 -10   6   -2.09    9.25
  -1 -10   6    0.96   10.22
  -1 -10   5   14.07   12.28
  -1 -10   5    0.26   13.75
  -1 -10   4   -0.76   14.61
  -1 -10   4   17.65   13.04
  -1 -10   3    6.56   12.76
  -1 -10   3   26.63   15.34
   1  10  -2   -1.47    8.28
  -1 -10   2    0.63   10.13
   1  10  -1    4.61   13.18
  -1 -10   1   33.17   15.95
   1  10   0   -0.38    7.84
  -1 -10   0   -0.07   13.56
  -1 -10  -1   -5.13   15.73
  -1 -10  -1    0.00   10.25
  -1 -10  -2  153.59   20.05
  -1 -10  -3   -0.92    7.06
  -1 -10  -3    0.01    8.13
  -1 -10  -4    2.90    9.21
  -1 -10  -5   20.37    9.82
  -1 -11   9    0.14    5.35
   1  11  -8   -0.91    6.11
  -1 -11   8   -0.69    7.68
  -1 -11   7   -0.78    8.64
  -1 -11   7   -1.33    8.21
  -1 -11   6    0.64   10.10
  -1 -11   6    4.02    9.60
  -1 -11   5   19.31   11.48
  -1 -11   5    0.11   13.71
  -1 -11   4   -0.64    8.68
  -1 -11   4   -0.14   10.56
  -1 -11   3   37.96   16.86
  -1 -11   2   16.51   14.42
  -1 -11   1   54.07   17.02
   1  11   0   -1.64    9.28
  -1 -11   0   19.40   12.25
  -1 -11  -1    1.11    8.71
  -1 -11  -2   -3.09    7.86
   1  12  -7    0.44    4.23
  -1 -12   7   -0.48    3.52
  -1 -12   6    8.60    6.00
  -1 -12   6    0.44    9.22
  -1 -12   5    0.84    8.26
  -1 -12   5    1.26    4.59
  -1 -12   4   -1.28    8.51
  -1 -12   3    0.01    8.07
  -1 -12   1    0.43    6.57
  -1 -12   0   -0.09    5.10
  -1 -12  -1    5.12    9.08
   2 -13   1    0.42    6.25
  -2  13  -1    3.60    6.57
   2 -13   2   -0.42    7.04
  -2  13  -2    1.97    6.62
   2 -13   3    6.40    5.45
  -2  13  -3   -2.90    8.20
  -2  13  -4    1.66    7.36
   2 -12  -1    1.47    7.08
   2 -12   0   -0.11    6.57
   2 -12   1   -3.87   11.16
   2 -12   1    9.53    8.49
   2 -12   2    5.34   12.55
   2 -12   2   34.87   13.44
   2 -12   3    4.98   11.38
   2 -12   3   11.92   12.53
   2 -12   4    2.85   10.59
   2 -12   4    5.68   10.80
   2 -12   5   -0.22    6.71
  -2  12  -5    0.67    7.06
   2 -12   6    0.29    6.42
  -2  12  -6   -0.04    6.48
   2 -12   7    2.16    7.12
  -2  12  -7    0.58    6.53
   2 -11  -2   -0.09    5.98
   2 -11  -1    0.71    9.63
   2 -11   0   20.73   18.01
   2 -11   0    0.55   12.74
   2 -11   1    3.92   10.81
   2 -11   1    1.38   11.39
   2 -11   2  -11.14   13.28
   2 -11   2   -3.69   13.89
   2 -11   3   40.48   17.50
   2 -11   3   32.48   15.62
   2 -11   4   25.09   15.22
   2 -11   4   14.58   16.41
   2 -11   5   -0.26   16.99
   2 -11   5   87.92   23.25
   2 -11   6   19.08   13.16
  -2  11  -6   11.70   13.12
   2 -11   7    1.05   12.46
  -2  11  -7   -1.56    7.78
   2 -11   8    5.43    8.39
  -2  11  -8   -1.16    7.14
   2 -10  -2    0.71    9.44
   2 -10  -1    0.13    9.78
   2 -10  -1   -0.02    6.63
   2 -10   0    0.03   16.31
   2 -10   0   65.87   16.59
   2 -10   1    0.20   14.05
   2 -10   1   30.23   14.62
   2 -10   2   53.05   26.84
   2 -10   2   65.14   28.60
   2 -10   3   29.98   17.35
   2 -10   3   17.50   15.01
   2 -10   4   -1.77   11.49
   2 -10   4   -2.43   12.43
   2 -10   5  106.91   20.37
   2 -10   5  105.94   22.58
   2 -10   6    0.84   13.54
   2 -10   6    0.44   13.99
  -2  10  -6   24.36   13.84
   2 -10   7    0.47   12.68
  -2  10  -7   16.35   13.13
   2 -10   8    1.80    9.34
  -2  10  -8   -5.15    9.18
   2 -10   9   -0.17    7.50
  -2  10  -9   -1.23    5.74
   2  -9  -8   53.38   10.79
   2  -9  -7    0.02    4.70
   2  -9  -6  153.54   18.92
   2  -9  -2   -0.01    5.46
   2  -9  -1    0.00    5.58
   2  -9  -1    0.03    5.59
   2  -9   0  153.26   21.20
   2  -9   0  169.72   20.11
   2  -9   1   78.22   17.82
   2  -9   1   43.55   24.50
   2  -9   2   82.78   17.52
   2  -9   2   49.24   16.52
   2  -9   3  149.24   23.50
   2  -9   3  159.61   21.68
   2  -9   4  169.19   24.04
   2  -9   4  164.38   22.85
   2  -9   5    0.12   14.82
   2  -9   5   23.11   14.81
   2  -9   6    0.16   15.22
   2  -9   6   21.98   14.66
   2  -9   7   -0.16   10.88
  -2   9  -7    2.97   10.67
   2  -9   8   -0.04   11.90
  -2   9  -8    8.93   11.53
   2  -9   9    0.26    6.71
   2  -9   9   -0.31    8.60
  -2   9  -9    2.89    7.68
   2  -9  10    0.07    5.44
   2  -9  10    4.90    9.62
   2  -8 -10    3.00    4.99
   2  -8  -9   40.05   11.28
  -2   8   9   -1.40   11.31
   2  -8  -8   -0.01    9.90
   2  -8  -8    4.40    9.87
   2  -8  -7    5.35   11.02
   2  -8  -7    0.01   11.11
   2  -8  -6  157.30   23.94
   2  -8  -6  199.62   23.20
   2  -8  -5    1.70   12.51
   2  -8  -5   28.67   18.79
   2  -8  -4   -0.63   10.70
   2  -8  -4   10.03   10.37
   2  -8  -3    0.01    4.79
   2  -8  -2   72.05   14.98
   2  -8  -2   84.10   15.30
   2  -8  -1  238.40   20.02
   2  -8  -1  243.05   20.78
   2  -8   0  750.27   35.97
   2  -8   0  745.41   42.04
   2  -8   1  115.44   17.52
   2  -8   1  115.45   16.21
   2  -8   2  450.57   29.12
   2  -8   2  458.12   27.53
   2  -8   3   57.61   23.47
   2  -8   3   46.49   14.94
   2  -8   4    0.06   14.96
   2  -8   4   44.28   14.60
   2  -8   5  117.75   20.96
   2  -8   5  135.38   20.54
   2  -8   6   -0.23   14.74
   2  -8   6   17.02   14.59
   2  -8   6   21.40   12.26
   2  -8   7    5.31   11.31
   2  -8   7    8.90   12.57
  -2   8  -7    0.67   11.73
   2  -8   8   -0.20   10.28
   2  -8   8   -0.39   10.17
  -2   8  -8   -3.64   10.10
   2  -8   9   -0.96   10.12
   2  -8   9    0.09   10.39
  -2   8  -9    7.30    9.58
   2  -8  10   -0.61    6.63
   2  -8  10   -0.59    8.06
   2  -8  11   -0.16    7.76
   2  -7 -10    0.13   13.80
  -2   7  10    3.47    9.30
   2  -7  -9    0.64    8.46
   2  -7  -9   -0.07    8.36
   2  -7  -8  123.68   20.82
   2  -7  -8  117.96   20.55
   2  -7  -7   44.90   15.09
   2  -7  -7    4.64   15.64
   2  -7  -6   -0.42   13.04
   2  -7  -6   24.55   12.82
   2  -7  -5   -0.71   10.04
   2  -7  -5    6.37    9.46
   2  -7  -4   21.66   11.51
   2  -7  -4   21.15   11.67
   2  -7  -3   59.57   18.24
   2  -7  -3   68.65   12.59
   2  -7  -3   64.85   12.30
   2  -7  -3   59.41   12.09
   2  -7  -2   39.46    9.79
   2  -7  -2    2.09   10.65
   2  -7  -2   53.22   11.17
   2  -7  -2   45.60   10.25
   2  -7  -1    8.14    8.11
   2  -7  -1   10.79    8.24
   2  -7  -1    0.52    6.36
   2  -7   0   41.92   10.90
   2  -7   0   45.16   11.26
  -2   7   0   42.45    9.99
  -2   7   0    0.10   10.05
   2  -7   1   43.80   10.99
   2  -7   1   46.89   11.72
  -2   7  -1   -0.04   11.10
  -2   7  -1   36.15   11.02
   2  -7   2  173.05   17.97
   2  -7   2  183.59   18.11
  -2   7  -2  192.10   17.40
  -2   7  -2  192.22   17.12
   2  -7   3   -0.99   13.13
   2  -7   3   -2.91    8.65
   2  -7   4   16.67   12.29
   2  -7   4    5.37    9.25
   2  -7   4   20.17   11.47
   2  -7   5  159.48   19.75
   2  -7   5  179.75   18.19
   2  -7   5  174.30   20.94
   2  -7   6  174.25   21.07
   2  -7   6  178.64   20.93
   2  -7   6  173.28   22.24
   2  -7   7  166.98   21.60
   2  -7   7  151.71   21.22
  -2   7  -7  166.26   21.42
   2  -7   8  209.06   22.83
   2  -7   8  181.55   23.51
  -2   7  -8  160.42   22.28
   2  -7   9   -0.07   12.66
   2  -7   9    1.02   11.36
  -2   7  -9    9.61   12.61
   2  -7  10   89.04   16.63
   2  -7  10    1.14   12.79
   2  -6 -11    1.77    9.48
  -2   6  11    6.21    9.21
   2  -6 -10   -0.59    9.70
   2  -6 -10   -0.81    8.76
   2  -6  -9   -0.07    6.09
   2  -6  -9    0.06    6.18
   2  -6  -8    0.22    9.46
   2  -6  -8   -1.35    9.72
   2  -6  -7    8.74   11.68
   2  -6  -7   -0.03   11.62
   2  -6  -6    0.01   10.26
   2  -6  -6    7.57   10.10
   2  -6  -5    4.82    9.33
   2  -6  -5    7.19    9.63
   2  -6  -4   -1.08    5.68
   2  -6  -4   -1.31    8.75
   2  -6  -4    2.11    5.09
   2  -6  -3   11.55    7.43
   2  -6  -3    8.12    7.60
   2  -6  -3    6.60    7.45
   2  -6  -3    0.88    6.68
  -2   6   3   11.58    6.90
   2  -6  -2   71.10   15.17
   2  -6  -2   87.72   11.99
   2  -6  -2   89.82   10.33
   2  -6  -2   89.08   10.74
  -2   6   2   89.86    9.32
  -2   6   2   89.03   10.26
  -2   6   2   99.65    9.93
  -2   6   2   91.70    9.28
   2  -6  -1  845.87   26.51
   2  -6  -1  883.39   37.18
   2  -6  -1  915.72   32.04
   2  -6  -1  844.48   32.25
  -2   6   1  861.90   25.70
  -2   6   1  871.47   28.77
  -2   6   1  894.16   27.88
  -2   6   1  887.96   29.82
   2  -6   0 1479.12   37.13
   2  -6   0 1518.60   46.34
   2  -6   0 1487.52   44.90
   2  -6   0 1492.32   40.36
  -2   6   0 1431.11   37.79
  -2   6   0 1516.00   43.85
  -2   6   0 1512.16   43.82
  -2   6   0 1485.71   38.71
   2  -6   1  966.79   34.64
   2  -6   1  977.51   34.47
   2  -6   1  895.00   26.34
  -2   6  -1  968.73   32.56
  -2   6  -1  979.17   32.72
  -2   6  -1  837.60   24.04
   2  -6   2 2069.80   49.61
   2  -6   2 2345.38   66.42
   2  -6   2 2327.52   59.68
   2  -6   2 2438.85   72.04
  -2   6  -2 2367.31   64.28
  -2   6  -2 2150.83   51.09
  -2   6  -2 2304.13   62.86
   2  -6   3 1247.18   42.70
   2  -6   3 1219.91   49.77
   2  -6   3 1239.66   38.66
  -2   6  -3 1240.21   46.80
  -2   6  -3 1234.80   36.23
  -2   6  -3 1275.52   42.19
   2  -6   4    2.90    7.98
   2  -6   4    1.99    8.19
   2  -6   4    0.83    6.17
  -2   6  -4    2.97    7.48
  -2   6  -4    1.91    7.78
   2  -6   5  102.62   14.07
   2  -6   5  105.52   17.18
   2  -6   5  126.13   15.82
   2  -6   6   94.01   15.84
   2  -6   6   91.35   15.85
   2  -6   7   61.83   15.65
   2  -6   7    0.18   14.08
  -2   6  -7   67.64   15.12
   2  -6   8  315.98   26.32
   2  -6   8  255.94   24.32
  -2   6  -8  250.29   26.60
   2  -6   9   -0.45   11.48
   2  -6   9    0.47    9.60
  -2   6  -9    5.68   10.40
   2  -6  10   -0.71   10.13
   2  -6  11   -0.03    6.03
   2  -6  12   -1.26   11.35
   2  -5 -12   -0.66    7.06
  -2   5  12   -0.42    6.96
   2  -5 -11    0.30    8.04
  -2   5  11    0.40    8.06
   2  -5 -10  112.12   21.50
   2  -5 -10  134.74   21.88
   2  -5  -9   22.09   14.40
   2  -5  -9   -0.36   14.34
   2  -5  -8   53.77   21.72
   2  -5  -8    0.33   14.90
   2  -5  -7   19.78   12.07
   2  -5  -7    0.18   12.47
   2  -5  -6    0.11    7.34
   2  -5  -6    1.14    7.26
   2  -5  -5    8.56    8.68
   2  -5  -5   11.69    9.06
   2  -5  -5    7.50    7.02
  -2   5   5    5.08    9.14
   2  -5  -4  397.25   16.54
   2  -5  -4  456.92   21.76
   2  -5  -4  452.84   23.24
   2  -5  -4  454.12   20.29
  -2   5   4  462.09   19.11
  -2   5   4  482.55   20.89
  -2   5   4  490.59   22.21
   2  -5  -3  197.93   14.14
   2  -5  -3  181.01   17.46
   2  -5  -3  199.68   13.21
   2  -5  -3  204.50   11.76
  -2   5   3  204.11   11.87
  -2   5   3  184.71   10.84
  -2   5   3  196.16   15.67
  -2   5   3  203.52   13.48
   2  -5  -2   -1.23    4.21
   2  -5  -2    1.71    4.60
   2  -5  -2   -1.24    5.47
   2  -5  -2    1.14    5.03
  -2   5   2   -0.27    5.86
  -2   5   2    0.07    4.88
  -2   5   2    5.86    3.86
  -2   5   2    2.75    4.50
   2  -5  -1  190.50   11.67
   2  -5  -1  212.21   18.24
   2  -5  -1  194.92    9.89
   2  -5  -1  205.03   13.67
  -2   5   1  210.88   13.39
  -2   5   1  214.16    9.88
  -2   5   1  216.01   11.68
  -2   5   1  210.46   11.00
   2  -5   0   -0.92    1.58
   2  -5   0    3.05    2.71
   2  -5   0    2.95    5.32
   2  -5   0   -1.03    5.38
   2  -5   0    3.06    3.63
  -2   5   0    2.19    1.41
  -2   5   0    0.46    3.55
  -2   5   0    0.38    5.26
  -2   5   0   -0.53    2.48
   2  -5   1    8.11    4.25
   2  -5   1    4.45    3.82
   2  -5   1    7.90    7.30
   2  -5   1   -0.99    7.47
  -2   5  -1    7.74    2.65
  -2   5  -1    5.44    2.50
  -2   5  -1    7.86    3.48
  -2   5  -1   -0.02    5.98
  -2   5  -1    0.55    6.56
   2  -5   2   17.65    5.27
   2  -5   2   11.06    7.91
   2  -5   2   14.69    4.67
   2  -5   2   17.78    8.03
  -2   5  -2   11.03    7.78
  -2   5  -2    0.82    4.24
  -2   5  -2   14.34    7.46
  -2   5  -2    5.11    2.83
  -2   5  -2   14.13    4.84
   2  -5   3  414.72   18.11
   2  -5   3  372.51   14.42
   2  -5   3  386.17   19.92
   2  -5   3  404.65   15.75
  -2   5  -3  368.80   18.92
  -2   5  -3  394.03   19.69
  -2   5  -3  393.05   16.56
  -2   5  -3  347.86   12.14
   2  -5   4  341.21   14.52
   2  -5   4  370.71   21.29
   2  -5   4  378.34   19.73
   2  -5   4  363.22   20.06
   2  -5   4  340.09   15.56
  -2   5  -4  351.84   19.30
  -2   5  -4  388.95   20.63
  -2   5  -4  375.16   18.37
   2  -5   5  423.12   23.23
   2  -5   5  424.66   22.87
   2  -5   5  430.94   24.97
  -2   5  -5  435.86   22.35
  -2   5  -5  463.45   22.44
  -2   5  -5  432.36   23.04
   2  -5   6   49.16   13.02
   2  -5   6   32.60   12.00
  -2   5  -6   37.13   12.38
   2  -5   7    3.91    9.65
   2  -5   7   -1.29    8.22
  -2   5  -7    4.43    9.00
   2  -5   8  186.47   22.64
   2  -5   8  165.66   19.77
  -2   5  -8  146.75   22.12
   2  -5   9   -1.28   11.55
   2  -5  10   -1.12   10.85
   2  -5  11   57.51   17.01
   2  -5  12   -0.04    8.44
   2  -4 -12    0.46    6.71
  -2   4  12   -0.12    6.70
   2  -4 -11   -0.02    6.00
   2  -4 -11    0.01    5.95
   2  -4 -10    0.43    8.32
   2  -4 -10   -0.22    8.33
   2  -4  -9  222.86   25.00
   2  -4  -8  210.35   22.88
   2  -4  -8  215.13   22.89
   2  -4  -7   23.82   12.19
   2  -4  -7   21.48   12.36
   2  -4  -6   35.17   11.64
   2  -4  -6   28.12   11.52
  -2   4   6   27.82   11.36
  -2   4   6   24.46    8.02
   2  -4  -5   12.52    8.61
   2  -4  -5   11.90    6.54
   2  -4  -5   13.00    8.34
  -2   4   5   10.28    7.61
  -2   4   5   12.00    8.10
  -2   4   5    2.68    5.77
   2  -4  -4  352.95   12.57
   2  -4  -4  366.03   16.54
   2  -4  -4  361.59   18.48
   2  -4  -4  371.77   18.06
  -2   4   4  365.62   18.32
  -2   4   4  369.95   15.12
  -2   4   4  322.37   11.29
  -2   4   4  390.53   17.34
   2  -4  -3  123.42   10.05
   2  -4  -3  126.63   10.69
   2  -4  -3  128.35    7.91
   2  -4  -3  138.46   16.46
  -2   4   3  120.84    7.46
  -2   4   3  135.37    9.58
  -2   4   3  140.61    9.51
  -2   4   3  127.43   11.36
   2  -4  -2  294.32   14.67
   2  -4  -2  286.93   14.23
   2  -4  -2  301.93   12.12
  -2   4   2  298.52   13.82
  -2   4   2  293.28   13.93
  -2   4   2  306.47   14.13
  -2   4   2  292.34   11.52
   2  -4  -1 1026.95   24.11
   2  -4  -1 1067.24   28.72
   2  -4  -1 1029.77   16.69
   2  -4  -1 1101.41   29.61
   2  -4  -1 1031.87   29.83
  -2   4   1 1021.26   16.26
  -2   4   1 1067.39   28.06
  -2   4   1 1055.22   23.73
  -2   4   1 1054.49   29.70
   2  -4   0 4888.67   89.53
   2  -4   0 4914.35  100.90
   2  -4   0 4903.89   91.10
   2  -4   0 5071.97  109.15
   2  -4   0 5081.54  108.66
  -2   4   0 4924.13  102.18
  -2   4   0 5002.32   90.69
  -2   4   0 4948.16   89.14
  -2   4   0 4937.74  105.67
   2  -4   1 2341.50   50.24
   2  -4   1 2284.52   56.38
   2  -4   1 2318.05   56.39
   2  -4   1 2367.57   52.28
  -2   4  -1 2535.40   45.06
  -2   4  -1 2335.39   48.79
  -2   4  -1 2366.73   56.23
  -2   4  -1 2385.23   56.67
  -2   4  -1 2271.63   51.85
   2  -4   2   35.33    5.88
   2  -4   2   42.62   14.22
   2  -4   2   47.19    8.76
   2  -4   2   41.27    6.93
  -2   4  -2   49.60    8.63
  -2   4  -2   38.32    5.67
  -2   4  -2   34.50    6.41
  -2   4  -2   37.33    3.09
  -2   4  -2   49.72    8.97
   2  -4   3  287.32   12.53
   2  -4   3  309.51   15.28
   2  -4   3  312.63   17.48
   2  -4   3  304.29   15.94
   2  -4   3  292.77   13.02
  -2   4  -3  283.29   15.92
  -2   4  -3  313.31   19.07
  -2   4  -3  294.93   16.54
  -2   4  -3  282.61   11.55
   2  -4   4  328.36   15.28
   2  -4   4  346.73   19.34
   2  -4   4  348.15   14.59
   2  -4   4  354.13   17.64
   2  -4   4  353.73   18.31
  -2   4  -4  318.56   12.50
  -2   4  -4  349.34   18.28
  -2   4  -4  334.28   17.19
  -2   4  -4  325.21   16.42
   2  -4   5   -0.10    5.35
   2  -4   5    8.46    6.32
   2  -4   5    3.66    5.79
   2  -4   5    7.26    7.36
  -2   4  -5    7.11    7.02
  -2   4  -5    0.81    6.98
  -2   4  -5   -0.19    6.05
  -2   4  -5    1.59    4.71
  -2   4  -5    1.03    6.78
   2  -4   6  218.52   15.30
   2  -4   6  203.50   19.19
   2  -4   6  211.25   16.56
   2  -4   6  213.12   16.06
  -2   4  -6  189.24   15.42
  -2   4  -6  263.10   24.01
  -2   4  -6  204.16   17.42
   2  -4   7  109.07   17.38
   2  -4   7   79.24   13.52
   2  -4   7   80.83   14.17
  -2   4  -7   89.02   22.26
   2  -4   8    5.98    9.48
  -2   4  -8   -3.42    8.91
   2  -4   9   13.83   15.05
   2  -4  10   31.35   17.29
   2  -4  11  -10.00   13.00
   2  -4  12    0.00    6.02
   2  -3 -13    3.04    9.11
   2  -3 -12    0.69    9.60
  -2   3  12    1.68    9.14
   2  -3 -11    0.27    9.36
   2  -3 -11    0.45    9.65
   2  -3 -10  225.60   26.86
   2  -3 -10  234.85   26.42
   2  -3  -9  159.11   23.14
   2  -3  -9  188.13   23.26
   2  -3  -8   58.36   15.53
   2  -3  -8   70.55   16.01
   2  -3  -7    3.38    7.80
   2  -3  -7    2.14    7.92
  -2   3   7   -0.36    5.61
   2  -3  -6  656.91   28.81
   2  -3  -6  664.38   28.26
  -2   3   6  682.37   28.35
  -2   3   6  657.50   24.74
  -2   3   6  719.45   28.95
   2  -3  -5    1.16    5.29
   2  -3  -5   10.08    7.27
   2  -3  -5   17.01    6.55
  -2   3   5    3.02    6.65
  -2   3   5   -1.59   10.24
  -2   3   5    0.05    3.01
   2  -3  -4  592.35   22.68
   2  -3  -4  594.18   21.59
   2  -3  -4  545.32   12.81
   2  -3  -4  578.22   24.38
  -2   3   4  559.16   12.80
  -2   3   4  575.49   13.99
  -2   3   4  636.60   23.03
   2  -3  -3   48.40    7.32
   2  -3  -3   45.87    5.64
   2  -3  -3   43.15    8.34
   2  -3  -3   40.18    6.78
  -2   3   3   44.48    2.63
  -2   3   3   45.34    3.69
  -2   3   3   44.53    6.40
  -2   3   3   47.58    8.52
   2  -3  -2  390.34   11.96
   2  -3  -2  395.91   15.53
   2  -3  -2  359.41   14.74
   2  -3  -2  376.45   12.14
  -2   3   2  360.94   10.82
  -2   3   2  379.47   11.38
  -2   3   2  362.88    7.55
  -2   3   2  377.81   14.94
   2  -3  -1  273.00   11.98
   2  -3  -1  254.84    6.92
   2  -3  -1  247.06   16.94
   2  -3  -1  268.56   10.75
   2  -3  -1  244.05    7.51
  -2   3   1  260.42    7.85
  -2   3   1  248.54   12.09
  -2   3   1  271.10    9.15
  -2   3   1  262.49   11.49
   2  -3   0 1174.64   29.88
   2  -3   0 1146.63   18.67
   2  -3   0 1151.29   25.00
   2  -3   0 1173.78   30.57
   2  -3   0 1147.82   28.14
  -2   3   0 1126.74   23.84
  -2   3   0 1166.05   18.72
  -2   3   0 1110.80   27.18
  -2   3   0 1110.34   33.28
   2  -3   1    2.88    4.97
   2  -3   1    4.94    3.54
   2  -3   1   -1.89    4.58
   2  -3   1    0.49    3.46
  -2   3  -1    4.82    4.37
  -2   3  -1    4.40    3.50
  -2   3  -1    1.35    0.62
  -2   3  -1    2.43    5.31
  -2   3  -1    2.39    4.62
   2  -3   2  405.19   15.61
   2  -3   2  404.10   17.44
   2  -3   2  387.32   13.86
   2  -3   2  402.38   15.78
   2  -3   2  396.63   17.97
  -2   3  -2  390.10    9.16
  -2   3  -2  419.20   16.99
  -2   3  -2  394.83   15.02
  -2   3  -2  374.95   15.08
   2  -3   3  378.02   16.76
   2  -3   3  353.93   14.41
   2  -3   3  356.59   15.22
   2  -3   3  345.60   14.66
   2  -3   3  360.89   17.13
  -2   3  -3  345.07   10.76
  -2   3  -3  360.42   17.00
  -2   3  -3  384.67   16.45
  -2   3  -3  364.72   15.34
   2  -3   4   52.53   10.48
   2  -3   4   56.99    6.37
   2  -3   4   74.60    8.46
   2  -3   4   56.23    8.90
   2  -3   4   52.97    7.97
  -2   3  -4   70.12    9.91
  -2   3  -4   66.12    6.53
  -2   3  -4   55.67    9.52
  -2   3  -4   68.79   10.15
  -2   3  -4   68.58    8.27
   2  -3   5   42.46    7.47
   2  -3   5   -0.05   12.19
   2  -3   5   41.93    8.04
   2  -3   5   55.15   11.33
   2  -3   5   50.54    9.24
  -2   3  -5   44.76   10.44
  -2   3  -5   51.63   11.90
  -2   3  -5   40.91   10.24
  -2   3  -5   40.60    9.53
  -2   3  -5   44.73    7.30
   2  -3   6  103.57   11.67
   2  -3   6  142.00   12.98
   2  -3   6  133.82   16.03
   2  -3   6  136.46   12.86
   2  -3   6  145.80   14.03
  -2   3  -6  116.47   11.82
  -2   3  -6  119.26   13.37
  -2   3  -6  117.46   12.22
  -2   3  -6  131.88   15.24
  -2   3  -6  143.03   14.42
   2  -3   7   15.73    9.80
   2  -3   7   32.26   12.16
   2  -3   7   33.13   11.03
  -2   3  -7    0.00    9.70
  -2   3  -7   24.42   10.99
   2  -3   8  155.28   20.76
   2  -3   8  152.83   19.61
  -2   3  -8   93.44   17.67
   2  -3   9   92.31   20.92
   2  -3   9  100.53   18.81
   2  -3  10    2.32   11.34
   2  -3  10    1.19   10.04
   2  -3  11   55.51   16.74
   2  -3  12    0.19    6.63
   2  -2 -13   -1.21    6.57
  -2   2  13    0.63    5.81
   2  -2 -12    0.42    9.65
  -2   2  12    1.14    9.27
   2  -2 -11   -0.09    8.20
   2  -2 -11   -0.19    8.95
   2  -2 -10    4.75   18.93
   2  -2 -10    3.00   11.93
   2  -2  -9    7.28   11.40
   2  -2  -9    3.40   12.22
   2  -2  -8  172.57   18.46
   2  -2  -8  182.78   19.94
   2  -2  -7   74.88   13.81
   2  -2  -7   94.58   14.06
  -2   2   7   86.80   13.22
  -2   2   7   82.96   10.49
  -2   2   7   96.89   14.16
  -2   2   7   77.31   15.32
   2  -2  -6   62.00   11.11
   2  -2  -6   45.30   17.03
  -2   2   6   59.07    7.91
  -2   2   6   58.23   11.40
  -2   2   6   58.51   10.80
  -2   2   6   67.68    8.75
   2  -2  -5  281.98   16.46
   2  -2  -5  278.45   16.07
  -2   2   5  285.04   11.66
  -2   2   5  282.10   15.96
  -2   2   5  308.63   16.72
   2  -2  -4 1554.58   41.04
   2  -2  -4 1570.84   40.46
   2  -2  -4 1483.13   38.10
  -2   2   4 1616.50   41.72
  -2   2   4 1639.39   41.50
  -2   2   4 1531.59   33.63
   2  -2  -3  284.89   13.41
   2  -2  -3  266.72    5.75
   2  -2  -3  266.59   12.39
   2  -2  -3  278.46   11.86
  -2   2   3  259.31    5.54
  -2   2   3  266.97    8.48
  -2   2   3  273.13   14.80
  -2   2   3  293.17   18.07
   2  -2  -2  458.39   16.29
   2  -2  -2  451.08   15.92
   2  -2  -2  468.90   13.42
   2  -2  -2  474.65   13.11
  -2   2   2  434.64   15.20
  -2   2   2  499.16   15.59
  -2   2   2  471.84   16.37
   2  -2  -115514.60  280.46
   2  -2  -115424.96  295.26
   2  -2  -115186.91  264.05
   2  -2  -114789.83  275.56
   2  -2  -115164.38  290.35
  -2   2   115099.41  288.70
  -2   2   114995.34  259.68
  -2   2   114800.61  282.42
   2  -2   0 2064.89   41.94
   2  -2   0 2114.68   45.32
   2  -2   0 2023.28   43.64
   2  -2   0 2066.04   44.79
  -2   2   0 2035.98   40.63
  -2   2   0 2028.17   43.63
  -2   2   0 2041.40   43.97
   2  -2   1  103.09    8.44
   2  -2   1   95.88    9.36
   2  -2   1   94.90    8.27
   2  -2   1   88.82   11.69
  -2   2  -1   99.59    8.83
  -2   2  -1   97.41    7.96
  -2   2  -1  107.38    7.75
  -2   2  -1   90.02    7.99
   2  -2   2  509.12   12.15
   2  -2   2  500.53   15.63
   2  -2   2  519.98   18.08
   2  -2   2  484.13   16.71
   2  -2   2  507.52   16.81
  -2   2  -2  498.93   11.66
  -2   2  -2  500.55   18.01
  -2   2  -2  503.13   17.18
  -2   2  -2  495.27   15.38
  -2   2  -2  503.61   17.75
   2  -2   3  225.92    9.08
   2  -2   3  238.77   12.66
   2  -2   3  236.95   10.36
   2  -2   3  227.50   13.75
   2  -2   3  210.54   15.87
  -2   2  -3  223.94   13.13
  -2   2  -3  228.26   13.22
  -2   2  -3  218.30    8.96
  -2   2  -3  220.69   12.72
  -2   2  -3  239.64   13.57
   2  -2   4 1149.10   33.13
   2  -2   4 1201.24   31.81
   2  -2   4 1161.93   30.36
   2  -2   4 1164.30   36.19
   2  -2   4 1221.06   35.53
  -2   2  -4 1143.94   34.92
  -2   2  -4 1142.32   30.30
  -2   2  -4 1180.93   34.39
  -2   2  -4 1158.19   30.24
  -2   2  -4 1115.08   34.04
   2  -2   5    4.92    5.31
   2  -2   5    0.04    4.13
   2  -2   5   -2.01    6.54
   2  -2   5    1.68    6.04
   2  -2   5   -3.91    4.51
  -2   2  -5    4.67    3.80
  -2   2  -5    0.52    5.78
  -2   2  -5    5.77    5.24
  -2   2  -5   -0.02    4.64
  -2   2  -5   -0.30    6.35
   2  -2   6    2.54    6.00
   2  -2   6    1.18    3.77
   2  -2   6   -0.39    4.74
   2  -2   6   -8.23    6.02
   2  -2   6    3.86    5.21
  -2   2  -6    0.04    4.78
  -2   2  -6    0.98    5.17
  -2   2  -6   -0.65    4.77
  -2   2  -6   -5.31    5.82
   2  -2   7    5.75    9.42
   2  -2   7    7.59    9.53
  -2   2  -7    4.79    8.23
  -2   2  -7    3.46    7.85
  -2   2  -7   -0.04    8.40
   2  -2   8    1.52   12.93
   2  -2   8   46.73   13.48
  -2   2  -8   -0.32   11.99
   2  -2   9    5.96   10.86
   2  -2   9   -0.55   10.00
  -2   2  -9    0.29    9.45
   2  -2  10   37.18   15.49
   2  -2  10   -0.14   14.02
   2  -2  11  143.12   18.98
   2  -2  11  138.13   21.27
   2  -2  12   -5.77    6.06
   2  -2  12    0.12    8.38
   2  -1 -13   -1.93   10.95
  -2   1  13   11.89    9.17
   2  -1 -12   -0.18    7.47
  -2   1  12    0.05    6.41
   2  -1 -11    4.95   12.62
   2  -1 -11    9.68   14.32
   2  -1 -10    1.00   10.98
   2  -1 -10    8.38   11.94
  -2   1  10    0.78    9.09
   2  -1  -9   11.96   11.94
   2  -1  -9    2.78   10.52
  -2   1   9    6.45   14.26
   2  -1  -8   74.11   13.35
   2  -1  -8   74.02   14.66
  -2   1   8   62.70   11.18
  -2   1   8   50.09   11.79
   2  -1  -7  362.50   21.49
   2  -1  -7  352.92   20.15
  -2   1   7  342.22   17.72
  -2   1   7  372.62   20.00
  -2   1   7  378.83   21.41
  -2   1   7  359.61   18.51
   2  -1  -6 1053.56   35.83
  -2   1   6 1053.16   32.60
  -2   1   6 1060.41   33.67
  -2   1   6 1033.02   31.23
  -2   1   6 1073.81   36.24
   2  -1  -5   -1.01    4.34
   2  -1  -5   -3.26    4.52
  -2   1   5   -2.56    3.78
  -2   1   5    6.88    3.34
  -2   1   5    1.60    4.35
  -2   1   5   -4.71    4.65
   2  -1  -4  687.71   26.59
   2  -1  -4  651.55   21.09
   2  -1  -4  665.61   21.21
  -2   1   4  688.20   21.66
  -2   1   4  668.82   19.17
  -2   1   4  692.82   22.23
   2  -1  -3  205.36   10.87
   2  -1  -3  190.63   10.87
   2  -1  -3  191.49   10.40
  -2   1   3  205.25   15.11
  -2   1   3  199.96    9.12
  -2   1   3  195.37   10.40
  -2   1   3  186.60   14.64
   2  -1  -2 1028.46   26.05
   2  -1  -2 1024.63   25.67
   2  -1  -2 1048.72   23.74
   2  -1  -2 1039.81   23.44
  -2   1   2 1010.05   17.78
  -2   1   2 1103.00   24.37
  -2   1   2 1042.22   25.99
  -2   1   2 1000.93   25.49
   2  -1  -1  869.39   24.97
   2  -1  -1  872.64   16.69
   2  -1  -1  904.29   17.15
   2  -1  -1  870.82   20.36
   2  -1  -1  894.10   22.16
  -2   1   1  880.95   18.99
  -2   1   1  866.16   21.43
  -2   1   1  866.98   21.53
   2  -1   0   -0.40    4.35
   2  -1   0    3.87    1.36
   2  -1   0    8.11    7.28
  -2   1   0    8.78    4.36
  -2   1   0    7.59    3.67
  -2   1   0    0.27    4.24
  -2   1   0    6.38    4.55
  -2   1   0    3.84    4.49
   2  -1   1  243.00   12.33
   2  -1   1  226.09    6.92
   2  -1   1  224.02   11.90
  -2   1  -1  235.08   12.88
  -2   1  -1  222.19    8.52
  -2   1  -1  218.01   12.30
  -2   1  -1  233.14   11.76
  -2   1  -1  230.03   11.64
   2  -1   2   19.09    6.44
   2  -1   2   20.39    3.51
   2  -1   2   17.62    6.21
   2  -1   2   19.13    6.32
   2  -1   2   19.68    3.91
  -2   1  -2   16.65    3.89
  -2   1  -2   21.60    6.67
  -2   1  -2   13.08    6.41
  -2   1  -2   20.23    6.70
  -2   1  -2   15.46    3.64
   2  -1   3   30.88    3.99
   2  -1   3   26.78    7.56
   2  -1   3   30.56    7.48
   2  -1   3   34.48    7.75
   2  -1   3   29.29    5.47
  -2   1  -3   33.50    7.45
  -2   1  -3   26.10    5.40
  -2   1  -3   28.51    3.93
  -2   1  -3   30.29    7.29
  -2   1  -3   26.22   11.61
   2  -1   4    7.00    8.18
   2  -1   4    4.40    6.46
   2  -1   4   11.13    6.89
   2  -1   4    5.00    6.78
   2  -1   4    5.10    3.30
  -2   1  -4    4.54    3.43
  -2   1  -4    4.98    5.23
  -2   1  -4   10.20    6.46
  -2   1  -4   10.86    5.96
  -2   1  -4    7.79    6.51
   2  -1   5   46.47    5.43
   2  -1   5   55.02   10.50
   2  -1   5   60.96   10.84
   2  -1   5   49.87    8.76
   2  -1   5   60.87   10.69
  -2   1  -5   61.18    9.54
  -2   1  -5   59.14    8.88
  -2   1  -5   53.87   10.54
  -2   1  -5   62.25    8.99
   2  -1   6   58.61   10.54
   2  -1   6   59.67   11.89
   2  -1   6   52.61   11.87
   2  -1   6   53.21   12.04
  -2   1  -6   51.70   14.84
  -2   1  -6   53.24   10.48
  -2   1  -6   53.11    9.87
  -2   1  -6   61.51   11.31
   2  -1   7   34.23   12.94
   2  -1   7   32.49   12.52
  -2   1  -7   18.89   10.03
  -2   1  -7   22.71   10.36
   2  -1   8   53.93   15.96
   2  -1   8   58.31   15.34
  -2   1  -8    0.05   14.28
   2  -1   9   47.23   15.52
   2  -1   9   37.95   15.50
  -2   1  -9    0.36   15.04
   2  -1  10    0.66    9.52
   2  -1  10   -1.17    9.58
  -2   1 -10   -1.27    8.84
   2  -1  11    1.00    7.85
   2  -1  11    0.03    8.44
  -2   1 -11    0.35    6.91
   2  -1  12   12.10    7.75
   2  -1  12    0.22    6.40
   2   0 -14    0.43    5.90
   2   0 -13    0.06   11.62
  -2   0  13   12.81    8.36
   2   0 -12    2.75   15.19
  -2   0  12    0.28    8.24
  -2   0  12    0.20    7.73
   2   0 -11   14.05   14.11
  -2   0  11    0.92   11.37
   2   0 -10    0.32    9.44
   2   0 -10    6.05   10.59
  -2   0  10   -0.30    8.92
   2   0  -9   28.02   18.77
   2   0  -9    0.46   10.95
  -2   0   9   -0.14   10.52
  -2   0   9   24.04    9.88
   2   0  -8   82.48   13.50
   2   0  -8   96.26   15.23
  -2   0   8   94.55   12.72
  -2   0   8   74.54   11.54
  -2   0   8   74.81   12.80
   2   0  -7  255.56   18.50
   2   0  -7  288.38   17.57
  -2   0   7  264.00   18.92
  -2   0   7  265.93   15.80
  -2   0   7  275.24   17.16
  -2   0   7  251.33   15.65
   2   0  -6  750.68   28.78
   2   0  -6  773.08   26.70
   2   0  -6  704.05   24.33
  -2   0   6  751.16   25.31
  -2   0   6  712.12   25.15
  -2   0   6  710.70   26.94
  -2   0   6  750.78   26.35
   2   0  -5  309.89   16.42
   2   0  -5  305.03   14.37
  -2   0   5  298.57   15.04
  -2   0   5  319.47   14.17
  -2   0   5  335.20   19.52
  -2   0   5  313.86   16.42
   2   0  -4 1165.81   29.25
   2   0  -4 1186.29   32.00
  -2   0   4 1158.05   31.19
  -2   0   4 1168.03   29.16
  -2   0   4 1183.84   31.79
  -2   0   4 1178.19   30.49
  -2   0   4 1118.78   29.49
   2   0  -3  805.19   13.76
   2   0  -3  845.71   21.67
   2   0  -3  840.16   23.54
  -2   0   3  809.98   22.95
  -2   0   3  830.39   23.16
  -2   0   3  809.15   22.26
  -2   0   3  841.02   23.97
  -2   0   3  839.23   21.66
   2   0  -2 2352.55   47.75
   2   0  -2 2345.50   46.36
   2   0  -2 2334.74   47.59
   2   0  -2 2351.05   49.52
   2   0  -2 2356.49   41.66
   2   0  -2 2401.48   49.29
  -2   0   2 2367.99   49.13
  -2   0   2 2449.36   50.21
  -2   0   2 2357.56   46.30
  -2   0   2 2234.84   39.29
   2   0  -1    6.50    3.55
   2   0  -1   -1.37    4.45
   2   0  -1    8.42    3.81
   2   0  -1    7.34    3.98
  -2   0   1    9.33    3.90
  -2   0   1    8.05    3.80
  -2   0   1   -0.07    3.57
  -2   0   1   11.47    4.68
   2   0   0 7210.82  136.20
   2   0   0 7579.52  142.24
   2   0   0 7056.01  132.88
   2   0   0 7342.62  131.23
  -2   0   0 7308.81  137.59
  -2   0   0 7105.23  133.02
  -2   0   0 7731.36  134.71
  -2   0   0 7240.06  136.39
   2   0   1 1856.64   42.53
   2   0   1 1802.65   41.21
   2   0   1 1882.11   42.22
   2   0   1 1892.56   38.57
   2   0   1 1905.39   42.83
  -2   0  -1 1842.82   42.51
  -2   0  -1 1834.29   31.08
  -2   0  -1 1830.74   40.50
   2   0   2  299.32   13.13
   2   0   2  273.75   12.86
   2   0   2  290.67   13.48
   2   0   2  301.98   13.43
   2   0   2  277.73   11.08
  -2   0  -2  278.00    6.13
  -2   0  -2  278.96   13.31
  -2   0  -2  290.88   12.83
  -2   0  -2  302.08   11.92
   2   0   3   61.40    9.09
   2   0   3   72.00    9.82
   2   0   3   54.46   11.03
   2   0   3   55.19    8.70
  -2   0  -3   68.92    8.33
  -2   0  -3   61.50    8.42
  -2   0  -3   57.73    8.35
  -2   0  -3   63.25    7.85
   2   0   4    6.84    6.94
   2   0   4    7.51    7.27
   2   0   4    6.96    6.45
   2   0   4    8.08    7.53
  -2   0  -4   21.78    6.42
  -2   0  -4    6.21    6.54
  -2   0  -4    3.79    9.68
  -2   0  -4    6.32    6.38
   2   0   5  152.79   15.12
   2   0   5  140.46   14.24
   2   0   5  159.37   13.04
   2   0   5  157.31   14.22
  -2   0  -5  142.29   12.02
  -2   0  -5  151.81   12.20
  -2   0  -5  144.65   12.87
  -2   0  -5  147.21   13.43
   2   0   6  441.16   24.73
   2   0   6  451.00   23.12
   2   0   6  480.54   24.86
   2   0   6  451.69   24.06
  -2   0  -6  420.20   21.85
  -2   0  -6  435.10   21.35
  -2   0  -6  442.44   22.38
  -2   0  -6  453.14   23.66
   2   0   7   -2.58    9.89
   2   0   7   -0.16    9.01
  -2   0  -7    1.22    7.72
  -2   0  -7    4.66    9.15
  -2   0  -7   10.57    7.49
   2   0   8  159.70   19.90
   2   0   8  193.66   21.58
  -2   0  -8  169.79   20.32
   2   0   9  595.23   36.12
   2   0   9  618.11   36.85
  -2   0  -9  563.27   34.27
   2   0  10    0.30   13.97
   2   0  10    1.01    8.13
  -2   0 -10   -1.44   12.90
   2   0  11    0.45   10.14
   2   0  11   -0.44    7.45
  -2   0 -11   -4.24    8.89
   2   0  12    1.91    7.54
  -2   0 -12    1.51    4.23
   2   1 -14   -0.12    5.17
   2   1 -13   -0.17    7.54
  -2  -1  13   -0.29    6.54
   2   1 -12    2.82   11.39
  -2  -1  12    1.91   10.08
   2   1 -11   17.17   13.21
  -2  -1  11   -0.76   11.05
  -2  -1  11    1.83   11.65
   2   1 -10   -0.97    9.22
   2   1 -10   12.38   10.63
  -2  -1  10    0.07   10.11
  -2  -1  10    0.06    8.98
   2   1  -9   99.59   17.85
   2   1  -9   86.21   15.08
  -2  -1   9  101.65   15.78
  -2  -1   9   91.52   15.06
   2   1  -8   10.98    9.81
   2   1  -8    0.49    8.24
  -2  -1   8   10.06    7.80
  -2  -1   8    5.98    9.05
  -2  -1   8   10.87    8.37
   2   1  -7  104.80   20.36
   2   1  -7   88.77   12.25
   2   1  -7  113.52   11.37
  -2  -1   7  121.36   12.64
  -2  -1   7  118.36   10.65
  -2  -1   7  117.60   13.45
  -2  -1   7  118.61   14.13
   2   1  -6  137.07   10.64
   2   1  -6  131.24   13.34
   2   1  -6  136.89   12.12
  -2  -1   6  125.06   12.08
  -2  -1   6  133.18    9.79
  -2  -1   6  135.45   12.61
  -2  -1   6  140.23   13.60
   2   1  -5 1315.13   26.24
   2   1  -5 1347.30   36.37
   2   1  -5 1290.36   37.57
  -2  -1   5 1293.00   35.92
  -2  -1   5 1327.80   37.26
  -2  -1   5 1308.10   32.28
  -2  -1   5 1300.32   37.38
   2   1  -4  410.63   10.34
   2   1  -4  414.12   17.08
  -2  -1   4  401.62   16.39
  -2  -1   4  418.14   16.78
  -2  -1   4  412.79   17.29
  -2  -1   4  400.30   16.43
  -2  -1   4  412.24   16.22
  -2  -1   4  439.04   13.29
   2   1  -3  906.38   26.08
   2   1  -3  900.99   25.04
   2   1  -3  875.38   19.26
  -2  -1   3  883.84   24.65
  -2  -1   3  862.25   23.98
  -2  -1   3  894.96   24.77
  -2  -1   3  872.00   24.33
  -2  -1   3  903.34   20.14
   2   1  -2    0.13    4.43
   2   1  -2   -3.38    4.70
   2   1  -2    1.73    3.36
   2   1  -2    2.27    2.37
  -2  -1   2    0.92    3.23
  -2  -1   2   -1.84    4.54
  -2  -1   2    1.94    4.34
  -2  -1   2    5.76    2.41
  -2  -1   2    1.14    4.46
   2   1  -1  931.18   23.49
   2   1  -1  946.70   28.25
   2   1  -1  922.11   22.41
   2   1  -1  938.47   24.34
  -2  -1   1  943.99   21.48
  -2  -1   1  936.30   28.47
  -2  -1   1  945.68   21.27
  -2  -1   1  939.89   23.70
  -2  -1   1  995.75   25.16
  -2  -1   1  972.86   20.97
   2   1   0  957.19   25.31
   2   1   0  931.00   22.54
   2   1   0  934.52   23.67
   2   1   0  894.84   23.17
  -2  -1   0  902.75   17.21
  -2  -1   0  942.25   24.96
  -2  -1   0  862.98   22.49
  -2  -1   0  901.64   18.44
  -2  -1   0  964.74   28.36
   2   1   1  225.37   11.78
   2   1   1  237.82   10.99
   2   1   1  210.34   10.48
   2   1   1  223.11   11.12
  -2  -1  -1  237.85   12.00
  -2  -1  -1  225.80   10.04
  -2  -1  -1  233.69   11.40
   2   1   2  640.05   20.87
   2   1   2  605.58   23.57
   2   1   2  644.93   19.90
  -2  -1  -2  607.54   20.48
  -2  -1  -2  608.60   18.76
  -2  -1  -2  651.02   20.83
   2   1   3  349.60   16.05
   2   1   3  360.25   16.04
   2   1   3  369.47   15.65
   2   1   3  360.60   16.69
  -2  -1  -3  330.42   15.42
  -2  -1  -3  359.16   17.21
  -2  -1  -3  359.79   16.64
  -2  -1  -3  372.49   14.97
   2   1   4   -1.27    3.62
   2   1   4    0.68    4.34
   2   1   4    1.92    4.06
   2   1   4    1.35    3.66
  -2  -1  -4    2.36    3.75
  -2  -1  -4   -4.99    4.64
  -2  -1  -4    0.94    3.46
  -2  -1  -4   -2.00    4.18
  -2  -1  -4    0.01    3.57
   2   1   5  146.52   13.45
   2   1   5  134.35   15.14
   2   1   5  145.35   14.18
   2   1   5  143.85   15.24
  -2  -1  -5  137.98   12.41
  -2  -1  -5  152.18   12.15
  -2  -1  -5  140.90   12.71
  -2  -1  -5  138.97   14.07
   2   1   6  588.05   26.98
   2   1   6  628.99   30.76
  -2  -1  -6  599.52   26.84
  -2  -1  -6  612.03   26.72
  -2  -1  -6  583.92   31.94
  -2  -1  -6  621.71   29.28
   2   1   7  529.65   29.26
   2   1   7  503.02   30.24
  -2  -1  -7  497.04   29.56
   2   1   8    9.02   11.64
   2   1   8    1.62   10.36
  -2  -1  -8   -0.16   11.07
   2   1   9   11.64   11.00
   2   1   9    5.83   13.68
  -2  -1  -9    0.35   19.23
   2   1  10   -1.34   10.77
  -2  -1 -10   -0.26    9.75
   2   1  11   -0.51    8.09
  -2  -1 -11    1.27    7.32
   2   1  12    1.51    7.25
   2   2 -14    0.11    4.99
  -2  -2  14   -0.24    4.05
   2   2 -13   -0.93   13.05
  -2  -2  13    1.38    8.12
   2   2 -12   -0.09    7.58
  -2  -2  12   -0.05    7.21
   2   2 -11   12.56   12.62
  -2  -2  11    0.71   10.24
  -2  -2  11   -0.07   11.96
   2   2 -10   36.44   14.49
  -2  -2  10   -0.07   13.29
  -2  -2  10   -1.10   18.87
   2   2  -9   40.64   12.67
  -2  -2   9    1.69   11.12
  -2  -2   9   -0.07   11.71
   2   2  -8    0.17    8.96
   2   2  -8   42.28   12.36
  -2  -2   8   20.11    8.57
  -2  -2   8   37.92   16.84
  -2  -2   8   39.52   10.98
   2   2  -7  690.98   24.72
   2   2  -7  673.23   29.04
  -2  -2   7  696.03   24.01
  -2  -2   7  685.92   28.62
  -2  -2   7  706.88   28.24
   2   2  -6   -0.00    9.36
   2   2  -6   25.94    4.43
   2   2  -6   32.58    9.54
  -2  -2   6   30.73    9.24
  -2  -2   6   39.79    9.55
  -2  -2   6   31.62    5.52
   2   2  -5   82.23   10.95
   2   2  -5   82.16    6.20
   2   2  -5   67.96   11.17
  -2  -2   5   81.25   10.60
  -2  -2   5   80.08   10.79
  -2  -2   5   89.08   10.85
  -2  -2   5   74.79   10.73
  -2  -2   5   80.23    5.78
   2   2  -4   15.27    6.63
   2   2  -4   15.55    3.80
   2   2  -4    0.24    6.60
  -2  -2   4   17.10    6.51
  -2  -2   4   19.50    6.27
  -2  -2   4   16.18    6.62
  -2  -2   4   14.97    6.42
  -2  -2   4    0.02    2.53
   2   2  -3 4441.82   94.39
   2   2  -3 4555.10   95.02
   2   2  -3 4483.81   89.10
   2   2  -3 4511.33   96.44
  -2  -2   3 4551.45   95.43
  -2  -2   3 4607.40   91.52
  -2  -2   3 4618.71   95.85
  -2  -2   3 4500.34   76.60
  -2  -2   3 4488.17   93.96
   2   2  -2    2.27    4.10
   2   2  -2    5.11    4.89
   2   2  -2    2.67    1.39
   2   2  -2    1.72    4.10
  -2  -2   2   -0.16    5.28
  -2  -2   2    5.09    4.42
  -2  -2   2    4.47    4.26
  -2  -2   2    2.74    4.37
  -2  -2   2    5.15    4.51
  -2  -2   2    3.75    1.45
   2   2  -1  453.95   16.14
   2   2  -1  447.54   16.71
   2   2  -1  467.54   13.21
   2   2  -1  463.94   14.99
   2   2  -1  456.06   11.16
  -2  -2   1  457.61   17.30
  -2  -2   1  445.66   15.83
  -2  -2   1  469.67   15.20
  -2  -2   1  464.60   15.70
   2   2   0 2462.22   55.09
   2   2   0 2399.48   54.09
   2   2   0 2506.30   52.69
   2   2   0 2560.35   51.03
  -2  -2   0 2489.18   56.02
  -2  -2   0 2508.08   44.92
  -2  -2   0 2441.97   54.94
  -2  -2   0 2323.43   49.49
  -2  -2   0 2437.99   43.77
   2   2   1   38.69    6.09
   2   2   1   29.65    8.39
   2   2   1   28.50    7.65
   2   2   1   31.31    7.35
  -2  -2  -1   28.76    7.23
  -2  -2  -1   37.65    7.68
  -2  -2  -1   39.55    5.47
   2   2   2  235.25   11.03
   2   2   2  226.58   13.46
   2   2   2  232.44   13.43
  -2  -2  -2  217.44   12.81
  -2  -2  -2  227.39   13.98
  -2  -2  -2  211.07   12.65
  -2  -2  -2  223.14   10.49
   2   2   3  695.41   25.15
   2   2   3  694.53   22.57
   2   2   3  727.16   25.16
  -2  -2  -3  699.87   24.99
  -2  -2  -3  744.26   26.33
  -2  -2  -3  723.46   22.12
  -2  -2  -3  730.42   26.35
   2   2   4  673.49   24.58
   2   2   4  700.32   28.67
   2   2   4  690.93   27.13
  -2  -2  -4  679.83   23.54
  -2  -2  -4  721.51   28.33
  -2  -2  -4  711.74   28.00
  -2  -2  -4  697.28   25.90
   2   2   5  125.37   14.64
   2   2   5  118.95   17.56
  -2  -2  -5  116.24   12.57
  -2  -2  -5  121.78   11.85
  -2  -2  -5  120.75   14.97
  -2  -2  -5  119.67   12.32
   2   2   6  238.66   24.44
   2   2   6  235.69   21.38
  -2  -2  -6  207.72   17.26
  -2  -2  -6  227.11   17.39
  -2  -2  -6  237.76   20.70
  -2  -2  -6  211.08   16.49
   2   2   7  791.14   39.42
  -2  -2  -7  771.13   38.11
   2   2   8  402.83   30.53
  -2  -2  -8  419.37   41.35
   2   2   9  393.80   30.87
  -2  -2  -9  362.77   29.91
   2   2  10   -1.20   10.27
   2   2  11    0.70    7.06
  -2  -2 -11   -1.17    6.64
   2   3 -14   -1.70    5.48
  -2  -3  14   -0.31    6.14
   2   3 -13   -1.63    8.37
  -2  -3  13   -0.30    8.90
   2   3 -12    0.28    7.90
  -2  -3  12   -0.08    8.05
  -2  -3  12   -0.53    6.57
   2   3 -11    3.67   14.98
  -2  -3  11    0.03    8.99
  -2  -3  11    0.26   15.23
   2   3 -10   48.38   14.47
  -2  -3  10    0.07   14.71
  -2  -3  10    0.95   13.60
   2   3  -9   11.65   10.39
  -2  -3   9   -1.22    9.87
  -2  -3   9   -0.04   10.35
   2   3  -8  314.47   23.12
  -2  -3   8  288.83   29.27
  -2  -3   8  334.16   22.04
   2   3  -7   73.63   13.21
  -2  -3   7   97.68   14.03
  -2  -3   7   80.92   12.81
  -2  -3   7   95.20   13.79
   2   3  -6  121.07    9.28
   2   3  -6  129.97   13.86
  -2  -3   6  141.40   10.46
  -2  -3   6  138.91   14.13
  -2  -3   6  126.95   13.68
  -2  -3   6  139.84   14.18
  -2  -3   6  125.15   13.94
   2   3  -5   -0.67    5.80
   2   3  -5    3.67    3.78
   2   3  -5   -0.12    5.65
  -2  -3   5    2.54    5.66
  -2  -3   5    0.31    4.00
  -2  -3   5   13.84    5.71
  -2  -3   5   -0.21    1.37
  -2  -3   5    3.91    5.71
   2   3  -4 1967.00   51.14
   2   3  -4 1982.18   51.03
   2   3  -4 1997.53   47.43
   2   3  -4 1886.79   50.86
  -2  -3   4 1933.54   50.04
  -2  -3   4 1961.06   49.72
  -2  -3   4 1998.11   48.12
  -2  -3   4 1932.20   50.30
   2   3  -3  645.68   22.82
   2   3  -3  674.19   21.21
   2   3  -3  662.59   21.98
   2   3  -3  622.04   22.89
  -2  -3   3  658.48   21.19
  -2  -3   3  653.57   21.28
  -2  -3   3  624.32   21.31
  -2  -3   3  645.65   21.29
   2   3  -2  192.31   10.22
   2   3  -2  187.41   11.29
   2   3  -2  190.67   12.43
  -2  -3   2  195.47   12.74
  -2  -3   2  178.58   10.21
  -2  -3   2  186.28   10.21
  -2  -3   2  187.26   10.44
   2   3  -1  287.98   14.83
   2   3  -1  303.63   10.84
   2   3  -1  323.60   15.18
   2   3  -1  286.21    8.04
  -2  -3   1  307.08   15.22
  -2  -3   1  319.81   12.09
  -2  -3   1  307.85   14.55
  -2  -3   1  310.05   13.96
   2   3   0  235.19   13.83
   2   3   0  226.16   13.72
   2   3   0  225.52    7.46
   2   3   0  231.29    9.15
  -2  -3   0  230.80    7.79
  -2  -3   0  231.30   13.39
  -2  -3   0  226.90    9.81
  -2  -3   0  229.51   13.72
   2   3   1  184.77   17.47
   2   3   1  137.23    9.20
   2   3   1  165.01   12.52
  -2  -3  -1  169.23   12.99
  -2  -3  -1  160.99   12.28
  -2  -3  -1  149.10    3.48
  -2  -3  -1  169.52    8.25
  -2  -3  -1  150.10    3.52
   2   3   2 1008.05   31.81
   2   3   2  936.48   30.84
  -2  -3  -2 1001.13   26.29
  -2  -3  -2  964.43   31.04
  -2  -3  -2  969.54   30.36
  -2  -3  -2  971.65   32.63
   2   3   3  701.13   25.85
   2   3   3  675.04   26.67
   2   3   3  705.02   23.03
  -2  -3  -3  698.00   24.56
  -2  -3  -3  698.56   26.55
  -2  -3  -3  711.28   27.08
  -2  -3  -3  743.72   29.11
   2   3   4  516.31   21.06
   2   3   4  545.03   26.23
   2   3   4  536.57   22.72
  -2  -3  -4  538.51   25.90
  -2  -3  -4  565.21   29.73
  -2  -3  -4  515.54   19.87
  -2  -3  -4  536.77   24.92
  -2  -3  -5  151.34   17.86
  -2  -3  -5  133.35   14.85
   2   3   6    4.84    9.46
  -2  -3  -6   -0.40    7.36
  -2  -3  -6    0.66    9.24
   2   3   7  926.42   43.45
  -2  -3  -7  957.84   44.66
   2   3   8   15.60   14.78
  -2  -3  -8    6.90   14.84
   2   3   9   -0.49    9.67
  -2  -3  -9   -0.24    9.22
   2   3  10    0.17   11.17
  -2  -3 -10    0.18    7.57
   2   3  11    1.29    7.65
  -2  -3 -11    0.39    6.66
  -2  -4  14    0.27    5.41
   2   4 -13    1.74    7.69
  -2  -4  13   -0.06    8.33
   2   4 -12   -0.17    7.79
  -2  -4  12    0.99   10.64
  -2  -4  12    0.11    8.30
   2   4 -11    2.26    9.70
  -2  -4  11   -0.34    9.14
  -2  -4  11   -0.04   15.54
   2   4 -10    1.66    9.56
  -2  -4  10    1.13    9.49
  -2  -4  10   -0.01    9.73
   2   4  -9  130.33   27.32
  -2  -4   9  106.64   18.80
  -2  -4   9  117.10   18.33
   2   4  -8  -11.87   10.75
  -2  -4   8    1.17   10.13
  -2  -4   8    0.13   14.87
   2   4  -7   15.07    7.77
   2   4  -7   27.06   11.35
  -2  -4   7   36.83   11.39
  -2  -4   7   10.41    8.70
  -2  -4   7   29.26   11.33
   2   4  -6   -6.98    6.31
   2   4  -6   -1.09    4.50
  -2  -4   6   -3.74    6.42
  -2  -4   6    5.64    5.06
  -2  -4   6    2.72    5.89
  -2  -4   6    5.20    6.43
   2   4  -5 2696.13   66.90
   2   4  -5 2644.71   71.32
   2   4  -5 2720.92   71.36
  -2  -4   5 2790.18   70.58
  -2  -4   5 2759.82   72.19
  -2  -4   5 2697.74   69.97
  -2  -4   5 2707.41   72.48
   2   4  -4  403.16   19.16
   2   4  -4  428.57   18.09
   2   4  -4  365.28   20.14
  -2  -4   4  394.48   19.26
  -2  -4   4  387.75   18.16
  -2  -4   4  420.01   19.17
  -2  -4   4  425.21   18.41
   2   4  -3  293.72   15.28
   2   4  -3  295.72   15.50
   2   4  -3  274.75   16.56
  -2  -4   3  286.16   14.10
  -2  -4   3  271.28   13.97
  -2  -4   3  293.19   15.41
  -2  -4   3  288.80   15.33
   2   4  -2   38.09    6.88
   2   4  -2   61.07    9.19
   2   4  -2    0.42    9.62
  -2  -4   2   42.89    6.76
  -2  -4   2   33.46    9.34
  -2  -4   2   43.26    6.91
  -2  -4   2   44.01    9.73
  -2  -4   2   41.68    7.35
   2   4  -1    0.18    3.05
   2   4  -1   20.89    8.11
   2   4  -1   -0.29    4.61
   2   4  -1   15.70    2.27
   2   4  -1   -0.51    7.57
  -2  -4   1   17.40    7.87
  -2  -4   1   23.00    4.83
  -2  -4   1    5.51   11.16
  -2  -4   1   14.24    4.64
  -2  -4   1   16.74    4.56
   2   4   0  817.21   20.45
   2   4   0  805.17   28.46
   2   4   0  868.18   22.17
   2   4   0  858.34   28.98
  -2  -4   0  868.74   30.42
  -2  -4   0  849.30   29.45
  -2  -4   0  831.10   21.56
  -2  -4   0  866.47   23.22
   2   4   1  558.10   19.32
   2   4   1  532.38   22.53
   2   4   1  502.59   22.45
  -2  -4  -1  523.13   22.54
  -2  -4  -1  504.19   15.72
  -2  -4  -1  541.62   30.22
   2   4   2  753.03   27.91
   2   4   2  680.46   27.36
  -2  -4  -2  723.58   27.43
  -2  -4  -2  664.43   19.66
  -2  -4  -2  791.52   31.01
   2   4   3  363.74   20.13
   2   4   3  385.90   21.74
  -2  -4  -3  358.38   19.85
  -2  -4  -3  361.29   19.82
  -2  -4  -3  386.90   23.12
  -2  -4  -4    3.83    9.31
  -2  -4  -4    2.74    7.44
   2   4   5   20.23   12.00
  -2  -4  -5   17.27   10.57
  -2  -4  -5   21.47   13.65
   2   4   6  164.19   20.56
  -2  -4  -6  156.07   22.52
   2   4   7  282.32   26.19
  -2  -4  -7  302.70   27.88
   2   4   8    0.85   10.24
  -2  -4  -8    0.25   10.63
   2   4   9    0.53    8.82
  -2  -4  -9    0.52    9.06
   2   4  10   -3.99    8.94
  -2  -4 -10   -1.16    8.97
  -2  -5  13   -0.93    7.86
   2   5 -12   -0.85    6.26
  -2  -5  12    0.05    7.23
  -2  -5  12    0.57    6.28
   2   5 -11    0.75    8.34
  -2  -5  11    0.14    8.21
  -2  -5  11    0.05    8.85
   2   5 -10   64.84   19.50
  -2  -5  10  102.81   19.67
  -2  -5  10  110.84   19.26
   2   5  -9    9.28   11.81
  -2  -5   9    0.84   12.16
  -2  -5   9    8.10   12.18
   2   5  -8   24.63   12.46
  -2  -5   8    0.94   13.15
  -2  -5   8   18.77   12.20
   2   5  -7  591.16   27.26
   2   5  -7  696.52   38.95
  -2  -5   7  538.69   28.43
  -2  -5   7  635.53   32.07
  -2  -5   7  655.18   32.29
   2   5  -6  502.48   23.32
   2   5  -6  517.50   26.70
  -2  -5   6  518.46   27.37
  -2  -5   6  506.75   26.20
  -2  -5   6  485.41   25.02
  -2  -5   6  544.65   26.25
   2   5  -5   95.35   11.85
   2   5  -5   96.31   20.14
   2   5  -5  102.87   13.74
  -2  -5   5   80.90   12.53
  -2  -5   5  107.00   12.09
  -2  -5   5   99.55   12.50
  -2  -5   5   90.82   13.83
   2   5  -4   91.24   11.58
   2   5  -4   99.83   13.48
   2   5  -4   96.79   11.87
  -2  -5   4   91.52   12.18
  -2  -5   4   84.30   10.52
  -2  -5   4   90.85   15.80
  -2  -5   4   83.09   12.13
   2   5  -3   -0.63    8.64
   2   5  -3    0.17    7.44
   2   5  -3   17.20    8.47
  -2  -5   3   21.75    8.54
  -2  -5   3   18.51    6.40
  -2  -5   3   18.76    6.44
  -2  -5   3   21.84    7.77
   2   5  -2  188.09   14.62
   2   5  -2  172.16   11.63
  -2  -5   2  175.35   10.90
  -2  -5   2  163.48   14.27
  -2  -5   2  168.60   14.63
  -2  -5   2  168.65   10.97
  -2  -5   2  165.31   12.40
   2   5  -1  154.61   10.18
   2   5  -1  157.67   14.66
  -2  -5   1  160.57   20.29
  -2  -5   1  138.65    9.08
  -2  -5   1  147.77   14.20
  -2  -5   1  140.69   10.24
  -2  -5   1  145.35   11.91
   2   5   0   56.75   10.87
   2   5   0   39.47    5.49
   2   5   0   46.48   15.59
  -2  -5   0   56.46   11.18
  -2  -5   0   -0.22    8.91
  -2  -5   0   53.51   11.04
   2   5   1  242.31   17.47
   2   5   1  225.10   12.78
   2   5   1  230.35   17.00
   2   5   1  202.06   14.26
  -2  -5  -1  229.73   17.85
  -2  -5  -1  211.72   22.87
   2   5   2    8.66    7.25
   2   5   2   10.60    9.02
   2   5   2   12.14    9.20
  -2  -5  -2   17.97   15.79
  -2  -5  -2    6.00    9.07
   2   5   3   -4.08    5.44
  -2  -5  -3    1.31    5.59
  -2  -5  -3    3.82    7.07
   2   5   4  110.85   15.53
  -2  -5  -4  102.92   18.39
  -2  -5  -4   74.70   21.50
   2   5   5 1255.73   48.54
  -2  -5  -5 1299.00   52.33
  -2  -5  -5  916.98   43.56
   2   5   6   82.80   18.14
  -2  -5  -6   99.69   21.20
   2   5   7  159.58   21.94
  -2  -5  -7  179.02   25.40
   2   5   8   -0.50    8.91
  -2  -5  -8   -0.42   15.17
   2   5   9   -0.63   11.30
  -2  -5  -9    0.01    7.53
   2   5  10    6.49    7.45
  -2  -5 -10   -0.90    8.03
  -2  -6  13    0.20    6.35
   2   6 -12   -2.21    7.22
  -2  -6  12    0.15    8.77
  -2  -6  12    0.23    8.18
   2   6 -11   -1.58    8.33
  -2  -6  11    0.00    9.37
  -2  -6  11    0.01    9.17
   2   6 -10    2.39    9.27
  -2  -6  10   -0.44    9.62
  -2  -6  10   -0.08    9.71
   2   6  -9  276.09   25.68
  -2  -6   9  294.75   27.02
  -2  -6   9  275.02   26.27
   2   6  -8   33.43   12.95
  -2  -6   8   -1.91   14.00
  -2  -6   8   10.62   12.84
   2   6  -7 1242.38   54.94
  -2  -6   7 1266.82   49.66
  -2  -6   7 1072.70   44.70
  -2  -6   7 1213.03   47.92
   2   6  -6   34.65   13.23
  -2  -6   6   49.88   13.50
  -2  -6   6   28.77   12.49
  -2  -6   6   34.28   11.81
   2   6  -5    4.85   16.98
  -2  -6   5   25.67   11.20
  -2  -6   5   28.70   11.36
  -2  -6   5   21.52    9.72
  -2  -6   5   15.30    9.32
   2   6  -4  307.48   19.36
   2   6  -4  281.97   20.06
  -2  -6   4  262.75   17.85
  -2  -6   4  287.93   17.76
  -2  -6   4  285.29   19.70
  -2  -6   4  271.90   20.04
   2   6  -3   -3.92    6.82
   2   6  -3   -0.17    6.78
  -2  -6   3    6.96    7.52
  -2  -6   3    5.01    5.00
  -2  -6   3   -6.39    6.13
  -2  -6   3    4.19    7.00
   2   6  -2  538.05   33.81
  -2  -6   2  502.97   24.87
  -2  -6   2  500.33   23.09
  -2  -6   2  498.31   25.73
   2   6  -1  302.78   20.44
  -2  -6   1  264.68   19.29
  -2  -6   1  286.69   19.78
  -2  -6   1  245.62   15.21
   2   6   0  157.61   16.23
  -2  -6   0  149.16   16.22
  -2  -6   0  157.14   16.30
  -2  -6  -1  316.18   21.79
  -2  -6  -1  337.02   23.24
  -2  -6  -2  361.81   25.54
  -2  -6  -2  358.68   24.00
  -2  -6  -3    0.09    5.58
  -2  -6  -3   -0.07    4.81
   2   6   4   39.32   11.98
  -2  -6  -4    0.23   15.46
  -2  -6  -4    0.00   12.82
   2   6   5  223.01   22.26
  -2  -6  -5  133.63   21.22
  -2  -6  -5  257.60   25.69
   2   6   6  386.47   28.32
  -2  -6  -6  429.17   32.20
   2   6   7    0.15    6.51
  -2  -6  -7   -0.15    7.77
   2   6   8    0.74   11.69
  -2  -6  -8    0.37    8.67
   2   6   9    0.36    4.53
  -2  -6  -9   -0.85    5.98
  -2  -7  12   -0.77    7.40
  -2  -7  12   -0.04    7.24
   2   7 -11    6.69    9.68
  -2  -7  11    0.07   10.85
  -2  -7  11   -0.02   11.61
   2   7 -10    4.87   10.33
  -2  -7  10   -0.11   11.64
  -2  -7  10   -0.07   11.07
   2   7  -9   89.53   17.75
  -2  -7   9   87.81   18.12
  -2  -7   9   -1.39   29.89
   2   7  -8   -0.42    9.82
  -2  -7   8   -0.78    9.52
  -2  -7   8    7.67   11.30
  -2  -7   8    1.44    9.71
   2   7  -7   -1.90    9.19
  -2  -7   7   -2.36    9.04
  -2  -7   7    0.22    9.26
  -2  -7   7   -1.08   10.18
   2   7  -6    0.35    8.44
  -2  -7   6    1.55    8.86
  -2  -7   6   -0.91    8.68
  -2  -7   6    2.35    7.91
   2   7  -5   11.70   14.62
  -2  -7   5    6.99   14.68
  -2  -7   5   -5.17   12.44
   2   7  -4   21.61   11.73
  -2  -7   4    0.29   12.43
  -2  -7   4   25.58   11.06
   2   7  -3   40.18   13.31
  -2  -7   3   37.59   11.81
  -2  -7   3   36.51   13.33
  -2  -7   2   -1.03    6.98
  -2  -7   2   -2.53    5.54
  -2  -7   2    4.38    7.31
  -2  -7   1  185.66   18.57
  -2  -7   1   97.45   17.29
  -2  -7   0  157.02   18.65
  -2  -7   0  162.32   19.44
  -2  -7  -1   -0.06   14.21
  -2  -7  -1   59.15   13.62
  -2  -7  -2    0.01   14.68
  -2  -7  -2   45.52   13.65
  -2  -7  -3  123.17   20.75
  -2  -7  -3  123.18   18.86
  -2  -7  -4  318.11   26.70
  -2  -7  -4  406.16   30.86
  -2  -7  -5  195.15   24.33
  -2  -7  -6    0.10    8.15
  -2  -7  -7   -0.19    7.46
  -2  -7  -8   72.76   14.82
  -2  -8  12    0.02    7.87
  -2  -8  12    0.48    5.20
  -2  -8  12    0.16    9.14
  -2  -8  11   -0.12    8.38
  -2  -8  11   -1.73    8.05
   2   8 -10   -2.29    8.72
  -2  -8  10    0.02   10.94
  -2  -8  10   10.14    9.66
   2   8  -9    3.20    8.98
  -2  -8   9   -0.17   10.85
  -2  -8   9    0.65    9.67
   2   8  -8    6.24   11.31
  -2  -8   8    3.78   11.37
  -2  -8   8   -0.20   12.38
  -2  -8   8    5.21   11.12
   2   8  -7   17.72   19.84
  -2  -8   7   -1.43   13.13
  -2  -8   7   25.88   14.28
   2   8  -6   42.03   15.42
  -2  -8   6    0.40   15.23
  -2  -8   6   42.93   15.35
   2   8  -5   -4.09    9.57
  -2  -8   5   -0.84    9.78
  -2  -8   5    0.09   10.13
   2   8  -4   44.49   13.73
  -2  -8   4   25.15   12.64
  -2  -8   4   -0.65   15.19
   2   8  -3   37.81   13.30
  -2  -8   3   14.12   11.83
  -2  -8   3   -0.31   14.87
   2   8  -2    7.64   12.97
  -2  -8   2   30.95   14.57
  -2  -8   1  297.82   25.17
  -2  -8   1  270.77   25.56
  -2  -8   0   -0.31   13.22
  -2  -8   0   20.74   12.86
  -2  -8  -1  440.62   30.44
  -2  -8  -1  395.03   30.00
  -2  -8  -2    0.36   25.41
  -2  -8  -2   53.70   16.48
  -2  -8  -3   -0.60    9.16
  -2  -8  -3   -0.01    8.03
  -2  -8  -4  107.71   20.59
  -2  -8  -4   89.40   17.70
  -2  -8  -5   -0.21    8.50
  -2  -8  -6   -0.05    6.38
  -2  -8  -7    3.17   13.81
  -2  -9  11    0.72    6.10
  -2  -9  11   -0.03    3.35
  -2  -9  10    0.16    7.29
  -2  -9  10   -0.50    4.79
  -2  -9   9   -0.31    8.10
   2   9  -8    0.49    6.65
  -2  -9   8   -0.00    8.25
  -2  -9   8   -0.09    7.36
   2   9  -7    1.65    8.89
  -2  -9   7   -0.54   15.02
  -2  -9   7    1.13   10.04
   2   9  -6    0.33    7.17
  -2  -9   6   -0.57    7.78
  -2  -9   6    0.42    7.22
   2   9  -5   -3.89   11.09
  -2  -9   5   -0.25   12.31
  -2  -9   5   -5.60   10.34
   2   9  -4   84.83   16.01
  -2  -9   4   -0.17   15.24
  -2  -9   4   -0.46   16.78
   2   9  -3   -2.62    9.96
  -2  -9   3   -0.33   11.32
   2   9  -2   12.09   12.52
  -2  -9   2    3.29   13.98
  -2  -9   1   43.26   15.86
  -2  -9   1    0.97   15.07
  -2  -9   0    0.00   14.96
  -2  -9   0   39.53   15.59
  -2  -9  -1    0.09   17.10
  -2  -9  -1   68.67   16.96
  -2  -9  -2  120.60   20.16
  -2  -9  -2   96.76   19.18
  -2  -9  -3   -0.06   11.58
  -2  -9  -3    3.29    9.96
  -2  -9  -4    0.03   11.23
  -2  -9  -4    8.52    8.31
  -2  -9  -5   -0.08    6.13
  -2  -9  -6   -0.29    6.53
  -2 -10  10   68.93   13.67
   2  10  -9    1.32    4.64
  -2 -10   9   -0.05    8.05
  -2 -10   8    1.51    8.17
  -2 -10   8    0.01    7.67
  -2 -10   7    5.84   11.69
  -2 -10   7    6.63   11.80
  -2 -10   6   14.79   11.92
  -2 -10   6   -0.73   12.87
   2  10  -5   -2.17    9.20
  -2 -10   5   -0.94   10.62
  -2 -10   5    7.62    9.78
   2  10  -4    2.60    9.62
  -2 -10   4    1.04   11.67
   2  10  -3    3.53   10.41
  -2 -10   3   -1.22   12.23
   2  10  -2    1.21   12.31
  -2 -10   2   28.87   21.22
   2  10  -1    1.86   12.11
  -2 -10   1   12.12   13.43
   2  10   0   -0.91   11.03
  -2 -10   0    8.27   11.81
  -2 -10  -1   14.83   12.55
  -2 -10  -1    0.01   12.16
  -2 -10  -2    0.17    7.68
  -2 -10  -2   -0.72   10.43
  -2 -10  -3    0.29    9.32
  -2 -10  -3    2.63    6.82
  -2 -10  -4   -0.35    6.41
   2  11  -8   -1.27    5.46
  -2 -11   8   -0.76    6.56
  -2 -11   7   23.60    9.65
  -2 -11   7   -1.00   11.10
  -2 -11   6    0.28   12.27
  -2 -11   6   16.33    9.04
  -2 -11   5    0.46   10.99
  -2 -11   5   12.38   11.54
  -2 -11   3   11.24   12.97
   2  11  -2   -1.42   16.34
  -2 -11   2   23.40   13.25
   2  11  -1   -0.28    8.31
  -2 -11   1    4.66    9.88
   2  11   0   83.90   14.50
  -2 -11   0   89.45   17.32
   2  11   1    0.99    6.57
  -2 -11  -1    0.59    7.69
  -2 -11  -2    5.77    6.62
  -2 -12   6    0.26    5.34
  -2 -12   5   -0.33    6.41
  -2 -12   4   -0.81    7.69
  -2 -12   3    1.92    8.39
  -2 -12   2   74.57   14.64
  -2 -12   1   -0.64    6.60
   3 -13   2    6.06    6.16
  -3  13  -2   -0.22    7.71
   3 -13   3    0.53    5.12
  -3  13  -3    0.10    5.94
   3 -12  -1   -1.37    6.66
   3 -12   0    0.95    7.29
   3 -12   0    1.26    8.31
   3 -12   1   -0.87    7.87
   3 -12   1    2.40    8.43
   3 -12   2    4.79    9.04
   3 -12   2   -2.76    9.70
   3 -12   3   -2.31    8.86
  -3  12  -3    0.72    8.36
   3 -12   4    1.02    8.01
  -3  12  -4    0.02    8.06
   3 -12   5   -0.10    6.16
  -3  12  -5   -0.08    5.92
   3 -12   6    0.26    7.16
  -3  12  -6   -1.26    6.90
   3 -11  -1    3.47    9.43
   3 -11  -1   -0.96    9.63
   3 -11   0    2.23    9.58
   3 -11   0    0.23    9.94
   3 -11   1   24.26   14.63
   3 -11   1   16.80   14.82
   3 -11   2   47.93   15.94
   3 -11   2   14.78   16.77
   3 -11   3   -2.81   10.39
   3 -11   3    1.20   10.56
   3 -11   4    3.17   12.92
   3 -11   4   14.40   13.10
  -3  11  -4    1.64   13.31
   3 -11   5  117.37   19.57
  -3  11  -5  103.45   19.72
   3 -11   6    0.36   10.72
  -3  11  -6   -6.91   10.23
   3 -11   7    0.34    6.70
  -3  11  -7    0.08    6.50
   3 -11   8    0.98    5.99
  -3  11  -8    0.17    5.58
   3 -10  -2   -0.09    6.54
   3 -10  -2    0.00    6.29
   3 -10  -1    0.08    6.99
   3 -10  -1    0.02    7.46
   3 -10   0    0.04    6.60
   3 -10   0    0.01    6.37
   3 -10   1   27.78   15.23
   3 -10   1    9.77   15.52
   3 -10   2  185.79   24.10
   3 -10   2  158.96   24.62
   3 -10   3   46.62   28.32
   3 -10   3   57.66   19.13
   3 -10   4   26.24   15.31
   3 -10   4   -0.25   14.93
   3 -10   5   -1.30   13.81
  -3  10  -5   15.95   13.84
   3 -10   6   96.11   20.20
  -3  10  -6  103.49   20.14
   3 -10   7    2.15   15.11
  -3  10  -7   64.16   14.94
   3 -10   8   -1.41    7.73
  -3  10  -8    0.20    7.86
   3 -10   9   12.37    7.05
  -3  10  -9    0.80    6.51
   3  -9  -8    7.40    8.99
   3  -9  -7    4.61    9.71
   3  -9  -6    1.80    9.44
   3  -9  -3    0.08    6.80
   3  -9  -2    0.01    5.21
   3  -9  -2   -0.04    7.45
   3  -9  -1    0.03    6.48
   3  -9  -1    0.03    9.36
   3  -9   0 1268.25   51.28
   3  -9   0 1204.85   61.60
   3  -9   1  234.91   24.31
   3  -9   1  224.09   25.37
   3  -9   2   14.31   14.13
   3  -9   2    7.07   13.35
   3  -9   3  847.54   45.63
   3  -9   3  887.99   42.20
   3  -9   4    6.34   11.78
   3  -9   4   -2.19   11.74
   3  -9   5    0.29   13.27
   3  -9   5    9.33   12.61
  -3   9  -5    3.56   12.69
   3  -9   6   -0.89   13.16
  -3   9  -6   13.41   13.39
   3  -9   7   -0.78   12.65
  -3   9  -7   11.08   12.40
   3  -9   8    0.06    6.74
   3  -9   8   -1.63    8.63
  -3   9  -8   -2.39   13.83
   3  -9   9   14.80    8.72
   3  -9   9   -0.21    7.20
  -3   9  -9   -1.43    9.16
   3  -8 -10   -0.99    4.09
  -3   8  10    0.55    5.98
   3  -8  -9   27.76   11.04
   3  -8  -9   35.77   13.87
   3  -8  -8    5.22   10.51
   3  -8  -8   -0.09    9.05
   3  -8  -7    0.00   16.84
   3  -8  -7    6.61   11.49
   3  -8  -6   41.89   15.12
   3  -8  -5    9.06   12.04
   3  -8  -4   -0.02   10.67
   3  -8  -4   11.30   10.65
   3  -8  -3  192.12   19.73
   3  -8  -3  144.62   25.24
   3  -8  -2   -0.21    7.57
   3  -8  -2   -0.75    7.11
   3  -8  -1  154.99   18.70
   3  -8  -1  139.46   17.41
   3  -8   0  406.83   26.30
   3  -8   0  391.22   26.14
   3  -8   1    1.08   10.99
   3  -8   1   10.19   10.74
   3  -8   2    8.86   10.30
   3  -8   2   -3.33   10.21
   3  -8   3    4.50   11.56
   3  -8   3    2.61   10.98
   3  -8   4   -0.39   11.20
   3  -8   4    3.83   10.51
   3  -8   5  343.11   28.03
  -3   8  -5  248.79   25.36
   3  -8   6   89.02   18.84
   3  -8   6  115.90   20.51
  -3   8  -6  110.76   20.02
   3  -8   7   -0.43   10.16
   3  -8   7    0.14    9.85
  -3   8  -7   -3.29   10.17
   3  -8   8    0.59    8.04
   3  -8   8   -0.94    7.60
   3  -8   9   -0.09    8.32
   3  -8   9    0.60    7.54
  -3   8  -9   -2.80    8.31
   3  -8  10    0.77    6.51
  -3   8 -10    0.44    4.17
   3  -7 -11   14.68    7.01
  -3   7  11   -0.43    9.16
   3  -7 -10    0.17    7.80
   3  -7 -10    1.09    7.68
   3  -7  -9   -0.19    7.42
   3  -7  -9   -0.00    6.65
   3  -7  -8   -0.02    9.69
   3  -7  -8   -0.75    9.62
   3  -7  -7    1.36   10.34
   3  -7  -7   -3.90    9.86
   3  -7  -6    6.94   10.76
   3  -7  -6   -0.69   10.18
   3  -7  -5   15.81   10.30
   3  -7  -5   -2.43   10.17
   3  -7  -4   -1.28    6.66
   3  -7  -4    2.02    6.64
   3  -7  -3   81.85   12.51
   3  -7  -3   -0.18   10.83
   3  -7  -3   53.15   12.22
   3  -7  -2  131.92   15.09
   3  -7  -2  138.42   14.78
   3  -7  -2  137.57   16.04
   3  -7  -1  489.51   25.47
   3  -7  -1  441.05   22.56
   3  -7  -1  456.21   23.74
   3  -7   0  216.46   15.43
   3  -7   0  234.70   18.85
   3  -7   0  256.74   26.30
  -3   7   0  285.58   19.51
   3  -7   1 1512.99   58.93
   3  -7   1 1446.46   49.53
  -3   7  -1 1561.52   50.25
   3  -7   2  121.14   17.29
   3  -7   2  134.88   16.99
   3  -7   3   60.60   14.45
   3  -7   3   62.50   15.80
   3  -7   4    0.14   10.83
   3  -7   4    2.09    8.34
   3  -7   4    7.24    9.65
   3  -7   5    2.30   10.20
   3  -7   5   11.29   11.18
   3  -7   6    0.72   12.40
   3  -7   6   24.28   12.96
   3  -7   7    6.06   12.15
   3  -7   7    8.23   11.39
  -3   7  -7    0.39   12.59
   3  -7   8    0.08   13.82
   3  -7   8    1.21   12.72
  -3   7  -8   25.94   13.64
   3  -7   9    0.03    7.31
  -3   7  -9   -0.22    6.74
   3  -7  10    0.06    6.04
   3  -7  11    1.14    7.49
   3  -6 -11   -0.19    7.97
   3  -6 -11    1.34    7.56
   3  -6 -10   99.40   18.94
   3  -6 -10   91.56   18.91
   3  -6  -9   -1.04    9.64
   3  -6  -9    0.00    8.89
   3  -6  -8   20.95   14.20
   3  -6  -8    2.07   20.99
   3  -6  -7   16.89   12.80
   3  -6  -7    1.96   18.67
   3  -6  -6   -3.39    9.39
   3  -6  -6    0.61   13.38
   3  -6  -5  378.18   24.65
   3  -6  -5  364.68   22.83
   3  -6  -5  352.75   29.41
   3  -6  -4  321.83   19.61
   3  -6  -4  320.36   21.28
   3  -6  -4  315.25   19.42
   3  -6  -3   27.44    9.38
   3  -6  -3   23.76    7.30
   3  -6  -3   -0.80    7.38
   3  -6  -3   23.37    8.87
  -3   6   3    0.04    8.50
  -3   6   3   28.39    8.70
   3  -6  -2  360.38   20.18
   3  -6  -2  369.42   19.76
   3  -6  -2  347.70   18.16
  -3   6   2  344.18   16.23
  -3   6   2  372.36   18.43
  -3   6   2  363.52   19.03
   3  -6  -1    3.51    8.11
   3  -6  -1    5.78    6.35
   3  -6  -1   14.93    7.20
  -3   6   1    4.12    5.82
  -3   6   1    4.68    6.05
  -3   6   1    0.45    7.50
   3  -6   0   53.11   11.24
   3  -6   0   54.87   10.82
   3  -6   0   53.81    8.74
  -3   6   0   55.22   10.87
  -3   6   0   48.78    8.16
   3  -6   1    5.18    5.58
   3  -6   1    6.89    7.84
   3  -6   1    4.58    4.38
   3  -6   1   11.57    8.09
  -3   6  -1   -0.44    7.95
  -3   6  -1    8.59    5.16
  -3   6  -1   -0.30    4.08
   3  -6   2  383.23   22.62
   3  -6   2  388.25   18.28
   3  -6   2  413.77   22.19
   3  -6   2  363.32   21.86
  -3   6  -2  406.13   21.46
  -3   6  -2  378.19   21.58
  -3   6  -2  354.79   16.10
   3  -6   3  274.99   21.48
   3  -6   3  246.66   14.92
   3  -6   3  308.51   18.30
   3  -6   3  287.37   20.07
   3  -6   3  270.53   15.91
  -3   6  -3  325.52   20.50
  -3   6  -3  286.05   18.83
   3  -6   4  258.24   21.91
   3  -6   4  269.14   19.08
   3  -6   4  270.88   20.69
   3  -6   5    0.54    8.86
   3  -6   5   -5.10    8.96
  -3   6  -5   -2.54    9.39
   3  -6   6   29.37   14.36
   3  -6   6   48.10   15.15
  -3   6  -6   62.20   15.62
   3  -6   7   35.51   14.83
   3  -6   7   50.86   16.41
  -3   6  -7   35.04   17.47
   3  -6   8   75.20   20.02
   3  -6   8   42.45   15.81
  -3   6  -8   54.41   17.42
   3  -6   9  398.72   30.27
  -3   6  -9  275.75   27.62
   3  -6  10    0.12    7.79
   3  -6  11    0.09    5.86
   3  -5 -12    3.96    7.96
  -3   5  12   -1.85    7.79
   3  -5 -11   -0.29    6.37
   3  -5 -11    0.26    6.50
   3  -5 -10    0.24    8.88
   3  -5  -9   51.18   16.45
   3  -5  -9   -0.01   15.82
   3  -5  -8  269.58   26.31
   3  -5  -8  294.29   25.53
   3  -5  -7    7.01    9.44
   3  -5  -7   -2.87    8.86
   3  -5  -6   82.37   15.03
   3  -5  -6   48.67   12.37
   3  -5  -6   78.94   13.67
   3  -5  -5    9.95    8.47
   3  -5  -5   10.38    9.78
   3  -5  -5   13.00    8.23
  -3   5   5   15.29    9.62
   3  -5  -4  180.18   14.85
   3  -5  -4  189.41   15.46
   3  -5  -4  184.02   13.62
  -3   5   4  189.08   16.95
  -3   5   4  188.45   13.07
  -3   5   4  202.01   16.08
   3  -5  -3  896.21   31.68
   3  -5  -3  901.50   31.97
   3  -5  -3  873.63   27.13
   3  -5  -3  859.20   26.93
  -3   5   3  933.87   27.15
  -3   5   3  860.09   25.26
  -3   5   3  884.65   29.64
  -3   5   3  907.52   36.05
   3  -5  -2  638.06   25.50
   3  -5  -2  649.40   24.89
   3  -5  -2  646.62   22.93
   3  -5  -2  630.65   19.12
  -3   5   2  662.35   21.01
  -3   5   2  641.22   24.19
  -3   5   2  637.96   18.32
  -3   5   2  666.78   23.85
   3  -5  -1  934.51   20.53
   3  -5  -1  974.17   30.40
   3  -5  -1  939.17   32.13
   3  -5  -1  903.55   19.94
   3  -5  -1  982.69   31.11
  -3   5   1  938.53   30.47
  -3   5   1  868.08   18.73
  -3   5   1  978.29   29.63
  -3   5   1  900.24   19.54
   3  -5   0 1372.04   38.48
   3  -5   0 1367.59   41.13
   3  -5   0 1449.29   47.19
   3  -5   0 1376.78   32.60
  -3   5   0 1340.68   39.45
  -3   5   0 1360.13   37.09
  -3   5   0 1368.94   31.16
   3  -5   1  172.61   14.57
   3  -5   1  169.09   10.29
   3  -5   1  177.26   14.57
   3  -5   1  156.97   11.51
  -3   5  -1  172.25   13.43
  -3   5  -1  155.48   10.80
  -3   5  -1  169.93    9.77
   3  -5   2   28.83    7.48
   3  -5   2   24.67   10.64
   3  -5   2   26.17    9.42
   3  -5   2   28.59    7.40
  -3   5  -2   25.94    6.68
  -3   5  -2   25.92   14.31
  -3   5  -2   31.96    6.92
  -3   5  -2   31.75    9.32
   3  -5   3  525.51   23.71
   3  -5   3  548.19   22.06
   3  -5   3  518.16   20.58
   3  -5   3  564.06   26.50
   3  -5   3  552.84   24.82
  -3   5  -3  542.98   23.27
  -3   5  -3  516.47   25.75
  -3   5  -3  554.92   25.55
   3  -5   4  108.82   11.14
   3  -5   4  121.42   19.48
   3  -5   4  120.21   14.02
   3  -5   4  116.31   12.20
   3  -5   4  120.70   19.86
  -3   5  -4  122.26   15.20
  -3   5  -4  116.62   15.12
  -3   5  -4  112.10   12.90
  -3   5  -4  120.19   12.97
   3  -5   5  123.36   13.17
   3  -5   5  129.04   23.15
   3  -5   5  137.24   21.13
   3  -5   5  120.26   13.76
  -3   5  -5  115.16   16.35
   3  -5   6    1.36    7.57
   3  -5   6   -0.02    9.41
   3  -5   6    4.60    8.37
   3  -5   7    5.43   11.71
   3  -5   7   -0.20    9.06
  -3   5  -7    4.41   10.56
   3  -5   8    2.65   13.24
  -3   5  -8    9.80   12.38
   3  -5   9    0.05   12.80
  -3   5  -9    9.28   16.14
   3  -5  10    0.12    7.72
   3  -5  11   -0.43    7.69
   3  -4 -13    1.11    6.65
  -3   4  13    0.46    6.38
   3  -4 -12    0.06    9.87
   3  -4 -11    0.22    8.97
   3  -4 -11    0.30    8.72
   3  -4 -10  285.73   27.26
   3  -4  -9  173.67   23.03
   3  -4  -9  207.12   23.64
   3  -4  -8   14.90   11.94
   3  -4  -8   -0.11   11.85
   3  -4  -7  131.72   17.79
   3  -4  -7  124.70   23.59
  -3   4   7  120.51   14.47
   3  -4  -6  472.46   25.95
   3  -4  -6  443.80   22.56
   3  -4  -6  460.11   23.78
  -3   4   6  505.73   25.90
   3  -4  -5   91.84   13.00
   3  -4  -5   77.26   11.20
   3  -4  -5   81.76   11.18
  -3   4   5   84.58   10.49
  -3   4   5   78.95   12.83
   3  -4  -4  432.08   20.90
   3  -4  -4  431.66   20.18
   3  -4  -4  359.76   11.97
   3  -4  -4  436.05   18.08
  -3   4   4  478.71   17.95
  -3   4   4  436.03   20.65
   3  -4  -3  190.77   13.62
   3  -4  -3  178.29   12.02
   3  -4  -3  194.15   13.54
   3  -4  -3  177.13   10.00
  -3   4   3  198.07   12.92
  -3   4   3  165.22    5.01
  -3   4   3  171.86    8.23
  -3   4   3  173.45    5.07
  -3   4   3  195.40    9.69
  -3   4   3  209.70   14.14
   3  -4  -2  198.45   14.16
   3  -4  -2  183.41   12.40
   3  -4  -2  176.37   12.92
   3  -4  -2  176.99    7.88
  -3   4   2  176.00    7.03
  -3   4   2  189.23    7.46
  -3   4   2  180.46   12.66
  -3   4   2  190.75   12.84
   3  -4  -1   56.63    2.67
   3  -4  -1   59.72    9.68
   3  -4  -1   60.19    4.74
   3  -4  -1   57.36    8.46
   3  -4  -1   66.70    8.26
  -3   4   1   61.05    8.59
  -3   4   1   63.06    9.33
  -3   4   1   52.32    2.54
  -3   4   1   65.47    4.51
   3  -4   0   22.44    7.55
   3  -4   0   23.94    4.92
   3  -4   0   23.69    8.02
   3  -4   0   23.12    6.82
  -3   4   0   24.31    7.94
  -3   4   0   24.30    6.80
  -3   4   0   25.63    4.52
   3  -4   1  143.38   12.48
   3  -4   1  145.43    9.99
   3  -4   1  144.62   12.11
   3  -4   1  144.49   10.86
  -3   4  -1  132.92   11.51
  -3   4  -1  141.41   10.13
  -3   4  -1  137.89    8.89
   3  -4   2   85.43   12.00
   3  -4   2   89.13    9.83
   3  -4   2  100.02   10.17
   3  -4   2   95.29   10.71
  -3   4  -2   91.38    9.33
  -3   4  -2   89.59   10.05
  -3   4  -2   86.97   11.21
   3  -4   3   34.87    7.93
   3  -4   3   42.26    9.36
   3  -4   3   32.23    8.28
   3  -4   3   43.54   13.35
  -3   4  -3   50.58   10.61
  -3   4  -3   37.30    8.50
  -3   4  -3   38.41    8.71
  -3   4  -3   38.61    9.76
   3  -4   4   84.97   12.46
   3  -4   4   87.76   10.10
   3  -4   4  101.87   18.03
   3  -4   4   77.02   10.62
   3  -4   4   84.23   15.51
  -3   4  -4   77.07   12.53
  -3   4  -4   85.87   12.50
  -3   4  -4   80.84   11.78
  -3   4  -4   83.82   10.23
   3  -4   5   30.64   11.25
   3  -4   5   -0.03    8.73
   3  -4   5   25.83   17.49
   3  -4   5   31.55   14.31
   3  -4   5   31.70    9.46
  -3   4  -5   26.82   11.38
  -3   4  -5   30.04   10.34
  -3   4  -5   35.82   10.86
  -3   4  -5   34.05    9.09
   3  -4   6   69.16   13.37
   3  -4   6   59.93   12.07
   3  -4   6   58.09   15.57
  -3   4  -6   44.29   21.77
  -3   4  -6   59.88   11.74
   3  -4   7  168.46   19.55
   3  -4   7  187.96   22.22
  -3   4  -7  172.85   20.85
   3  -4   8   -0.69   10.05
   3  -4   8    9.67   12.09
  -3   4  -8    1.37   10.48
   3  -4   9   37.77   16.14
   3  -4   9    0.37   12.79
   3  -4  10    2.89   12.14
   3  -4  11   -5.13   10.68
   3  -4  12   -0.08    4.74
   3  -3 -13    3.59   13.42
  -3   3  13    1.60    8.44
   3  -3 -12   -0.10    6.59
   3  -3 -12   -0.04    6.75
   3  -3 -11   -0.36    7.61
   3  -3 -11    0.24    7.50
   3  -3 -10  184.96   23.54
   3  -3 -10  155.96   23.52
   3  -3  -9  101.43   18.56
   3  -3  -9   90.10   19.12
   3  -3  -8   78.30   16.13
   3  -3  -8   81.33   16.48
  -3   3   8   72.78   19.90
   3  -3  -7  113.59   15.24
   3  -3  -7  105.48   22.47
  -3   3   7  123.59   14.00
   3  -3  -6    7.63    8.13
   3  -3  -6    1.08    7.28
  -3   3   6    2.68    7.10
  -3   3   6    6.26    7.83
   3  -3  -5  266.31   17.13
   3  -3  -5  272.21   15.85
   3  -3  -5  276.07   15.61
  -3   3   5  288.45   15.23
  -3   3   5  246.59   10.43
  -3   3   5  278.34   17.25
   3  -3  -4  101.87   11.88
   3  -3  -4  102.51   10.81
   3  -3  -4  101.17    9.16
  -3   3   4  110.70    9.07
  -3   3   4   92.01    5.87
  -3   3   4  104.54   11.41
   3  -3  -3  332.96   16.56
   3  -3  -3  326.20   16.15
   3  -3  -3  321.33   10.06
   3  -3  -3  332.03   12.42
  -3   3   3  299.89    8.78
  -3   3   3  348.62   12.14
  -3   3   3  332.48   10.15
  -3   3   3  351.53   16.73
   3  -3  -2  854.61   21.92
   3  -3  -2  858.06   20.62
   3  -3  -2  816.55   25.61
   3  -3  -2  826.20   26.33
   3  -3  -2  785.12   18.45
  -3   3   2  863.13   19.06
  -3   3   2  830.47   25.58
  -3   3   2  866.75   25.93
   3  -3  -1   26.05    7.44
   3  -3  -1   19.75    1.05
   3  -3  -1   25.07    5.81
   3  -3  -1   24.10    7.05
   3  -3  -1   20.79    1.06
  -3   3   1   23.12    6.83
  -3   3   1   21.26    6.71
  -3   3   1   20.32    4.19
   3  -3   0  398.52   14.25
   3  -3   0  404.57   16.43
   3  -3   0  397.74   16.20
   3  -3   0  399.76   16.23
  -3   3   0  385.81   16.39
  -3   3   0  382.56   15.83
  -3   3   0  407.49   16.05
   3  -3   1 1149.62   31.97
   3  -3   1 1109.76   32.67
   3  -3   1 1127.27   30.86
   3  -3   1 1165.53   31.94
  -3   3  -1 1138.72   30.86
  -3   3  -1 1148.67   31.08
  -3   3  -1 1178.95   32.84
  -3   3  -1 1196.08   30.83
   3  -3   2    0.28    7.94
   3  -3   2   35.53    7.29
   3  -3   2   18.23   11.31
   3  -3   2   32.57    6.85
  -3   3  -2   27.63    8.85
  -3   3  -2   33.68    6.77
  -3   3  -2   36.49    8.56
  -3   3  -2   39.41    7.52
   3  -3   3  268.01   14.94
   3  -3   3  262.56   15.17
   3  -3   3  241.46    8.68
   3  -3   3  279.81   16.45
   3  -3   3  270.34   13.64
  -3   3  -3  265.18   13.23
  -3   3  -3  254.32   16.43
  -3   3  -3  270.54   16.16
  -3   3  -3  266.75   15.15
   3  -3   4   91.04   11.42
   3  -3   4   79.01   10.23
   3  -3   4   86.96   12.89
   3  -3   4   63.63    6.55
   3  -3   4   91.25   18.00
   3  -3   4   82.18   13.19
  -3   3  -4   68.61   12.52
  -3   3  -4   83.28    8.82
  -3   3  -4   86.64   17.29
  -3   3  -4   74.93   11.70
   3  -3   5  241.26   17.62
   3  -3   5  241.39   16.50
   3  -3   5  240.94   19.16
   3  -3   5  251.99   20.26
  -3   3  -5  254.86   25.47
  -3   3  -5  260.70   18.39
  -3   3  -5  244.54   17.46
  -3   3  -5  241.04   18.93
   3  -3   6   61.16   15.14
   3  -3   6   75.02   13.88
  -3   3  -6   70.01   14.31
   3  -3   7    1.75    8.90
   3  -3   7    4.79   10.28
  -3   3  -7   -0.01    8.99
   3  -3   8   -0.63    9.55
   3  -3   8   -0.32   11.12
  -3   3  -8   -3.43    9.29
   3  -3   9   -0.52    9.95
   3  -3   9   -2.33   11.13
   3  -3  10   -0.55    6.15
   3  -3  10    0.67    7.39
   3  -3  11    8.18    9.18
   3  -3  11   -1.22    6.56
   3  -3  12   -0.20    5.13
   3  -2 -13   89.72   16.60
  -3   2  13   59.52   14.39
   3  -2 -12    0.24    7.92
   3  -2 -12    0.21    9.01
   3  -2 -11    0.26    8.92
   3  -2 -11    0.23   14.26
   3  -2 -10   10.98   13.32
   3  -2 -10   13.55   14.35
   3  -2  -9   96.22   16.95
   3  -2  -9   90.25   18.24
  -3   2   9   69.43   14.13
   3  -2  -8  424.50   25.87
   3  -2  -8  419.72   26.12
  -3   2   8  418.58   23.36
   3  -2  -7  104.58   14.33
   3  -2  -7  122.53   20.96
  -3   2   7   95.95   15.72
  -3   2   7  123.75   14.69
  -3   2   7  121.45   14.19
  -3   2   7  104.22   12.63
   3  -2  -6    4.35    6.61
   3  -2  -6    5.13    6.43
  -3   2   6   -1.48    6.31
  -3   2   6   -0.04    4.41
  -3   2   6   -2.95    6.37
  -3   2   6    6.13    5.76
   3  -2  -5  185.77   19.51
   3  -2  -5  177.50   13.31
   3  -2  -5  179.43   13.30
  -3   2   5  182.68   10.00
  -3   2   5  190.12   12.99
  -3   2   5  189.74   13.76
   3  -2  -4  202.72   13.35
   3  -2  -4  193.79   12.99
   3  -2  -4  214.68   12.08
  -3   2   4  199.45    9.55
  -3   2   4  216.13   11.60
  -3   2   4  216.54   13.24
   3  -2  -3  483.55   18.70
   3  -2  -3  502.58   15.61
   3  -2  -3  481.53   18.71
  -3   2   3  477.75   10.58
  -3   2   3  495.26   15.02
  -3   2   3  484.59   14.62
  -3   2   3  512.04   18.50
  -3   2   3  479.99   18.49
   3  -2  -2  823.53   24.93
   3  -2  -2  815.78   20.38
   3  -2  -2  840.63   21.49
   3  -2  -2  828.08   29.28
  -3   2   2  856.96   18.72
  -3   2   2  821.33   19.16
  -3   2   2  772.47   23.22
  -3   2   2  847.95   24.63
   3  -2  -1  707.30   12.80
   3  -2  -1  732.08   20.09
   3  -2  -1  748.21   22.83
   3  -2  -1  735.07   22.21
   3  -2  -1  738.77   13.92
  -3   2   1  779.84   20.76
  -3   2   1  729.00   21.80
  -3   2   1  754.61   22.64
   3  -2   0  570.63   18.18
   3  -2   0  555.85   19.08
   3  -2   0  561.69   18.10
  -3   2   0  538.22   17.11
  -3   2   0  550.98   17.13
  -3   2   0  584.64   23.37
  -3   2   0  558.89   18.49
   3  -2   1  129.75   10.26
   3  -2   1  123.77   10.17
   3  -2   1  120.83    3.20
   3  -2   1  134.38    8.39
  -3   2  -1  141.20   10.79
  -3   2  -1  125.08    8.03
  -3   2  -1  125.26   10.08
  -3   2  -1  121.19    9.95
  -3   2  -1  127.10   13.65
   3  -2   2   17.59    5.22
   3  -2   2   21.23    7.29
   3  -2   2   22.01    7.19
   3  -2   2   24.48    3.03
   3  -2   2   -0.06    7.63
  -3   2  -2   27.86    7.62
  -3   2  -2   27.79    7.98
  -3   2  -2   17.42    4.87
  -3   2  -2   19.58    7.24
   3  -2   3   11.89    7.74
   3  -2   3   18.69    7.47
   3  -2   3   15.63    4.27
   3  -2   3   10.92    8.73
   3  -2   3   13.72    4.90
  -3   2  -3   20.91    8.42
  -3   2  -3   14.94    7.61
  -3   2  -3   12.61    7.08
  -3   2  -3    9.27   11.67
   3  -2   4  262.43   16.78
   3  -2   4  233.26   15.22
   3  -2   4  267.87   12.95
   3  -2   4  262.27   17.63
  -3   2  -4  246.92   11.53
  -3   2  -4  242.65   16.76
  -3   2  -4  256.37   15.66
  -3   2  -4  250.85   16.49
   3  -2   5  746.85   31.87
   3  -2   5  743.26   29.56
   3  -2   5  728.37   36.74
   3  -2   5  711.86   26.67
  -3   2  -5  791.88   30.96
  -3   2  -5  734.24   30.35
  -3   2  -5  743.93   26.67
  -3   2  -5  761.84   29.67
   3  -2   6  719.19   33.07
   3  -2   6  572.07   26.81
   3  -2   6  677.58   31.74
  -3   2  -6  618.19   29.95
  -3   2  -6  599.38   27.12
   3  -2   7   19.66   12.10
   3  -2   7    6.65   12.29
  -3   2  -7    4.99   10.71
   3  -2   8   51.69   18.19
   3  -2   8   48.42   17.64
  -3   2  -8   78.97   15.82
   3  -2   9   -3.55   13.83
   3  -2   9   27.11   14.68
   3  -2  10    0.90   14.28
   3  -2  10   69.93   22.80
   3  -2  11   -0.32   10.42
   3  -2  11   15.35   14.18
   3  -1 -14    0.28    6.36
   3  -1 -13    0.05   12.87
  -3   1  13   15.88    9.94
   3  -1 -12   -0.48   14.67
   3  -1 -11    0.36   12.08
   3  -1 -11   12.28   13.47
   3  -1 -10    0.23    7.74
   3  -1 -10    1.40    8.62
  -3   1  10   -0.92    6.92
  -3   1  10    0.62    6.66
   3  -1  -9    3.99    8.01
   3  -1  -9   -2.61    9.07
  -3   1   9    0.01    7.37
  -3   1   9    2.03    7.44
   3  -1  -8    2.95   10.41
   3  -1  -8    9.27    8.92
  -3   1   8    2.15    8.01
  -3   1   8    6.29    7.59
   3  -1  -7  216.22   17.57
   3  -1  -7  215.23   16.84
  -3   1   7  215.21   15.05
  -3   1   7  225.88   17.78
  -3   1   7  226.84   15.97
  -3   1   7  231.76   16.63
   3  -1  -6   43.14    9.92
   3  -1  -6   46.26    9.93
  -3   1   6   30.00    8.36
  -3   1   6   47.00    9.99
  -3   1   6   56.66    9.70
  -3   1   6   50.60    9.07
   3  -1  -5   59.45   13.27
   3  -1  -5   51.75    9.74
  -3   1   5   64.38    9.78
  -3   1   5   68.09    8.34
  -3   1   5   52.78    9.77
  -3   1   5   58.97    9.02
   3  -1  -4   23.41    7.30
   3  -1  -4   25.07    7.63
   3  -1  -4   25.19    6.99
  -3   1   4   26.86    6.84
  -3   1   4   21.64    6.09
  -3   1   4   43.30    7.11
  -3   1   4   25.29    7.72
   3  -1  -3 1264.09   33.77
   3  -1  -3 1256.90   32.42
   3  -1  -3 1230.40   29.99
  -3   1   3 1266.79   32.19
  -3   1   3 1293.81   30.34
  -3   1   3 1235.52   30.21
  -3   1   3 1226.35   23.24
  -3   1   3 1275.87   33.29
   3  -1  -2  777.48   18.77
   3  -1  -2  759.31   22.52
   3  -1  -2  751.83   21.13
   3  -1  -2  744.00   18.59
   3  -1  -2  747.92   22.20
  -3   1   2  753.23   17.62
  -3   1   2  735.08   21.63
  -3   1   2  754.43   22.25
   3  -1  -1 5664.96  113.17
   3  -1  -1 5833.63  114.40
   3  -1  -1 5798.84  103.91
   3  -1  -1 5806.04  105.39
   3  -1  -1 5732.84  115.72
  -3   1   1 5780.53  112.36
  -3   1   1 5726.49  112.33
  -3   1   1 5714.14  115.00
   3  -1   0 6532.98  131.43
   3  -1   0 6377.38  133.32
   3  -1   0 6669.24  117.19
  -3   1   0 6530.14  130.29
  -3   1   0 6528.20  131.19
  -3   1   0 6630.30  128.53
  -3   1   0 6628.14  132.46
  -3   1   0 6345.55  130.08
   3  -1   1 4206.70   90.66
   3  -1   1 4135.44   76.96
   3  -1   1 4179.12   89.26
   3  -1   1 4304.70   91.87
  -3   1  -1 4183.62   90.49
  -3   1  -1 4196.70   80.02
  -3   1  -1 4116.20   88.41
  -3   1  -1 4191.61   88.64
   3  -1   2 1984.04   49.97
   3  -1   2 1977.84   50.28
   3  -1   2 1994.80   50.82
   3  -1   2 1935.67   43.73
  -3   1  -2 2060.98   50.95
  -3   1  -2 2012.33   50.44
  -3   1  -2 1936.41   39.53
  -3   1  -2 1925.92   49.37
   3  -1   3  107.90   12.59
   3  -1   3  118.53   12.37
   3  -1   3  116.67   11.58
   3  -1   3  122.06    8.45
  -3   1  -3  115.64    6.06
  -3   1  -3  117.25   11.63
  -3   1  -3  116.04   11.72
  -3   1  -3  124.86   11.47
  -3   1  -3  122.09    8.48
   3  -1   4  239.48   16.86
   3  -1   4  246.59   16.70
   3  -1   4  239.94   16.07
   3  -1   4  228.51   13.21
  -3   1  -4  215.79   15.58
  -3   1  -4  219.53   19.93
  -3   1  -4  243.26   16.14
  -3   1  -4  229.43   12.92
   3  -1   5  170.15   16.08
   3  -1   5  187.96   17.44
   3  -1   5  176.22   14.03
   3  -1   5  181.96   16.54
  -3   1  -5  198.57   21.27
  -3   1  -5  173.58   14.67
  -3   1  -5  179.47   15.99
  -3   1  -5  167.14   14.13
   3  -1   6   28.32   12.57
   3  -1   6   17.39   10.49
   3  -1   6   34.44   12.66
  -3   1  -6   22.50   10.71
  -3   1  -6   32.51   10.72
   3  -1   7  409.16   27.78
   3  -1   7  377.11   27.54
  -3   1  -7  359.26   25.98
  -3   1  -7  366.00   24.96
   3  -1   8   33.18   14.74
   3  -1   8   38.15   15.73
  -3   1  -8    0.37   13.72
   3  -1   9  146.86   31.05
   3  -1   9  147.89   22.62
   3  -1  10   -0.78    7.20
   3  -1  10    0.58    6.93
   3  -1  11   -0.51    7.13
   3  -1  11   -0.09    6.33
   3   0 -14    0.03    5.11
   3   0 -13   -0.21    7.95
   3   0 -12    5.74   11.50
  -3   0  12    0.86    9.23
  -3   0  12    0.28    9.14
   3   0 -11    0.23   10.34
   3   0 -11   12.58   12.62
  -3   0  11    0.00   10.52
   3   0 -10   -0.28   10.27
   3   0 -10   29.48   17.54
  -3   0  10   -0.78    9.78
  -3   0  10    0.64    9.64
   3   0  -9  392.98   27.32
   3   0  -9  352.63   22.90
  -3   0   9  348.16   23.76
  -3   0   9  355.85   23.07
   3   0  -8  296.66   19.80
   3   0  -8  338.81   22.92
  -3   0   8  323.02   20.63
  -3   0   8  308.09   19.89
  -3   0   8  328.10   19.42
   3   0  -7   63.54   12.97
   3   0  -7   70.08   10.84
  -3   0   7   76.25   11.13
  -3   0   7   74.04   12.80
  -3   0   7   66.19   11.36
  -3   0   7   59.05    9.89
   3   0  -6 1571.85   43.75
   3   0  -6 1581.96   47.28
  -3   0   6 1604.50   45.23
  -3   0   6 1578.97   46.26
  -3   0   6 1671.74   44.97
  -3   0   6 1575.68   46.33
   3   0  -5 2358.79   58.76
   3   0  -5 2119.74   55.21
  -3   0   5 2161.91   55.43
  -3   0   5 2194.42   56.16
  -3   0   5 2106.61   53.08
  -3   0   5 2085.86   54.36
  -3   0   5 2223.03   53.11
   3   0  -4  700.39   13.25
   3   0  -4  708.74   21.03
   3   0  -4  712.82   23.13
  -3   0   4  709.88   23.46
  -3   0   4  718.04   22.87
  -3   0   4  680.94   23.37
  -3   0   4  730.17   21.30
   3   0  -3  270.71   12.16
   3   0  -3  271.53   11.22
   3   0  -3  269.03   13.54
   3   0  -3  260.50   12.13
   3   0  -3  280.56    8.63
  -3   0   3  272.28   13.09
  -3   0   3  250.59    7.59
  -3   0   3  260.86   12.51
  -3   0   3  259.95   11.04
  -3   0   3  276.68   13.04
   3   0  -2 1930.15   41.93
   3   0  -2 1999.93   42.05
   3   0  -2 1986.30   45.63
   3   0  -2 2052.92   46.05
   3   0  -2 1972.12   42.98
   3   0  -2 1933.83   42.58
  -3   0   2 1939.69   43.34
  -3   0   2 1944.17   40.32
  -3   0   2 1979.17   43.48
  -3   0   2 1999.68   46.11
   3   0  -1 1644.06   37.80
   3   0  -1 1625.77   37.47
   3   0  -1 1540.11   37.51
   3   0  -1 1616.34   35.35
  -3   0   1 1651.10   37.71
  -3   0   1 1634.49   37.59
  -3   0   1 1609.92   38.58
  -3   0   1 1623.29   35.42
   3   0   0 2601.61   57.65
   3   0   0 2607.10   57.74
   3   0   0 2608.98   58.43
   3   0   0 2621.78   53.25
  -3   0   0 2590.46   57.53
  -3   0   0 2662.38   50.67
  -3   0   0 2560.13   57.13
  -3   0   0 2717.75   58.82
   3   0   1  142.61   10.34
   3   0   1  136.36   11.08
   3   0   1  142.26   10.70
   3   0   1  130.93    7.82
   3   0   1  132.58   10.71
  -3   0  -1  127.98    4.57
  -3   0  -1  146.63   15.94
  -3   0  -1  134.00   10.20
  -3   0  -1  140.92    8.25
   3   0   2  125.40   11.45
   3   0   2  117.61   11.21
   3   0   2  130.85   11.26
   3   0   2  118.53   10.95
   3   0   2  119.75    8.59
  -3   0  -2  128.92    9.21
  -3   0  -2  128.76    3.55
  -3   0  -2  121.14   15.93
  -3   0  -2  121.74   10.79
   3   0   3    4.89    6.01
   3   0   3   -2.85    5.63
   3   0   3    6.67    5.82
   3   0   3   -1.65    4.46
  -3   0  -3    0.81    5.66
  -3   0  -3   -3.61    6.00
  -3   0  -3    4.90    5.61
  -3   0  -3    3.30    4.64
   3   0   4 3100.41   80.56
   3   0   4 2969.86   77.53
   3   0   4 3172.97   79.01
   3   0   4 3217.35   83.60
  -3   0  -4 3119.25   79.41
  -3   0  -4 3131.97   78.67
  -3   0  -4 3185.44   78.62
  -3   0  -4 3078.30   79.90
   3   0   5  249.76   18.88
   3   0   5  259.62   19.46
   3   0   5  217.97   15.85
   3   0   5  236.63   18.00
  -3   0  -5  221.37   16.91
  -3   0  -5  244.62   16.92
  -3   0  -5  243.56   17.25
  -3   0  -5  237.16   16.73
   3   0   6  535.34   30.00
   3   0   6  530.86   27.86
  -3   0  -6  451.09   25.54
   3   0   7   63.60   14.15
   3   0   7   57.41   15.74
  -3   0  -7   30.19   13.18
  -3   0  -7   -0.37   14.27
   3   0   8  394.31   30.70
   3   0   8  382.69   37.59
  -3   0  -8  362.73   28.02
   3   0   9    0.39    9.69
   3   0   9    0.60    8.55
  -3   0  -9    0.28    8.27
   3   0  10    0.91    9.57
   3   0  10    0.39    8.32
  -3   0 -10    1.26    8.06
   3   0  11   -0.41    6.86
   3   0  11   77.71   12.23
   3   1 -14   -0.46    5.10
  -3  -1  14    0.16    2.64
   3   1 -13   -0.80    6.28
  -3  -1  13    0.53    5.42
   3   1 -12    5.26   12.31
  -3  -1  12    1.17   10.24
   3   1 -11   42.94   14.93
  -3  -1  11   -0.75   13.33
  -3  -1  11    0.56   12.29
   3   1 -10   98.92   20.35
  -3  -1  10  107.08   17.70
  -3  -1  10   88.57   16.87
   3   1  -9   66.19   13.04
   3   1  -9   -0.05   10.60
  -3  -1   9   -0.01   11.52
  -3  -1   9   -1.91   11.24
   3   1  -8  297.23   18.58
   3   1  -8  312.00   30.73
  -3  -1   8  295.07   20.54
  -3  -1   8  303.71   21.03
  -3  -1   8  341.54   19.05
   3   1  -7  327.33   20.40
   3   1  -7  325.79   17.68
   3   1  -7  338.07   20.84
  -3  -1   7  317.96   19.39
  -3  -1   7  311.71   18.91
  -3  -1   7  341.98   17.50
   3   1  -6   37.45   10.12
   3   1  -6    0.76    6.63
   3   1  -6   34.59    9.92
  -3  -1   6   42.57    9.39
  -3  -1   6   32.95    9.37
  -3  -1   6   37.22    9.33
  -3  -1   6   38.31    6.58
   3   1  -5  101.49   11.56
   3   1  -5   96.21    7.63
   3   1  -5   99.47   11.67
   3   1  -5  102.73    6.48
  -3  -1   5  102.30   16.38
  -3  -1   5  110.53   16.90
  -3  -1   5  101.08   11.09
  -3  -1   5  101.56    7.55
  -3  -1   5  100.94   11.20
   3   1  -4 1183.89   33.60
   3   1  -4 1162.96   25.80
   3   1  -4 1084.97   31.96
  -3  -1   4 1132.90   32.78
  -3  -1   4 1172.14   38.24
  -3  -1   4 1189.14   38.15
  -3  -1   4 1103.07   31.80
  -3  -1   4 1133.66   27.13
   3   1  -3  302.24   10.47
   3   1  -3  317.81   13.70
   3   1  -3  309.96   13.89
   3   1  -3  317.77   14.62
  -3  -1   3  314.59   18.27
  -3  -1   3  295.30   10.44
  -3  -1   3  308.41   14.14
  -3  -1   3  297.19   10.60
  -3  -1   3  322.20   14.81
  -3  -1   3  309.78   14.03
   3   1  -2   68.01    7.96
   3   1  -2   64.32    7.08
   3   1  -2   64.34    8.26
   3   1  -2   65.53    5.62
  -3  -1   2   69.73    6.94
  -3  -1   2   62.34    6.64
  -3  -1   2   83.04    8.88
  -3  -1   2   65.99    7.97
  -3  -1   2   72.30   13.44
  -3  -1   2   64.55    7.16
   3   1  -1   24.98    6.24
   3   1  -1   26.51    6.85
   3   1  -1   27.82    6.76
   3   1  -1   37.20    5.24
  -3  -1   1   24.63    6.78
  -3  -1   1   33.11   10.04
  -3  -1   1   27.75    5.07
  -3  -1   1   22.66    4.34
  -3  -1   1   24.99    6.40
  -3  -1   1   25.14    4.57
   3   1   0  434.46   15.55
   3   1   0  426.51   17.06
   3   1   0  398.28   14.85
   3   1   0  408.30   16.26
  -3  -1   0  439.68   17.15
  -3  -1   0  436.51   16.18
  -3  -1   0  406.71   10.28
  -3  -1   0  424.31   10.52
  -3  -1   0  428.61   15.79
   3   1   1  121.76   11.01
   3   1   1  105.84    9.78
   3   1   1   93.91    9.62
   3   1   1  126.13    9.06
  -3  -1  -1  101.73   10.83
  -3  -1  -1  111.77    9.20
  -3  -1  -1  115.09    9.61
   3   1   2 2997.93   72.62
   3   1   2 3063.59   74.58
   3   1   2 3044.98   72.21
   3   1   2 3057.51   73.03
  -3  -1  -2 3027.32   74.03
  -3  -1  -2 2976.24   73.20
  -3  -1  -2 3183.83   73.97
   3   1   3 1259.47   38.15
   3   1   3 1243.62   36.94
   3   1   3 1273.21   38.40
   3   1   3 1304.23   40.06
  -3  -1  -3 1303.03   38.74
  -3  -1  -3 1269.26   37.17
  -3  -1  -3 1225.76   38.33
   3   1   4  425.47   22.79
   3   1   4  448.03   22.38
   3   1   4  461.01   27.95
   3   1   4  465.80   21.72
  -3  -1  -4  444.13   22.49
  -3  -1  -4  462.41   20.75
  -3  -1  -4  446.48   21.36
  -3  -1  -4  445.96   27.18
   3   1   5  850.31   35.93
   3   1   5  857.88   39.83
   3   1   5  868.38   34.36
  -3  -1  -5  821.80   39.60
  -3  -1  -5  876.91   33.50
  -3  -1  -5  854.02   32.57
  -3  -1  -5  876.11   40.98
   3   1   6   43.39   13.35
   3   1   6   78.27   16.13
  -3  -1  -6   56.79   13.02
  -3  -1  -6   42.29   20.84
   3   1   7  199.05   23.80
   3   1   7  200.83   21.50
  -3  -1  -7  161.27   19.37
  -3  -1  -7  187.72   20.97
   3   1   8   54.05   15.87
   3   1   8   79.06   19.86
  -3  -1  -8    0.21   16.76
   3   1   9   -1.43    9.86
  -3  -1  -9    0.50    8.39
   3   1  10   95.87   16.27
  -3  -1 -10    2.10   14.81
   3   1  11   -0.89    8.41
  -3  -1 -11    1.90    4.59
   3   2 -14   -0.86    6.73
  -3  -2  14   -0.16    5.31
   3   2 -13    1.11    8.09
  -3  -2  13   -0.18    7.71
   3   2 -12    2.58   10.04
  -3  -2  12   -0.19    8.32
  -3  -2  12    0.05    9.27
   3   2 -11   -2.80   10.90
  -3  -2  11   -0.93   14.19
  -3  -2  11    0.18   10.06
   3   2 -10  290.10   27.53
  -3  -2  10  328.69   24.80
  -3  -2  10  288.47   25.99
   3   2  -9   -2.66    9.04
  -3  -2   9   -0.13   12.86
  -3  -2   9    0.33    7.95
   3   2  -8  127.44   17.55
  -3  -2   8  115.99   16.07
  -3  -2   8  112.64   15.79
   3   2  -7  147.53   14.58
   3   2  -7   90.47   14.19
  -3  -2   7   79.05   13.40
  -3  -2   7   93.80   13.80
  -3  -2   7   92.21   13.07
  -3  -2   7   90.80   13.34
  -3  -2   7   85.19    8.93
   3   2  -6   25.54    4.38
   3   2  -6   -0.51    9.73
   3   2  -6   36.88    9.96
  -3  -2   6   26.03    9.22
  -3  -2   6   23.55    9.36
  -3  -2   6   25.35    9.15
  -3  -2   6   -0.19    7.51
  -3  -2   6   28.19    9.41
   3   2  -5  181.48   14.71
   3   2  -5  208.22    9.41
   3   2  -5  198.36   14.85
  -3  -2   5  189.82   14.14
  -3  -2   5  189.93   14.43
  -3  -2   5  192.74   13.76
  -3  -2   5  185.61   14.15
  -3  -2   5  186.82    8.21
   3   2  -4  487.96   20.35
   3   2  -4  496.80   15.97
   3   2  -4  495.10   20.94
  -3  -2   4  472.16   19.34
  -3  -2   4  468.10   15.67
  -3  -2   4  493.37   20.05
  -3  -2   4  498.51   20.17
  -3  -2   4  475.47   13.03
  -3  -2   4  503.14   20.37
   3   2  -3   22.74    7.49
   3   2  -3   17.87    3.02
   3   2  -3   21.62    5.71
   3   2  -3   20.85    7.75
  -3  -2   3   19.51    6.49
  -3  -2   3   25.19    7.46
  -3  -2   3   22.75    5.80
  -3  -2   3   23.17    6.58
  -3  -2   3   18.76    3.04
  -3  -2   3   20.63    7.04
   3   2  -2  452.72   17.27
   3   2  -2  458.85   16.99
   3   2  -2  419.21   13.84
   3   2  -2  451.40   18.33
  -3  -2   2  423.79   17.78
  -3  -2   2  433.44   15.07
  -3  -2   2  445.41   15.12
  -3  -2   2  429.87   16.15
  -3  -2   2  461.97   17.48
   3   2  -1    9.43    6.69
   3   2  -1   12.61    3.98
   3   2  -1    8.23   10.39
   3   2  -1   15.78    5.96
  -3  -2   1   14.49    3.69
  -3  -2   1   11.23    3.62
  -3  -2   1    9.22    6.36
  -3  -2   1    9.62    5.90
  -3  -2   1    9.83    6.64
   3   2   0  377.22   17.43
   3   2   0  392.51   15.64
   3   2   0  376.71   14.19
   3   2   0  365.86   16.35
  -3  -2   0  386.09   17.18
  -3  -2   0  363.22    9.25
  -3  -2   0  388.62   15.34
  -3  -2   0  366.75   10.46
  -3  -2   0  369.41   16.56
   3   2   1  272.16   14.99
   3   2   1  306.43   14.40
   3   2   1  295.64   13.97
   3   2   1  293.25   16.29
  -3  -2  -1  290.59   16.27
  -3  -2  -1  304.61   15.99
  -3  -2  -1  297.54   13.58
   3   2   2 1969.95   53.28
   3   2   2 2015.21   53.29
   3   2   2 1989.14   51.39
   3   2   2 1926.27   51.20
  -3  -2  -2 1973.45   49.69
  -3  -2  -2 1937.55   53.29
  -3  -2  -2 2035.43   54.59
   3   2   3  233.97   14.34
   3   2   3  213.74   15.78
   3   2   3  205.71   15.87
   3   2   3  208.87   14.96
  -3  -2  -3  211.22   15.67
  -3  -2  -3  213.24   16.23
  -3  -2  -3  214.17   12.98
   3   2   4  936.98   35.13
   3   2   4  893.75   34.96
   3   2   4  894.51   32.85
  -3  -2  -4  882.99   33.63
  -3  -2  -4  915.99   32.61
  -3  -2  -4  902.50   34.82
   3   2   5  254.39   19.29
   3   2   5  271.62   22.08
  -3  -2  -5  250.84   19.48
  -3  -2  -5  261.18   18.33
  -3  -2  -5  279.45   21.22
   3   2   6  505.48   31.49
   3   2   6  447.66   26.80
  -3  -2  -6  433.81   27.23
  -3  -2  -6  502.77   29.84
   3   2   7   98.94   19.67
  -3  -2  -7   82.10   18.75
   3   2   8   52.19   17.26
  -3  -2  -8    0.28   15.12
   3   2   9  183.02   23.23
  -3  -2  -9  164.53   21.59
   3   2  10    1.07   11.05
  -3  -2 -10    6.25   14.28
   3   2  11    1.18    7.27
   3   3 -14   -0.59   11.93
  -3  -3  14    9.66   10.92
  -3  -3  14   -0.02    7.33
   3   3 -13   -5.95    9.67
  -3  -3  13    0.19    9.58
   3   3 -12    5.46    9.98
  -3  -3  12   -1.47    9.42
  -3  -3  12    0.03   10.38
   3   3 -11   10.51   12.19
  -3  -3  11    0.22   11.78
  -3  -3  11   -0.77   11.07
   3   3 -10   11.10   11.89
  -3  -3  10   -0.50   11.03
  -3  -3  10   -0.04   10.96
   3   3  -9    5.73   10.05
  -3  -3   9   -0.96    9.57
  -3  -3   9    0.07   14.80
   3   3  -8   43.14   14.66
  -3  -3   8   52.34   14.09
  -3  -3   8   45.75   13.78
   3   3  -7   68.51   13.36
   3   3  -7   55.24   13.05
  -3  -3   7   32.70   12.24
  -3  -3   7   50.20   12.95
  -3  -3   7   55.90   13.32
  -3  -3   7   49.18   12.88
   3   3  -6  350.55   18.63
   3   3  -6  361.77   20.45
   3   3  -6  354.83   21.18
  -3  -3   6  355.49   20.62
  -3  -3   6  362.79   20.79
  -3  -3   6  343.03   15.96
  -3  -3   6  369.33   20.90
  -3  -3   6  380.06   21.03
   3   3  -5  418.15   20.78
   3   3  -5  415.15   21.87
   3   3  -5  432.34   20.04
  -3  -3   5  404.29   20.66
  -3  -3   5  446.04   21.17
  -3  -3   5  401.98   16.64
  -3  -3   5  433.83   20.45
  -3  -3   5  416.89   20.56
   3   3  -4  719.71   26.78
   3   3  -4  770.84   24.39
   3   3  -4  722.79   27.87
  -3  -3   4  736.75   25.82
  -3  -3   4  750.27   26.08
  -3  -3   4  730.59   23.99
  -3  -3   4  696.13   30.80
  -3  -3   4  713.22   30.60
   3   3  -3  110.62   10.14
   3   3  -3   72.92   11.55
   3   3  -3   98.77   12.09
  -3  -3   3  101.83    9.81
  -3  -3   3   99.76    9.74
  -3  -3   3  109.07   14.12
  -3  -3   3   97.08   10.12
  -3  -3   3  107.50   10.30
   3   3  -2  678.65   23.88
   3   3  -2  674.60   24.87
   3   3  -2  604.77   14.14
  -3  -3   2  640.77   24.17
  -3  -3   2  625.70   20.18
  -3  -3   2  632.02   22.85
  -3  -3   2  677.23   20.59
  -3  -3   2  624.65   21.91
  -3  -3   2  672.59   22.59
   3   3  -1   34.25    8.86
   3   3  -1   28.70    6.67
   3   3  -1   24.73    4.47
   3   3  -1   34.30    8.94
  -3  -3   1   29.34    8.56
  -3  -3   1   26.20    4.53
  -3  -3   1   22.16    6.74
  -3  -3   1   32.12    4.63
  -3  -3   1   29.23    8.83
   3   3   0 2863.56   66.24
   3   3   0 2876.54   70.82
   3   3   0 2849.23   63.32
   3   3   0 2746.63   68.75
  -3  -3   0 2708.91   68.58
  -3  -3   0 2724.68   52.19
  -3  -3   0 2644.51   52.10
  -3  -3   0 2888.50   66.21
  -3  -3   0 2903.75   72.49
   3   3   1  945.06   28.53
   3   3   1  958.39   29.25
   3   3   1  968.39   32.19
   3   3   1  915.78   31.78
  -3  -3  -1  942.79   32.40
  -3  -3  -1  940.19   27.73
  -3  -3  -1  967.96   33.98
   3   3   2  124.99   13.41
   3   3   2  128.35   10.97
   3   3   2  130.51   12.04
   3   3   2  114.61   12.77
  -3  -3  -2  115.00   13.69
  -3  -3  -2  125.41    9.98
  -3  -3  -2  131.80   14.68
   3   3   3  558.57   25.65
   3   3   3  524.10   22.62
   3   3   3  524.61   24.67
   3   3   3  507.10   25.04
  -3  -3  -3  525.35   24.98
  -3  -3  -3  507.62   20.89
  -3  -3  -3  552.85   26.78
   3   3   4   49.31   12.05
   3   3   4   27.89   10.00
  -3  -3  -4   27.02   11.36
  -3  -3  -4   24.43    9.19
  -3  -3  -4   48.86   13.22
   3   3   5  626.30   32.35
  -3  -3  -5  612.79   31.30
  -3  -3  -5  633.47   34.35
   3   3   6  104.57   19.80
  -3  -3  -6  111.62   17.49
  -3  -3  -6  122.82   20.39
   3   3   7    0.13   12.41
  -3  -3  -7    6.66   12.22
   3   3   8   -1.01   11.00
  -3  -3  -8   -0.54   10.97
   3   3   9  106.06   18.19
  -3  -3  -9    0.34   26.67
   3   3  10    4.66    9.42
  -3  -3 -10    2.60    8.23
  -3  -4  14   -0.08   13.09
  -3  -4  14    8.51    8.12
   3   4 -13   -0.67    9.67
  -3  -4  13    9.53    8.45
  -3  -4  13    0.01    9.95
   3   4 -12    8.06   25.76
  -3  -4  12   98.81   16.44
  -3  -4  12    0.36   17.93
   3   4 -11    9.15   12.62
  -3  -4  11   -0.10   11.82
  -3  -4  11    0.18   11.91
   3   4 -10  311.24   27.69
  -3  -4  10  306.72   27.47
   3   4  -9  170.84   21.45
  -3  -4   9  177.03   30.19
  -3  -4   9  165.50   21.81
   3   4  -8  227.07   22.06
  -3  -4   8  264.06   22.11
  -3  -4   8  232.63   22.34
   3   4  -7  347.24   23.55
  -3  -4   7  332.68   22.95
  -3  -4   7  315.25   21.76
   3   4  -6   16.06    6.93
   3   4  -6   19.49   10.05
  -3  -4   6   10.34    9.31
  -3  -4   6   15.08    8.81
  -3  -4   6    8.00    9.99
  -3  -4   6    9.53   14.31
  -3  -4   6   -1.84    7.57
   3   4  -5  203.23   16.82
   3   4  -5  217.26   13.54
   3   4  -5  197.95   17.02
  -3  -4   5  190.94   15.69
  -3  -4   5  228.11   16.24
  -3  -4   5  223.44   15.83
  -3  -4   5  204.31   14.49
  -3  -4   5  196.51   15.41
   3   4  -4   94.69   15.24
   3   4  -4   92.45   12.93
   3   4  -4   83.04   12.38
  -3  -4   4   79.54   10.56
  -3  -4   4   82.39   10.77
  -3  -4   4   92.18   11.18
  -3  -4   4   92.45   11.35
  -3  -4   4   89.25   10.96
   3   4  -3  245.61   15.39
   3   4  -3  209.23   16.38
  -3  -4   3  231.60   13.86
  -3  -4   3  229.55   15.20
  -3  -4   3  221.78   13.80
  -3  -4   3  222.78   13.94
  -3  -4   3  242.04   16.66
  -3  -4   3  236.05   14.12
   3   4  -2   26.24    8.86
   3   4  -2    0.03    9.12
  -3  -4   2   22.41    9.33
  -3  -4   2   18.50    6.23
  -3  -4   2   20.74    5.90
  -3  -4   2   22.82    6.96
  -3  -4   2   20.55    6.81
   3   4  -1    3.28    5.49
   3   4  -1   16.26    8.74
   3   4  -1   19.54    8.73
  -3  -4   1   16.07    4.99
  -3  -4   1   23.83    6.18
  -3  -4   1   14.14    8.69
  -3  -4   1   15.79    4.78
  -3  -4   1   17.38    5.80
  -3  -4   1   17.77   13.35
   3   4   0  284.89   14.16
   3   4   0  272.99   12.70
   3   4   0  290.39   18.09
   3   4   0  295.93   23.33
  -3  -4   0  287.70   18.25
  -3  -4   0  285.64   13.70
  -3  -4   0  282.33   18.86
   3   4   1   60.06    8.44
   3   4   1   61.57   12.03
   3   4   1   60.24    9.10
   3   4   1   54.95   11.96
  -3  -4  -1   68.70   11.92
  -3  -4  -1   64.04    7.91
  -3  -4  -1   63.80   12.03
   3   4   2   27.84    8.67
   3   4   2   21.15   10.51
   3   4   2   17.75   10.37
  -3  -4  -2   17.41   10.02
  -3  -4  -2   16.74   10.81
   3   4   3  585.49   27.35
  -3  -4  -3  562.09   27.81
  -3  -4  -3  621.07   31.34
   3   4   4  582.14   29.53
  -3  -4  -4  545.38   29.61
  -3  -4  -4  587.68   32.71
   3   4   5  268.14   23.90
  -3  -4  -5  269.14   23.51
  -3  -4  -5  309.90   26.60
   3   4   6  241.29   24.06
  -3  -4  -6  188.22   21.91
  -3  -4  -6  248.76   25.98
   3   4   7    0.09    9.01
  -3  -4  -7    0.33    9.68
  -3  -4  -8    0.11    7.86
   3   4   9    1.99    8.34
  -3  -4  -9   -0.28    8.63
   3   4  10    4.35    6.65
  -3  -4 -10   -0.16    5.75
   3   5 -13   -0.89    7.79
  -3  -5  13    0.84    8.42
  -3  -5  13   -3.92    7.30
   3   5 -12    0.44    7.53
  -3  -5  12    0.02    7.36
  -3  -5  12   -0.02    7.30
   3   5 -11    6.60   11.72
  -3  -5  11   -0.26   11.89
  -3  -5  11   -0.06   12.16
   3   5 -10   55.91   25.42
  -3  -5  10   -0.98   17.50
  -3  -5  10   60.16   17.09
   3   5  -9  131.82   21.34
  -3  -5   9  134.45   20.93
  -3  -5   9  135.58   20.85
   3   5  -8   27.01   14.19
  -3  -5   8   34.63   15.37
  -3  -5   8   32.41   14.34
   3   5  -7   68.73   14.85
  -3  -5   7   59.21   22.33
  -3  -5   7   56.10   14.50
  -3  -5   7   34.22   12.32
   3   5  -6  229.97   22.74
   3   5  -6  223.87   20.06
  -3  -5   6  160.21   16.67
  -3  -5   6  253.93   26.39
  -3  -5   6  219.95   18.52
   3   5  -5    0.85   10.51
   3   5  -5   -3.25    8.52
  -3  -5   5   -4.28   11.99
  -3  -5   5   -1.92    7.75
  -3  -5   5   -3.44    6.99
  -3  -5   5   -4.52    7.34
  -3  -5   5   -3.26    7.19
   3   5  -4    1.69    7.38
   3   5  -4    5.11    8.32
  -3  -5   4    0.42    6.88
  -3  -5   4    1.02   11.15
  -3  -5   4    0.06    6.59
  -3  -5   4    1.39    6.95
  -3  -5   4   11.22    6.72
   3   5  -3   82.23   12.66
   3   5  -3   80.44   12.78
  -3  -5   3   69.63   13.33
  -3  -5   3   72.94    9.92
  -3  -5   3   61.63   12.08
  -3  -5   3   65.16   10.04
  -3  -5   3   74.37    9.97
  -3  -5   3   69.44   10.89
   3   5  -2  157.08   15.24
   3   5  -2  144.75   15.02
  -3  -5   2  144.45   15.40
  -3  -5   2  134.75   11.85
  -3  -5   2  142.43   11.72
  -3  -5   2  129.40   15.00
  -3  -5   2  155.23   11.58
  -3  -5   2  146.20   15.97
   3   5  -1   21.11   10.63
   3   5  -1   -0.03   10.44
  -3  -5   1   27.70   10.23
  -3  -5   1   18.30    6.79
  -3  -5   1   34.16   10.55
  -3  -5   1   21.89    7.11
   3   5   0  705.85   37.19
   3   5   0  642.69   28.87
  -3  -5   0  638.46   29.23
  -3  -5   0  654.39   29.91
  -3  -5  -1  186.02   17.25
  -3  -5  -1  173.65   18.65
   3   5   2  274.44   18.23
  -3  -5  -2  276.29   21.24
  -3  -5  -2  312.10   23.81
   3   5   3    1.32    8.00
  -3  -5  -3    7.36    8.81
  -3  -5  -3   -4.55    9.95
   3   5   4  412.59   27.42
  -3  -5  -4  423.01   27.77
  -3  -5  -4  410.56   30.43
   3   5   5  120.50   19.14
  -3  -5  -5   -0.02   26.02
  -3  -5  -5  122.79   21.15
   3   5   6    2.48    9.93
  -3  -5  -6   -0.01   11.51
   3   5   7    1.35    9.27
  -3  -5  -7    0.39   10.52
   3   5   8    0.42    7.89
  -3  -5  -8    0.32    8.03
   3   5   9    5.66    7.28
  -3  -5  -9   -1.80    8.09
  -3  -6  13    0.00    5.41
  -3  -6  13   -0.07    4.43
   3   6 -12   -0.04    5.82
  -3  -6  12    0.12    5.91
  -3  -6  12    0.02    6.17
   3   6 -11   -2.97    9.71
  -3  -6  11    0.09   10.14
  -3  -6  11   -0.16    9.88
   3   6 -10    2.57   13.81
  -3  -6  10   -0.05    9.42
  -3  -6  10   -0.06    9.08
   3   6  -9  178.10   23.17
  -3  -6   9  200.25   24.78
  -3  -6   9  214.01   24.04
   3   6  -8    8.35   11.89
  -3  -6   8    4.33   12.56
  -3  -6   8    2.71   18.00
   3   6  -7    7.92   11.62
  -3  -6   7   11.62   11.77
  -3  -6   7   -0.47   10.12
  -3  -6   7    4.11   10.82
   3   6  -6    6.40   11.46
  -3  -6   6    8.03   11.01
  -3  -6   6   13.13   15.69
  -3  -6   6    7.68    9.96
   3   6  -5   50.52   14.30
  -3  -6   5   32.49   12.74
  -3  -6   5   43.77   12.99
  -3  -6   5   34.26   12.00
   3   6  -4    3.35    9.55
  -3  -6   4    0.64    8.26
  -3  -6   4    9.35    9.03
  -3  -6   4   -0.90   11.39
  -3  -6   4    5.58    7.65
   3   6  -3    2.76   11.16
  -3  -6   3   22.49    8.82
  -3  -6   3   20.88    8.85
  -3  -6   3   12.23   10.63
  -3  -6   3   11.59    8.15
  -3  -6   3    9.29    8.18
  -3  -6   2    4.45    8.01
  -3  -6   2   -2.46    8.07
  -3  -6   1   39.57   13.73
  -3  -6   1   44.31   13.47
  -3  -6   0    9.66   10.79
  -3  -6   0    9.90   16.95
  -3  -6  -1    3.55    9.26
  -3  -6  -1   -0.15    9.42
  -3  -6  -2  295.39   24.67
  -3  -6  -2  339.09   26.36
  -3  -6  -3  175.07   21.24
  -3  -6  -3  188.90   23.38
  -3  -6  -4  404.98   30.41
  -3  -6  -4  339.07   26.86
   3   6   5    2.18   11.40
  -3  -6  -5   -1.82    7.81
  -3  -6  -5    0.49    9.34
   3   6   6    0.81    8.12
  -3  -6  -6    0.60   10.32
   3   6   7    0.56    6.82
  -3  -6  -7   -0.10    7.98
  -3  -6  -8   -1.58    8.51
  -3  -7  12   -0.16    5.95
  -3  -7  12   -0.06    5.95
   3   7 -11    1.05    7.55
  -3  -7  11   -0.01    8.22
  -3  -7  11   -0.05    8.34
   3   7 -10   -3.69   14.29
  -3  -7  10   -0.07    9.16
  -3  -7  10   -0.05   15.63
   3   7  -9    0.82    9.18
  -3  -7   9    0.13    9.80
  -3  -7   9   -2.61    8.95
   3   7  -8   57.46   17.76
  -3  -7   8   68.49   18.61
  -3  -7   8   51.29   16.30
   3   7  -7    9.39   11.92
  -3  -7   7   -0.91   11.33
  -3  -7   7   11.95   16.98
   3   7  -6  126.86   18.93
  -3  -7   6   86.72   18.12
  -3  -7   6   92.23   18.01
  -3  -7   6   88.62   17.57
   3   7  -5    2.09   10.94
  -3  -7   5    8.72   10.00
  -3  -7   5    0.01   10.72
   3   7  -4  202.41   21.56
  -3  -7   4  181.72   20.71
  -3  -7   4  188.46   19.18
   3   7  -3  193.96   21.47
  -3  -7   3  182.53   18.13
  -3  -7   3  216.80   21.47
  -3  -7   2    0.00   15.73
  -3  -7   2   84.22   15.72
  -3  -7   1   87.17   17.79
  -3  -7   1   86.78   18.06
  -3  -7   0    0.05   12.25
  -3  -7   0   14.38   11.94
  -3  -7  -1   -0.06   22.70
  -3  -7  -1   31.06   14.17
  -3  -7  -2  716.25   39.69
  -3  -7  -2  717.46   38.92
  -3  -7  -3  207.46   22.28
  -3  -7  -3  263.74   26.42
  -3  -7  -4   -1.06    8.38
  -3  -7  -4    0.07    9.99
  -3  -7  -5   -0.53    9.30
  -3  -7  -5    0.56    8.00
  -3  -7  -6    0.16    7.55
  -3  -7  -7    0.12    9.42
  -3  -8  12    0.07    4.42
  -3  -8  12   -0.01    3.50
  -3  -8  11    0.09    6.76
  -3  -8  11   -0.46    6.09
   3   8 -10   -1.76    7.27
  -3  -8  10   -0.14    7.00
  -3  -8  10    1.32    7.95
   3   8  -9    0.47   10.09
  -3  -8   9    0.36   11.71
  -3  -8   9    5.92   10.23
   3   8  -8    0.67   10.90
  -3  -8   8    3.59   10.11
  -3  -8   8    1.16   11.26
  -3  -8   8    4.37    9.87
   3   8  -7   27.10   14.42
  -3  -8   7   30.53   14.11
  -3  -8   7   -0.87   14.06
   3   8  -6   -4.09   10.48
  -3  -8   6   -0.14    9.83
  -3  -8   6    0.36    9.63
   3   8  -5   47.06   22.56
  -3  -8   5   -0.06   14.53
  -3  -8   5   44.30   14.75
   3   8  -4    0.52   10.52
  -3  -8   4   -5.24    9.18
  -3  -8   4    0.03   10.69
   3   8  -3    1.96    9.46
  -3  -8   3   -0.39    9.56
   3   8  -2   98.44   20.07
  -3  -8   2  129.14   20.35
  -3  -8   1    0.20   18.26
  -3  -8   1   98.05   17.75
  -3  -8   0  528.57   34.60
  -3  -8   0  503.01   43.91
  -3  -8  -1  398.58   30.74
  -3  -8  -1  354.21   39.89
  -3  -8  -2   -0.17   13.57
  -3  -8  -2   15.97   17.99
  -3  -8  -3    0.26   10.42
  -3  -8  -3    0.85    8.54
  -3  -8  -4   -1.14    7.81
  -3  -8  -4    0.01    9.45
  -3  -8  -5    0.33    7.81
  -3  -8  -6    3.59   10.08
  -3  -9  11  -10.89   15.10
  -3  -9  10   -0.46    6.55
  -3  -9  10    0.41    3.94
   3   9  -9    1.03    7.35
  -3  -9   9    0.12    8.49
   3   9  -8   -1.11    6.25
  -3  -9   8    0.04    6.12
  -3  -9   8    1.11    6.94
   3   9  -7   -0.70   14.18
  -3  -9   7   -0.78    9.26
  -3  -9   7   -1.96    9.34
   3   9  -6  118.73   19.65
  -3  -9   6  110.66   20.37
  -3  -9   6  108.23   19.56
   3   9  -5    1.23   14.32
  -3  -9   5   26.22   12.63
  -3  -9   5   -0.64   15.17
   3   9  -4    0.07    7.74
  -3  -9   4   -0.33    8.37
   3   9  -3   15.66   13.22
  -3  -9   3    0.09   14.58
   3   9  -2    2.33    8.94
  -3  -9   2   -3.33    9.66
   3   9  -1  192.37   24.98
  -3  -9   1  198.97   24.55
  -3  -9   0   -0.12   13.14
  -3  -9   0   15.63   13.44
  -3  -9  -1   39.35   14.99
  -3  -9  -1    0.21   15.64
  -3  -9  -2    0.06   12.42
  -3  -9  -2    7.49   10.88
  -3  -9  -3   83.11   15.38
  -3  -9  -3   -3.25   13.47
  -3  -9  -4    0.56    7.66
  -3  -9  -4    0.37    4.67
  -3  -9  -5   -1.00    7.42
  -3 -10  10    0.06    4.36
  -3 -10   9   -0.61    7.04
  -3 -10   8   -0.09    3.32
  -3 -10   8    0.13    3.97
   3  10  -7   -3.51    9.11
  -3 -10   7    1.78   10.10
  -3 -10   7   13.11    9.54
   3  10  -6    2.46   10.17
  -3 -10   6    3.78    9.08
   3  10  -5    3.20    9.72
  -3 -10   5   -0.62   10.00
   3  10  -4    2.08    9.58
  -3 -10   4   -0.42   10.57
   3  10  -3    1.33    8.99
  -3 -10   3   -0.79   10.14
   3  10  -2    3.23   13.68
  -3 -10   2   23.83   14.38
   3  10  -1   -1.98   10.52
  -3 -10   1    6.01   10.68
   3  10   0    4.50   14.81
  -3 -10   0   40.55   14.10
   3  10   1  118.94   18.70
  -3 -10  -1  118.04   18.13
   3  10   2    0.88    9.39
  -3 -10  -2    5.84   12.77
   3  10   3   -0.46    8.39
  -3 -10  -3    3.73    5.11
  -3 -11   7   -0.00    7.95
  -3 -11   7    9.38    5.10
  -3 -11   6    1.53    8.48
  -3 -11   5    0.33    6.95
  -3 -11   4   -0.22    7.16
   3  11  -3    0.00    6.35
  -3 -11   3    0.59    7.52
   3  11  -2   -2.17    8.75
  -3 -11   2    1.72    7.12
   3  11  -1    0.38    6.22
   3  11   0    0.21    5.55
  -3 -11   0    0.26    6.54
  -3 -11  -1    0.65    5.71
   4 -13   1    1.44    5.45
   4 -13   2    0.03    5.35
  -4  13  -2   -0.82    5.15
   4 -13   3   -0.19    6.39
  -4  13  -3    3.23    6.18
   4 -12  -2    2.79    5.89
   4 -12  -1   28.07   11.42
   4 -12   0    1.17   12.06
  -4  12   0   26.13   11.35
   4 -12   1  105.50   16.49
  -4  12  -1    7.49   15.68
   4 -12   2   44.55   22.14
  -4  12  -2   37.69   14.72
   4 -12   3   75.25   15.88
  -4  12  -3   35.38   15.40
   4 -12   4   -0.48    8.66
  -4  12  -4    3.31    8.40
   4 -12   5    0.05    9.34
  -4  12  -5    6.23    9.01
  -4  12  -6    0.56    6.26
   4 -11  -2    9.42   11.99
   4 -11  -1   -3.02   15.00
   4 -11  -1   82.52   15.48
   4 -11   0   -0.97    7.89
   4 -11   0    1.47   13.15
   4 -11   1  139.81   20.80
   4 -11   1   39.96   19.26
   4 -11   2   20.73   14.15
  -4  11  -2    1.10   13.18
   4 -11   3  102.24   19.75
  -4  11  -3   64.28   19.96
   4 -11   4    4.46   11.89
  -4  11  -4    8.85   12.49
   4 -11   5    0.40    9.70
  -4  11  -5    2.29    9.62
   4 -11   6    0.49    5.35
  -4  11  -6   -0.49    5.55
   4 -11   7   -1.29    6.68
  -4  11  -7    0.23    7.22
   4 -10  -7    1.01    5.07
   4 -10  -3    2.64   10.71
   4 -10  -2   84.08   17.46
   4 -10  -1   24.94   19.55
   4 -10  -1    0.01   12.90
   4 -10   0   38.11   15.50
   4 -10   0   -0.06   14.22
   4 -10   1  463.27   32.90
   4 -10   1  414.72   33.21
   4 -10   2   68.01   19.73
   4 -10   2   53.45   19.32
   4 -10   3   31.09   17.87
  -4  10  -3   37.31   16.99
   4 -10   4    0.33   14.05
  -4  10  -4   16.68   14.25
   4 -10   5    2.20   12.42
  -4  10  -5    5.34   12.47
   4 -10   6   -0.67    9.61
  -4  10  -6   -2.08   10.00
   4 -10   7   -3.21    9.78
   4 -10   8    2.70    6.55
  -4  10  -8    0.43    7.97
   4  -9  -9   14.88    8.65
   4  -9  -8   -1.63    8.47
   4  -9  -7   -1.16    8.78
   4  -9  -6    6.07   11.73
   4  -9  -5    0.75    8.59
   4  -9  -4  114.37   19.48
   4  -9  -3   -0.06    7.01
   4  -9  -2  155.11   21.27
   4  -9  -2  262.85   23.80
   4  -9  -1   49.81   15.83
   4  -9  -1    0.04   14.46
   4  -9   0  385.66   28.76
   4  -9   0  308.54   26.88
   4  -9   1   11.07   13.60
   4  -9   1    6.10   13.17
   4  -9   2   14.70   14.73
   4  -9   2   15.26   14.52
   4  -9   3   26.01   23.36
   4  -9   3   18.39   15.69
   4  -9   4   73.11   19.17
  -4   9  -4   62.19   19.75
   4  -9   5    0.12   16.81
  -4   9  -5   71.70   17.84
   4  -9   6   -0.11   14.99
  -4   9  -6    2.11   10.96
   4  -9   7    0.05    6.33
   4  -9   8    4.40    7.73
   4  -9   8    0.09    6.10
  -4   9  -8   -0.51    9.38
   4  -9   9   -0.07    4.25
  -4   9  -9   -1.73    5.60
   4  -8 -10    7.99    9.56
   4  -8  -9    0.85    8.77
   4  -8  -8    0.25   12.11
   4  -8  -7   -2.45   10.70
   4  -8  -6    7.42   11.94
   4  -8  -5   88.75   17.98
   4  -8  -5   98.24   18.31
   4  -8  -4    0.02   10.52
   4  -8  -4    8.22   10.66
   4  -8  -3    0.02   10.01
   4  -8  -3    5.33    9.62
   4  -8  -2    3.26    9.52
   4  -8  -2    2.90    8.23
   4  -8  -2   -0.08    8.43
   4  -8  -1  282.95   23.66
   4  -8  -1  239.46   21.74
   4  -8   0  321.80   25.02
   4  -8   0  301.55   25.47
   4  -8   1  241.92   23.48
   4  -8   1  257.36   24.14
   4  -8   2    0.66    9.16
   4  -8   2    1.25    9.38
   4  -8   3  -13.52   12.23
   4  -8   3    3.33   11.35
   4  -8   4    3.84   11.50
   4  -8   5   -1.24   10.14
   4  -8   6   -1.02   17.85
   4  -8   6    5.94   12.43
  -4   8  -6   14.42   13.70
   4  -8   7    1.06   23.28
   4  -8   7   -0.12   22.47
  -4   8  -7   68.05   17.42
   4  -8   8   -0.09    9.66
   4  -8   8   -0.20   10.77
  -4   8  -8   15.75   11.57
   4  -8   9   -0.57   10.35
  -4   8  -9  -10.22   10.03
   4  -8  10    0.25    4.45
   4  -7 -11   23.15   10.43
   4  -7 -11    5.91    6.38
   4  -7 -10    0.12    7.83
   4  -7 -10   -0.69    6.34
   4  -7  -9    0.13    7.31
   4  -7  -9    0.00    6.04
   4  -7  -8    0.48    8.17
   4  -7  -8    0.01    7.42
   4  -7  -7   -3.59   11.63
   4  -7  -6   93.95   17.67
   4  -7  -6  126.10   28.66
   4  -7  -5    2.42    8.92
   4  -7  -5    0.08    8.54
   4  -7  -4  278.33   21.75
   4  -7  -4  241.09   21.50
   4  -7  -3    3.31    8.30
   4  -7  -3   -2.93   11.07
   4  -7  -2  189.40   18.86
   4  -7  -2  167.14   16.65
   4  -7  -2  156.19   16.04
   4  -7  -1    1.42    8.82
   4  -7  -1    4.66    7.08
   4  -7  -1    0.29    7.57
   4  -7   0  262.44   20.87
   4  -7   0  213.65   17.35
   4  -7   0  217.48   22.57
   4  -7   0  231.41   20.38
   4  -7   1   57.01   11.16
   4  -7   1   72.50   14.46
   4  -7   1   63.00   21.72
   4  -7   2   18.85   12.73
   4  -7   2   17.69   12.16
   4  -7   3  164.23   23.64
   4  -7   3  202.50   20.03
   4  -7   4    4.04    8.50
   4  -7   4   -2.55    9.14
  -4   7  -4    3.01    9.99
   4  -7   5    7.21   11.82
   4  -7   5    7.17   11.67
  -4   7  -5   12.42   12.99
   4  -7   6    0.24   10.16
   4  -7   6   -2.99   10.44
  -4   7  -6   11.56   11.50
   4  -7   7   -0.74   12.68
   4  -7   7    0.69   11.34
  -4   7  -7   24.94   13.37
   4  -7   8   -0.43    8.59
   4  -7   9    0.24   10.60
  -4   7  -9   -3.64   13.32
   4  -7  10    0.31    6.54
   4  -6 -12    1.07    4.09
  -4   6  12   -1.60    6.09
   4  -6 -11   -0.73   10.93
   4  -6 -11    9.65    9.67
   4  -6 -10    0.66    8.83
   4  -6 -10    0.01    7.81
   4  -6  -9   -0.22    8.14
   4  -6  -9    0.01   11.85
   4  -6  -8    0.49    6.72
   4  -6  -8   -0.47    6.24
   4  -6  -7   27.52   12.89
   4  -6  -7    1.68   11.38
  -4   6   7    0.35   10.73
   4  -6  -6   33.61   12.26
   4  -6  -6    0.27   11.27
   4  -6  -6    7.14   10.58
   4  -6  -5   53.74   14.12
   4  -6  -5   44.34   19.04
   4  -6  -4   10.18   10.02
   4  -6  -4   16.74   14.97
   4  -6  -3    1.34    6.72
   4  -6  -3    4.28    7.34
   4  -6  -3    0.02    5.23
  -4   6   3    0.13   10.30
   4  -6  -2  158.49   15.98
   4  -6  -2  139.51   14.46
   4  -6  -2  131.80   13.07
  -4   6   2  155.86   14.88
  -4   6   2  135.46   19.13
   4  -6  -1  904.79   33.30
   4  -6  -1  947.45   35.95
   4  -6  -1  876.13   33.13
  -4   6   1  894.80   31.97
  -4   6   1  884.48   33.22
   4  -6   0  288.14   17.56
   4  -6   0  306.64   20.41
   4  -6   0  296.12   19.71
  -4   6   0  297.45   21.59
  -4   6   0  310.96   19.74
   4  -6   1  197.49   19.79
   4  -6   1  182.61   17.30
   4  -6   1  189.46   13.27
   4  -6   1  192.62   17.12
  -4   6  -1  228.80   23.59
   4  -6   2   -0.45    9.25
   4  -6   2    0.71   13.87
   4  -6   2   44.68   12.19
   4  -6   2   42.85   11.40
   4  -6   2   38.75    9.48
  -4   6  -2   41.02   10.92
   4  -6   3   88.79   12.06
   4  -6   3   93.24   13.53
   4  -6   3  103.13   14.59
   4  -6   3   82.85   12.94
  -4   6  -3   94.62   15.55
   4  -6   4   12.45   10.60
   4  -6   4   14.39   10.47
   4  -6   4    5.68    9.26
  -4   6  -4    7.39   11.64
   4  -6   5   52.57   14.73
   4  -6   5   31.97   13.52
   4  -6   6   92.31   18.72
   4  -6   6   96.01   17.51
   4  -6   7   92.66   18.93
  -4   6  -7   63.85   19.15
   4  -6   8    0.12   16.19
  -4   6  -8   37.47   15.04
   4  -6   9   -0.15   14.20
  -4   6  -9    1.04    7.90
   4  -6  10    1.70    9.04
   4  -5 -12   -0.11    7.88
   4  -5 -12   -1.28    7.23
   4  -5 -11    0.30    8.03
   4  -5 -11    0.03    7.65
   4  -5 -10    0.02    8.18
   4  -5 -10   -0.01    5.05
   4  -5  -9   91.79   17.67
   4  -5  -9    1.47   16.99
   4  -5  -8    9.51   11.69
   4  -5  -8   -0.15   11.04
  -4   5   8    2.37    9.67
   4  -5  -7    2.35   10.74
   4  -5  -7   28.28   12.30
  -4   5   7   -0.95   10.31
   4  -5  -6   25.01   12.69
   4  -5  -6   25.43   11.05
   4  -5  -6   12.64   10.20
   4  -5  -5   15.30    9.76
   4  -5  -5   12.12    9.14
   4  -5  -5    5.87    7.79
   4  -5  -4   22.92    9.95
   4  -5  -4   25.86    9.80
   4  -5  -4   18.07    6.97
  -4   5   4   29.46   10.20
  -4   5   4    0.06    9.13
  -4   5   4   20.58    6.34
   4  -5  -3  303.96   18.33
   4  -5  -3  313.20   19.39
   4  -5  -3  274.79   14.35
  -4   5   3  274.06   12.69
  -4   5   3  306.33   18.17
  -4   5   3  314.44   18.23
   4  -5  -2  626.41   25.78
   4  -5  -2  684.35   28.37
   4  -5  -2  682.34   25.01
  -4   5   2  647.31   25.89
  -4   5   2  661.24   25.85
   4  -5  -1  114.04   12.05
   4  -5  -1   97.64   13.46
   4  -5  -1  108.45   11.42
   4  -5  -1  107.87    7.79
  -4   5   1   91.51   12.28
  -4   5   1  115.92   11.21
  -4   5   1   92.01    6.79
   4  -5   0  406.22   21.23
   4  -5   0  408.21   20.67
   4  -5   0  387.29   16.15
   4  -5   0  401.93   20.28
  -4   5   0  373.18   19.60
  -4   5   0  392.50   15.27
  -4   5   0  396.67   23.26
   4  -5   1  858.41   32.87
   4  -5   1  858.88   28.88
   4  -5   1  899.60   32.26
   4  -5   1  898.96   31.67
  -4   5  -1  917.98   31.88
  -4   5  -1  855.71   27.43
  -4   5  -1  853.98   28.83
   4  -5   2   48.49    9.16
   4  -5   2   61.11   10.17
   4  -5   2   59.75   11.29
   4  -5   2   54.22   10.55
  -4   5  -2   43.07   11.42
  -4   5  -2   53.17   11.42
  -4   5  -2   54.54   10.35
  -4   5  -2   55.67    9.39
   4  -5   3   -0.06    6.12
   4  -5   3    4.00    7.12
   4  -5   3    3.94    6.35
   4  -5   3    3.62    6.93
  -4   5  -3   -4.62    8.23
  -4   5  -3    2.78    6.53
  -4   5  -3    2.71    7.70
   4  -5   4   -0.02    8.62
   4  -5   4   -0.69    7.21
   4  -5   4    5.73    7.61
   4  -5   4    5.62    7.70
  -4   5  -4    5.70    7.35
  -4   5  -4    6.30    9.50
   4  -5   5  164.93   18.85
   4  -5   5  171.06   17.81
   4  -5   5  148.91   17.23
  -4   5  -5  160.57   20.02
   4  -5   6    5.21   12.38
   4  -5   6   -0.46   10.97
  -4   5  -6   21.45   12.70
   4  -5   7   77.15   17.41
   4  -5   7    0.71   15.22
  -4   5  -7   62.36   17.43
   4  -5   8    1.12   13.61
  -4   5  -8    9.35   11.90
   4  -5   9   -0.21   22.05
  -4   5  -9   14.17   11.32
   4  -5  10    0.75    8.51
   4  -5  11    0.10    5.52
   4  -4 -13    1.45    7.85
   4  -4 -12    0.09    6.75
   4  -4 -12    0.06    6.71
   4  -4 -11   -0.04    6.44
   4  -4 -11    0.06    6.29
   4  -4 -10    3.55   11.29
   4  -4 -10    0.24   10.81
   4  -4  -9   79.10   16.64
   4  -4  -9   -0.25   16.96
   4  -4  -8  366.48   26.90
   4  -4  -8  336.83   26.25
  -4   4   8  311.77   23.41
   4  -4  -7    9.07   11.26
   4  -4  -7   10.01    9.76
  -4   4   7    4.35    9.26
   4  -4  -6  117.35   15.88
   4  -4  -6  112.75   14.54
   4  -4  -6  112.26   13.12
   4  -4  -5   16.98   10.09
   4  -4  -5   12.39    9.31
   4  -4  -5   16.65    7.55
  -4   4   5   15.41   10.30
  -4   4   5   18.36    9.96
   4  -4  -4  531.10   24.19
   4  -4  -4  535.31   24.47
   4  -4  -4  516.84   19.70
  -4   4   4  556.99   22.42
  -4   4   4  554.36   24.18
   4  -4  -3  567.08   23.64
   4  -4  -3  588.96   24.58
   4  -4  -3  533.06   16.77
  -4   4   3  535.39   22.62
  -4   4   3  580.24   17.94
  -4   4   3  591.30   23.99
  -4   4   3  562.22   16.09
  -4   4   3  539.47   15.75
  -4   4   3  514.00   15.33
   4  -4  -2  738.31   27.10
   4  -4  -2  762.82   28.38
   4  -4  -2  756.30   21.34
  -4   4   2  764.44   23.31
  -4   4   2  740.42   26.46
  -4   4   2  748.93   20.54
  -4   4   2  752.25   26.74
   4  -4  -1 2694.70   68.21
   4  -4  -1 2577.62   59.03
   4  -4  -1 2615.95   66.70
  -4   4   1 2530.80   64.09
  -4   4   1 2568.75   59.19
  -4   4   1 2711.28   67.44
   4  -4   0  366.31   18.38
   4  -4   0  375.14   15.85
   4  -4   0  380.82   18.38
  -4   4   0  373.88   17.85
  -4   4   0  369.33   18.03
  -4   4   0  350.53   22.68
  -4   4   0  360.14   14.45
   4  -4   1   -0.04    7.79
   4  -4   1   35.27    8.56
   4  -4   1   31.54    8.36
  -4   4  -1   34.95    9.58
  -4   4  -1   26.83    8.06
  -4   4  -1   28.47    8.15
  -4   4  -1   31.26    7.02
   4  -4   2  101.33   11.70
   4  -4   2   96.46   11.10
   4  -4   2  100.77   12.20
   4  -4   2   97.16   11.34
  -4   4  -2   98.90   12.86
  -4   4  -2   93.01   10.43
  -4   4  -2   98.93   10.67
  -4   4  -2  100.73   12.34
   4  -4   3   78.04   11.10
   4  -4   3   83.60   12.75
   4  -4   3   85.02   11.65
   4  -4   3   85.66   10.88
  -4   4  -3   76.45   13.32
  -4   4  -3   68.02    9.80
  -4   4  -3   87.01   11.81
  -4   4  -3   80.46   13.09
   4  -4   4   50.91   12.86
   4  -4   4   43.68   10.77
   4  -4   4   41.02   11.71
   4  -4   4   50.91   10.37
  -4   4  -4   43.85   13.19
  -4   4  -4   47.04    9.87
  -4   4  -4   47.35   11.90
   4  -4   5   30.09   12.55
   4  -4   5   31.74   16.71
   4  -4   5   11.30    9.58
  -4   4  -5   20.97   12.79
  -4   4  -5   19.95    9.13
   4  -4   6    0.37   10.75
   4  -4   6   -1.77   14.17
  -4   4  -6    8.35   10.80
   4  -4   7   53.39   17.44
   4  -4   7    0.81   15.31
  -4   4  -7   63.64   15.76
   4  -4   8   80.38   18.87
   4  -4   8    2.47   16.33
  -4   4  -8   59.49   17.17
   4  -4   9    5.85   16.36
   4  -4   9    0.20    9.12
  -4   4  -9    0.43    8.31
   4  -4  10   13.52   11.93
   4  -4  10    4.95    8.18
   4  -4  11   -0.53    6.89
   4  -3 -13   88.97   15.68
  -4   3  13   95.69   15.38
   4  -3 -12    0.14    7.43
   4  -3 -12    0.09    7.25
   4  -3 -11    0.13    7.44
   4  -3 -11   -0.25    7.80
   4  -3 -10   25.84   15.13
   4  -3 -10   22.65   16.04
   4  -3  -9  142.18   19.37
   4  -3  -9  107.27   19.75
  -4   3   9  106.97   16.98
   4  -3  -8  316.29   33.87
   4  -3  -8  326.68   24.22
  -4   3   8  305.09   22.63
   4  -3  -7   18.70   11.50
   4  -3  -7   15.35   10.09
  -4   3   7   19.16   10.14
   4  -3  -6   71.55   12.40
   4  -3  -6   61.37   11.88
   4  -3  -6   57.78   11.12
  -4   3   6   57.97   10.15
  -4   3   6   50.36    7.60
  -4   3   6   75.92   12.68
   4  -3  -5    3.63    6.58
   4  -3  -5    2.64    6.29
   4  -3  -5    3.15    7.62
  -4   3   5    2.46    4.64
  -4   3   5    0.24    3.84
  -4   3   5   -2.06    6.50
   4  -3  -4  910.68   31.88
   4  -3  -4  877.65   30.82
   4  -3  -4  871.36   26.53
  -4   3   4  884.16   24.60
  -4   3   4  891.29   25.39
  -4   3   4  927.80   31.49
  -4   3   4  871.87   29.72
   4  -3  -3  434.55   19.99
   4  -3  -3  433.05   20.42
   4  -3  -3  420.86   16.35
   4  -3  -3  421.37   15.32
  -4   3   3  426.77   13.36
  -4   3   3  427.16   13.47
  -4   3   3  410.84   19.43
  -4   3   3  451.15   20.18
   4  -3  -2  382.41    9.65
   4  -3  -2  404.79   24.02
   4  -3  -2  414.85   18.45
   4  -3  -2  418.51   18.84
   4  -3  -2  363.30    9.40
  -4   3   2  404.06   14.46
  -4   3   2  395.83   23.53
  -4   3   2  393.23   18.18
   4  -3  -1 1257.60   36.21
   4  -3  -1 1282.68   33.94
   4  -3  -1 1253.74   36.96
  -4   3   1 1246.45   32.08
  -4   3   1 1260.02   35.53
  -4   3   1 1308.72   35.05
  -4   3   1 1290.38   37.09
   4  -3   0    2.00    5.43
   4  -3   0    1.16    5.03
   4  -3   0    6.11    5.89
  -4   3   0   -0.54    5.61
  -4   3   0   -0.60    4.94
  -4   3   0    8.86    5.97
  -4   3   0    1.53    4.76
   4  -3   1  832.48   26.59
   4  -3   1  830.35   27.54
   4  -3   1  809.28   28.16
  -4   3  -1  803.61   25.42
  -4   3  -1  849.05   29.36
  -4   3  -1  847.84   28.28
  -4   3  -1  840.27   26.83
   4  -3   2   68.01   10.22
   4  -3   2   73.04   11.28
   4  -3   2   59.64   10.55
   4  -3   2   65.58    8.71
  -4   3  -2   72.73   11.88
  -4   3  -2   72.52   10.85
  -4   3  -2   60.13    8.11
  -4   3  -2   66.55   10.08
   4  -3   3  424.32   20.61
   4  -3   3  403.33   22.05
   4  -3   3  382.02   20.55
   4  -3   3  420.22   18.47
  -4   3  -3  440.86   22.92
  -4   3  -3  395.98   20.55
  -4   3  -3  432.50   17.84
  -4   3  -3  425.56   21.79
   4  -3   4    0.36    6.71
   4  -3   4   -3.04    8.00
   4  -3   4    3.94    7.21
   4  -3   4    3.65    5.28
  -4   3  -4    2.39    5.04
  -4   3  -4    6.95    7.47
  -4   3  -4    0.09    7.69
  -4   3  -4   -2.68    8.14
   4  -3   5   84.88   15.00
   4  -3   5   88.30   16.24
  -4   3  -5   80.45   15.44
   4  -3   6  275.06   24.08
   4  -3   6  261.33   22.53
  -4   3  -6  236.37   22.21
   4  -3   7  242.57   23.92
   4  -3   7  236.41   25.77
  -4   3  -7  235.92   23.74
   4  -3   8   51.51   17.73
   4  -3   8   -0.41   15.59
  -4   3  -8   48.27   15.35
   4  -3   9   -1.34   10.00
   4  -3   9    0.24   13.37
   4  -3  10   81.25   16.16
   4  -3  10   45.10   14.32
   4  -3  11    0.26    7.91
   4  -3  11   -3.80    4.66
   4  -2 -14    3.72    7.87
   4  -2 -13   -0.11   10.71
  -4   2  13    8.90    9.24
   4  -2 -12    1.27    8.52
   4  -2 -12   -0.47    9.44
   4  -2 -11   -0.02    8.80
   4  -2 -11    0.80    9.16
   4  -2 -10   -3.53   10.42
   4  -2 -10   -4.93   11.15
  -4   2  10   -0.26    9.48
   4  -2  -9   38.30   13.29
   4  -2  -9   29.61   13.64
  -4   2   9    1.52   11.60
   4  -2  -8   29.70   18.39
   4  -2  -8   28.83   19.08
  -4   2   8   25.49   10.12
  -4   2   8   31.20   11.88
   4  -2  -7  382.82   22.41
   4  -2  -7  369.38   22.33
  -4   2   7  359.45   19.68
  -4   2   7  384.91   22.46
  -4   2   7  381.69   21.80
   4  -2  -6   20.66    8.97
   4  -2  -6   27.71    9.56
  -4   2   6   22.57    8.43
  -4   2   6   25.54    9.42
  -4   2   6   17.96    6.86
  -4   2   6   22.30    9.12
   4  -2  -5  806.35   28.07
   4  -2  -5  809.52   29.60
   4  -2  -5  802.98   29.67
  -4   2   5  820.80   26.71
  -4   2   5  829.87   25.52
  -4   2   5  813.30   29.01
   4  -2  -4  684.20   25.17
   4  -2  -4  662.98   25.28
   4  -2  -4  665.94   25.53
  -4   2   4  679.77   20.99
  -4   2   4  671.58   21.43
  -4   2   4  702.86   25.54
  -4   2   4  684.86   25.78
   4  -2  -3 1752.14   39.60
   4  -2  -3 1723.50   46.09
   4  -2  -3 1752.82   46.71
   4  -2  -3 1786.48   43.51
   4  -2  -3 1750.98   40.18
  -4   2   3 1769.94   37.09
  -4   2   3 1851.66   48.03
  -4   2   3 1834.57   47.43
   4  -2  -2  527.73   13.50
   4  -2  -2  593.20   19.82
   4  -2  -2  564.79   20.95
   4  -2  -2  559.71   14.33
   4  -2  -2  561.26   21.28
  -4   2   2  585.10   17.58
  -4   2   2  616.06   22.33
  -4   2   2  585.86   20.82
   4  -2  -1  761.40   23.89
   4  -2  -1  727.07   14.46
   4  -2  -1  734.51   23.54
   4  -2  -1  715.75   14.16
   4  -2  -1  726.23   24.67
  -4   2   1  748.20   22.80
  -4   2   1  757.77   24.97
  -4   2   1  742.17   23.12
   4  -2   0 1617.12   40.11
   4  -2   0 1576.84   25.10
   4  -2   0 1633.22   26.35
   4  -2   0 1624.91   42.64
   4  -2   0 1617.59   43.40
  -4   2   0 1614.36   42.61
  -4   2   0 1575.27   38.84
  -4   2   0 1543.28   41.50
  -4   2   0 1646.47   42.15
   4  -2   1  516.11   17.63
   4  -2   1  497.13   10.92
   4  -2   1  513.08   21.01
   4  -2   1  499.20   21.04
  -4   2  -1  495.48   16.61
  -4   2  -1  522.58   21.43
  -4   2  -1  494.62   26.32
  -4   2  -1  508.73   20.76
  -4   2  -1  494.28   19.97
   4  -2   2  465.55   16.48
   4  -2   2  476.49   21.62
   4  -2   2  473.61   20.96
   4  -2   2  479.91   15.18
   4  -2   2  480.65   21.54
  -4   2  -2  463.09   20.41
  -4   2  -2  437.20   20.36
  -4   2  -2  467.53   22.50
  -4   2  -2  490.57   16.56
   4  -2   3 1452.46   36.62
   4  -2   3 1539.96   47.38
   4  -2   3 1527.66   47.12
   4  -2   3 1463.57   49.69
  -4   2  -3 1616.55   42.74
  -4   2  -3 1572.40   48.48
  -4   2  -3 1503.99   46.00
  -4   2  -3 1492.91   44.86
   4  -2   4  218.61   18.57
   4  -2   4  189.97   17.31
   4  -2   4  200.54   16.73
  -4   2  -4  211.24   17.76
  -4   2  -4  209.03   17.28
  -4   2  -4  221.72   17.44
   4  -2   5   82.65   15.11
   4  -2   5   78.29   14.91
  -4   2  -5   84.56   14.84
   4  -2   6   83.87   16.74
   4  -2   6   67.62   17.05
  -4   2  -6   75.94   15.79
   4  -2   7  108.27   20.94
   4  -2   7  103.16   19.98
  -4   2  -7  113.99   18.94
   4  -2   8  153.86   22.75
   4  -2   8  154.03   21.93
  -4   2  -8  114.75   19.99
   4  -2   9   22.34   14.45
   4  -2   9    0.20   13.55
   4  -2  10    2.24    9.28
   4  -2  10    0.28    8.86
   4  -2  11    0.49    7.98
   4  -2  11    0.37    4.71
   4  -1 -14   -2.28    8.63
   4  -1 -13    0.47   11.89
  -4   1  13   12.08    8.75
   4  -1 -12    2.25    9.32
   4  -1 -12    0.28   10.77
   4  -1 -11    0.20    9.84
   4  -1 -11   -4.75   11.07
  -4   1  11   -0.75    9.09
   4  -1 -10  123.87   18.93
   4  -1 -10   80.04   16.32
  -4   1  10    2.97   16.08
  -4   1  10  101.07   17.08
   4  -1  -9   19.15   11.29
   4  -1  -9    0.04    9.88
  -4   1   9    0.94    9.46
  -4   1   9    1.83   14.05
   4  -1  -8  196.79   25.26
   4  -1  -8  178.42   19.12
  -4   1   8  182.36   17.99
  -4   1   8  201.18   17.12
   4  -1  -7   13.57    8.84
   4  -1  -7   -0.40    8.15
  -4   1   7   13.89    7.24
  -4   1   7    6.55    8.79
  -4   1   7    4.25    8.69
  -4   1   7    8.21    7.90
   4  -1  -6   41.91   14.23
   4  -1  -6   39.92   10.25
  -4   1   6   31.25    8.76
  -4   1   6   41.94    9.65
  -4   1   6   45.62   10.31
  -4   1   6   36.67    9.30
   4  -1  -5    5.33    6.74
   4  -1  -5    5.57    6.51
  -4   1   5    8.91    7.50
  -4   1   5    5.24    6.18
  -4   1   5    1.89    6.30
  -4   1   5   10.57    6.49
  -4   1   5   13.36    7.70
   4  -1  -4    1.59    5.67
   4  -1  -4    8.75    6.54
   4  -1  -4    2.99    5.14
   4  -1  -4    4.60    5.01
  -4   1   4    3.58    1.54
  -4   1   4    6.33    5.67
  -4   1   4    1.59    5.22
  -4   1   4    4.21    6.48
   4  -1  -3    1.70    3.58
   4  -1  -3    6.79    5.00
   4  -1  -3   -2.54    5.59
   4  -1  -3   -1.26    3.81
   4  -1  -3    0.58    4.89
  -4   1   3    4.10    2.76
  -4   1   3    3.80    5.27
  -4   1   3    1.86    5.49
   4  -1  -2  614.26   16.72
   4  -1  -2  630.65   25.66
   4  -1  -2  615.43   17.34
   4  -1  -2  622.67   21.38
   4  -1  -2  609.78   20.88
  -4   1   2  609.75   18.00
  -4   1   2  619.87   21.78
  -4   1   2  621.19   20.70
   4  -1  -1    4.77    3.83
   4  -1  -1   -2.23    2.35
   4  -1  -1    0.88    4.40
   4  -1  -1    2.57    4.59
   4  -1  -1   -0.03    3.36
  -4   1   1   -0.29    4.08
  -4   1   1    0.90    4.29
  -4   1   1    5.88    4.41
  -4   1   1   -0.09    3.47
   4  -1   0   18.70    4.83
   4  -1   0   -1.66    7.43
   4  -1   0   20.34    3.37
   4  -1   0   14.65    7.23
  -4   1   0   11.87    7.32
  -4   1   0   11.47    4.41
  -4   1   0   16.63    6.97
  -4   1   0   15.03    7.00
   4  -1   1   18.32    3.95
   4  -1   1   17.33    7.85
   4  -1   1   15.87    8.00
   4  -1   1   -1.08    7.91
  -4   1  -1   20.01    4.04
  -4   1  -1   18.22    8.32
  -4   1  -1   15.96    7.89
  -4   1  -1   18.92    7.88
   4  -1   2  762.90   24.19
   4  -1   2  708.56   26.18
   4  -1   2  727.29   27.23
   4  -1   2  715.27   27.79
  -4   1  -2  762.31   28.29
  -4   1  -2  742.62   27.23
  -4   1  -2  770.37   27.74
  -4   1  -2  717.77   18.71
   4  -1   3  468.55   18.12
   4  -1   3  454.19   28.97
   4  -1   3  454.51   23.37
   4  -1   3  463.97   22.11
  -4   1  -3  465.32   22.88
  -4   1  -3  469.37   22.75
  -4   1  -3  430.71   21.48
  -4   1  -3  465.05   18.20
   4  -1   4  389.31   22.20
   4  -1   4  379.11   18.68
   4  -1   4  393.23   22.83
   4  -1   4  403.87   23.65
  -4   1  -4  370.62   21.79
  -4   1  -4  417.39   27.98
  -4   1  -4  395.80   21.96
  -4   1  -4  379.58   19.11
   4  -1   5  289.89   21.67
   4  -1   5  305.61   22.93
   4  -1   5  264.53   18.34
  -4   1  -5  270.70   21.37
  -4   1  -5  240.61   18.04
   4  -1   6  700.96   43.60
   4  -1   6  674.90   35.80
  -4   1  -6  625.32   33.45
   4  -1   7  111.36   20.44
   4  -1   7  100.77   19.94
  -4   1  -7   91.62   18.14
   4  -1   8  119.28   19.42
   4  -1   8  104.41   20.77
  -4   1  -8   31.01   16.73
   4  -1   9    0.82   10.57
   4  -1   9    1.16    9.51
   4  -1  10   -0.05    5.85
   4  -1  10   -0.06    6.59
   4  -1  11    0.27    5.18
   4   0 -14   -0.47    7.38
   4   0 -13   -0.62    9.01
   4   0 -12    1.36   10.84
  -4   0  12    2.50    9.09
  -4   0  12    0.48    8.80
   4   0 -11    0.44   10.63
   4   0 -11  -15.93   12.32
  -4   0  11   -2.26   10.53
  -4   0  11    0.02   10.38
   4   0 -10   20.88   12.91
   4   0 -10    0.55   16.17
  -4   0  10    0.50   16.33
  -4   0  10   -0.02   10.75
   4   0  -9   30.44   11.56
   4   0  -9   -0.05    9.38
  -4   0   9   -0.94   10.11
  -4   0   9   -0.72    9.92
   4   0  -8    6.93   10.29
   4   0  -8   -0.17    8.86
  -4   0   8    8.04    9.33
  -4   0   8   10.81    8.99
  -4   0   8    9.91    8.30
   4   0  -7   10.32    9.11
   4   0  -7   -0.09    7.48
   4   0  -7   14.16    9.30
  -4   0   7    2.99   13.42
  -4   0   7   11.58    8.55
  -4   0   7   15.44    7.33
   4   0  -6   92.06   11.72
   4   0  -6   72.88    9.79
   4   0  -6   88.04   11.91
  -4   0   6   71.31   11.93
  -4   0   6   97.20   13.71
  -4   0   6   86.50   12.61
  -4   0   6   68.11   11.03
   4   0  -5 1130.97   34.26
   4   0  -5 1074.16   39.25
   4   0  -5 1134.66   32.86
  -4   0   5 1098.61   35.25
  -4   0   5 1037.50   34.54
  -4   0   5 1144.87   32.62
  -4   0   5 1063.47   33.50
   4   0  -4 1299.63   36.05
   4   0  -4 1274.91   28.08
   4   0  -4 1207.45   32.96
   4   0  -4 1225.70   35.22
  -4   0   4 1277.47   37.13
  -4   0   4 1178.36   35.58
  -4   0   4 1229.05   26.78
  -4   0   4 1316.14   35.09
  -4   0   4 1201.42   34.94
   4   0  -3   43.65    6.91
   4   0  -3   42.52    5.50
   4   0  -3   45.57    8.56
   4   0  -3   -0.62    8.48
   4   0  -3   45.97    7.46
   4   0  -3   46.60    7.14
  -4   0   3   46.01    5.05
  -4   0   3   41.10    7.40
  -4   0   3   50.62    8.87
  -4   0   3   41.48   12.03
   4   0  -2   17.53    5.70
   4   0  -2   17.04    5.50
   4   0  -2   19.83    6.50
   4   0  -2    0.87    7.47
   4   0  -2   20.98    6.34
   4   0  -2   13.63    5.35
  -4   0   2   21.76    5.64
  -4   0   2   28.02    7.37
  -4   0   2   20.92    6.31
  -4   0   2   17.65    5.77
   4   0  -1    4.13    5.45
   4   0  -1    5.88    6.19
   4   0  -1    5.05    4.26
   4   0  -1    3.03    5.47
   4   0  -1    3.58    6.05
  -4   0   1    4.75    5.47
  -4   0   1    5.45    4.23
  -4   0   1    4.04    5.16
  -4   0   1    1.75    5.99
  -4   0   1    1.69    5.85
   4   0   0 1348.86   37.64
   4   0   0 1436.87   39.43
   4   0   0 1365.67   43.67
   4   0   0 1379.61   33.61
  -4   0   0 1394.15   38.85
  -4   0   0 1367.99   30.36
  -4   0   0 1397.95   38.87
  -4   0   0 1455.12   35.51
   4   0   112617.89  269.23
   4   0   113400.15  284.95
   4   0   112990.71  277.18
   4   0   112738.69  259.22
  -4   0  -112816.83  236.85
  -4   0  -113018.90  278.09
  -4   0  -112925.79  274.25
  -4   0  -113152.43  267.99
   4   0   2  196.44   14.77
   4   0   2  189.88   14.81
   4   0   2  177.97   13.04
   4   0   2  189.78   11.07
  -4   0  -2  199.18   15.25
  -4   0  -2  199.50   15.05
  -4   0  -2  186.11   11.76
  -4   0  -2  166.04   13.90
   4   0   3  500.02   23.50
   4   0   3  546.64   25.56
   4   0   3  531.85   24.69
   4   0   3  546.23   25.43
  -4   0  -3  532.15   24.73
  -4   0  -3  520.86   23.08
  -4   0  -3  539.80   22.24
  -4   0  -3  533.79   24.66
   4   0   4  656.82   27.84
   4   0   4  649.42   29.05
   4   0   4  674.94   37.99
   4   0   4  674.14   29.51
  -4   0  -4  639.73   28.87
  -4   0  -4  645.20   27.96
  -4   0  -4  649.21   28.97
  -4   0  -4  642.65   27.72
   4   0   5   19.19   12.18
   4   0   5   41.66   20.48
  -4   0  -5   18.92   11.64
  -4   0  -5   24.44   10.97
   4   0   6  162.74   21.47
   4   0   6  134.56   19.00
  -4   0  -6  141.41   26.94
  -4   0  -6  133.86   17.70
   4   0   7  179.75   21.78
   4   0   7  203.60   23.95
  -4   0  -7  147.28   20.70
  -4   0  -7  145.14   20.11
   4   0   8   -1.64   11.55
   4   0   8   -1.07   10.36
   4   0   9    1.52    8.64
   4   0   9   -0.37   10.38
   4   0  10    1.94    7.86
   4   0  10   -0.14    5.36
   4   1 -14   -0.79    6.78
  -4  -1  14   -0.03    3.95
   4   1 -13    1.61    6.59
  -4  -1  13   -1.37    5.87
   4   1 -12    1.96   10.69
  -4  -1  12    0.18    9.12
  -4  -1  12    0.54    9.03
   4   1 -11  103.58   21.49
  -4  -1  11   94.55   18.71
  -4  -1  11  106.01   19.22
   4   1 -10   94.29   20.80
  -4  -1  10  120.30   18.61
  -4  -1  10  120.04   18.66
   4   1  -9  345.15   26.37
  -4  -1   9  314.10   23.44
  -4  -1   9  310.93   23.44
   4   1  -8    0.18   11.24
   4   1  -8   45.69   13.92
  -4  -1   8   67.71   12.98
  -4  -1   8   62.09   13.29
  -4  -1   8   55.78   10.58
   4   1  -7    4.82    7.56
   4   1  -7    0.26    5.36
   4   1  -7   -1.51    7.52
  -4  -1   7    2.99    7.47
  -4  -1   7    1.84    7.70
  -4  -1   7    3.09    7.25
  -4  -1   7    1.79    5.31
   4   1  -6   47.65   11.10
   4   1  -6   39.26    7.60
   4   1  -6   49.54   16.17
  -4  -1   6   57.52   11.21
  -4  -1   6   46.30   11.48
  -4  -1   6   55.25   10.90
  -4  -1   6   52.83    7.66
   4   1  -5  211.15   14.93
   4   1  -5  197.53    8.69
   4   1  -5  192.63   10.73
   4   1  -5  199.80   14.69
  -4  -1   5  231.78   15.17
  -4  -1   5  214.64   11.05
  -4  -1   5  199.92   14.47
  -4  -1   5  219.25   14.90
  -4  -1   5  208.20   15.14
   4   1  -4  270.59   15.14
   4   1  -4  250.04   11.32
   4   1  -4  281.32   20.87
   4   1  -4  283.50   11.39
  -4  -1   4  254.90   10.55
  -4  -1   4  262.28   14.98
  -4  -1   4  262.04   15.27
  -4  -1   4  287.59   12.18
  -4  -1   4  270.90   15.78
  -4  -1   4  268.67   15.31
   4   1  -3  250.07   13.60
   4   1  -3  257.30   12.32
   4   1  -3  240.47   13.75
   4   1  -3  250.57   15.17
   4   1  -3  234.11   10.84
  -4  -1   3  233.68   13.28
  -4  -1   3  256.22   13.16
  -4  -1   3  245.41   14.71
  -4  -1   3  236.34   10.93
  -4  -1   3  246.91   15.20
   4   1  -2  440.62   17.63
   4   1  -2  422.27   18.69
   4   1  -2  435.14   18.73
   4   1  -2  440.53   17.72
  -4  -1   2  446.30   17.84
  -4  -1   2  431.23   15.63
  -4  -1   2  423.27   16.67
  -4  -1   2  440.01   15.58
  -4  -1   2  474.15   19.94
  -4  -1   2  433.77   15.95
   4   1  -1  143.89   11.84
   4   1  -1  146.28   12.05
   4   1  -1  146.40    9.90
   4   1  -1  135.94   10.40
  -4  -1   1  159.80   11.37
  -4  -1   1  145.71   11.93
  -4  -1   1  132.13   11.34
  -4  -1   1  141.61    7.75
  -4  -1   1  143.87    7.73
   4   1   0  441.41   20.09
   4   1   0  435.71   18.32
   4   1   0  436.85   19.53
   4   1   0  438.62   17.38
  -4  -1   0  439.45   13.66
  -4  -1   0  446.43   20.57
  -4  -1   0  458.16   19.40
  -4  -1   0  439.33   11.91
  -4  -1   0  461.49   18.51
   4   1   1  994.50   33.10
   4   1   1 1014.10   32.58
   4   1   1 1024.23   38.13
   4   1   1 1026.50   30.61
  -4  -1  -1 1028.38   34.68
  -4  -1  -1  996.25   31.23
  -4  -1  -1 1038.18   31.65
   4   1   2    3.44    6.55
   4   1   2   -1.91    4.82
   4   1   2    3.06    6.08
   4   1   2    4.12    6.03
  -4  -1  -2    1.78    6.62
  -4  -1  -2    1.31    5.56
  -4  -1  -2   -0.47    5.44
   4   1   3   32.35   11.30
   4   1   3   50.28    9.44
   4   1   3   41.12   11.50
   4   1   3   37.12   10.75
  -4  -1  -3   37.75   11.33
  -4  -1  -3    1.13   10.50
  -4  -1  -3   33.92    9.50
  -4  -1  -3   56.79   10.11
   4   1   4   74.13   15.16
   4   1   4  104.40   13.12
   4   1   4   75.34   13.50
  -4  -1  -4   50.08   13.41
  -4  -1  -4   82.72   12.88
   4   1   5   68.36   15.95
   4   1   5   51.09   13.84
  -4  -1  -5   43.40   14.34
  -4  -1  -5   63.26   13.76
   4   1   6  175.86   32.69
   4   1   6  156.04   19.33
  -4  -1  -6  146.71   19.48
  -4  -1  -6  147.61   20.04
   4   1   7   -5.71    9.66
   4   1   7    3.72   10.97
  -4  -1  -7    6.81    9.30
  -4  -1  -7    0.27    9.58
   4   1   8   -1.26   10.53
   4   1   8    0.09    8.54
  -4  -1  -8   -0.94    8.77
   4   1   9    0.25    8.74
  -4  -1  -9    0.49    7.12
   4   1  10    0.03    5.34
   4   2 -14   -1.22   11.04
  -4  -2  14   19.55    8.29
   4   2 -13   -0.62   10.80
  -4  -2  13   10.03    9.27
  -4  -2  13    0.00   10.16
   4   2 -12   -2.23   14.44
  -4  -2  12   -0.04    8.38
  -4  -2  12   -0.22    8.62
   4   2 -11   36.55   15.00
  -4  -2  11    0.09   13.97
  -4  -2  11   -0.08   13.85
   4   2 -10   84.34   19.56
  -4  -2  10   -0.04   26.02
  -4  -2  10   92.75   17.50
   4   2  -9   54.85   13.79
  -4  -2   9    0.04   13.47
  -4  -2   9   -2.75   13.48
   4   2  -8   17.76   12.51
  -4  -2   8   23.35   12.05
  -4  -2   8   17.05   11.79
   4   2  -7    0.04    9.22
   4   2  -7    3.79    9.28
  -4  -2   7    0.85    8.70
  -4  -2   7    3.02    9.40
  -4  -2   7   16.04    9.09
  -4  -2   7    8.40    8.92
   4   2  -6  518.26   24.94
   4   2  -6  493.37   24.95
  -4  -2   6  492.65   24.31
  -4  -2   6  521.36   24.78
  -4  -2   6  540.36   24.67
  -4  -2   6  554.17   24.84
   4   2  -5   15.99    8.25
   4   2  -5   16.68    5.22
   4   2  -5   23.06    8.90
  -4  -2   5   11.71    7.98
  -4  -2   5   14.59    8.10
  -4  -2   5   16.34    8.67
  -4  -2   5   18.08    8.44
  -4  -2   5    0.09    4.22
   4   2  -4   14.17    7.40
   4   2  -4   13.12    5.63
   4   2  -4   13.68    7.80
  -4  -2   4   12.50    6.58
  -4  -2   4    8.17    6.52
  -4  -2   4   -0.32    3.60
  -4  -2   4   13.47    7.53
  -4  -2   4    7.39    7.44
   4   2  -3   57.34    8.80
   4   2  -3   63.05   10.11
   4   2  -3   60.73    5.78
   4   2  -3   56.92   10.08
  -4  -2   3   56.38    8.07
  -4  -2   3   66.44    8.20
  -4  -2   3   70.34    8.46
  -4  -2   3   55.40    5.69
  -4  -2   3   64.91    9.42
  -4  -2   3   53.25    9.93
   4   2  -2   44.26    9.46
   4   2  -2   47.07    9.08
   4   2  -2   49.81    5.82
   4   2  -2   49.81    9.39
  -4  -2   2   55.05    6.93
  -4  -2   2   54.12    6.66
  -4  -2   2   39.59   12.68
  -4  -2   2   48.30    9.45
  -4  -2   2   48.46    9.52
   4   2  -1 3320.23   80.13
   4   2  -1 3315.31   79.26
   4   2  -1 3168.62   71.52
   4   2  -1 3298.73   78.88
  -4  -2   1 3224.24   67.58
  -4  -2   1 3447.72   82.36
  -4  -2   1 3153.22   76.92
  -4  -2   1 3250.85   77.71
  -4  -2   1 3301.67   68.70
   4   2   0   22.88    8.98
   4   2   0   21.60    6.76
   4   2   0   18.87    7.86
   4   2   0   18.43    7.64
  -4  -2   0   18.87    8.73
  -4  -2   0   16.00    7.27
  -4  -2   0   27.02    8.27
   4   2   1   80.01   12.20
   4   2   1   78.82   10.72
   4   2   1   77.37   10.45
   4   2   1   85.83   10.58
  -4  -2  -1   73.52   12.27
  -4  -2  -1   75.39   10.03
  -4  -2  -1   92.56   11.72
   4   2   2  817.63   31.77
   4   2   2  752.70   34.19
   4   2   2  803.66   36.25
   4   2   2  810.02   30.16
  -4  -2  -2  780.95   31.01
  -4  -2  -2  757.54   27.77
  -4  -2  -2  799.27   37.15
   4   2   3    1.40    8.77
   4   2   3    8.72    7.59
   4   2   3    1.93   11.57
   4   2   3    2.10    8.39
  -4  -2  -3    3.50    6.84
  -4  -2  -3    2.39    8.31
  -4  -2  -3    5.01    8.49
   4   2   4   54.22   14.23
   4   2   4   52.22   13.11
  -4  -2  -4   48.06   13.75
  -4  -2  -4   53.73   13.92
   4   2   5  157.18   20.48
   4   2   5  143.51   18.76
  -4  -2  -5  146.41   18.49
  -4  -2  -5  171.66   19.53
   4   2   6   23.00   16.49
   4   2   6   -0.25   19.27
  -4  -2  -6    3.71   11.31
  -4  -2  -6    1.57   11.59
   4   2   7   39.77   16.32
  -4  -2  -7   18.65   12.91
  -4  -2  -7   -0.41   14.86
   4   2   8   -0.02    8.40
  -4  -2  -8   -0.15    7.50
   4   2   9  123.95   18.53
  -4  -2  -9   83.44   15.77
   4   2  10  104.82   15.00
   4   3 -14    0.14    6.36
  -4  -3  14    0.58    5.70
   4   3 -13   -2.23    9.56
  -4  -3  13   -3.75    8.62
  -4  -3  13   -0.19    9.11
   4   3 -12   -2.07   10.28
  -4  -3  12    0.04    9.48
  -4  -3  12   -0.42    9.02
   4   3 -11   85.59   22.07
  -4  -3  11  125.84   20.71
  -4  -3  11  105.35   20.40
   4   3 -10    9.27   13.43
  -4  -3  10   -0.02   17.75
  -4  -3  10    2.35   11.73
   4   3  -9    5.85   10.93
  -4  -3   9   -0.03   10.42
  -4  -3   9    1.50    9.91
   4   3  -8   90.22   15.94
  -4  -3   8    0.91   15.31
  -4  -3   8   91.52   16.01
   4   3  -7  100.87   16.12
  -4  -3   7   83.22   15.22
  -4  -3   7   99.91   15.58
   4   3  -6   85.04   13.83
   4   3  -6   86.80   14.52
   4   3  -6   83.16    9.95
  -4  -3   6   68.13    9.52
  -4  -3   6   89.28   13.79
  -4  -3   6   85.65   13.48
  -4  -3   6   98.65   19.32
  -4  -3   6   94.67   13.90
   4   3  -5   32.46   11.27
   4   3  -5   32.86    8.16
   4   3  -5   37.83   11.58
  -4  -3   5   36.07   10.24
  -4  -3   5   36.24    9.78
  -4  -3   5   36.22   10.78
  -4  -3   5   27.60   10.69
  -4  -3   5   37.63    8.08
   4   3  -4    7.71    6.38
   4   3  -4    8.24    8.69
   4   3  -4    5.15    8.89
  -4  -3   4   11.16   10.95
  -4  -3   4   11.74    8.02
  -4  -3   4   13.08    7.13
  -4  -3   4    9.04    6.29
  -4  -3   4    7.14    7.53
   4   3  -3   -1.39    4.95
   4   3  -3    2.48    5.88
   4   3  -3    2.10    5.93
  -4  -3   3   -0.73    4.90
  -4  -3   3    3.35    6.31
  -4  -3   3   -1.18    5.10
  -4  -3   3   -1.56    4.43
  -4  -3   3    4.96    5.25
   4   3  -2  152.07   13.28
   4   3  -2  168.49   12.67
   4   3  -2  137.36   10.17
   4   3  -2  150.23   19.41
  -4  -3   2  137.66   13.82
  -4  -3   2  150.78   13.05
  -4  -3   2  150.69    9.71
  -4  -3   2  131.87   10.06
  -4  -3   2  152.13   12.46
   4   3  -1   35.52    9.88
   4   3  -1   30.21    8.31
   4   3  -1   35.61    6.30
   4   3  -1   43.40    9.99
  -4  -3   1   42.81   10.14
  -4  -3   1   31.40    4.83
  -4  -3   1   45.37    9.69
  -4  -3   1   29.49    4.96
  -4  -3   1   37.83    8.12
   4   3   0  325.22   19.87
   4   3   0  332.65   17.02
   4   3   0  336.11   16.20
   4   3   0  348.85   24.63
  -4  -3   0  323.13   26.05
  -4  -3   0  328.95   21.19
  -4  -3   0  351.85   19.54
   4   3   1  213.12   14.96
   4   3   1  231.95   15.06
   4   3   1  219.23   17.41
   4   3   1  224.76   16.34
  -4  -3  -1  231.65   17.77
  -4  -3  -1  206.11   13.84
  -4  -3  -1  233.26   17.83
   4   3   2    2.14   11.24
   4   3   2    8.98    7.06
   4   3   2    7.38   11.92
  -4  -3  -2    1.80    6.39
  -4  -3  -2   -0.31    8.53
  -4  -3  -2   -0.16    8.47
   4   3   3   42.42   11.87
   4   3   3   34.75   10.89
  -4  -3  -3   29.14   12.83
  -4  -3  -3   30.83   10.32
  -4  -3  -3   35.80   20.13
   4   3   4    2.24    7.63
  -4  -3  -4   -3.70   11.28
  -4  -3  -4    0.44   12.42
   4   3   5   11.63   18.55
  -4  -3  -5    4.36   11.13
  -4  -3  -5    7.43   12.37
   4   3   6  151.54   21.97
  -4  -3  -6  116.75   19.49
  -4  -3  -6  147.54   32.32
   4   3   7    1.65   11.11
  -4  -3  -7    1.30   10.72
   4   3   8   -0.77    7.89
  -4  -3  -8    0.32    7.41
   4   3   9   15.26   10.58
  -4  -3  -9    2.73    8.49
  -4  -4  14    9.04    8.51
   4   4 -13    1.14    6.41
  -4  -4  13   -0.70    6.48
  -4  -4  13    0.02    6.75
   4   4 -12   -1.97    9.69
  -4  -4  12    0.03    9.12
  -4  -4  12    0.10    9.34
   4   4 -11    4.89   11.64
  -4  -4  11   -0.19   11.26
  -4  -4  11    0.27   11.17
   4   4 -10   17.10   16.31
  -4  -4  10   29.43   15.55
  -4  -4  10    1.48   22.65
   4   4  -9  286.72   25.74
  -4  -4   9  285.37   26.33
  -4  -4   9  276.67   25.00
   4   4  -8  421.82   29.35
  -4  -4   8  463.02   29.48
  -4  -4   8  439.39   29.35
   4   4  -7   22.70   13.27
  -4  -4   7   24.76   18.54
  -4  -4   7   18.44   12.78
   4   4  -6   -3.01    6.25
   4   4  -6    3.78    8.62
  -4  -4   6   -3.31    7.74
  -4  -4   6   -3.37    6.32
  -4  -4   6   -0.69    7.90
   4   4  -5  126.56   13.07
   4   4  -5  141.31   16.45
   4   4  -5  140.20   16.42
  -4  -4   5  127.46   13.86
  -4  -4   5  133.31   18.04
  -4  -4   5  120.37   14.29
  -4  -4   5  112.64   14.08
  -4  -4   5  138.48   14.70
   4   4  -4  179.86   17.47
   4   4  -4  196.04   14.99
   4   4  -4  219.98   17.68
  -4  -4   4  196.51   15.05
  -4  -4   4  184.64   14.99
  -4  -4   4  171.11   20.56
  -4  -4   4  182.74   14.73
  -4  -4   4  191.46   15.73
   4   4  -3 1090.73   36.81
   4   4  -3 1069.09   39.03
  -4  -4   3 1030.40   38.44
  -4  -4   3 1044.43   33.76
  -4  -4   3  997.79   35.40
  -4  -4   3  986.30   34.44
  -4  -4   3 1086.65   36.33
  -4  -4   3 1037.41   34.47
   4   4  -2 1778.33   58.12
   4   4  -2 1797.17   54.23
  -4  -4   2 1770.06   54.21
  -4  -4   2 1678.27   45.36
  -4  -4   2 1688.75   51.27
  -4  -4   2 1701.91   49.76
  -4  -4   2 1719.20   45.51
  -4  -4   2 1746.98   54.25
   4   4  -1  119.36   14.41
   4   4  -1  121.10   14.75
  -4  -4   1  106.74   14.51
  -4  -4   1  114.67   14.47
  -4  -4   1  114.14   11.46
   4   4   0  295.99   20.81
   4   4   0  270.74   16.57
   4   4   0  285.32   19.56
  -4  -4   0  270.89   19.92
  -4  -4   0  261.75   15.72
  -4  -4   0  250.76   19.88
   4   4   1    0.56    6.53
   4   4   1    5.22    6.76
  -4  -4  -1    4.15    8.65
  -4  -4  -1    3.31    6.34
  -4  -4  -1    1.94    8.87
   4   4   2   40.26   11.78
  -4  -4  -2   33.67   13.39
  -4  -4  -2   47.84   14.05
   4   4   3    1.91    9.49
  -4  -4  -3    6.51    9.80
  -4  -4  -3    2.23   10.60
   4   4   4  230.67   21.99
  -4  -4  -4  237.47   22.50
  -4  -4  -4  237.88   24.62
   4   4   5   -7.61    9.79
  -4  -4  -5    4.49    9.48
  -4  -4  -5   -1.53   11.01
   4   4   6    1.95   10.35
  -4  -4  -6    0.94    8.94
  -4  -4  -6    0.22   10.90
   4   4   7   -0.78    8.52
  -4  -4  -7    0.07    8.44
   4   4   8   -2.81    9.50
  -4  -4  -8   -0.85    8.88
   4   4   9    7.28    6.99
  -4  -4  -9   -0.64    5.76
   4   5 -13    0.15    8.44
  -4  -5  13    0.02    8.71
  -4  -5  13    9.19    9.26
   4   5 -12   -1.61    8.54
  -4  -5  12    0.04    8.76
  -4  -5  12   -0.18    8.51
   4   5 -11    3.48   10.98
  -4  -5  11   -0.04   10.98
  -4  -5  11    0.23   10.71
   4   5 -10   14.07   14.51
  -4  -5  10   22.25   14.53
  -4  -5  10    0.53   15.12
   4   5  -9  405.67   31.30
  -4  -5   9  423.47   31.23
  -4  -5   9  439.29   31.23
   4   5  -8  246.71   33.76
  -4  -5   8  257.89   34.31
  -4  -5   8  230.05   23.56
   4   5  -7  110.91   18.52
  -4  -5   7   93.55   17.41
  -4  -5   7   98.93   17.67
   4   5  -6  143.99   19.69
  -4  -5   6  139.07   17.48
  -4  -5   6  148.61   17.09
  -4  -5   6  127.52   16.58
   4   5  -5   -4.65   10.20
  -4  -5   5   12.03    8.11
  -4  -5   5   -1.83    8.32
  -4  -5   5   10.24   12.62
   4   5  -4    8.38    9.98
  -4  -5   4   10.26    8.15
  -4  -5   4    3.53    8.06
  -4  -5   4   -1.50    7.81
  -4  -5   4    2.91    8.51
  -4  -5   4    7.49    7.91
  -4  -5   3  133.19   19.13
  -4  -5   3  113.15   16.47
  -4  -5   3  104.68   12.57
  -4  -5   3  121.87   12.62
  -4  -5   3  112.57   15.26
  -4  -5   3  113.59   13.70
  -4  -5   2   -5.78    9.32
  -4  -5   2    1.70    8.62
  -4  -5   2   11.19    7.07
  -4  -5   2    2.50    7.00
  -4  -5   1    9.18   10.74
  -4  -5   1   11.61    7.52
  -4  -5   1   12.16   15.16
  -4  -5   1    2.84    7.63
  -4  -5   0  414.35   26.13
  -4  -5   0  443.95   34.73
  -4  -5  -1  186.44   20.72
  -4  -5  -2  273.11   23.34
  -4  -5  -2  269.77   24.36
   4   5   3  176.21   20.63
  -4  -5  -3  219.47   22.41
  -4  -5  -3  212.13   23.81
   4   5   4  108.55   19.08
  -4  -5  -4  129.65   19.93
  -4  -5  -4  121.05   21.99
   4   5   5    2.91    9.17
  -4  -5  -5   -0.68    9.12
  -4  -5  -5   -0.16   10.28
   4   5   6    1.17    9.11
  -4  -5  -6    0.99    7.53
  -4  -5  -6   -0.19   10.20
   4   5   7  101.97   16.51
  -4  -5  -7  126.13   18.41
  -4  -5  -8    0.55    6.47
   4   6 -13    0.25    4.79
  -4  -6  13    0.20    5.28
  -4  -6  13   -0.21    5.87
   4   6 -12    1.86    8.66
  -4  -6  12   -0.13   12.79
  -4  -6  12   -0.19   12.93
   4   6 -11    1.00   19.51
  -4  -6  11  110.61   19.76
  -4  -6  11  121.21   18.80
   4   6 -10   -2.36   10.61
  -4  -6  10   -1.55   10.65
  -4  -6  10    0.07   10.06
   4   6  -9    8.45   11.01
  -4  -6   9   -5.12   11.13
  -4  -6   9    1.60   10.52
   4   6  -8   74.18   26.95
  -4  -6   8   57.68   17.51
  -4  -6   8   56.58   17.56
   4   6  -7   -7.67   11.09
  -4  -6   7    7.33   10.47
  -4  -6   7    0.35    9.53
  -4  -6   7    8.87   10.24
   4   6  -6    8.01   11.74
  -4  -6   6    2.99   10.35
  -4  -6   6    0.68   10.03
  -4  -6   6    8.03    9.90
   4   6  -5   97.15   16.82
  -4  -6   5   81.76   14.64
  -4  -6   5   48.75   20.65
  -4  -6   5   -1.55   14.64
   4   6  -4  221.07   22.24
  -4  -6   4  179.32   18.13
  -4  -6   4  184.65   18.14
   4   6  -3   58.86   14.66
  -4  -6   3   -0.78   13.36
  -4  -6   3   28.68   10.98
  -4  -6   2    0.20    7.02
  -4  -6   2   -0.06    6.47
  -4  -6   1  280.58   24.57
  -4  -6   1  240.94   22.39
  -4  -6   0   15.19   14.65
  -4  -6   0   25.56   14.06
  -4  -6  -1  167.82   31.54
  -4  -6  -1  127.60   20.46
  -4  -6  -2  612.41   36.10
  -4  -6  -2  665.29   37.42
  -4  -6  -3   21.82   14.65
  -4  -6  -3   28.76   16.45
  -4  -6  -4   -2.10    9.46
  -4  -6  -4   -0.10   10.87
  -4  -6  -5   -0.32    6.01
  -4  -6  -5    0.34    7.24
  -4  -6  -6   -0.37    8.15
  -4  -6  -7   -0.66   11.47
   4   7 -12    1.38    6.48
  -4  -7  12   -0.15    7.12
  -4  -7  12    0.13    6.94
   4   7 -11    4.07    9.63
  -4  -7  11    0.92    9.30
  -4  -7  11    0.01    9.47
   4   7 -10    3.03   10.16
  -4  -7  10    0.64   15.85
  -4  -7  10   -0.23    9.66
   4   7  -9   -0.63   10.95
  -4  -7   9    1.17   11.54
  -4  -7   9   -6.08   10.30
   4   7  -8   27.39   24.97
  -4  -7   8   33.08   15.68
  -4  -7   8   33.36   14.86
   4   7  -7   -0.28   12.10
  -4  -7   7   -5.90   10.52
  -4  -7   7   -5.28   11.20
  -4  -7   7   -0.78   10.73
   4   7  -6   27.12   15.30
  -4  -7   6   28.35   13.19
  -4  -7   6   26.51   13.29
  -4  -7   6    0.05   13.27
   4   7  -5   85.13   17.38
  -4  -7   5    0.08   16.21
  -4  -7   5   63.87   22.21
   4   7  -4   99.84   19.66
  -4  -7   4   92.82   18.57
   4   7  -3    6.93   12.19
  -4  -7   3   -0.13   17.78
  -4  -7   2  481.49   31.79
  -4  -7   2  438.95   29.80
  -4  -7   1  213.01   24.41
  -4  -7   1  204.09   23.21
  -4  -7   0  897.73   44.10
  -4  -7   0  802.21   41.45
  -4  -7  -1    0.11    8.10
  -4  -7  -1    0.07    7.70
  -4  -7  -2  146.55   23.33
  -4  -7  -2  104.43   19.73
  -4  -7  -3    0.19   15.44
  -4  -7  -3   20.61   13.38
  -4  -7  -4   -0.32    9.06
  -4  -7  -5    0.17   13.88
  -4  -7  -5   26.09    9.75
  -4  -7  -6   -1.02    8.21
   4   8 -11    0.89    7.41
  -4  -8  11    6.61    8.38
  -4  -8  11   -0.19    6.82
   4   8 -10    1.12    8.62
  -4  -8  10    1.65    8.99
  -4  -8  10    1.22    7.74
   4   8  -9   -1.84    9.02
  -4  -8   9   -1.27    7.61
  -4  -8   9    1.09    8.71
   4   8  -8    3.65   11.60
  -4  -8   8    0.10   11.35
  -4  -8   8    5.86   10.28
   4   8  -7   -0.71   14.39
  -4  -8   7    6.48   12.98
  -4  -8   7   30.45   12.87
   4   8  -6   27.41   16.45
  -4  -8   6    3.29   14.57
  -4  -8   6   25.05   13.39
   4   8  -5   43.42   22.94
  -4  -8   5   -0.59   14.33
   4   8  -4    6.46   12.23
  -4  -8   4   -0.19   11.24
   4   8  -3  161.03   23.30
  -4  -8   3  166.75   23.53
   4   8  -2    8.66   12.78
  -4  -8   2    0.19   12.79
  -4  -8   1    0.21   11.86
  -4  -8   1    3.06   11.36
  -4  -8   0    0.19   16.54
  -4  -8   0   46.11   23.42
  -4  -8  -1  421.10   32.24
  -4  -8  -1  375.31   40.32
  -4  -8  -2  111.01   21.76
  -4  -8  -2   92.22   27.87
  -4  -8  -3    0.06    6.33
  -4  -8  -3   -0.07    5.55
  -4  -8  -4   -0.11   10.98
  -4  -8  -4    7.72    8.19
  -4  -8  -5    0.27    6.62
   4   9  -9   -0.07    8.87
  -4  -9   9    7.14    9.61
   4   9  -8    2.84    7.81
  -4  -9   8   -3.88    7.43
  -4  -9   8   -0.00    6.49
   4   9  -7    0.54    9.39
  -4  -9   7    2.28    8.88
  -4  -9   7   -4.36    8.07
   4   9  -6    2.34   12.26
  -4  -9   6    5.69    9.85
  -4  -9   6    4.76   11.90
   4   9  -5    1.60   10.77
  -4  -9   5    1.02   11.02
   4   9  -4  342.57   28.37
  -4  -9   4  326.75   28.55
   4   9  -3  213.35   24.82
  -4  -9   3  208.38   24.84
   4   9  -2    2.98   10.80
  -4  -9   2   -0.46   10.39
   4   9  -1   -0.67   11.68
  -4  -9   1    6.63   12.17
   4   9   0  174.07   23.34
  -4  -9   0  166.70   22.03
  -4  -9  -1  105.07   19.24
  -4  -9  -1  104.89   18.10
  -4  -9  -2    0.41    7.58
  -4  -9  -2    0.02    7.11
  -4  -9  -3   -1.43   10.73
  -4  -9  -3   18.01    8.32
  -4  -9  -4    1.38    7.21
  -4 -10   9    1.93    5.42
  -4 -10   8   -0.03    5.42
  -4 -10   8    6.97    6.56
   4  10  -7   -1.60    8.83
  -4 -10   7   -0.05    8.69
  -4 -10   7   -8.43    6.41
   4  10  -6    1.45    8.04
  -4 -10   6   -0.38    7.84
   4  10  -5   -0.65    8.43
  -4 -10   5   -0.35    8.64
   4  10  -4    2.26    9.88
  -4 -10   4    0.09   10.01
   4  10  -3    2.13   10.25
   4  10  -2    3.97   14.77
  -4 -10   2   49.29   14.87
   4  10  -1    1.87   13.04
  -4 -10   1   38.88   13.50
   4  10   0   -0.25    7.31
  -4 -10   0    1.01    7.22
   4  10   1   -0.40    6.81
  -4 -10  -1   -0.30    6.36
   4  10   2    1.43    6.32
  -4 -10  -2    0.02    4.71
  -4 -11   6    0.41    5.59
  -4 -11   5    0.03    4.79
  -4 -11   4   -0.19    6.64
   4  11  -3   -0.75    5.63
  -4 -11   3    0.08    7.01
   4  11  -2    0.37    5.51
  -4 -11   2    0.38    6.75
   4  11  -1    0.19    8.44
  -4 -11   1    0.86    6.74
   5 -13   1   95.31   11.49
   5 -12  -3   13.33    6.91
   5 -12  -2   -2.84    7.72
   5 -12  -1   -6.66   10.02
   5 -12   0    1.88    9.74
   5 -12   1   -0.20   11.92
  -5  12  -1   22.69   10.95
   5 -12   2    0.87    6.39
  -5  12  -2   -0.62    5.98
   5 -12   3   -1.07    8.69
  -5  12  -3    3.81    8.22
   5 -12   4    1.32   16.55
  -5  12  -4   17.83   16.28
   5 -12   5    0.03    8.36
  -5  12  -5    9.21    8.78
   5 -11  -4   10.30    8.85
   5 -11  -3   12.66   18.09
   5 -11  -2   17.68   13.72
   5 -11  -1  650.58   33.76
  -5  11   1  313.40   28.13
   5 -11   0  328.43   27.46
  -5  11   0  254.59   25.52
   5 -11   1  153.65   31.55
  -5  11  -1  114.60   19.81
   5 -11   2   56.36   17.77
  -5  11  -2   40.00   16.85
   5 -11   3   -0.12   10.79
  -5  11  -3   -4.16   10.21
   5 -11   4   -1.01   10.24
  -5  11  -4    5.83    9.87
   5 -11   5    3.04   10.10
  -5  11  -5    6.59   15.57
   5 -11   6   -0.72    6.32
  -5  11  -6    0.24    7.03
   5 -10  -8    6.99    5.43
   5 -10  -7   10.39    7.97
   5 -10  -6   14.03   14.39
   5 -10  -5    4.96    9.86
   5 -10  -4  194.41   22.15
   5 -10  -3    2.99   11.29
   5 -10  -2  111.17   20.11
   5 -10  -1   -8.33   11.88
  -5  10   1    1.29    9.93
   5 -10   0  259.98   27.60
  -5  10   0  217.48   23.88
   5 -10   1   56.60   18.90
  -5  10  -1   34.20   16.80
   5 -10   2    1.07   13.59
  -5  10  -2   10.19   12.89
   5 -10   3   -2.74   13.23
  -5  10  -3   11.81   12.95
   5 -10   4    1.99   17.62
  -5  10  -4   66.13   17.38
   5 -10   5   -0.58   14.04
  -5  10  -5   25.51   14.07
   5 -10   6    0.50    7.86
   5 -10   7    5.48    7.77
   5  -9  -9    2.00    7.25
   5  -9  -8    7.81   10.60
   5  -9  -7   -5.97   10.76
   5  -9  -6    1.76    9.91
   5  -9  -5    9.17   13.68
   5  -9  -5   19.91   13.87
   5  -9  -4  274.23   24.33
   5  -9  -4  215.00   24.89
   5  -9  -3   40.42   15.50
   5  -9  -3   13.95   13.79
   5  -9  -2  588.36   35.36
   5  -9  -1  424.11   30.64
  -5   9   1  336.88   28.52
   5  -9   0  304.84   27.33
  -5   9   0  251.31   24.71
   5  -9   1  132.95   22.56
  -5   9  -1  145.29   20.98
   5  -9   2   14.59   16.31
  -5   9  -2   22.52   15.06
   5  -9   3   13.52   14.63
  -5   9  -3    7.74   14.23
   5  -9   4   -0.56   13.21
  -5   9  -4  -13.02   14.12
   5  -9   5    0.01   12.51
  -5   9  -5   16.17   14.45
   5  -9   6    0.71   11.74
  -5   9  -6   15.42   13.05
   5  -9   7    0.99    7.77
  -5   9  -7   -5.01    9.34
   5  -9   8    0.01    5.64
  -5   9  -8   -0.56    6.38
   5  -8 -10   21.28   11.80
   5  -8  -9   -0.69    8.99
   5  -8  -8   -0.77    9.07
   5  -8  -7   -0.69    9.13
   5  -8  -6  368.14   38.54
   5  -8  -6  341.50   28.44
   5  -8  -5   51.95   14.85
   5  -8  -5    0.18   14.86
   5  -8  -4    4.53   10.34
   5  -8  -4   -7.50    9.64
   5  -8  -3   78.11   18.10
   5  -8  -3   80.74   16.87
   5  -8  -2  169.75   20.44
   5  -8  -2  212.92   21.86
  -5   8   2  135.01   18.46
   5  -8  -1   58.52   15.46
   5  -8  -1   53.02   12.49
   5  -8  -1    0.03   12.80
  -5   8   1  -12.53   12.78
   5  -8   0   18.77   14.86
   5  -8   0   16.21   11.48
  -5   8   0   30.83   12.87
   5  -8   1   17.80   14.31
   5  -8   2   -1.72   10.50
   5  -8   3   33.83   16.01
  -5   8  -3   30.46   16.97
   5  -8   4   18.24   14.79
  -5   8  -4   21.65   16.40
   5  -8   5    3.20   11.25
   5  -8   5    0.08   10.50
  -5   8  -5    6.84   12.57
   5  -8   6  122.34   18.93
   5  -8   6   89.03   18.59
  -5   8  -6  109.38   21.50
   5  -8   7    0.34    5.81
   5  -8   7   -0.57    6.32
   5  -8   8    0.24    6.30
  -5   8  -8   -0.56    7.06
   5  -8   9  128.64   13.25
  -5   8  -9   93.02   11.61
   5  -7 -11   27.42   12.28
   5  -7 -10   -0.79    8.59
   5  -7  -9    0.17    8.23
   5  -7  -8    0.54    9.32
   5  -7  -7   94.40   17.36
  -5   7   7    0.50   14.53
   5  -7  -6   36.44   14.34
   5  -7  -6   -0.03   13.96
   5  -7  -5   63.76   15.98
   5  -7  -5   46.60   15.98
   5  -7  -4  271.43   23.12
   5  -7  -4  295.26   31.68
   5  -7  -3   -2.73    7.99
   5  -7  -3    1.00    9.06
   5  -7  -2   -0.12   14.37
   5  -7  -2   -2.63    8.16
  -5   7   2    5.76    7.40
   5  -7  -1    1.80    7.46
   5  -7  -1   -5.20    8.91
   5  -7  -1   -0.15   10.98
   5  -7   0  135.62   16.90
   5  -7   0  168.83   19.41
   5  -7   1   10.55    9.37
   5  -7   1   10.90   11.57
  -5   7  -1    5.95   10.72
   5  -7   2  162.12   17.97
   5  -7   2  184.72   20.32
  -5   7  -2  203.47   20.95
   5  -7   3  250.33   23.04
   5  -7   3  220.71   21.11
   5  -7   3  202.53   20.32
  -5   7  -3  262.33   24.04
   5  -7   4   11.13   11.92
   5  -7   4    3.01   11.32
   5  -7   5    9.80   13.55
   5  -7   5   19.08   13.92
   5  -7   6    0.25   11.70
   5  -7   6    0.25   12.24
  -5   7  -6   32.31   14.78
   5  -7   7  140.26   20.68
  -5   7  -7  133.11   21.60
   5  -7   8  112.06   19.08
  -5   7  -8  100.95   19.39
   5  -7   9   -0.33    8.73
  -5   7  -9   -2.97    6.53
   5  -6 -12    1.10    7.43
   5  -6 -11    0.03    9.61
   5  -6 -11    2.94    7.10
   5  -6 -10    0.03    6.03
   5  -6 -10   -0.00    5.07
   5  -6  -9    0.48    9.66
   5  -6  -8   56.48   16.41
  -5   6   8    1.17   14.24
   5  -6  -7    9.55   12.05
   5  -6  -7    0.05   10.75
   5  -6  -6    9.37   11.05
   5  -6  -6   -0.04   10.78
   5  -6  -5   77.29   15.17
   5  -6  -5   52.09   15.37
   5  -6  -4   50.96   13.63
   5  -6  -4   48.29   13.81
   5  -6  -3    9.06    8.96
   5  -6  -3   -0.56    9.63
   5  -6  -2   85.59   13.88
   5  -6  -2   93.63   23.20
  -5   6   2   92.93   12.31
   5  -6  -1   42.85   12.05
   5  -6  -1   66.61   14.00
  -5   6   1   59.41   11.56
   5  -6   0    1.00    6.56
   5  -6   0    3.93    7.78
  -5   6   0   -0.97    7.02
   5  -6   1    6.30    9.67
   5  -6   1    7.39    7.71
   5  -6   1   13.19    8.75
  -5   6  -1    2.74    9.70
   5  -6   2  367.14   23.29
   5  -6   2  315.18   21.41
   5  -6   2  302.41   21.95
  -5   6  -2  348.04   23.89
   5  -6   3   86.47   15.25
   5  -6   3   89.02   15.13
   5  -6   3   85.62   15.29
   5  -6   4   48.45   15.44
   5  -6   4   88.85   15.80
   5  -6   4    0.75   15.00
  -5   6  -4   93.17   17.59
   5  -6   5   21.48   13.38
   5  -6   5   37.68   14.79
   5  -6   5   -0.74   13.86
  -5   6  -5   36.66   15.93
   5  -6   6   10.34   11.98
   5  -6   6   -0.70   10.53
  -5   6  -6    1.98   13.05
   5  -6   7   -0.24   11.20
  -5   6  -7   -3.11   11.07
   5  -6   8    0.02   11.55
  -5   6  -8   11.10   11.29
   5  -6   9   -0.01    7.14
  -5   6  -9    0.44    5.94
   5  -6  10   -0.46    6.47
   5  -5 -12    0.07    9.95
   5  -5 -12  -10.25    8.57
   5  -5 -11   -0.04    6.13
   5  -5 -11   -0.01    5.75
   5  -5 -10    0.14    7.77
   5  -5 -10   -0.02    7.11
   5  -5  -9   51.40   15.48
   5  -5  -9    1.82   13.90
  -5   5   9    0.03   12.72
   5  -5  -8   97.86   19.15
   5  -5  -8    2.82   16.64
  -5   5   8  104.77   16.84
   5  -5  -7  244.83   23.64
   5  -5  -7  228.19   21.57
   5  -5  -7  182.56   19.57
   5  -5  -6  244.85   22.21
   5  -5  -6  271.47   21.85
   5  -5  -5   46.97   14.14
   5  -5  -5   51.67   13.21
   5  -5  -4  204.03   18.30
   5  -5  -4  207.37   18.32
  -5   5   4  232.49   18.07
  -5   5   4  235.34   18.59
   5  -5  -3   21.22   10.61
   5  -5  -3   41.32   11.55
  -5   5   3   14.53    7.21
  -5   5   3    0.41   10.77
  -5   5   3   40.78   10.54
   5  -5  -2  467.54   23.51
   5  -5  -2  511.59   32.87
  -5   5   2  498.04   22.12
  -5   5   2  492.01   24.09
  -5   5   2  467.87   23.58
   5  -5  -1    9.80    8.81
   5  -5  -1    7.40    9.66
   5  -5  -1    8.51    6.44
  -5   5   1   19.83    7.91
  -5   5   1   13.49    8.87
  -5   5   1    8.51    5.70
  -5   5   1   13.85    8.86
   5  -5   0    4.59    8.55
   5  -5   0    3.52   10.58
   5  -5   0    5.13    8.09
  -5   5   0    7.63    7.93
  -5   5   0   14.45    8.09
  -5   5   0   11.06    8.06
  -5   5   0    3.72    5.98
   5  -5   1   50.34   12.14
   5  -5   1   53.65   10.63
   5  -5   1   49.37   11.46
  -5   5  -1   54.70   12.38
  -5   5  -1   53.09   11.39
  -5   5  -1   39.28   11.09
   5  -5   2    8.28    8.18
   5  -5   2    2.01    7.92
   5  -5   2    7.00    8.21
   5  -5   2    5.59    8.40
  -5   5  -2    4.67    9.67
  -5   5  -2    4.18    7.85
   5  -5   3    3.94    7.91
   5  -5   3    4.72    8.81
   5  -5   3    1.38    8.62
  -5   5  -3    1.34    9.97
   5  -5   4   14.17   10.29
   5  -5   4    2.96   17.47
   5  -5   4   -1.48   10.74
  -5   5  -4   33.99   18.81
   5  -5   5    2.71   15.25
   5  -5   5    2.19    9.02
  -5   5  -5   -0.16   10.52
   5  -5   6   10.03   20.31
   5  -5   6   -0.16   12.70
  -5   5  -6   20.87   13.94
   5  -5   7    0.14   16.62
   5  -5   7    0.93   15.36
  -5   5  -7   69.37   16.31
   5  -5   8    0.11   14.31
   5  -5   8    0.23   11.35
  -5   5  -8   24.54   12.34
   5  -5   9   -0.33    8.99
  -5   5  -9   -1.75    7.30
   5  -5  10    0.84    7.51
   5  -4 -13   -0.07    4.84
   5  -4 -13   -0.02    4.33
   5  -4 -12   -0.09    6.10
   5  -4 -12    0.01    5.92
   5  -4 -11   -0.44   12.23
   5  -4 -11   -0.01    7.39
   5  -4 -10   82.63   16.72
   5  -4 -10   -0.00   15.32
  -5   4  10    1.84   13.56
   5  -4  -9   74.57   17.22
   5  -4  -9   65.18   23.85
  -5   4   9    0.93   15.64
   5  -4  -8    5.65   10.40
   5  -4  -8   -1.40    9.35
  -5   4   8    2.18    9.24
   5  -4  -7    7.79    9.55
   5  -4  -7    3.52    7.85
  -5   4   7   -4.31    8.84
   5  -4  -6   31.56   19.56
   5  -4  -6   30.58   12.48
   5  -4  -6   33.67   10.31
   5  -4  -5   71.54   13.28
   5  -4  -5   69.93   13.07
   5  -4  -5   46.45    9.13
  -5   4   5   74.25   13.27
   5  -4  -4  211.36   17.07
   5  -4  -4  194.45   16.98
  -5   4   4  171.27   10.93
  -5   4   4  198.31   16.36
  -5   4   4  194.28   16.45
   5  -4  -3  388.13   21.32
   5  -4  -3  374.87   21.45
   5  -4  -3  370.75   16.02
  -5   4   3  367.26   19.19
  -5   4   3  380.89   20.55
  -5   4   3  354.74   15.16
  -5   4   3  384.78   27.02
   5  -4  -2   56.62   11.36
   5  -4  -2   64.55   11.68
   5  -4  -2   67.85   12.01
  -5   4   2   50.85    8.47
  -5   4   2   59.36   10.99
  -5   4   2   52.04    7.73
  -5   4   2   70.56   11.40
   5  -4  -1    1.88    6.74
   5  -4  -1    2.43    5.17
   5  -4  -1    1.87    6.82
  -5   4   1   -5.10    5.77
  -5   4   1    8.92    6.25
  -5   4   1    1.33    4.64
  -5   4   1    2.17    6.59
   5  -4   0  130.18   13.40
   5  -4   0  119.58   12.02
   5  -4   0  137.19   13.90
  -5   4   0  130.27   13.76
  -5   4   0  139.04   12.48
  -5   4   0  127.60   13.11
  -5   4   0  111.61   11.02
   5  -4   1  157.70   14.01
   5  -4   1  161.56   13.94
   5  -4   1  139.36   14.56
  -5   4  -1  157.95   15.40
  -5   4  -1  156.35   12.79
  -5   4  -1  130.10   12.46
  -5   4  -1  149.26   14.14
   5  -4   2   14.93    7.72
   5  -4   2    3.54    8.40
   5  -4   2    8.69    9.06
   5  -4   2   11.89    8.76
  -5   4  -2   10.09    9.71
  -5   4  -2   11.79    9.21
  -5   4  -2    4.99    8.17
  -5   4  -2    9.23    7.04
   5  -4   3  289.37   18.71
   5  -4   3  278.24   20.82
   5  -4   3  279.64   20.80
  -5   4  -3  309.77   22.49
  -5   4  -3  287.96   17.71
   5  -4   4    1.29   22.80
   5  -4   4   61.67   14.69
  -5   4  -4   93.84   17.00
   5  -4   5   15.71   19.80
   5  -4   5   13.28   11.96
  -5   4  -5   10.90   13.18
   5  -4   6  206.63   23.96
   5  -4   6  195.68   21.82
  -5   4  -6  195.62   23.87
   5  -4   7    4.92    8.15
   5  -4   7    0.27    7.14
  -5   4  -7   -3.96    7.31
   5  -4   8   76.52   17.54
   5  -4   8    0.51   14.14
  -5   4  -8   24.81   14.20
   5  -4   9   94.21   15.76
   5  -4   9    0.85   12.70
  -5   4  -9   -6.55   16.85
   5  -4  10    0.33    9.66
   5  -4  10    6.78    5.52
   5  -3 -13   -3.56    8.40
   5  -3 -13   -2.68    9.37
   5  -3 -12    0.13    7.82
   5  -3 -12    0.33    8.07
   5  -3 -11    0.09    7.74
   5  -3 -11    0.56   12.04
  -5   3  11    0.08    6.46
   5  -3 -10    8.07    9.46
   5  -3 -10  -11.98    9.89
  -5   3  10    0.29    8.91
   5  -3  -9   99.08   17.58
   5  -3  -9   64.99   16.24
  -5   3   9    2.80   15.74
   5  -3  -8  111.87   17.51
   5  -3  -8   81.52   15.68
  -5   3   8   79.38   16.10
   5  -3  -7  259.53   21.28
   5  -3  -7  243.46   19.96
  -5   3   7  258.92   20.49
   5  -3  -6   38.98   12.23
   5  -3  -6   54.07   12.40
   5  -3  -6   38.49   10.29
  -5   3   6   39.90   12.50
  -5   3   6   34.30    8.64
   5  -3  -5    0.92    5.51
   5  -3  -5    3.13    8.11
   5  -3  -5   12.49    8.46
   5  -3  -5    4.42    5.94
  -5   3   5   -0.05    5.62
  -5   3   5    6.34    8.32
  -5   3   5   14.32    8.46
   5  -3  -4 1520.19   40.04
   5  -3  -4 1702.22   51.05
   5  -3  -4 1685.22   50.53
   5  -3  -4 1539.19   41.16
  -5   3   4 1689.56   49.89
  -5   3   4 1666.21   43.57
  -5   3   4 1727.69   50.62
   5  -3  -3  277.03   10.28
   5  -3  -3  315.92   18.66
   5  -3  -3  293.88   10.91
   5  -3  -3  349.38   19.56
   5  -3  -3  323.09   15.25
  -5   3   3  323.66   13.11
  -5   3   3  354.69   18.78
  -5   3   3  354.42   18.43
   5  -3  -2  457.84   21.54
   5  -3  -2  452.77   18.91
   5  -3  -2  435.10   21.51
  -5   3   2  444.42   17.71
  -5   3   2  435.73   24.89
  -5   3   2  459.19   22.20
  -5   3   2  437.96   21.05
   5  -3  -1  686.85   25.63
   5  -3  -1  677.64   24.98
   5  -3  -1  659.00   26.28
  -5   3   1  624.41   22.66
  -5   3   1  673.72   24.38
  -5   3   1  645.60   23.44
  -5   3   1  666.88   31.48
   5  -3   0  208.55   14.02
   5  -3   0  191.92   14.56
   5  -3   0  206.18   15.67
  -5   3   0  214.59   15.09
  -5   3   0  204.42   12.78
  -5   3   0  195.32   14.89
  -5   3   0  196.84   13.77
   5  -3   1   15.80    7.00
   5  -3   1   12.15    8.64
   5  -3   1   15.76    9.30
  -5   3  -1   11.97    6.62
  -5   3  -1   19.03    9.18
  -5   3  -1   13.16    8.25
   5  -3   2  606.87   23.99
   5  -3   2  583.00   26.31
   5  -3   2  610.24   27.32
   5  -3   2  578.42   26.79
  -5   3  -2  600.74   28.29
  -5   3  -2  581.47   26.55
  -5   3  -2  636.80   23.54
  -5   3  -2  570.79   25.85
   5  -3   3  178.86   17.49
   5  -3   3  166.51   17.34
  -5   3  -3  178.88   18.40
   5  -3   4   20.86   12.98
   5  -3   4   28.92   18.90
  -5   3  -4   28.93   13.22
   5  -3   5  369.82   34.67
   5  -3   5  420.89   27.84
  -5   3  -5  406.65   28.63
   5  -3   6  339.87   28.76
   5  -3   6  343.98   37.00
  -5   3  -6  319.81   27.48
   5  -3   7    4.88   12.64
   5  -3   7    1.17   11.80
  -5   3  -7    6.10   11.42
   5  -3   8   34.57   14.79
   5  -3   8   -0.70   13.64
  -5   3  -8    7.11   13.24
   5  -3   9    9.81   10.24
   5  -3   9   -0.54    9.64
  -5   3  -9    0.07    7.20
   5  -3  10    0.60   11.66
   5  -3  10   34.83    9.07
   5  -2 -14   -0.41    5.79
   5  -2 -13    5.44    8.41
   5  -2 -13    0.60    9.84
   5  -2 -12    5.66    9.91
   5  -2 -12   -1.24   10.82
   5  -2 -11   19.97   11.89
   5  -2 -11    0.97   12.75
  -5   2  11   -1.16   11.37
   5  -2 -10  211.82   23.28
   5  -2 -10  216.66   24.22
  -5   2  10  244.98   22.59
   5  -2  -9   23.10   12.69
   5  -2  -9   15.72   12.49
  -5   2   9    1.92   12.51
   5  -2  -8   80.85   15.39
   5  -2  -8   89.55   15.79
  -5   2   8   72.00   13.61
  -5   2   8   76.22   15.80
   5  -2  -7  149.05   14.91
   5  -2  -7  143.01   15.85
   5  -2  -7  132.47   16.34
  -5   2   7  142.79   14.07
  -5   2   7  129.08   16.49
   5  -2  -6   21.61    8.65
   5  -2  -6   28.71   10.37
   5  -2  -6   28.25    9.59
  -5   2   6   37.23    8.54
  -5   2   6   23.00   10.35
  -5   2   6   32.64   10.95
  -5   2   6   31.60   11.15
   5  -2  -5  106.17   15.02
   5  -2  -5  100.01    9.97
   5  -2  -5  108.43   13.23
   5  -2  -5  111.92   14.27
  -5   2   5  117.55   12.84
  -5   2   5  106.70   10.79
  -5   2   5  110.53   13.70
   5  -2  -4  579.27   20.21
   5  -2  -4  600.23   24.60
   5  -2  -4  606.55   25.63
   5  -2  -4  606.33   21.50
  -5   2   4  587.97   22.12
  -5   2   4  577.07   24.63
  -5   2   4  599.24   24.42
   5  -2  -3  317.15   12.07
   5  -2  -3  342.10   18.15
   5  -2  -3  366.44   18.73
   5  -2  -3  306.69   12.65
   5  -2  -3  337.85   16.68
  -5   2   3  334.00   13.26
  -5   2   3  340.67   17.74
  -5   2   3  326.36   17.48
   5  -2  -2  274.04   15.73
   5  -2  -2  237.89    9.41
   5  -2  -2  262.50   15.17
   5  -2  -2  247.53    8.96
   5  -2  -2  258.27   16.26
  -5   2   2  273.93   13.45
  -5   2   2  274.58   15.84
  -5   2   2  287.17   15.11
   5  -2  -1 1726.38   45.71
   5  -2  -1 1563.15   44.35
   5  -2  -1 1477.79   29.71
   5  -2  -1 1435.54   28.09
   5  -2  -1 1605.00   51.74
  -5   2   1 1596.56   43.71
  -5   2   1 1615.62   42.48
  -5   2   1 1591.67   45.17
  -5   2   1 1519.38   42.25
   5  -2   0   14.45    5.98
   5  -2   0    9.05    7.87
   5  -2   0    4.60    8.34
  -5   2   0   10.62    7.62
  -5   2   0    7.78    5.41
  -5   2   0    9.88    7.91
  -5   2   0   14.44    7.44
   5  -2   1  305.75   14.94
   5  -2   1  291.62   18.47
   5  -2   1  278.15   18.26
   5  -2   1  325.22   19.00
  -5   2  -1  296.39   13.61
  -5   2  -1  277.58   18.60
  -5   2  -1  294.58   22.90
   5  -2   2   98.89   13.59
   5  -2   2   81.03   13.71
   5  -2   2   98.73   20.39
  -5   2  -2  106.68   13.62
  -5   2  -2  111.53   13.69
  -5   2  -2   93.16   13.00
  -5   2  -2   99.09    8.57
   5  -2   3   72.90   14.37
   5  -2   3   88.54   14.55
  -5   2  -3   90.78   14.47
   5  -2   4  413.64   26.61
   5  -2   4  411.61   26.20
  -5   2  -4  415.49   34.28
   5  -2   5   13.44   12.52
   5  -2   5    5.89   12.90
  -5   2  -5   13.69   12.18
   5  -2   6    9.16   12.79
   5  -2   6    3.74   12.83
  -5   2  -6    4.99   12.08
   5  -2   7  165.32   23.24
   5  -2   7  160.25   23.52
  -5   2  -7  145.12   21.01
   5  -2   8   39.18   15.37
   5  -2   8   -0.79   22.26
  -5   2  -8   10.58   13.33
   5  -2   9   -5.76   10.36
   5  -2   9    0.74   10.21
   5  -2  10    0.02    6.55
   5  -2  10    1.22    6.33
   5  -1 -14   -0.82    7.44
   5  -1 -13   -0.57   13.78
  -5   1  13    1.49    5.95
   5  -1 -12   -3.73    9.50
   5  -1 -12   -0.72   11.07
  -5   1  12   -1.81    9.22
   5  -1 -11    0.34   18.02
   5  -1 -11   22.68   13.67
  -5   1  11    1.85   18.08
  -5   1  11    0.82   11.34
   5  -1 -10   -0.68    9.07
   5  -1 -10    6.91    9.99
  -5   1  10   -1.40    8.84
  -5   1  10    0.22    8.32
   5  -1  -9  100.03   18.54
   5  -1  -9  106.04   16.88
  -5   1   9  102.41   17.84
  -5   1   9  117.47   16.97
   5  -1  -8   31.69   12.78
   5  -1  -8    0.97   11.46
  -5   1   8   39.26   10.98
  -5   1   8   33.51   13.00
   5  -1  -7    7.39    7.36
   5  -1  -7    0.11    7.00
   5  -1  -7    1.66    7.55
  -5   1   7    6.07    7.10
  -5   1   7   -4.33    8.17
  -5   1   7   -0.04    6.78
   5  -1  -6  380.98   19.65
   5  -1  -6  352.60   19.85
   5  -1  -6  342.29   20.43
  -5   1   6  352.18   19.23
  -5   1   6  342.97   21.11
  -5   1   6  397.97   20.10
  -5   1   6  362.51   21.78
   5  -1  -5 1062.63   33.97
   5  -1  -5 1072.99   35.60
   5  -1  -5 1030.62   34.46
  -5   1   5 1151.46   36.71
  -5   1   5 1028.41   34.05
  -5   1   5 1032.85   35.66
  -5   1   5 1089.43   36.87
   5  -1  -4  117.54    9.43
   5  -1  -4  119.09   11.48
   5  -1  -4  113.56   12.55
   5  -1  -4  122.08   14.09
  -5   1   4  102.00    6.51
  -5   1   4  116.96   11.47
  -5   1   4  127.47   11.78
  -5   1   4  104.78   12.45
   5  -1  -3   42.42    6.06
   5  -1  -3   34.40    9.29
   5  -1  -3   35.38    6.59
   5  -1  -3   55.46    9.38
   5  -1  -3   35.47    8.90
  -5   1   3   38.97    6.11
  -5   1   3   43.65    8.87
  -5   1   3   42.71    8.81
   5  -1  -2   26.02    7.97
   5  -1  -2   36.16    9.16
   5  -1  -2   27.93    8.50
   5  -1  -2   29.59    5.22
   5  -1  -2   28.25    8.76
  -5   1   2   23.85    7.14
  -5   1   2   30.73    8.28
  -5   1   2   32.72    7.35
   5  -1  -1    0.54    4.50
   5  -1  -1    0.38    3.00
   5  -1  -1   -2.33    5.74
   5  -1  -1    5.05    5.50
   5  -1  -1    0.03    2.71
  -5   1   1   -0.72    5.01
  -5   1   1   -1.82    5.31
  -5   1   1    1.53    5.35
  -5   1   1    5.08    3.82
   5  -1   0   60.09   10.57
   5  -1   0   62.22   11.24
   5  -1   0   49.40    5.49
   5  -1   0   57.14   10.35
  -5   1   0   62.82   11.05
  -5   1   0   50.06    6.39
  -5   1   0   51.87    9.91
   5  -1   1    9.63    4.41
   5  -1   1    9.36    8.56
   5  -1   1   12.60   13.66
   5  -1   1   14.58    9.09
  -5   1  -1    8.12    4.13
  -5   1  -1   19.45    8.62
  -5   1  -1   20.68    8.82
  -5   1  -1   13.35    8.53
   5  -1   2    1.17    6.94
   5  -1   2   -0.38    7.24
   5  -1   2    1.51    6.97
  -5   1  -2    2.40    6.98
  -5   1  -2    2.57    7.09
  -5   1  -2   -0.48    6.84
   5  -1   3   72.44   14.46
   5  -1   3   78.47   14.47
  -5   1  -3   79.36   14.65
   5  -1   4  241.46   21.66
   5  -1   4  240.82   22.49
  -5   1  -4  275.71   21.39
   5  -1   5   36.38   14.70
   5  -1   5   31.59   14.68
  -5   1  -5   27.35   14.29
   5  -1   6  104.50   19.81
   5  -1   6  116.46   20.62
  -5   1  -6  111.53   19.69
   5  -1   7   62.36   19.39
   5  -1   7   52.91   17.99
  -5   1  -7   59.81   16.19
   5  -1   8   13.80   12.54
   5  -1   8    0.24   13.13
  -5   1  -8    3.89   10.98
   5  -1   9   -0.17   10.92
   5  -1   9   -0.29    7.44
   5  -1  10   -0.27    4.76
   5  -1  10   -1.07    6.46
   5   0 -14    1.25    8.31
   5   0 -13   -1.71   12.63
  -5   0  13   16.17    9.82
   5   0 -12    1.24    9.44
  -5   0  12    1.13    7.88
  -5   0  12   -0.69    8.05
   5   0 -11   21.71   13.57
  -5   0  11    0.64   11.39
  -5   0  11   -0.87   12.15
   5   0 -10  117.64   18.31
   5   0 -10  158.97   22.55
  -5   0  10  155.80   19.52
  -5   0  10  150.33   20.49
   5   0  -9    0.60    9.63
   5   0  -9   18.33   11.00
  -5   0   9   -0.01    9.82
  -5   0   9   -1.69   10.34
   5   0  -8   -0.50    9.55
   5   0  -8   13.19   10.94
  -5   0   8   21.77   15.81
  -5   0   8   18.67   10.85
   5   0  -7   13.00   10.13
   5   0  -7    0.45    8.73
   5   0  -7   16.85   10.30
  -5   0   7   25.22    9.61
  -5   0   7   21.70   11.26
  -5   0   7   25.21    9.10
   5   0  -6  232.95   16.52
   5   0  -6  219.83   14.48
   5   0  -6  221.77   16.75
  -5   0   6  244.66   15.51
  -5   0   6  228.50   16.76
  -5   0   6  215.03   17.93
  -5   0   6  230.32   18.08
   5   0  -5  429.07   20.29
   5   0  -5  446.83   19.30
   5   0  -5  419.03   20.80
  -5   0   5  432.76   21.16
  -5   0   5  441.17   22.13
  -5   0   5  468.57   19.67
  -5   0   5  456.38   22.35
   5   0  -4  403.39   17.84
   5   0  -4  370.41   17.35
   5   0  -4  393.55   14.22
   5   0  -4  391.71   18.43
  -5   0   4  362.44   16.30
  -5   0   4  407.70   19.44
  -5   0   4  388.67   19.26
  -5   0   4  416.60   17.80
  -5   0   4  425.20   19.64
   5   0  -3  708.47   22.67
   5   0  -3  730.92   27.34
   5   0  -3  703.86   24.98
   5   0  -3  741.10   24.33
   5   0  -3  719.88   24.65
  -5   0   3  698.80   22.08
  -5   0   3  686.43   26.06
  -5   0   3  711.15   24.88
  -5   0   3  752.47   29.06
  -5   0   3  732.76   25.51
   5   0  -2   11.13    6.15
   5   0  -2   13.32    5.71
   5   0  -2   10.41    7.93
   5   0  -2   -0.01    5.28
   5   0  -2   12.39    6.53
  -5   0   2   13.22    9.79
  -5   0   2    6.55    6.45
  -5   0   2    3.64    5.58
  -5   0   2   17.68    7.62
  -5   0   2   13.35    5.70
   5   0  -1  871.57   29.01
   5   0  -1  875.95   31.44
   5   0  -1  885.75   29.94
   5   0  -1  828.69   24.90
  -5   0   1  895.14   26.62
  -5   0   1  889.42   29.95
  -5   0   1  862.15   28.23
  -5   0   1  853.94   29.94
  -5   0   1  890.77   25.54
   5   0   0  290.48   17.21
   5   0   0  283.48   17.72
   5   0   0  286.46   13.17
   5   0   0  266.64   16.74
  -5   0   0  318.70   14.94
  -5   0   0  280.25   17.41
  -5   0   0  282.44   17.10
  -5   0   0  270.63   11.35
  -5   0   0  269.79   10.43
   5   0   1  187.51   15.26
   5   0   1  196.46   22.78
   5   0   1  169.39   15.26
  -5   0  -1  183.47   16.02
  -5   0  -1  186.23   16.10
  -5   0  -1  200.02   15.40
  -5   0  -1  200.83   12.96
   5   0   2   32.81    8.46
   5   0   2   50.83   11.69
   5   0   2   42.11   11.32
  -5   0  -2   42.04   12.05
  -5   0  -2   40.49   12.22
  -5   0  -2   35.34   10.84
  -5   0  -2   36.06    8.98
   5   0   3  200.11   18.58
   5   0   3  185.28   15.22
   5   0   3  182.46   17.76
  -5   0  -3  184.65   18.81
  -5   0  -3  177.51   15.16
   5   0   4   55.99   14.74
   5   0   4   41.83   14.00
  -5   0  -4   44.19   14.22
  -5   0  -4    9.52   17.27
   5   0   5  306.84   26.81
   5   0   5  298.13   24.78
  -5   0  -5  293.34   33.39
   5   0   6    4.67   12.00
   5   0   6    4.15   13.20
  -5   0  -6    7.46   11.58
   5   0   7   -0.56   14.43
   5   0   7    0.25   13.15
  -5   0  -7   15.91   12.27
   5   0   8   -0.08    9.72
   5   0   8   -0.37    8.47
  -5   0  -8   -1.24   10.71
   5   0   9    0.26    6.22
   5   0   9    1.47   12.12
   5   0  10    0.96    6.37
   5   1 -14   -4.18    9.52
   5   1 -13    0.95    9.01
  -5  -1  13   -0.06    7.91
  -5  -1  13    1.29    7.65
   5   1 -12    0.78   12.00
  -5  -1  12    4.35   10.24
  -5  -1  12    0.75   10.73
   5   1 -11   35.09   14.69
  -5  -1  11    0.05   13.57
  -5  -1  11   -2.37   13.37
   5   1 -10   19.30   13.56
  -5  -1  10   -0.12   11.79
  -5  -1  10   -1.15   18.78
   5   1  -9   11.16   15.43
  -5  -1   9    0.12    9.33
  -5  -1   9   -0.24    9.51
   5   1  -8    1.40    9.40
  -5  -1   8    2.58    8.78
  -5  -1   8    2.62    9.00
   5   1  -7  299.44   17.43
   5   1  -7  333.61   22.24
  -5  -1   7  334.74   21.66
  -5  -1   7  284.46   22.30
  -5  -1   7  334.28   22.53
   5   1  -6  170.91   15.08
   5   1  -6  157.45   12.39
   5   1  -6  153.55   15.56
  -5  -1   6  183.64   16.05
  -5  -1   6  168.78   12.41
  -5  -1   6  150.33   15.76
  -5  -1   6  176.26   16.46
  -5  -1   6  174.56   16.25
   5   1  -5    3.91    6.67
   5   1  -5    0.97    3.97
   5   1  -5    0.30    5.14
   5   1  -5    4.56    6.98
  -5  -1   5    3.33    6.92
  -5  -1   5    4.39    7.29
  -5  -1   5   10.29    7.38
  -5  -1   5    5.37    5.01
  -5  -1   5    0.10   11.12
   5   1  -4  210.66   14.49
   5   1  -4  205.49   12.74
   5   1  -4  212.24   12.06
   5   1  -4  220.09   15.52
  -5  -1   4  229.58   14.54
  -5  -1   4  177.64   15.21
  -5  -1   4  206.69   11.95
  -5  -1   4  211.19   15.64
  -5  -1   4  210.50   15.14
  -5  -1   4  210.67   15.89
   5   1  -3  157.56   11.63
   5   1  -3  158.48   14.44
   5   1  -3  194.64   13.42
   5   1  -3  184.08   12.83
   5   1  -3  161.79   10.78
  -5  -1   3  169.72   10.69
  -5  -1   3  162.99   12.22
  -5  -1   3  177.47   14.81
  -5  -1   3  188.72   12.16
  -5  -1   3  152.81   11.14
   5   1  -2  181.03   13.21
   5   1  -2  186.06   15.07
   5   1  -2  195.25   12.74
   5   1  -2  172.91   15.67
  -5  -1   2  174.71   12.86
  -5  -1   2  155.82   12.51
  -5  -1   2  179.93   14.35
  -5  -1   2  156.24   10.91
  -5  -1   2  179.33   11.38
  -5  -1   2  187.01   10.69
   5   1  -1  805.09   29.38
   5   1  -1  811.72   30.47
   5   1  -1  813.99   27.44
   5   1  -1  806.63   26.68
  -5  -1   1  820.57   27.82
  -5  -1   1  775.28   28.36
  -5  -1   1  790.06   26.17
  -5  -1   1  803.31   29.23
  -5  -1   1  770.41   22.19
   5   1   0  486.67   23.54
   5   1   0  513.83   23.69
   5   1   0  476.19   19.52
   5   1   0  484.59   26.92
  -5  -1   0  490.53   22.89
  -5  -1   0  462.89   21.71
  -5  -1   0  515.12   26.12
   5   1   1  206.28   17.71
   5   1   1  205.02   15.97
   5   1   1  223.59   17.22
   5   1   1  184.37   13.41
  -5  -1  -1  209.44   15.88
  -5  -1  -1  196.44   17.03
  -5  -1  -1  213.10   15.25
   5   1   2    0.28    6.89
   5   1   2   -0.10    5.85
   5   1   2   -0.15    6.91
  -5  -1  -2    0.27    7.17
  -5  -1  -2   -4.91    6.47
  -5  -1  -2    9.23    6.27
   5   1   3   13.02   10.63
   5   1   3    0.78   16.07
  -5  -1  -3   13.41   10.55
  -5  -1  -3    9.16    9.72
   5   1   4    7.01   11.79
   5   1   4   13.37   10.46
  -5  -1  -4    3.33   11.30
  -5  -1  -4    2.14   10.51
   5   1   5    3.92    6.57
   5   1   5    2.47    6.14
  -5  -1  -5   -5.57    6.36
  -5  -1  -5   -0.55    5.92
   5   1   6    3.09    9.18
   5   1   6    0.01   12.75
  -5  -1  -6   -1.51    7.98
  -5  -1  -6    0.20    8.10
   5   1   7    1.12   11.36
   5   1   7    0.45   13.30
  -5  -1  -7   18.49   16.92
   5   1   8   -0.00   10.48
   5   1   8    2.25    7.92
   5   1   9   18.01   18.50
   5   2 -14   -0.50    8.95
  -5  -2  14    5.12    6.68
   5   2 -13    1.13    7.65
  -5  -2  13   -0.39    7.15
  -5  -2  13    0.16   11.38
   5   2 -12   -0.23    8.16
  -5  -2  12    0.13    7.19
  -5  -2  12   -0.18    7.31
   5   2 -11    2.68   11.25
  -5  -2  11    0.82    9.88
  -5  -2  11   -0.02    9.83
   5   2 -10    1.84    8.86
  -5  -2  10   -0.89    8.32
  -5  -2  10   -0.04    8.40
   5   2  -9   27.95   13.10
  -5  -2   9    0.09   12.29
  -5  -2   9    0.23   12.76
   5   2  -8    4.60    9.94
  -5  -2   8   -0.07    9.72
  -5  -2   8    3.84    9.34
   5   2  -7  139.13   18.22
  -5  -2   7  159.23   18.04
  -5  -2   7  147.14   17.29
   5   2  -6  177.17   16.94
   5   2  -6  164.64   17.31
  -5  -2   6  187.76   16.41
  -5  -2   6  182.16   17.33
  -5  -2   6  194.18   18.42
  -5  -2   6  174.86   16.80
   5   2  -5  316.04   19.65
   5   2  -5  311.85   15.68
   5   2  -5  310.08   19.92
  -5  -2   5  338.22   19.00
  -5  -2   5  290.56   15.30
  -5  -2   5  295.41   19.78
  -5  -2   5  296.19   27.66
  -5  -2   5  320.68   18.78
   5   2  -4   51.92    7.08
   5   2  -4   68.65    9.07
   5   2  -4   63.80   12.19
   5   2  -4   65.62   11.83
  -5  -2   4   56.20    9.72
  -5  -2   4   64.21    9.14
  -5  -2   4   58.69    6.80
  -5  -2   4   58.39   11.69
  -5  -2   4   76.62   12.49
  -5  -2   4   68.76   10.44
   5   2  -3    2.48    6.05
   5   2  -3    3.54    7.07
   5   2  -3    6.23    6.48
   5   2  -3    2.08    6.47
   5   2  -3    4.08    4.36
  -5  -2   3    1.90    5.00
  -5  -2   3   -2.79    5.72
  -5  -2   3   -0.06    6.97
  -5  -2   3    3.83    5.37
   5   2  -2    1.29    6.14
   5   2  -2    5.21    6.37
   5   2  -2    5.64    5.57
   5   2  -2    3.49    6.96
  -5  -2   2   -0.93    6.14
  -5  -2   2    2.90    5.74
  -5  -2   2   -1.65    6.07
  -5  -2   2   -0.60    4.22
  -5  -2   2   -0.68    4.08
   5   2  -1  483.21   29.59
   5   2  -1  515.96   23.74
   5   2  -1  478.11   20.69
   5   2  -1  510.78   22.58
  -5  -2   1  533.92   23.97
  -5  -2   1  484.03   23.00
  -5  -2   1  515.90   22.93
   5   2   0   17.52    9.87
   5   2   0    9.19    9.09
   5   2   0    8.52   11.72
   5   2   0   13.75    7.80
  -5  -2   0    9.45    9.23
  -5  -2   0   16.62    8.40
  -5  -2   0   20.38   12.84
   5   2   1  243.50   19.84
   5   2   1  241.62   17.76
   5   2   1  215.94   16.65
   5   2   1  238.84   16.34
  -5  -2  -1  221.39   16.64
  -5  -2  -1  219.08   18.98
  -5  -2  -1  251.82   18.13
   5   2   2  160.37   16.71
   5   2   2  174.13   16.83
  -5  -2  -2  163.32   18.55
  -5  -2  -2  155.19   16.54
   5   2   3  354.79   24.73
   5   2   3  336.24   23.21
  -5  -2  -3  331.74   24.81
  -5  -2  -3  343.92   23.55
   5   2   4  129.43   19.37
   5   2   4  131.46   18.35
  -5  -2  -4  124.81   19.21
  -5  -2  -4  128.70   18.90
   5   2   5   23.79   14.45
   5   2   5    9.33   13.13
  -5  -2  -5   24.67   13.30
  -5  -2  -5    0.65   13.77
   5   2   6   -0.67   11.76
  -5  -2  -6    4.07    9.42
  -5  -2  -6    0.57   10.27
   5   2   7    0.21   12.76
  -5  -2  -7    9.34    9.92
  -5  -2  -7    2.27   10.98
   5   2   8  141.00   18.24
  -5  -2  -8   72.23   13.26
   5   2   9    4.01    8.70
   5   3 -14   -0.72    8.98
  -5  -3  14   12.65    7.96
   5   3 -13    5.59    9.57
  -5  -3  13    0.16    9.42
  -5  -3  13    0.16   13.82
   5   3 -12    5.87   11.42
  -5  -3  12   -0.19   10.97
  -5  -3  12    0.18   10.61
   5   3 -11   -0.22    7.76
  -5  -3  11    0.04    7.28
  -5  -3  11    0.07    7.32
   5   3 -10   15.59   13.53
  -5  -3  10    0.07   12.60
  -5  -3  10    2.90   12.83
   5   3  -9    5.88   12.94
  -5  -3   9    0.02   12.44
  -5  -3   9   16.10   12.85
   5   3  -8   17.82   13.36
  -5  -3   8   18.84   20.26
  -5  -3   8   20.45   12.75
   5   3  -7   58.35   15.70
  -5  -3   7   75.64   15.30
  -5  -3   7   53.74   14.52
   5   3  -6   88.96   15.52
  -5  -3   6   86.81   14.56
  -5  -3   6   54.29   20.02
   5   3  -5   42.91    9.18
   5   3  -5   36.99   12.39
   5   3  -5   50.28   12.51
  -5  -3   5   25.40    9.35
  -5  -3   5   24.99   10.69
  -5  -3   5   39.34   11.31
  -5  -3   5   39.58   11.79
  -5  -3   5   23.54   15.49
   5   3  -4   11.32    7.53
   5   3  -4   -1.91    9.01
   5   3  -4    9.74    9.52
  -5  -3   4   12.01    7.08
  -5  -3   4   10.33   11.34
  -5  -3   4    9.81   11.45
  -5  -3   4   10.80    9.01
  -5  -3   4    1.34    8.66
   5   3  -3   16.94    9.45
   5   3  -3   29.61   10.06
   5   3  -3   27.92   10.12
  -5  -3   3   20.60    7.61
  -5  -3   3   16.23    9.08
  -5  -3   3   24.44    9.28
  -5  -3   3   17.85    7.77
  -5  -3   3   19.98    9.68
   5   3  -2  110.42   14.18
   5   3  -2  120.50   13.97
   5   3  -2  128.87   14.40
  -5  -3   2  126.98   14.87
  -5  -3   2  130.58   14.10
  -5  -3   2  135.77   13.46
   5   3  -1   12.38    9.42
   5   3  -1    5.47    8.44
   5   3  -1    5.87    6.72
   5   3  -1   11.92    8.79
  -5  -3   1   12.03    9.31
  -5  -3   1   13.74    9.20
  -5  -3   1    5.65    8.13
   5   3   0    4.37    6.63
   5   3   0    1.66    7.03
   5   3   0   -1.02    9.17
  -5  -3   0    5.19   11.40
  -5  -3   0    0.05   11.30
  -5  -3   0   -1.12    6.06
   5   3   1   41.77   11.06
   5   3   1   33.54   11.26
  -5  -3  -1   38.78   20.45
  -5  -3  -1   36.75   12.91
   5   3   2  457.68   26.82
   5   3   2  486.32   26.65
  -5  -3  -2  475.13   27.65
   5   3   3   48.33   14.06
   5   3   3   46.32   13.41
  -5  -3  -3   43.98   21.95
  -5  -3  -3    0.36   14.71
   5   3   4   14.31   12.96
  -5  -3  -4   24.75   13.34
  -5  -3  -4    0.20   13.06
   5   3   5    3.23    9.88
  -5  -3  -5   -5.46    8.93
  -5  -3  -5    0.74    9.40
   5   3   6    0.48   11.37
  -5  -3  -6    6.56   10.06
  -5  -3  -6   -0.52   10.54
   5   3   7   -0.39    9.40
  -5  -3  -7   -2.48    9.93
  -5  -3  -7    0.30    8.35
   5   3   8    3.74   12.83
  -5  -3  -8    0.45    9.21
  -5  -4  14   25.22    9.32
   5   4 -13    0.77   13.19
  -5  -4  13    0.12    8.06
  -5  -4  13    4.75   12.59
   5   4 -12    4.47   10.07
  -5  -4  12    0.17    9.87
  -5  -4  12   -0.03    9.71
   5   4 -11    1.02    9.75
  -5  -4  11   -0.04    9.21
  -5  -4  11    0.03    9.24
   5   4 -10    0.90   10.60
  -5  -4  10   -3.30   10.21
  -5  -4  10   -0.11   10.39
   5   4  -9   16.83   14.26
  -5  -4   9    9.46   14.14
  -5  -4   9   10.33   13.58
   5   4  -8  363.12   38.16
  -5  -4   8  366.19   27.88
  -5  -4   8  340.96   27.41
   5   4  -7   -2.49    9.32
  -5  -4   7    8.15    7.92
  -5  -4   7   -4.93    8.10
   5   4  -6    4.51    5.88
   5   4  -6   -6.35    8.12
  -5  -4   6   -1.40    5.97
  -5  -4   6   -1.33    7.21
  -5  -4   6    3.42    6.69
   5   4  -5  132.72   15.21
   5   4  -5  108.71   17.59
  -5  -4   5  109.86   15.13
  -5  -4   5  111.08   15.00
  -5  -4   5  116.36   15.99
   5   4  -4    8.23    8.53
   5   4  -4    3.46   10.16
  -5  -4   4    6.58    8.03
  -5  -4   4   14.93    8.68
  -5  -4   4    5.61    8.94
  -5  -4   4    3.99    7.81
   5   4  -3  162.34   18.72
  -5  -4   3  104.71   14.46
  -5  -4   3  114.17   20.34
  -5  -4   2   97.95   16.35
  -5  -4   2   87.77   14.86
  -5  -4   2   99.28   13.46
  -5  -4   2   97.32   13.38
  -5  -4   1 1165.95   44.49
  -5  -4   1 1081.81   42.29
  -5  -4   1 1177.87   48.32
   5   4   0   86.49   14.06
  -5  -4   0   81.17   16.15
  -5  -4   0   90.77   15.92
   5   4   1   -0.38    6.47
  -5  -4  -1    1.61    7.56
  -5  -4  -1   -0.04    7.24
   5   4   2   61.83   14.79
  -5  -4  -2   81.55   16.69
  -5  -4  -2   67.31   16.34
   5   4   3   70.83   16.58
  -5  -4  -3   62.79   17.18
  -5  -4  -3   68.55   17.46
   5   4   4    8.30   11.92
  -5  -4  -4    4.29   12.18
  -5  -4  -4    8.37   12.97
   5   4   5    2.92   11.30
  -5  -4  -5    6.77   10.36
  -5  -4  -5   -0.34   11.31
   5   4   6    0.77    8.58
  -5  -4  -6    0.85   11.80
  -5  -4  -6   -0.07    8.83
   5   4   7    0.27   12.60
  -5  -4  -7    1.63    8.32
   5   5 -13   -0.72   15.69
  -5  -5  13   -0.02   15.31
  -5  -5  13   14.89   10.04
   5   5 -12   -0.34    6.47
  -5  -5  12   -0.03    6.36
  -5  -5  12    0.19    6.07
   5   5 -11    5.94   11.30
  -5  -5  11   -0.09   11.09
  -5  -5  11   -0.00   10.81
   5   5 -10    3.65   11.10
  -5  -5  10   -0.22   10.90
  -5  -5  10   -0.03   16.48
   5   5  -9   14.44   13.24
  -5  -5   9   -0.54   12.55
  -5  -5   9    2.69   12.64
   5   5  -8    4.38   12.13
  -5  -5   8    3.20   11.70
   5   5  -7  184.19   23.41
  -5  -5   7  147.06   29.95
  -5  -5   7  164.73   20.34
   5   5  -6   78.52   18.89
  -5  -5   6   -0.36   14.13
  -5  -5   6   77.12   15.36
  -5  -5   6  101.30   21.12
   5   5  -5   65.78   16.32
  -5  -5   5   59.02   13.45
  -5  -5   5   45.24   13.25
  -5  -5   5    0.24   12.30
   5   5  -4    4.57    9.91
  -5  -5   4    1.05    7.66
  -5  -5   4    0.00    8.73
  -5  -5   4    4.79    8.48
   5   5  -3  515.07   29.90
  -5  -5   3  464.42   27.72
  -5  -5   3  463.80   26.68
  -5  -5   2    3.73   10.03
  -5  -5   2    0.11    9.48
  -5  -5   2    1.84    7.61
  -5  -5   1    2.06   10.23
  -5  -5   1    0.92   15.06
  -5  -5   1    2.97    7.92
  -5  -5   0  845.84   41.09
  -5  -5  -1   15.85   12.97
  -5  -5  -1    1.39   12.55
  -5  -5  -2   94.53   19.06
  -5  -5  -2  103.34   28.21
  -5  -5  -3   87.69   18.32
  -5  -5  -3   78.39   19.75
  -5  -5  -4    0.13    7.70
   5   5   5    0.80    7.51
  -5  -5  -5    0.17    9.20
  -5  -5  -6   -0.99   15.12
  -5  -5  -6    3.14    6.76
  -5  -5  -7    0.20    5.18
  -5  -6  13    0.04    5.39
  -5  -6  13   -0.29    5.49
   5   6 -12   -0.66    7.15
  -5  -6  12    0.03   11.02
  -5  -6  12   -0.09    7.05
   5   6 -11    2.27    9.36
  -5  -6  11    0.99    9.28
  -5  -6  11    0.16    9.06
   5   6 -10   -0.08    7.33
  -5  -6  10    0.20    6.96
  -5  -6  10   -0.00    6.57
   5   6  -9   -3.57   10.13
  -5  -6   9    1.15    9.73
  -5  -6   9    0.03    9.56
  -5  -6   8   15.33   13.74
  -5  -6   8    8.27   12.89
   5   6  -7  190.01   24.74
  -5  -6   7  147.23   21.09
  -5  -6   7  146.44   21.42
   5   6  -6    9.69   14.07
  -5  -6   6   21.29   12.01
  -5  -6   6   -0.58   12.01
  -5  -6   6    8.92   11.61
   5   6  -5   23.82   14.29
  -5  -6   5   13.76   11.25
  -5  -6   5    0.56   11.53
  -5  -6   5    7.91   12.04
   5   6  -4  161.13   21.57
  -5  -6   4   90.22   17.68
  -5  -6   4   75.25   16.54
   5   6  -3 1324.25   54.14
  -5  -6   3 1207.91   49.98
  -5  -6   2   -1.24    9.11
  -5  -6   2    0.26    8.70
  -5  -6   1   19.87   14.17
  -5  -6   1   -0.32   12.86
  -5  -6   0  468.13   32.91
  -5  -6   0  388.99   30.56
  -5  -6  -1   22.43   16.19
  -5  -6  -1   30.04   15.92
  -5  -6  -2   -0.29   16.00
  -5  -6  -2   38.02   15.56
  -5  -6  -3    0.21   12.45
  -5  -6  -3   -7.67   11.57
  -5  -6  -4   -0.02    7.68
  -5  -6  -4    0.25    7.11
  -5  -6  -5   -0.17    9.46
  -5  -6  -5    3.12    7.59
  -5  -6  -6    0.10    5.43
   5   7 -12   -0.32    8.13
  -5  -7  12   15.40    9.00
  -5  -7  12   -0.01    8.01
   5   7 -11   -1.49    9.54
  -5  -7  11   13.71    9.75
  -5  -7  11   -0.02    9.63
   5   7 -10   -2.68    9.06
  -5  -7  10    0.07   13.49
  -5  -7  10    0.06    8.83
   5   7  -9   -1.15   11.01
  -5  -7   9   -0.37   10.24
  -5  -7   9   -3.56    9.47
   5   7  -8   -6.05   11.28
  -5  -7   8   -0.85    9.89
  -5  -7   8    1.21   10.20
   5   7  -7   -0.21   15.29
  -5  -7   7   32.81   13.51
  -5  -7   7   -0.18   12.40
  -5  -7   7   15.82   13.18
  -5  -7   6    2.70   24.61
  -5  -7   6   95.23   17.95
  -5  -7   6   54.53   17.31
   5   7  -5  202.42   25.47
  -5  -7   5  178.70   22.41
   5   7  -4    8.60   12.81
  -5  -7   4   -0.10   11.66
   5   7  -3   59.40   16.34
  -5  -7   3   -0.22   15.30
   5   7  -2  189.10   24.80
  -5  -7   2  157.64   22.53
  -5  -7   1   26.85   15.76
  -5  -7   1    0.02   14.63
  -5  -7   0   -0.09   11.13
  -5  -7   0    1.65   10.28
  -5  -7  -1   -0.00   13.66
  -5  -7  -1    8.19   12.46
  -5  -7  -2    0.14   16.40
  -5  -7  -2   43.12   14.91
  -5  -7  -3    0.04    6.78
  -5  -7  -4   -2.01   11.03
  -5  -7  -4   20.00   14.27
  -5  -7  -5   -0.14    6.00
   5   8 -11    0.98    8.76
  -5  -8  11   -0.22    6.73
  -5  -8  11   41.51    9.83
   5   8 -10    0.12    7.82
  -5  -8  10   -4.06    7.63
  -5  -8  10    0.95    5.88
   5   8  -9    1.59    9.14
  -5  -8   9    1.85    7.29
  -5  -8   9    0.16    9.18
   5   8  -8   -2.45   11.24
  -5  -8   8   10.24   10.50
  -5  -8   8    4.10    8.77
   5   8  -7   -1.42    9.21
  -5  -8   7    2.02    7.62
  -5  -8   7   -0.00    8.00
   5   8  -6    5.03   13.08
  -5  -8   6    3.76   11.64
   5   8  -5  138.51   22.05
  -5  -8   5  107.33   20.39
   5   8  -4   -5.62   12.76
  -5  -8   4   -0.20   11.59
   5   8  -3   -1.29   10.05
  -5  -8   3    0.13    9.72
   5   8  -2   -4.88   12.15
  -5  -8   2    0.16   11.54
   5   8  -1    4.96    9.24
  -5  -8   1   -4.06    8.87
  -5  -8   0    0.11   12.18
  -5  -8   0   -7.59   17.23
  -5  -8  -1   94.81   18.94
  -5  -8  -1   82.22   25.89
  -5  -8  -2   -0.59   11.27
  -5  -8  -2    8.57   10.78
  -5  -8  -3   -0.38    7.29
  -5  -8  -3   -0.41    6.20
  -5  -8  -4    0.23    5.97
  -5  -9  10   17.38   11.54
   5   9  -9   -0.12    6.29
  -5  -9   9    0.52    5.21
   5   9  -8   -1.81    7.57
  -5  -9   8    0.44    5.70
   5   9  -7    0.09    5.73
  -5  -9   7   -0.05    4.61
   5   9  -6    1.78   10.17
  -5  -9   6    2.32    9.63
   5   9  -5    7.56   12.80
   5   9  -4    0.41   13.71
  -5  -9   4   -0.89    8.73
   5   9  -3   -1.33    9.39
  -5  -9   3   -0.25    9.19
   5   9  -2    3.64   10.12
  -5  -9   2    0.08   10.36
   5   9  -1   -1.58   13.08
  -5  -9   1   23.93   12.54
   5   9   0    1.93   10.71
  -5  -9   0    6.41   10.15
   5   9   1   -0.33    7.79
  -5  -9  -1   -0.75    6.87
   5   9   2   -1.10    7.12
  -5  -9  -2    0.23    5.63
   5  10  -7   -1.22    6.04
  -5 -10   7   -0.02    4.46
   5  10  -6   81.61   13.35
  -5 -10   6   -0.12   11.78
   5  10  -5    1.99    8.67
  -5 -10   5    0.32    8.26
   5  10  -4    0.70    5.90
  -5 -10   4   -0.55    5.95
   5  10  -3   -0.98    7.11
  -5 -10   3    2.06    7.50
   5  10  -2    0.52    7.38
  -5 -10   2    0.79   11.11
   5  10  -1    0.41    6.71
  -5 -10   1   -1.29    6.94
   5  10   0   -0.01    5.75
  -5 -10   0    0.72    8.66
   6 -12  -3   -3.68    6.54
   6 -12  -2    2.60    8.14
   6 -12  -1  122.58   17.05
   6 -12   0    0.81    8.00
   6 -12   1    0.14    6.51
   6 -12   2   -0.02    7.53
  -6  12  -2    1.14    6.54
   6 -12   3   -0.02    8.07
  -6  12  -3    2.91    7.38
   6 -11  -5   48.37   10.16
   6 -11  -4   24.80   12.32
   6 -11  -3    1.04    9.06
   6 -11  -2    8.17   12.06
   6 -11  -1   -6.53   11.78
   6 -11   0    7.05   12.22
  -6  11   0    3.82   10.40
   6 -11   1   92.32   17.31
  -6  11  -1    6.23   15.17
   6 -11   2   -0.84   11.90
  -6  11  -2   10.57   11.35
   6 -11   3   -1.85    9.49
  -6  11  -3   -1.43   13.81
   6 -11   4   -0.50    9.93
  -6  11  -4    9.81   10.13
   6 -11   5   -1.33    7.18
  -6  11  -5    4.00    8.06
   6 -10  -8    2.94    5.27
   6 -10  -7   25.73   14.26
   6 -10  -6    2.80    7.77
   6 -10  -5   -1.59    7.15
   6 -10  -5    0.26    8.64
   6 -10  -4    0.28    8.08
   6 -10  -3  150.39   21.60
   6 -10  -2   40.99   17.57
   6 -10  -1  110.67   19.52
  -6  10   1   17.09   15.85
   6 -10   0  112.75   19.17
  -6  10   0   13.44   16.54
   6 -10   1   -0.76   17.09
  -6  10  -1    1.75    9.88
   6 -10   2    1.19   16.89
  -6  10  -2   47.29   15.75
   6 -10   3    4.02   12.64
  -6  10  -3    6.97   12.53
   6 -10   4   -0.25    8.17
   6 -10   5    7.10   12.57
  -6  10  -5   -2.33    8.97
   6 -10   6   13.83    7.91
  -6  10  -6    0.17   10.95
   6  -9  -9   20.19   10.09
   6  -9  -8   16.11   11.63
   6  -9  -7    6.12   10.22
  -6   9   7   -0.20    8.29
   6  -9  -6    6.86   13.18
   6  -9  -6   26.90   14.33
   6  -9  -5  109.56   19.31
   6  -9  -5  148.09   20.72
   6  -9  -4   80.60   24.75
   6  -9  -4   12.15   15.68
   6  -9  -3   20.81   14.45
   6  -9  -3    3.14   12.23
   6  -9  -2    0.37   11.75
   6  -9  -2   -5.87   14.80
   6  -9  -1   -4.94   13.53
  -6   9   1   -4.28   10.96
   6  -9   0    6.16   22.47
  -6   9   0   15.14   13.43
   6  -9   1   26.54   16.09
  -6   9  -1    8.78   14.29
   6  -9   2   -1.18   10.53
  -6   9  -2    2.78   10.29
   6  -9   3    0.21    8.44
  -6   9  -3    0.06    8.72
   6  -9   4   -1.56   16.28
  -6   9  -4   60.71   17.15
   6  -9   5    0.67    9.59
  -6   9  -5    2.85   11.05
   6  -9   6   16.20   15.51
   6  -8 -10    9.21   10.43
   6  -8  -9    0.16    6.72
   6  -8  -8    1.07    7.77
  -6   8   8   -0.25    6.77
   6  -8  -7   -0.47    8.15
  -6   8   7    0.12    7.60
   6  -8  -6   -0.22   12.03
   6  -8  -6    8.93   11.75
   6  -8  -5  272.83   27.46
   6  -8  -5  351.84   28.24
   6  -8  -4   12.35   14.29
   6  -8  -4   13.87   13.16
   6  -8  -3  104.36   18.21
   6  -8  -3  114.75   20.34
   6  -8  -2    5.98   11.51
   6  -8  -2    7.42   13.05
   6  -8  -1    5.27   10.28
   6  -8  -1    9.02   12.00
  -6   8   1   -2.02   10.20
   6  -8   0  159.94   22.30
   6  -8   0   10.50   26.53
  -6   8   0  146.58   19.73
   6  -8   1   -0.29    9.33
   6  -8   1    1.89   11.41
  -6   8  -1    5.95   10.63
   6  -8   2   30.22   16.18
  -6   8  -2   32.13   16.20
   6  -8   3    7.41   14.67
  -6   8  -3   21.35   15.66
   6  -8   4   -0.51   14.70
  -6   8  -4   49.40   16.88
   6  -8   5  140.53   19.84
  -6   8  -5  156.03   23.85
   6  -8   6    0.08   11.86
  -6   8  -6   37.01   14.59
   6  -8   7   -0.48   10.71
   6  -8   8   -0.15    4.21
  -6   8  -8   -0.12    5.35
   6  -7 -11   11.55   10.59
   6  -7 -10   -1.32    9.07
   6  -7  -9   -0.19    8.11
   6  -7  -8   -0.74    9.02
  -6   7   8    1.15    7.89
   6  -7  -7  274.19   27.54
   6  -7  -7  286.70   25.56
   6  -7  -6   32.28   15.56
   6  -7  -6   19.42   15.65
   6  -7  -5   21.50   13.68
   6  -7  -5   13.66   14.83
   6  -7  -4    2.59    7.44
   6  -7  -4   -2.50    7.80
   6  -7  -3  200.65   21.08
   6  -7  -3  216.58   22.33
   6  -7  -2  151.03   19.13
   6  -7  -2  163.69   20.93
  -6   7   2  124.74   17.20
   6  -7  -1   -1.36   10.02
   6  -7  -1   20.62   17.85
  -6   7   1    7.64   10.11
   6  -7   0   -0.08   11.13
   6  -7   0   12.03   12.83
  -6   7   0   20.95   11.52
   6  -7   1    0.52    9.93
   6  -7   1    9.70   11.55
   6  -7   2   -0.40   18.42
   6  -7   2   22.94   13.65
   6  -7   3   19.04   13.76
   6  -7   3   20.81   13.14
   6  -7   3    0.84   13.47
  -6   7  -3   47.23   23.57
   6  -7   4   18.96   13.30
   6  -7   4   15.77   13.67
   6  -7   4   -0.63   12.82
  -6   7  -4    6.77   16.65
   6  -7   5    0.38   13.83
  -6   7  -5   45.41   17.08
   6  -7   6   -0.25    8.90
  -6   7  -6    1.90   10.20
   6  -7   7  122.61   18.85
  -6   7  -7  100.03   27.02
   6  -7   8  154.22   17.85
  -6   7  -8  126.37   17.08
   6  -6 -12   -0.07    5.33
   6  -6 -11    0.03    5.97
   6  -6 -10   -0.09    7.65
   6  -6  -9   -0.20    8.34
  -6   6   9   -0.10    7.01
   6  -6  -8    9.77   13.40
  -6   6   8   -0.04   11.27
   6  -6  -7  148.84   22.22
   6  -6  -7  125.77   20.67
   6  -6  -6  123.19   20.17
   6  -6  -6  144.66   21.13
   6  -6  -5  351.09   26.48
   6  -6  -5  354.06   27.10
   6  -6  -4  448.70   28.53
   6  -6  -4  453.08   28.58
   6  -6  -3  122.34   16.92
   6  -6  -3  108.56   18.15
   6  -6  -2  224.95   20.45
   6  -6  -2  255.59   21.85
  -6   6   2  208.79   18.11
   6  -6  -1    9.93   10.86
   6  -6  -1    9.61   17.54
   6  -6   0   22.25   17.52
   6  -6   0   18.50   12.59
   6  -6   1   -1.78    9.23
   6  -6   1    2.94    8.09
   6  -6   1    3.36    9.14
  -6   6  -1    4.29    9.47
   6  -6   2    9.45   12.40
   6  -6   2   26.46   11.65
   6  -6   2   -1.56   12.22
  -6   6  -2   29.08   13.44
   6  -6   3  545.04   31.65
   6  -6   3  494.49   30.75
   6  -6   3  488.70   30.05
  -6   6  -3  513.48   33.58
   6  -6   4  203.47   22.26
   6  -6   4  209.14   22.69
   6  -6   4  201.01   23.37
  -6   6  -4  224.39   25.55
   6  -6   5   34.71   14.83
   6  -6   5   -0.46   14.35
  -6   6  -5   26.00   16.76
   6  -6   6   -0.24   13.71
   6  -6   6    0.57   12.78
  -6   6  -6   29.93   14.55
   6  -6   7   -0.15   14.40
   6  -6   7    0.12   11.90
  -6   6  -7   77.79   15.49
   6  -6   8    0.12    7.99
  -6   6  -8    0.93    7.62
   6  -6   9   -1.15   10.34
  -6   6  -9   -0.56    4.05
   6  -5 -12    2.20    8.69
   6  -5 -12    2.26    5.71
   6  -5 -11    0.17   11.19
   6  -5 -11   11.68    9.29
   6  -5 -10   -0.02    9.52
  -6   5  10    0.84    8.00
   6  -5  -9  811.64   43.81
  -6   5   9  716.00   38.68
   6  -5  -8  161.02   23.26
  -6   5   8  156.89   20.92
   6  -5  -7  245.35   24.59
   6  -5  -7  222.87   23.79
   6  -5  -6   80.63   17.13
   6  -5  -6  102.84   17.56
   6  -5  -5   55.65   14.94
   6  -5  -5   33.34   14.86
   6  -5  -4  574.24   30.50
   6  -5  -4  607.19   31.89
   6  -5  -3  110.93   15.92
   6  -5  -3  109.75   16.28
   6  -5  -2    7.55    9.05
   6  -5  -2    4.90    9.30
   6  -5  -2    3.59    6.56
  -6   5   2    0.93   11.36
   6  -5  -1   13.47   11.59
   6  -5  -1   26.70    9.38
   6  -5  -1   25.04   11.55
  -6   5   1   25.59   15.14
   6  -5   0  171.46   17.83
   6  -5   0  173.06   15.78
   6  -5   0  156.61   17.43
  -6   5   0  176.28   24.72
   6  -5   1   69.26   14.39
   6  -5   1   64.71   13.18
   6  -5   1   75.96   14.71
  -6   5  -1   76.25   22.41
   6  -5   2   -1.77    7.48
   6  -5   2    0.85    7.50
   6  -5   2    1.30    8.01
  -6   5  -2    3.03    8.84
   6  -5   3    7.34   11.47
   6  -5   3   20.78   12.99
   6  -5   3   17.50   19.23
  -6   5  -3   23.88   14.54
   6  -5   4   -5.54    9.97
   6  -5   4    2.35    9.47
  -6   5  -4   -0.67   10.61
   6  -5   5  109.01   20.21
   6  -5   5   95.58   19.22
  -6   5  -5  113.15   21.77
   6  -5   6  168.96   23.46
   6  -5   6  143.14   20.43
  -6   5  -6  168.23   33.87
   6  -5   7  122.20   20.77
   6  -5   7   -0.56   26.95
  -6   5  -7  108.45   19.10
   6  -5   8    1.90   11.82
   6  -5   8    9.88    9.64
  -6   5  -8    7.77   10.47
   6  -5   9    1.50   12.63
  -6   5  -9   -1.56    4.73
   6  -4 -13    0.41    6.96
   6  -4 -13    3.87    5.38
   6  -4 -12   -0.34   11.59
   6  -4 -12   11.60    9.84
   6  -4 -11   -0.15    6.25
   6  -4 -11   -0.05    5.66
  -6   4  11    0.10    5.42
   6  -4 -10   -0.44    9.22
   6  -4 -10   -0.00    8.82
  -6   4  10   -0.97    8.54
   6  -4  -9   -1.53   13.20
   6  -4  -9   18.72   11.51
  -6   4   9    0.22   11.73
   6  -4  -8 1167.45   50.21
  -6   4   8 1108.73   48.48
   6  -4  -7   82.16   15.38
  -6   4   7    0.96   14.75
   6  -4  -6  366.00   25.12
   6  -4  -6  411.72   27.11
   6  -4  -5  168.32   18.10
   6  -4  -5  190.57   19.83
   6  -4  -4   15.79   11.51
   6  -4  -4   38.81   17.18
  -6   4   4   20.58    8.07
   6  -4  -3  449.02   24.95
   6  -4  -3  466.52   24.84
   6  -4  -3  425.07   20.56
  -6   4   3  396.38   19.57
  -6   4   3  486.70   24.47
  -6   4   3  485.88   24.84
   6  -4  -2    0.73    7.17
   6  -4  -2   -0.91    8.90
   6  -4  -2    2.18   11.50
  -6   4   2   -0.60    6.07
  -6   4   2    4.55    6.81
  -6   4   2    2.99    7.68
   6  -4  -1   16.25    9.72
   6  -4  -1   18.96    8.60
   6  -4  -1   25.24   11.20
  -6   4   1   19.05    8.98
  -6   4   1    8.24    8.80
  -6   4   1   19.64   10.57
   6  -4   0  141.05   14.46
   6  -4   0  135.65   14.34
   6  -4   0  124.64   16.19
  -6   4   0  123.36   13.40
  -6   4   0  121.43   15.17
  -6   4   0  146.26   16.36
   6  -4   1  775.55   38.90
   6  -4   1  753.71   33.01
   6  -4   1  750.48   41.19
  -6   4  -1  795.42   31.43
  -6   4  -1  752.50   34.05
   6  -4   2  262.30   26.10
   6  -4   2  288.34   22.24
   6  -4   2  279.10   21.97
  -6   4  -2  286.09   22.73
  -6   4  -2  258.39   18.20
   6  -4   3   80.99   16.71
   6  -4   3   70.63   16.20
  -6   4  -3   85.32   18.00
   6  -4   4  175.77   21.70
   6  -4   4  188.92   21.96
  -6   4  -4  169.26   22.80
   6  -4   5   -1.42    8.73
   6  -4   5   -2.78    8.03
  -6   4  -5   11.01   12.79
   6  -4   6    9.81   15.47
   6  -4   6   14.94   13.70
  -6   4  -6   15.10   14.55
   6  -4   7  330.22   28.43
   6  -4   7  329.95   26.52
  -6   4  -7  308.49   26.78
   6  -4   8    7.96   10.31
   6  -4   8   -0.11    9.55
  -6   4  -8   -0.02    9.63
   6  -4   9   -0.01    9.67
   6  -4   9    2.37    4.80
  -6   4  -9   -1.92    3.92
   6  -3 -13   11.50    9.10
   6  -3 -13   14.75    9.92
   6  -3 -12   15.71   11.19
   6  -3 -12    0.13   11.13
  -6   3  12    3.75    8.78
   6  -3 -11  100.37   19.35
   6  -3 -11   90.67   18.64
  -6   3  11  114.31   17.91
   6  -3 -10  156.35   22.08
   6  -3 -10  120.58   22.41
  -6   3  10  138.89   20.52
   6  -3  -9  540.24   33.64
   6  -3  -9  444.63   33.10
  -6   3   9  501.87   32.66
   6  -3  -8   48.62   14.78
   6  -3  -8   43.45   13.20
  -6   3   8   -1.30   15.00
   6  -3  -7  167.83   26.08
   6  -3  -7  109.83   22.80
  -6   3   7  167.12   19.01
   6  -3  -6  267.23   21.06
   6  -3  -6  260.63   22.32
  -6   3   6  257.17   17.61
   6  -3  -5  133.27   16.04
   6  -3  -5  146.95   17.22
  -6   3   5  143.85   13.51
  -6   3   5  140.67   23.45
   6  -3  -4  115.87   14.34
   6  -3  -4  107.98   14.67
  -6   3   4  109.79   11.69
  -6   3   4  129.69   14.81
  -6   3   4  118.36   14.69
   6  -3  -3    5.08    8.03
   6  -3  -3    6.46   12.12
   6  -3  -3    0.70    6.53
  -6   3   3    3.29    8.16
  -6   3   3    0.69    8.05
  -6   3   3    7.12    7.36
   6  -3  -2  114.16   13.05
   6  -3  -2  129.79   13.99
   6  -3  -2  124.71   14.56
  -6   3   2  132.10   11.83
  -6   3   2  108.33   12.70
  -6   3   2  151.78   21.23
  -6   3   2  125.69   12.38
   6  -3  -1   26.03    9.42
   6  -3  -1   17.57    9.62
   6  -3  -1   22.24   10.84
  -6   3   1   15.93    9.29
  -6   3   1   19.60    8.16
  -6   3   1   24.41   10.41
  -6   3   1   24.25    8.69
   6  -3   0   40.80    9.77
   6  -3   0   34.01   11.31
   6  -3   0   39.32   17.98
  -6   3   0   41.87    8.81
  -6   3   0   42.30   11.62
  -6   3   0   37.83   11.72
  -6   3   0   31.70   15.95
   6  -3   1  263.22   17.54
   6  -3   1  269.58   20.14
   6  -3   1  272.46   21.09
  -6   3  -1  277.26   16.62
  -6   3  -1  260.26   19.91
  -6   3  -1  269.92   19.44
   6  -3   2   21.42   12.37
   6  -3   2   27.88   12.39
  -6   3  -2   19.94   12.97
   6  -3   3   62.52   16.33
   6  -3   3   79.97   15.95
  -6   3  -3   79.57   17.00
   6  -3   4   29.78   14.36
   6  -3   4   12.71   13.09
  -6   3  -4   19.31   21.73
   6  -3   5  732.67   39.73
   6  -3   5  691.33   37.85
  -6   3  -5  696.84   38.48
   6  -3   6  196.69   25.15
   6  -3   6  166.23   22.62
  -6   3  -6  202.58   23.63
   6  -3   7   -6.65    8.91
   6  -3   7   -0.41    8.17
  -6   3  -7    4.96    7.82
   6  -3   8    1.86    8.91
   6  -3   8   -0.08    8.08
  -6   3  -8   -0.08    7.40
   6  -3   9    0.54    4.69
   6  -3   9   -0.89    4.03
  -6   3  -9    0.20    2.47
   6  -2 -13    7.41    7.41
   6  -2 -13    0.80   10.36
   6  -2 -12    7.86    9.90
   6  -2 -12   -0.18   10.43
  -6   2  12   -0.56    9.36
   6  -2 -11   35.27   12.99
   6  -2 -11    5.02   13.81
  -6   2  11   -0.33   13.44
   6  -2 -10  206.43   22.82
   6  -2 -10  202.03   24.50
  -6   2  10  250.04   23.93
   6  -2  -9    1.30   12.42
   6  -2  -9   42.20   17.76
  -6   2   9    0.46   10.68
  -6   2   9   -1.50   18.41
   6  -2  -8   48.98   13.68
   6  -2  -8   51.95   13.56
  -6   2   8    0.13   14.64
  -6   2   8    0.81   18.17
   6  -2  -7   50.20   13.03
   6  -2  -7   35.25   12.73
  -6   2   7   44.45   14.44
  -6   2   7   49.84   12.20
   6  -2  -6   -1.86    5.19
   6  -2  -6    0.84    6.33
   6  -2  -6   -0.10    5.33
  -6   2   6    4.61    6.54
  -6   2   6   -0.21    8.34
   6  -2  -5  174.28   13.56
   6  -2  -5  192.39   16.91
   6  -2  -5  226.46   18.56
   6  -2  -5  187.02   19.23
  -6   2   5  217.95   15.63
  -6   2   5  209.80   16.41
  -6   2   5  203.83   17.79
   6  -2  -4  184.89   12.03
   6  -2  -4  201.72   16.13
   6  -2  -4  220.56   17.30
   6  -2  -4  177.81   12.52
   6  -2  -4  213.21   15.86
  -6   2   4  224.27   16.21
  -6   2   4  206.32   16.20
   6  -2  -3   93.66   12.23
   6  -2  -3   81.40   12.05
   6  -2  -3   77.91   12.68
  -6   2   3   82.91    9.37
  -6   2   3   89.45   12.22
  -6   2   3   76.89   11.03
   6  -2  -2   91.88   11.84
   6  -2  -2  110.85   13.12
   6  -2  -2   81.10   12.81
  -6   2   2   80.46   10.40
  -6   2   2   79.96   12.49
  -6   2   2   94.67   11.00
   6  -2  -1 1692.36   53.26
   6  -2  -1 1587.59   49.43
   6  -2  -1 1555.85   49.64
  -6   2   1 1555.28   47.08
  -6   2   1 1605.83   48.08
  -6   2   1 1519.54   43.50
  -6   2   1 1572.93   48.66
   6  -2   0 3493.27   87.96
   6  -2   0 3177.91   85.91
   6  -2   0 3288.51   88.89
   6  -2   0 3308.99   89.59
  -6   2   0 3351.32   85.04
  -6   2   0 3339.64   93.61
  -6   2   0 3299.20   86.86
   6  -2   1  824.60   34.88
   6  -2   1  783.50   33.59
  -6   2  -1  836.86   41.25
  -6   2  -1  885.02   34.34
   6  -2   2 1069.91   42.68
   6  -2   2 1062.23   42.16
  -6   2  -2 1027.84   41.02
   6  -2   3   34.90   14.26
   6  -2   3   37.15   14.10
  -6   2  -3   22.31   14.01
   6  -2   4  134.06   19.97
   6  -2   4  112.40   20.37
  -6   2  -4  126.05   20.19
   6  -2   5   99.44   20.98
   6  -2   5  109.55   21.05
  -6   2  -5  121.32   20.86
   6  -2   6   12.21   16.44
   6  -2   6   37.17   15.89
  -6   2  -6   20.63   15.66
   6  -2   7    2.71   11.75
   6  -2   7    1.16   10.99
  -6   2  -7    3.06   10.05
   6  -2   8   21.47   15.30
   6  -2   8   -0.31    9.92
  -6   2  -8   -1.86    8.57
   6  -2   9    0.25    5.49
   6  -2   9   -0.41    5.35
   6  -1 -14   -0.06    4.74
   6  -1 -13    3.87    9.11
  -6   1  13    0.11    6.97
   6  -1 -12    1.05   10.04
  -6   1  12    0.63    9.31
   6  -1 -11   17.32   11.24
   6  -1 -11    0.81   12.88
  -6   1  11    2.86   10.83
  -6   1  11    0.01   12.51
   6  -1 -10    0.44   15.30
   6  -1 -10   43.90   16.59
  -6   1  10    4.98   15.09
  -6   1  10   88.27   16.20
   6  -1  -9  286.51   25.30
   6  -1  -9  293.55   26.46
  -6   1   9  308.47   25.03
  -6   1   9  323.69   26.18
   6  -1  -8   -0.23    7.34
   6  -1  -8    0.98    6.94
  -6   1   8    0.57    6.85
  -6   1   8    0.02    8.01
   6  -1  -7   -0.18    7.39
   6  -1  -7   -2.45    7.47
  -6   1   7   -4.28    8.88
  -6   1   7   -0.58    7.53
   6  -1  -6  194.09   16.29
   6  -1  -6  194.01   16.37
   6  -1  -6  209.09   18.02
  -6   1   6  218.75   18.34
  -6   1   6  189.68   16.88
  -6   1   6  200.61   16.42
   6  -1  -5  175.18   14.05
   6  -1  -5  168.26   14.80
   6  -1  -5  168.82   14.73
  -6   1   5  169.64   15.87
  -6   1   5  180.35   15.26
  -6   1   5  190.12   15.19
  -6   1   5  201.16   17.21
   6  -1  -4  289.48   19.78
   6  -1  -4  320.06   18.24
   6  -1  -4  323.85   19.23
   6  -1  -4  299.56   17.09
   6  -1  -4  310.12   18.51
  -6   1   4  251.99   13.12
  -6   1   4  296.51   17.82
  -6   1   4  329.34   24.36
   6  -1  -3  256.49   16.20
   6  -1  -3  219.99   17.12
   6  -1  -3  223.66   13.48
   6  -1  -3  243.28   13.14
   6  -1  -3  235.38   16.70
  -6   1   3  253.86   18.43
  -6   1   3  249.05   16.14
  -6   1   3  258.00   15.74
   6  -1  -2   57.49    9.75
   6  -1  -2   50.73    7.63
   6  -1  -2   72.26   17.62
   6  -1  -2   44.14    6.76
   6  -1  -2   56.74   10.97
  -6   1   2   48.63    9.64
  -6   1   2   58.97   10.28
  -6   1   2   63.68    8.87
   6  -1  -1  305.53   16.32
   6  -1  -1  313.65   20.36
   6  -1  -1  307.64   18.88
  -6   1   1  303.24   18.52
  -6   1   1  299.26   14.97
  -6   1   1  277.78   18.09
  -6   1   1  304.68   19.09
   6  -1   0  185.13   17.52
   6  -1   0  166.78   16.08
  -6   1   0  190.50   17.05
  -6   1   0  164.58   15.59
   6  -1   1  250.16   20.42
   6  -1   1  246.89   19.94
  -6   1  -1  248.99   20.37
   6  -1   2    1.24    8.51
   6  -1   2   -6.65    8.10
  -6   1  -2    9.72    8.63
   6  -1   3  275.75   24.03
   6  -1   3  269.72   32.32
  -6   1  -3  298.41   24.10
   6  -1   4   94.89   19.46
   6  -1   4  120.91   19.69
  -6   1  -4   93.46   19.26
   6  -1   5   -3.93   12.66
   6  -1   5    4.14   12.98
  -6   1  -5   13.20   12.34
   6  -1   6   30.89   15.99
   6  -1   6    0.44   25.16
  -6   1  -6   30.84   15.36
   6  -1   7    3.42   10.43
   6  -1   7    0.03   10.86
  -6   1  -7    0.84    9.36
   6  -1   8   27.27   11.15
   6  -1   8    0.93   11.32
  -6   1  -8   -2.92    8.77
   6  -1   9    0.06    4.55
   6  -1   9    0.24    5.76
   6   0 -14   -0.37   10.05
   6   0 -13   -0.54    8.58
  -6   0  13   -0.98    7.42
   6   0 -12    1.09   10.10
  -6   0  12    0.17    9.58
  -6   0  12    1.58    9.03
   6   0 -11    0.90   17.43
  -6   0  11   -0.23   16.50
  -6   0  11   83.09   15.36
   6   0 -10    6.67   10.32
  -6   0  10   -1.93    8.90
  -6   0  10   -1.13    9.58
   6   0  -9   13.49   11.47
  -6   0   9    0.01   10.33
  -6   0   9   -1.03   11.41
   6   0  -8   -1.05    6.67
   6   0  -8    0.02    7.64
  -6   0   8    0.04    7.35
  -6   0   8   -0.69    8.28
   6   0  -7   -0.08   16.59
   6   0  -7   62.98   12.94
  -6   0   7   51.49   13.27
  -6   0   7   54.95   14.49
  -6   0   7   38.27   11.52
   6   0  -6  626.59   28.43
   6   0  -6  585.98   26.04
   6   0  -6  588.43   29.18
  -6   0   6  654.45   30.32
  -6   0   6  612.32   28.91
  -6   0   6  637.86   27.37
   6   0  -5   89.88   11.63
   6   0  -5   92.23   11.61
   6   0  -5   94.98   12.22
  -6   0   5   98.50   13.38
  -6   0   5   89.25   13.27
  -6   0   5   92.43   11.44
  -6   0   5  100.91   13.48
   6   0  -4   -1.56    4.63
   6   0  -4    4.64    4.84
   6   0  -4    0.73    4.45
  -6   0   4    3.12    5.68
  -6   0   4   -2.74    5.08
  -6   0   4   -1.94    4.44
  -6   0   4   -1.12    5.76
  -6   0   4    1.81    5.10
   6   0  -3   80.96   13.15
   6   0  -3   75.83   10.80
   6   0  -3   85.85   10.10
   6   0  -3   75.89   10.91
  -6   0   3   70.04    9.81
  -6   0   3   80.92   10.83
  -6   0   3   86.79   10.64
  -6   0   3   87.78   13.04
  -6   0   3   82.00   14.67
   6   0  -2  556.83   26.80
   6   0  -2  572.37   22.74
   6   0  -2  555.06   21.86
   6   0  -2  569.93   24.59
  -6   0   2  568.01   23.86
  -6   0   2  547.87   22.45
  -6   0   2  592.93   23.91
  -6   0   2  569.89   25.93
  -6   0   2  587.02   22.24
   6   0  -1   34.58    8.11
   6   0  -1   46.09   12.13
   6   0  -1   32.22   10.90
   6   0  -1   41.01   10.25
  -6   0   1   37.67   15.86
  -6   0   1   22.53    7.07
  -6   0   1   26.40    6.72
  -6   0   1   36.96   10.71
   6   0   0  101.11   14.25
   6   0   0   77.41    9.83
   6   0   0  106.75   14.22
  -6   0   0   91.78   10.71
  -6   0   0   89.63   13.95
  -6   0   0   93.36   14.13
   6   0   1  180.79   18.65
   6   0   1  159.04   17.04
  -6   0  -1  162.90   18.59
   6   0   2   81.90   16.79
   6   0   2  114.95   23.94
  -6   0  -2   79.20   16.65
   6   0   3   95.92   17.79
   6   0   3   97.89   18.09
  -6   0  -3  126.94   27.00
   6   0   4   45.09   16.85
   6   0   4   59.87   17.24
  -6   0  -4   57.57   16.84
   6   0   5   -1.82   11.71
   6   0   5    8.48   12.33
  -6   0  -5    4.31   11.78
   6   0   6    3.56   13.98
   6   0   6   -1.04   14.96
  -6   0  -6   29.50   13.27
   6   0   7   -4.19    9.17
   6   0   7   -0.37   10.40
  -6   0  -7    6.71    8.84
   6   0   8   -0.13    8.58
   6   0   8    0.12   10.39
  -6   0  -8   -6.26    6.56
   6   0   9   -0.65    6.89
   6   1 -14   -0.19    6.02
   6   1 -13    0.56   10.78
  -6  -1  13    0.10   16.01
  -6  -1  13   12.99    9.60
   6   1 -12    0.89   11.80
  -6  -1  12   -0.61   10.81
  -6  -1  12    3.83   10.31
   6   1 -11    0.10    8.71
  -6  -1  11    0.11   12.46
  -6  -1  11    0.29    8.47
   6   1 -10    0.48   10.11
  -6  -1  10   -0.02    9.38
  -6  -1  10    2.97   14.90
   6   1  -9   33.78   13.25
  -6  -1   9   -0.03   13.02
  -6  -1   9   -1.57   13.38
   6   1  -8   12.91   10.87
  -6  -1   8   -0.01   10.94
  -6  -1   8    8.17   11.59
   6   1  -7   -0.25    8.23
  -6  -1   7    0.56    8.39
  -6  -1   7    3.56    8.25
   6   1  -6   20.08   10.79
  -6  -1   6   18.39   11.44
  -6  -1   6   22.83   11.00
   6   1  -5  113.39   12.17
   6   1  -5  120.09   14.62
   6   1  -5  122.38   20.20
  -6  -1   5  121.93   11.65
  -6  -1   5  146.80   15.90
  -6  -1   5  125.31   20.16
  -6  -1   5  150.42   15.15
   6   1  -4    3.05    6.92
   6   1  -4   13.48    6.92
   6   1  -4    9.98   12.69
   6   1  -4   16.92    7.97
  -6  -1   4   12.45   12.31
  -6  -1   4    7.77    7.01
  -6  -1   4    9.70    6.77
  -6  -1   4    5.35    9.37
  -6  -1   4   11.28    9.97
  -6  -1   4   16.61    7.86
   6   1  -3  226.16   15.19
   6   1  -3  189.29   16.04
   6   1  -3  203.94   17.48
   6   1  -3  202.38   14.92
   6   1  -3  221.74   15.24
  -6  -1   3  215.93   14.94
  -6  -1   3  205.93   20.31
  -6  -1   3  197.34   13.82
  -6  -1   3  219.60   17.84
  -6  -1   3  213.48   14.80
   6   1  -2   13.15    8.68
   6   1  -2   19.17    8.39
   6   1  -2   10.08   10.21
   6   1  -2   22.04    7.93
   6   1  -2   14.45    8.08
  -6  -1   2    9.91    8.81
  -6  -1   2   18.22   10.12
  -6  -1   2   20.65    6.71
  -6  -1   2   14.46    6.79
   6   1  -1   43.67   11.86
   6   1  -1   74.19   18.93
   6   1  -1   55.95   10.73
  -6  -1   1   51.55   10.77
  -6  -1   1   62.60   11.77
  -6  -1   1   49.71   12.26
  -6  -1   1    0.53   18.71
   6   1   0  431.04   25.34
   6   1   0  418.03   20.68
   6   1   0  408.04   22.50
  -6  -1   0  423.36   22.51
  -6  -1   0  391.78   23.86
   6   1   1   18.87    9.38
   6   1   1   30.81   11.82
   6   1   1   18.06   11.06
  -6  -1  -1   20.81   10.37
  -6  -1  -1   11.98   12.32
   6   1   2  103.28   17.35
   6   1   2  108.08   16.68
  -6  -1  -2  126.53   18.31
  -6  -1  -2   90.55   15.50
   6   1   3    9.50   10.05
   6   1   3    4.41   10.59
  -6  -1  -3   -6.44   10.61
   6   1   4  189.63   22.34
   6   1   4  175.11   22.98
  -6  -1  -4  174.50   22.21
   6   1   5  110.67   20.39
   6   1   5  132.01   22.00
  -6  -1  -5  128.84   20.45
   6   1   6  125.00   19.55
   6   1   6  121.15   21.52
  -6  -1  -6  124.49   27.39
   6   1   7    3.12   10.17
   6   1   7   -0.48   11.85
  -6  -1  -7   12.69   10.11
   6   1   8   -0.10    2.87
   6   1   8    5.14    6.21
  -6  -1  -8   -1.34    3.00
   6   2 -14    4.44    8.85
   6   2 -13    0.52   12.03
  -6  -2  13   -0.34   12.11
  -6  -2  13   31.68   11.53
   6   2 -12    0.82    9.43
  -6  -2  12    0.31    8.78
  -6  -2  12   -0.00    8.34
   6   2 -11    0.99    9.16
  -6  -2  11   -0.14    8.59
  -6  -2  11   -0.09    8.94
   6   2 -10    5.75   16.46
  -6  -2  10   -0.08   10.26
  -6  -2  10    0.47   10.57
   6   2  -9   44.31   15.88
  -6  -2   9   53.38   23.69
  -6  -2   9    0.00   15.72
   6   2  -8  159.58   20.94
  -6  -2   8  174.26   21.01
  -6  -2   8  172.97   20.26
   6   2  -7   59.44   14.48
  -6  -2   7   -0.00   14.80
  -6  -2   7   55.25   14.10
   6   2  -6    0.78   10.64
  -6  -2   6   14.00   16.44
  -6  -2   6   11.33    9.77
   6   2  -5   74.35   11.20
   6   2  -5  116.06   15.17
  -6  -2   5   61.70   11.54
  -6  -2   5   79.11   14.97
  -6  -2   5   73.09   13.11
  -6  -2   5  104.15   13.30
   6   2  -4  192.07   15.45
   6   2  -4  194.19   17.54
   6   2  -4  181.83   16.54
  -6  -2   4  174.25   15.24
  -6  -2   4  178.68   17.10
  -6  -2   4  153.06   15.05
  -6  -2   4  187.42   15.59
   6   2  -3   81.06   12.50
   6   2  -3   94.32   13.38
   6   2  -3   87.33   14.57
   6   2  -3   90.03   12.45
   6   2  -3   56.03   10.12
  -6  -2   3   84.88   12.12
  -6  -2   3   67.44   11.18
  -6  -2   3   86.51   11.18
   6   2  -2   31.55   10.96
   6   2  -2   -1.37   10.13
   6   2  -2   30.21   11.28
   6   2  -2   40.46    9.78
   6   2  -2   24.60    8.79
  -6  -2   2   22.69   15.58
   6   2  -1    6.34   10.49
   6   2  -1   12.05    8.71
   6   2  -1   15.33    8.65
  -6  -2   1   16.01    9.47
  -6  -2   1   12.89    9.93
   6   2   0   82.57   15.28
   6   2   0   77.14   13.45
  -6  -2   0   85.38   13.83
  -6  -2   0   80.29   15.57
   6   2   1  410.50   25.38
   6   2   1  366.56   23.46
  -6  -2  -1  380.64   24.82
  -6  -2  -1  368.96   26.42
   6   2   2  129.85   18.16
   6   2   2  125.42   17.77
  -6  -2  -2  145.22   20.10
  -6  -2  -2  136.77   18.01
   6   2   3  121.60   18.02
   6   2   3  122.82   19.71
  -6  -2  -3  129.09   20.51
  -6  -2  -3  128.15   19.02
   6   2   4   88.21   17.79
   6   2   4   90.50   18.39
  -6  -2  -4   82.79   18.31
  -6  -2  -4   -0.53   17.00
   6   2   5    0.09   10.80
   6   2   5    0.76   12.55
  -6  -2  -5   16.58   11.57
  -6  -2  -5    1.33   10.34
  -6  -2  -6   -7.81   11.29
   6   2   7    0.23    8.51
  -6  -2  -7    1.86    6.45
   6   2   8  196.78   16.68
   6   3 -14    1.00    5.64
  -6  -3  14    0.29    4.42
  -6  -3  14   -0.33    4.60
   6   3 -13   10.43   17.43
  -6  -3  13    0.32   10.91
  -6  -3  13   20.59   10.45
   6   3 -12   -0.14    6.34
  -6  -3  12    0.35    9.33
  -6  -3  12   -0.06    5.72
   6   3 -11    0.20    8.78
  -6  -3  11    0.44    8.21
  -6  -3  11   -0.21    8.26
   6   3 -10    3.72   12.05
  -6  -3  10    0.02   11.99
  -6  -3  10    2.87   11.88
   6   3  -9   76.65   18.46
  -6  -3   9   69.48   17.48
  -6  -3   9    0.04   17.84
   6   3  -8  146.18   21.20
  -6  -3   8  143.22   21.43
  -6  -3   8  153.72   20.71
   6   3  -7   79.20   18.05
  -6  -3   7   96.23   17.34
  -6  -3   7   97.95   17.30
   6   3  -6   -0.77   11.28
  -6  -3   6   12.58   10.99
  -6  -3   6    9.69   10.26
   6   3  -5  115.55   25.09
  -6  -3   5  104.82   14.01
  -6  -3   5  117.65   16.13
  -6  -3   5   89.18   14.46
   6   3  -4  153.70   17.99
  -6  -3   4  143.03   21.66
  -6  -3   4  156.24   17.24
  -6  -3   4  143.22   16.06
  -6  -3   4  149.31   15.21
   6   3  -3  476.35   27.07
  -6  -3   3  491.84   26.12
  -6  -3   3  455.63   25.91
   6   3  -2  766.38   33.64
  -6  -3   2  788.30   34.98
  -6  -3   2  712.00   33.35
   6   3  -1   74.63   14.34
  -6  -3   1   43.19   14.29
  -6  -3   1   77.40   14.83
   6   3   0   11.11    9.69
   6   3   0    0.14    8.81
  -6  -3   0   -0.40   10.08
  -6  -3   0   12.08   10.95
   6   3   1    6.38    6.49
   6   3   1   -5.15    5.96
  -6  -3  -1   -0.55    6.51
   6   3   2   33.03   13.62
   6   3   2   33.35   20.79
  -6  -3  -2   -0.13   21.26
  -6  -3  -2   24.08   15.71
   6   3   3  250.30   33.16
   6   3   3  220.82   22.28
  -6  -3  -3  258.10   25.51
  -6  -3  -3  258.70   24.17
   6   3   4  108.72   19.07
  -6  -3  -4  118.45   20.36
  -6  -3  -4  104.51   19.21
   6   3   5    0.02   21.41
  -6  -3  -5   -1.19   20.53
  -6  -3  -5   42.86   14.15
   6   3   6    0.94    7.99
  -6  -3  -6   -0.41    6.63
  -6  -3  -6    1.16    7.24
   6   3   7   -2.33    7.24
  -6  -3  -7    2.57    4.45
   6   4 -13    0.90    9.52
  -6  -4  13   -0.73    9.06
  -6  -4  13   10.90    8.85
   6   4 -12    1.12    8.75
  -6  -4  12    0.38    8.27
  -6  -4  12    0.07    8.02
   6   4 -11   -0.06    8.49
  -6  -4  11   -0.36    8.60
  -6  -4  11    0.13   12.40
   6   4 -10    0.55    8.76
  -6  -4  10    0.19    8.70
  -6  -4  10   -0.32    8.73
   6   4  -9  150.71   23.24
  -6  -4   9  155.38   22.05
  -6  -4   9  167.38   23.90
   6   4  -8  -14.85   18.92
  -6  -4   8  -14.64   18.55
  -6  -4   8    3.53   11.75
   6   4  -7   21.51   14.18
  -6  -4   7    1.10   11.89
  -6  -4   7   16.22   13.14
   6   4  -6   36.75   15.88
  -6  -4   6   33.97   14.18
  -6  -4   6   36.94   13.07
   6   4  -5   -5.61    9.78
  -6  -4   5    0.78    8.21
  -6  -4   5   -0.51   13.57
  -6  -4   5   -1.44    7.92
   6   4  -4  132.77   19.61
  -6  -4   4  135.52   17.11
  -6  -4   4  148.07   17.69
   6   4  -3   99.31   17.14
  -6  -4   3   90.05   15.86
  -6  -4   2   24.34   14.14
  -6  -4   2   25.73   13.00
  -6  -4   2   24.42   11.69
  -6  -4   1   41.69   15.66
  -6  -4   1   57.05   15.63
  -6  -4   1   67.38   14.24
   6   4   0    7.50   11.72
  -6  -4   0   18.04   13.48
  -6  -4   0   18.75   13.31
   6   4   1  132.93   18.16
  -6  -4  -1  149.62   20.83
  -6  -4  -1  149.14   21.54
  -6  -4  -2    0.21    6.91
  -6  -4  -2   -0.36    7.30
   6   4   3    0.38   11.87
  -6  -4  -3   -0.16   13.64
  -6  -4  -3   38.17   13.84
   6   4   4    1.43   12.75
  -6  -4  -4    0.34   14.09
  -6  -4  -4   52.00   14.03
   6   4   5    1.18    7.95
  -6  -4  -5    0.05    8.18
   6   4   6   -0.53    7.73
  -6  -4  -6    1.06    7.43
  -6  -4  -6   11.03    7.29
   6   5 -13   -0.42    5.78
  -6  -5  13    0.07    5.54
  -6  -5  13    0.06    8.39
   6   5 -12    0.43   10.25
  -6  -5  12   10.28    9.98
  -6  -5  12   -0.26    9.44
   6   5 -11   -1.33   10.39
  -6  -5  11    0.66    6.53
  -6  -5  11   -0.04    6.44
   6   5 -10    1.49    9.62
  -6  -5  10    0.62    9.52
  -6  -5  10   -0.43    9.24
   6   5  -9   -0.05   10.80
  -6  -5   9   -2.64    9.90
  -6  -5   9    0.25   10.03
  -6  -5   8   15.92   14.46
  -6  -5   8   29.77   15.84
   6   5  -7    5.80   13.74
  -6  -5   7   12.30   16.95
  -6  -5   7    2.15   12.08
   6   5  -6    4.16    9.27
  -6  -5   6    1.06    7.52
  -6  -5   6    1.02    7.13
  -6  -5   6   -6.63    7.97
   6   5  -5  239.60   25.69
  -6  -5   5  212.69   22.20
  -6  -5   5  227.22   22.31
   6   5  -4  230.06   24.64
  -6  -5   4  230.34   21.90
  -6  -5   4  211.55   21.47
   6   5  -3   99.73   19.27
  -6  -5   3   88.77   17.69
  -6  -5   3   97.68   17.01
  -6  -5   2  213.73   22.70
  -6  -5   2  167.92   20.29
  -6  -5   1   61.84   18.19
  -6  -5   0   94.08   19.54
  -6  -5   0   74.77   19.20
  -6  -5  -1  187.50   24.34
  -6  -5  -1  172.29   23.39
  -6  -5  -2   -0.39   14.16
  -6  -5  -2   31.96   20.99
  -6  -5  -3   -0.02    8.23
  -6  -5  -3    0.59   12.28
  -6  -5  -4   -1.55    9.90
  -6  -5  -5    0.55    8.02
  -6  -5  -5    2.49    7.40
  -6  -5  -6   75.23    9.44
   6   6 -12   -0.40    8.72
  -6  -6  12   14.40   13.16
  -6  -6  12    0.08    8.29
   6   6 -11    5.92    9.90
  -6  -6  11    0.20    9.37
  -6  -6  11    0.07    9.08
   6   6 -10    2.22    9.53
  -6  -6  10    0.43    9.07
  -6  -6  10    0.17    9.58
   6   6  -9   -6.57   12.00
  -6  -6   9   -0.62   10.72
  -6  -6   9    0.01   10.99
   6   6  -8   -0.31   18.38
  -6  -6   8   89.67   15.72
  -6  -6   8    0.20   15.97
   6   6  -7   -3.79   12.72
  -6  -6   7    8.17   10.73
  -6  -6   7    0.95   10.35
  -6  -6   6  180.24   21.98
  -6  -6   6  226.16   32.75
   6   6  -5   -0.04   11.46
  -6  -6   5    5.16    9.27
  -6  -6   5   -1.75    9.24
   6   6  -4  135.85   22.45
  -6  -6   4  134.97   20.05
  -6  -6   4  100.03   18.90
   6   6  -3  228.24   24.79
  -6  -6   3  195.33   23.46
   6   6  -2   14.00   13.56
  -6  -6   2    0.18   12.90
  -6  -6   1   17.18   14.24
  -6  -6   1    0.51   13.58
  -6  -6   0    0.07   15.83
  -6  -6   0   31.25   15.54
  -6  -6  -1   96.17   20.46
  -6  -6  -1   93.34   19.49
  -6  -6  -2    0.17   11.55
  -6  -6  -2    5.31   10.98
  -6  -6  -3    0.06   13.99
  -6  -6  -3   24.80   13.29
  -6  -6  -4    0.79    6.06
  -6  -6  -4   -0.81    5.50
  -6  -6  -5   65.63   10.85
   6   7 -11    1.05    6.91
  -6  -7  11   -0.15    5.97
   6   7 -10    3.81   10.37
  -6  -7  10    6.18    9.81
  -6  -7  10    1.63    9.27
   6   7  -9    5.68   14.05
  -6  -7   9   36.01   19.56
  -6  -7   9   21.28   12.92
   6   7  -8   -1.77   17.54
  -6  -7   8    0.14    9.66
  -6  -7   8   -8.02   14.87
   6   7  -7   -9.06   15.37
  -6  -7   7   23.71   11.47
  -6  -7   7    1.41   11.87
   6   7  -6   -3.67   14.57
  -6  -7   6    5.85   11.54
  -6  -7   6    9.63   11.27
   6   7  -5   -1.34   22.16
  -6  -7   5    8.58   12.76
   6   7  -4  138.81   23.16
  -6  -7   4  136.66   20.54
   6   7  -3    2.19   11.77
  -6  -7   3    0.92   16.97
   6   7  -2   -1.14    9.97
  -6  -7   2    0.24    9.16
   6   7  -1  184.85   23.45
  -6  -7   1  148.56   22.77
   6   7   0    1.91   18.18
  -6  -7   0  141.88   19.55
  -6  -7  -1    0.03   15.83
  -6  -7  -1   55.68   15.30
  -6  -7  -2   -0.16    7.20
  -6  -7  -3    0.11    7.35
  -6  -7  -3    0.89    9.95
   6   7   4   60.94   11.12
  -6  -8  10   -0.09    5.31
  -6  -8  10   -0.76    4.06
   6   8  -9   -0.78    6.54
  -6  -8   9   -0.13    5.11
  -6  -8   9    0.06    4.11
   6   8  -8   -2.66    8.09
  -6  -8   8    0.56    5.59
   6   8  -7    1.39    8.88
  -6  -8   7    0.02    6.48
   6   8  -6    3.78   12.75
  -6  -8   6    8.13   11.54
   6   8  -5  179.19   22.54
  -6  -8   5  131.59   20.19
   6   8  -4   -3.05   10.97
  -6  -8   4    0.21    9.88
   6   8  -3   -3.08   10.88
  -6  -8   3   -0.24    9.99
   6   8  -2    1.27    8.43
  -6  -8   2   -0.61    7.80
   6   8  -1   -0.62    8.81
  -6  -8   1   -0.11    8.34
   6   8   0   -1.21   12.86
  -6  -8   0   26.00   12.08
   6   8   1    1.09    7.94
  -6  -8  -1   -0.03    7.16
   6   8   2   -3.54    7.81
  -6  -8  -2    0.51    6.77
   6   9  -9    0.08    4.49
   6   9  -7   -2.17   10.74
  -6  -9   7   -0.01    4.12
   6   9  -6    0.89    7.23
  -6  -9   6   -0.07    5.94
   6   9  -5    0.38    7.58
  -6  -9   5   -0.89    7.03
   6   9  -4   -0.63    7.80
  -6  -9   4   -0.26    7.91
   6   9  -3    0.56   13.48
  -6  -9   3    1.78    8.58
   6   9  -2   -4.37    9.80
  -6  -9   2   -0.60    9.33
   6   9  -1   -0.43    7.64
  -6  -9   1   -0.54    7.23
   6   9   0    1.16    6.95
  -6  -9   0    0.10    6.63
   7 -12  -3   -1.98    6.33
   7 -12  -2    0.17    5.83
   7 -12  -1    0.35    6.59
   7 -12   0    0.18    6.32
   7 -12   1    2.63    8.38
   7 -12   2    2.07    7.20
   7 -11  -5    3.56    6.92
   7 -11  -4    1.20    8.13
   7 -11  -3    0.65    7.89
   7 -11  -2   14.92   19.12
   7 -11  -1  177.72   20.45
   7 -11   0   93.44   17.49
   7 -11   1    0.99   10.27
  -7  11  -1   -7.56    8.74
   7 -11   2    0.28    8.79
  -7  11  -2    2.52    8.33
   7 -11   3    0.00    3.44
   7 -11   4    0.63    5.96
  -7  11  -4    1.75    7.18
   7 -10  -8   -2.16    4.45
   7 -10  -7   -0.57    5.47
   7 -10  -6   -5.16    7.38
  -7  10   6   10.10    8.01
   7 -10  -5   10.70    9.91
   7 -10  -5   10.66   12.07
   7 -10  -4    3.69   10.91
   7 -10  -4   35.05   14.55
   7 -10  -3    4.95   12.11
   7 -10  -3   -0.95    5.68
   7 -10  -2   78.10   19.01
   7 -10  -1   11.20   14.22
   7 -10   0    0.55   12.67
  -7  10   0    6.10   10.78
   7 -10   1   -0.48    9.52
   7 -10   2    1.60   10.03
  -7  10  -2   -6.49   10.74
   7 -10   3    0.45   11.48
  -7  10  -3   10.85   11.47
   7 -10   4   11.59   10.09
  -7  10  -4    2.04   11.12
   7 -10   5   15.68    7.01
  -7  10  -5    3.98   11.73
   7  -9  -9   19.26   14.87
   7  -9  -8    5.55    9.82
   7  -9  -7   -0.31    7.99
  -7   9   7   -0.35    7.49
   7  -9  -6    2.63    9.29
   7  -9  -6   -0.36    9.81
   7  -9  -5    0.81    9.65
   7  -9  -5    3.22   10.76
   7  -9  -4  101.87   19.40
   7  -9  -4  176.07   22.96
   7  -9  -3   24.58   15.45
   7  -9  -3    3.80   13.28
   7  -9  -2    3.05   11.16
   7  -9  -2    5.49   13.13
   7  -9  -1    0.91    9.91
   7  -9  -1    2.84   11.68
   7  -9   0    1.28   11.24
  -7   9   0    1.27    9.88
   7  -9   1    2.70   13.08
  -7   9  -1    5.37   12.10
   7  -9   2   -0.91   12.01
  -7   9  -2    9.20   12.25
   7  -9   3    1.14   10.40
  -7   9  -3    3.15   11.24
   7  -9   4  212.99   21.68
   7  -9   5   15.77    9.12
  -7   9  -5   34.33   13.65
  -7   9  -6    0.06    5.82
   7  -8 -10   14.31   15.78
   7  -8  -9   32.65   13.49
   7  -8  -8    1.03   15.60
  -7   8   8   83.52   15.08
   7  -8  -7   -1.06    6.96
  -7   8   7    0.99    6.49
   7  -8  -6    0.34   14.68
   7  -8  -6   41.60   15.68
   7  -8  -5   -0.25    8.29
   7  -8  -5   -0.23    8.85
   7  -8  -4   11.54   13.28
   7  -8  -4   16.08   22.90
   7  -8  -3   68.82   17.71
   7  -8  -3   65.21   19.07
   7  -8  -2   -3.12   11.47
   7  -8  -2   -4.95   12.13
   7  -8  -1   -1.73   10.37
   7  -8  -1   -7.22   11.82
  -7   8   1   -1.83   10.59
   7  -8   0   -0.09   11.64
   7  -8   0    2.03   12.74
  -7   8   0   13.02   11.55
   7  -8   1   96.99   19.22
   7  -8   1  111.11   20.70
  -7   8  -1  128.94   21.23
   7  -8   2   -0.45    9.17
   7  -8   2   -1.05   10.63
  -7   8  -2   -3.28   11.15
   7  -8   3   -0.38   15.68
  -7   8  -3   62.60   17.49
   7  -8   4    1.02   14.26
  -7   8  -4   64.48   17.14
   7  -8   5    0.48    6.01
  -7   8  -5   -0.36    8.41
   7  -8   6  140.88   16.07
  -7   8  -6  226.55   20.55
   7  -8   7   -0.03    3.34
  -7   8  -7   -0.06    5.11
   7  -7 -11    4.91    8.80
   7  -7 -10   -0.28    7.30
   7  -7  -9    0.08    7.28
  -7   7   9   -0.27    6.61
   7  -7  -8   -0.51    8.97
  -7   7   8   -0.14    8.17
   7  -7  -7    0.93   17.14
   7  -7  -7   65.09   16.76
   7  -7  -6   42.88   17.12
   7  -7  -6   38.74   17.37
   7  -7  -5   79.58   19.57
   7  -7  -5  109.45   20.78
   7  -7  -4    7.75   11.85
   7  -7  -4    0.01   19.81
   7  -7  -3    0.22    7.72
   7  -7  -3    0.12    8.12
   7  -7  -2   -5.87   10.02
   7  -7  -2    2.78   10.96
   7  -7  -1    5.24    9.17
   7  -7  -1    0.05    9.83
  -7   7   1   -2.31    8.83
   7  -7   0   -1.92   11.07
   7  -7   0    4.77   12.25
  -7   7   0   11.95   11.42
   7  -7   1    0.79   12.39
   7  -7   1    5.88   13.40
  -7   7  -1   27.85   13.33
   7  -7   2  259.35   24.44
   7  -7   2  280.27   26.08
  -7   7  -2  305.15   28.25
   7  -7   3    3.29    9.76
   7  -7   3   -1.11    9.60
   7  -7   3    1.19   10.06
  -7   7  -3    1.98   11.67
   7  -7   4    0.97   13.70
   7  -7   4    0.59   13.75
  -7   7  -4   41.87   15.43
   7  -7   5    0.72   12.89
  -7   7  -5   58.45   16.12
   7  -7   6    0.81   13.18
  -7   7  -6   34.61   13.78
   7  -7   7  128.08   16.09
  -7   7  -7  119.37   16.13
   7  -6 -12   -0.06    4.56
   7  -6 -11   -0.09    6.14
   7  -6 -10    0.33    9.25
  -7   6  10    1.33    8.14
   7  -6  -9   -0.07   10.86
  -7   6   9    1.48    9.61
   7  -6  -8   -0.77   10.28
  -7   6   8   -0.07    9.32
   7  -6  -7    2.72   10.63
   7  -6  -7   -4.92   10.41
   7  -6  -6   -1.41   20.08
   7  -6  -6   10.85   13.47
   7  -6  -5   90.95   19.04
   7  -6  -5  101.38   20.42
   7  -6  -4    6.05   10.93
   7  -6  -4   -1.02   17.25
   7  -6  -3   17.84   13.53
   7  -6  -3   32.73   14.13
   7  -6  -2  107.46   18.04
   7  -6  -2  132.44   18.70
  -7   6   2   88.81   15.81
   7  -6  -1  129.27   18.88
   7  -6  -1  138.70   20.16
  -7   6   1  135.10   18.60
   7  -6   0   11.47   19.46
   7  -6   0    6.21   12.78
   7  -6   0   15.79   11.21
  -7   6   0   19.42   12.70
   7  -6   1    4.79   12.83
   7  -6   1   21.10   12.61
   7  -6   1    8.63   13.48
  -7   6  -1   26.51   13.99
   7  -6   2  157.94   20.71
   7  -6   2  161.98   21.08
   7  -6   2  162.08   22.07
  -7   6  -2  167.91   23.10
   7  -6   3  191.54   32.01
   7  -6   3  172.04   22.84
  -7   6  -3  185.37   23.97
   7  -6   4  162.89   22.34
   7  -6   4  147.97   21.28
  -7   6  -4  156.93   24.03
   7  -6   5  155.00   21.07
   7  -6   5   98.34   19.64
  -7   6  -5  161.85   33.43
   7  -6   6    0.16   19.52
   7  -6   6    0.51   11.07
  -7   6  -6   17.47   12.25
   7  -6   7   -0.49    8.60
   7  -6   7   -2.23    6.33
  -7   6  -7   -0.47    8.27
   7  -6   8   -1.39    6.74
  -7   6  -8   -0.25    5.43
   7  -5 -12   -0.25    6.26
   7  -5 -11    0.12   11.80
  -7   5  11   20.89   10.40
   7  -5 -10   -0.15    8.72
  -7   5  10   -0.49    7.81
   7  -5  -9  104.20   21.19
  -7   5   9  112.69   19.72
   7  -5  -8   63.35   17.59
  -7   5   8   -0.21   17.12
   7  -5  -7  505.80   33.56
   7  -5  -6   22.73   14.51
   7  -5  -6   22.87   15.19
   7  -5  -5   15.73   13.59
   7  -5  -5   15.53   13.26
   7  -5  -4    9.24   11.14
   7  -5  -4    2.50   11.50
   7  -5  -3  231.01   22.82
   7  -5  -3  262.14   22.98
   7  -5  -2  122.18   18.78
   7  -5  -2  145.22   18.23
   7  -5  -2  111.71   14.72
  -7   5   2  130.62   15.65
   7  -5  -1   51.79   14.66
   7  -5  -1   44.35   12.84
   7  -5  -1   58.18   15.45
  -7   5   1   58.97   14.12
   7  -5   0  392.56   26.20
   7  -5   0  381.76   24.94
   7  -5   0  377.57   26.76
  -7   5   0  375.39   25.43
   7  -5   1  647.16   33.52
   7  -5   1  662.17   33.67
   7  -5   1  673.56   36.18
  -7   5  -1  674.90   35.74
   7  -5   2   36.70   15.07
   7  -5   2   30.93   15.60
  -7   5  -2   45.34   16.12
   7  -5   3   29.60   15.39
   7  -5   3   35.77   16.49
  -7   5  -3   31.41   16.87
   7  -5   4   42.65   16.97
   7  -5   4   35.83   16.23
  -7   5  -4   27.58   18.35
   7  -5   5  251.40   26.04
   7  -5   5  237.44   24.82
  -7   5  -5  240.80   25.93
   7  -5   6    0.01   13.20
   7  -5   6    0.49   12.22
  -7   5  -6   19.41   12.90
   7  -5   7   -0.05   12.48
   7  -5   7   22.87   11.23
  -7   5  -7   17.35   12.63
   7  -5   8   -0.16    7.19
   7  -5   8    1.29    4.74
  -7   5  -8   -0.16    5.55
   7  -4 -13   -0.18    4.11
   7  -4 -12    0.21    7.03
   7  -4 -12    0.43    4.66
   7  -4 -11  144.59   20.49
  -7   4  11  157.08   19.58
   7  -4 -10    0.24    7.35
  -7   4  10   -0.10    7.24
   7  -4  -9  350.00   30.17
  -7   4   9  392.86   29.74
   7  -4  -8   62.63   16.65
  -7   4   8    2.11   16.17
   7  -4  -7   22.73   18.59
  -7   4   7   -0.49   12.49
   7  -4  -6   49.55   15.41
   7  -4  -6   35.21   15.31
   7  -4  -5    0.48    9.07
   7  -4  -5   -3.20    9.21
   7  -4  -4    2.40    8.92
   7  -4  -4    3.39    9.28
  -7   4   4    0.79    6.93
   7  -4  -3   39.28   14.41
   7  -4  -3   41.66   13.85
   7  -4  -3   46.02   11.18
   7  -4  -2  110.79   15.97
   7  -4  -2  104.01   14.04
   7  -4  -2  115.99   25.09
  -7   4   2   96.33   14.21
   7  -4  -1   -1.48    8.75
   7  -4  -1    6.86    8.71
   7  -4  -1    2.46    9.99
  -7   4   1    5.08    8.38
   7  -4   0   19.77   11.21
   7  -4   0   12.84   11.29
   7  -4   0   20.53   12.38
  -7   4   0    6.40   11.50
   7  -4   1    7.52    9.64
   7  -4   1    3.19   11.22
   7  -4   1    4.82   11.62
  -7   4  -1    7.23   11.07
   7  -4   2   42.16   25.29
   7  -4   2   64.45   26.09
  -7   4  -2   71.11   17.70
   7  -4   3  493.16   32.12
   7  -4   3  498.42   32.98
  -7   4  -3  505.65   43.37
   7  -4   4  107.41   20.95
   7  -4   4  101.24   20.29
  -7   4  -4  104.43   20.96
   7  -4   5    0.71   17.56
   7  -4   5    0.54   16.23
  -7   4  -5   69.86   16.94
   7  -4   6    0.19   13.47
   7  -4   6   -1.09    8.08
  -7   4  -6    1.68    8.51
   7  -4   7   -0.11   22.70
  -7   4  -7   89.29   23.67
   7  -4   8   -0.03    7.69
   7  -4   8   -0.71    6.31
  -7   4  -8   -1.05    5.74
   7  -3 -13   -0.30    5.96
   7  -3 -13    6.39    5.88
   7  -3 -12   -5.54    7.79
   7  -3 -12    0.27    7.21
  -7   3  12    2.43    7.62
   7  -3 -11   76.90   14.80
   7  -3 -11   -0.18   13.75
  -7   3  11   -0.18   15.18
   7  -3 -10  115.76   19.53
   7  -3 -10    9.43   17.64
  -7   3  10  133.38   20.03
   7  -3  -9  204.38   23.94
  -7   3   9  192.88   24.21
   7  -3  -8   35.93   13.79
  -7   3   8   -0.90   14.78
   7  -3  -7   22.06   11.15
  -7   3   7   -1.17   11.93
  -7   3   7    0.97    9.65
   7  -3  -6   82.87   15.85
  -7   3   6   56.87   19.93
   7  -3  -5   47.28   14.32
   7  -3  -5   53.76   15.23
  -7   3   5   65.97   12.77
   7  -3  -4   79.32   15.01
   7  -3  -4   69.37   15.22
   7  -3  -3    2.10    8.70
   7  -3  -3   -4.37    8.33
   7  -3  -3    2.24    7.50
  -7   3   3    7.44    6.63
   7  -3  -2   65.26   12.85
   7  -3  -2   46.36   12.69
   7  -3  -2   45.03   13.92
  -7   3   2   62.14   11.96
   7  -3  -1   56.29   12.52
   7  -3  -1   50.41   13.58
   7  -3  -1   56.00   14.91
  -7   3   1   70.88   12.75
  -7   3   1   58.31   11.34
   7  -3   0    9.57   14.79
   7  -3   0   18.85   11.45
   7  -3   0   10.52   12.00
  -7   3   0   15.03    9.17
  -7   3   0   19.39   11.26
   7  -3   1   17.86   12.54
   7  -3   1   11.54   12.76
  -7   3  -1   14.66   12.18
   7  -3   2  902.94   42.21
   7  -3   2  933.35   42.49
  -7   3  -2  920.23   42.02
   7  -3   3  111.61   29.97
   7  -3   3  106.70   19.90
  -7   3  -3   92.92   19.83
   7  -3   4   -1.02   13.19
   7  -3   4    4.83   12.30
  -7   3  -4    7.96   12.71
   7  -3   5   22.33   22.91
   7  -3   5   -0.20   14.37
  -7   3  -5   17.40   14.57
   7  -3   6   -5.92   12.47
   7  -3   6   -0.29   11.62
  -7   3  -6   -3.93   11.89
   7  -3   7    9.60   11.51
   7  -3   7   -0.89   10.63
  -7   3  -7    9.16   10.90
   7  -3   8    0.67   14.69
   7  -3   8   -0.65   10.25
  -7   3  -8   13.64    7.58
   7  -2 -13    5.43    5.90
   7  -2 -13   16.96    9.08
   7  -2 -12    6.11    9.78
   7  -2 -12    9.35   10.75
  -7   2  12    1.52   10.95
   7  -2 -11   71.71   14.77
   7  -2 -11   10.52   16.01
  -7   2  11    0.73   16.46
   7  -2 -10    0.23    9.38
   7  -2 -10   -3.31    9.43
  -7   2  10   -0.15   10.26
   7  -2  -9    0.42   11.90
   7  -2  -9   20.99   11.86
  -7   2   9   -2.17   11.18
  -7   2   9    2.64   19.55
   7  -2  -8    0.04   10.23
   7  -2  -8   14.90   10.28
  -7   2   8   -3.40   11.63
  -7   2   8    2.42    9.88
   7  -2  -7   15.14   10.22
  -7   2   7    1.21   11.35
  -7   2   7   -1.09    9.65
   7  -2  -6   75.11   15.14
  -7   2   6   83.77   15.61
  -7   2   6   68.93   14.29
   7  -2  -5   39.62   11.88
  -7   2   5    3.82   11.74
  -7   2   5   36.16   10.97
   7  -2  -4    0.78    8.88
   7  -2  -4    1.05    8.91
   7  -2  -4   11.29    8.83
   7  -2  -3   68.06   13.29
   7  -2  -3   61.68   12.31
   7  -2  -3   53.08   12.78
  -7   2   3   39.45   10.55
  -7   2   3   59.16   11.52
   7  -2  -2   44.24   13.27
   7  -2  -2   47.94   11.75
   7  -2  -2   51.78   12.87
  -7   2   2   61.12   11.38
  -7   2   2   45.99   10.81
   7  -2  -1    2.73    8.83
   7  -2  -1    3.03    7.03
   7  -2  -1    4.82    9.16
  -7   2   1    0.01    8.06
  -7   2   1    2.38    6.39
   7  -2   0  822.36   36.77
   7  -2   0  764.30   35.62
  -7   2   0  787.73   35.45
   7  -2   1  366.48   26.77
   7  -2   1  322.51   25.20
  -7   2  -1  292.14   24.35
   7  -2   2  197.12   22.78
   7  -2   2  207.87   22.72
  -7   2  -2  184.36   22.22
   7  -2   3  101.11   20.96
   7  -2   3   98.24   20.03
  -7   2  -3  119.97   20.40
   7  -2   4   39.69   15.45
   7  -2   4    2.22   13.72
  -7   2  -4   -3.14   14.70
   7  -2   5   98.78   19.80
   7  -2   5   -1.15   19.61
  -7   2  -5   84.78   18.62
   7  -2   6  123.44   21.71
   7  -2   6  141.72   21.51
  -7   2  -6  110.69   19.31
   7  -2   7   61.09   15.04
   7  -2   7    1.42   14.86
  -7   2  -7   45.97   14.22
   7  -2   8    0.36    8.55
   7  -2   8    0.82    8.87
  -7   2  -8   -5.54    5.96
   7  -1 -13    1.33    7.41
  -7   1  13    0.09    6.87
   7  -1 -12    0.31    5.28
  -7   1  12   -0.31    5.28
   7  -1 -11  107.83   18.44
  -7   1  11    5.34   16.48
  -7   1  11  134.13   19.85
   7  -1 -10   -0.71    9.04
   7  -1 -10    5.39    9.55
  -7   1  10    0.34    9.08
  -7   1  10   -0.42   10.43
   7  -1  -9    1.00    6.73
   7  -1  -9    1.98    6.95
  -7   1   9   -2.41    6.44
  -7   1   9    0.02    7.51
   7  -1  -8   -1.04   10.27
   7  -1  -8   13.92   10.92
  -7   1   8   12.01   11.83
  -7   1   8    1.11   10.46
   7  -1  -7    0.11    6.57
   7  -1  -7    2.18    6.41
  -7   1   7   -3.42    7.18
  -7   1   7   -0.22    6.51
   7  -1  -6    0.71    7.83
   7  -1  -6    1.83    7.67
  -7   1   6    0.96    9.03
  -7   1   6    5.73    8.50
   7  -1  -5    9.03    9.19
  -7   1   5    3.29    9.79
  -7   1   5   12.67    9.84
   7  -1  -4   34.31   11.31
   7  -1  -4   38.64   12.46
  -7   1   4   28.07   11.13
   7  -1  -3   43.82   12.34
   7  -1  -3   51.60   13.18
  -7   1   3   55.36   10.94
  -7   1   3   46.87   10.63
  -7   1   3   43.97   10.54
   7  -1  -2    1.01    7.95
   7  -1  -2    2.77    8.72
  -7   1   2    1.17    6.62
  -7   1   2    6.48   10.64
  -7   1   2    1.59    6.22
   7  -1  -1   -1.15    7.51
   7  -1  -1    1.21    8.41
  -7   1   1   -2.31    7.47
   7  -1   0  812.55   38.34
   7  -1   0  821.36   36.84
  -7   1   0  856.92   36.97
   7  -1   1  420.19   28.19
   7  -1   1  397.53   26.93
  -7   1  -1  435.71   28.18
   7  -1   2  138.21   20.20
   7  -1   2  118.31   19.88
  -7   1  -2  142.18   20.85
   7  -1   3  244.52   24.98
   7  -1   3  222.99   24.70
  -7   1  -3  221.88   25.45
   7  -1   4  161.80   23.35
   7  -1   4  151.32   22.92
  -7   1  -4  143.81   22.63
   7  -1   5   14.88   13.61
   7  -1   5    0.25   13.71
  -7   1  -5    9.24   13.19
   7  -1   6    3.59   10.46
   7  -1   6   -0.80   11.01
  -7   1  -6    2.49   10.17
   7  -1   7   -0.94    8.32
   7  -1   7   -0.28    8.27
  -7   1  -7    3.08    7.61
   7  -1   8   -0.04    4.68
   7  -1   8    0.85    6.23
   7   0 -14    3.42   10.30
   7   0 -13   10.97   14.19
  -7   0  13   73.70   13.77
   7   0 -12    0.12    8.68
  -7   0  12    1.10    7.82
  -7   0  12    0.17    8.22
   7   0 -11    0.28   10.54
  -7   0  11    0.28   16.03
  -7   0  11    2.40    9.86
   7   0 -10   -1.46    8.33
  -7   0  10    0.70    7.97
  -7   0  10   -0.07    8.82
   7   0  -9    9.16   11.24
  -7   0   9   -0.08   16.91
  -7   0   9    1.08   12.22
   7   0  -8   50.26   13.75
  -7   0   8   -0.11   14.34
  -7   0   8   42.02   15.31
   7   0  -7   -0.22    7.30
   7   0  -7    1.98    8.07
  -7   0   7    0.07    8.48
  -7   0   7    2.43    8.69
   7   0  -6    0.07    8.01
   7   0  -6    6.63    8.48
  -7   0   6   -0.02    9.51
  -7   0   6    7.12    9.61
   7   0  -5  137.21   15.89
   7   0  -5  127.64   16.60
   7   0  -5  118.11   15.45
  -7   0   5  144.66   16.89
  -7   0   5  142.84   16.56
   7   0  -4  227.22   17.93
   7   0  -4  183.82   17.34
   7   0  -4  198.66   16.62
  -7   0   4  190.69   20.53
  -7   0   4  225.35   16.57
  -7   0   4  202.60   17.37
   7   0  -3  307.12   20.35
   7   0  -3  300.23   19.88
   7   0  -3  326.39   23.61
   7   0  -3  320.52   18.93
  -7   0   3  315.74   19.84
  -7   0   3  320.99   19.72
  -7   0   3  355.75   19.90
  -7   0   3  324.51   20.09
   7   0  -2   56.64   12.30
   7   0  -2   56.72   14.52
  -7   0   2   56.95   11.92
   7   0  -1  527.61   38.95
   7   0  -1  533.92   36.07
  -7   0   1  550.98   28.32
   7   0   0   10.55   11.63
   7   0   0   13.89   10.76
  -7   0   0    1.90   10.87
   7   0   1   23.01   14.36
   7   0   1   16.64   13.22
  -7   0  -1   30.89   13.73
   7   0   2    9.28   11.48
   7   0   2    7.52   11.34
  -7   0  -2   -4.55   12.03
   7   0   3    4.19   13.01
   7   0   3   13.60   12.98
  -7   0  -3    2.78   13.26
   7   0   4   65.32   19.51
   7   0   4   82.05   18.97
  -7   0  -4   71.09   19.38
   7   0   5    4.30   12.46
   7   0   5    0.45   12.74
  -7   0  -5    9.82   12.28
   7   0   6    2.37   11.03
   7   0   6   -0.23   11.63
  -7   0  -6   11.55   11.31
   7   0   7   -0.18    5.38
   7   0   7    4.67    6.25
  -7   0  -7   -2.71    5.10
   7   1 -13    4.18   10.26
  -7  -1  13   -0.10   10.29
  -7  -1  13   14.17    9.03
   7   1 -12    1.89    9.44
  -7  -1  12   -0.15    8.74
  -7  -1  12    0.46    8.68
   7   1 -11   -0.54    8.66
  -7  -1  11    0.23    8.41
  -7  -1  11   -0.41    8.90
   7   1 -10    7.93   12.32
  -7  -1  10   -0.01   12.38
  -7  -1  10   11.94   19.32
   7   1  -9   -6.86    9.15
  -7  -1   9    0.09   13.82
  -7  -1   9    5.78    9.54
   7   1  -8   10.41   10.85
  -7  -1   8   -0.14   11.42
  -7  -1   8    4.11   11.70
   7   1  -7   13.99   11.04
  -7  -1   7    0.09   12.12
  -7  -1   7   10.07   11.71
   7   1  -6    3.35    9.12
  -7  -1   6   -0.05    9.83
  -7  -1   6    4.63    9.25
   7   1  -5   29.32   11.43
  -7  -1   5   -0.05   11.65
  -7  -1   5   26.76   11.03
   7   1  -4    2.09    7.27
   7   1  -4    1.66    7.49
   7   1  -4   13.16    8.36
  -7  -1   4   -2.58    7.38
  -7  -1   4    2.56    9.49
  -7  -1   4    4.54    7.87
   7   1  -3  233.59   18.77
   7   1  -3  238.52   20.03
   7   1  -3  276.02   22.57
  -7  -1   3  253.07   24.96
   7   1  -2   23.29   11.14
   7   1  -2   33.61   10.90
   7   1  -2   22.98   13.59
  -7  -1   2   19.54   11.51
   7   1  -1  158.48   19.84
   7   1  -1  136.69   16.08
   7   1  -1  146.67   23.97
  -7  -1   1  143.93   17.90
   7   1   0   37.03   15.37
   7   1   0   27.40   13.26
  -7  -1   0   51.21   14.94
   7   1   1  154.85   20.95
   7   1   1  165.53   19.82
  -7  -1  -1  172.16   22.12
   7   1   2  149.91   21.49
   7   1   2  135.24   20.13
  -7  -1  -2  157.59   22.20
   7   1   3   14.10   13.15
   7   1   3    8.02   12.73
  -7  -1  -3    3.97   13.69
   7   1   4   -1.02   11.79
   7   1   4    0.56   11.78
  -7  -1  -4  -11.43   12.22
   7   1   5    1.53   10.25
   7   1   5    1.20   11.20
  -7  -1  -5   10.81   17.57
   7   1   6  105.18   16.54
   7   1   6  142.07   18.03
  -7  -1  -6  116.12   17.27
   7   1   7    4.27    6.05
  -7  -1  -7   -2.41    4.31
   7   2 -13    5.30   10.61
  -7  -2  13    0.18   10.46
  -7  -2  13   21.26   10.14
   7   2 -12    0.21    6.66
  -7  -2  12   -0.17    6.22
  -7  -2  12   -0.15    6.38
   7   2 -11   -0.73    8.72
  -7  -2  11   -0.06    8.69
  -7  -2  11    0.04    8.65
   7   2 -10   -0.41   15.95
  -7  -2  10    1.59   10.29
  -7  -2  10    0.24   10.05
   7   2  -9   15.02   13.08
  -7  -2   9    3.16   12.94
  -7  -2   9    0.13   20.04
   7   2  -8   74.48   16.81
  -7  -2   8    0.18   17.00
  -7  -2   8   51.19   15.96
   7   2  -7   33.81   13.95
  -7  -2   7    0.02   13.97
  -7  -2   7   23.66   13.36
   7   2  -6   94.54   16.72
  -7  -2   6   89.36   17.08
  -7  -2   6   81.37   15.93
   7   2  -5   62.64   15.61
  -7  -2   5   80.69   16.02
  -7  -2   5   45.64   13.90
   7   2  -4  134.93   17.71
  -7  -2   4  109.73   15.65
  -7  -2   4  114.52   17.30
  -7  -2   4  110.91   15.17
   7   2  -3  409.32   25.90
  -7  -2   3  399.02   24.69
   7   2  -2  284.29   23.00
   7   2  -2  305.66   24.21
   7   2  -1    6.15   12.41
   7   2  -1   -5.23    8.55
   7   2  -1    2.17    9.37
  -7  -2   1   -9.93   14.13
   7   2   0    9.42   12.18
   7   2   0   11.49   10.82
  -7  -2   0    0.22   11.30
  -7  -2   0   19.41   12.95
   7   2   1   56.78   15.51
   7   2   1   39.74   14.92
  -7  -2  -1   -0.03   14.49
  -7  -2  -1   54.12   16.65
   7   2   2  198.42   22.06
   7   2   2  163.87   20.93
  -7  -2  -2  158.72   22.97
   7   2   3    3.05   15.30
   7   2   3    4.47   15.91
  -7  -2  -3   87.47   17.24
   7   2   4    0.85    9.08
   7   2   4   -0.76    9.89
  -7  -2  -4   -4.26   10.35
   7   2   5    0.12    8.56
   7   2   5   -0.86   10.90
  -7  -2  -5   12.76   10.67
   7   2   6   -1.59    7.81
  -7  -2  -6   -0.22    6.85
   7   2   7    8.17    7.65
   7   3 -13    8.89   15.78
  -7  -3  13   -0.26   10.26
  -7  -3  13   14.65    9.55
   7   3 -12   -0.74    7.29
  -7  -3  12   -0.10   10.86
  -7  -3  12    0.35    6.81
   7   3 -11    0.37    8.50
  -7  -3  11    0.26    8.67
  -7  -3  11   -0.10    8.62
   7   3 -10    0.77    8.18
  -7  -3  10   -0.47    8.12
  -7  -3  10    0.04    8.34
   7   3  -9    5.26   12.40
  -7  -3   9    7.06   12.19
  -7  -3   9    0.01   12.67
   7   3  -8   17.66   14.57
  -7  -3   8   22.04   14.43
  -7  -3   8   23.89   15.40
   7   3  -7   72.89   18.86
  -7  -3   7   70.96   16.25
  -7  -3   7   73.36   17.74
   7   3  -6    6.55    9.87
  -7  -3   6    0.73    8.52
  -7  -3   6   -3.24    9.48
   7   3  -5  200.51   22.04
  -7  -3   5  157.55   18.52
  -7  -3   5  200.58   20.84
  -7  -3   5  134.99   19.06
   7   3  -4  154.95   19.96
  -7  -3   4  151.68   19.55
   7   3  -3  329.59   25.69
  -7  -3   3  348.58   24.79
  -7  -3   3  374.56   26.28
   7   3  -2  104.88   17.88
  -7  -3   2  121.07   18.35
  -7  -3   2  113.25   17.69
   7   3  -1  270.46   23.19
  -7  -3   1  260.52   22.92
  -7  -3   1  254.48   23.59
   7   3   0    7.59   10.21
  -7  -3   0    0.18   10.59
  -7  -3   0    0.81   11.34
   7   3   1  133.50   20.09
  -7  -3  -1  119.98   20.15
  -7  -3  -1  119.97   21.76
   7   3   2    0.84   10.22
   7   3   2    2.03   10.27
  -7  -3  -2    1.16   10.76
  -7  -3  -2    9.41   12.22
   7   3   3   -0.31    8.23
   7   3   3   -0.11    8.86
  -7  -3  -3   -0.33    8.78
  -7  -3  -3    6.41   10.21
   7   3   4  138.13   18.90
  -7  -3  -4  137.25   19.56
   7   3   5   -1.37    7.51
  -7  -3  -5   -0.01    8.28
  -7  -3  -6   20.41    7.83
   7   4 -13    0.84    8.74
  -7  -4  13   -0.18    8.39
  -7  -4  13    9.00    7.85
   7   4 -12    4.92   10.48
  -7  -4  12    1.27   10.49
  -7  -4  12    8.31    9.82
   7   4 -11    1.02    7.24
  -7  -4  11   -0.99    7.17
  -7  -4  11   -0.31    7.31
   7   4 -10   -1.15   10.56
  -7  -4  10   -1.29   10.02
  -7  -4  10   -0.09   11.04
   7   4  -9  117.97   21.30
  -7  -4   9  123.91   20.16
  -7  -4   9  127.58   22.12
   7   4  -8  317.40   39.47
  -7  -4   8  298.20   27.12
  -7  -4   8  310.62   28.21
   7   4  -7  207.55   24.78
  -7  -4   7  173.88   22.74
  -7  -4   7  206.34   23.75
   7   4  -6  155.17   21.06
  -7  -4   6   87.85   18.49
  -7  -4   6  118.95   19.61
   7   4  -5   32.55   22.18
  -7  -4   5    0.47   12.87
  -7  -4   5   49.74   21.01
   7   4  -4  558.82   33.78
  -7  -4   4  503.48   30.45
  -7  -4   4  525.59   32.18
   7   4  -3    7.97   11.74
  -7  -4   3   -0.03   16.88
  -7  -4   3    5.00   11.28
   7   4  -2   -8.40   10.98
  -7  -4   2   -5.32   11.54
  -7  -4   2    4.32    9.84
   7   4  -1   -0.52   13.81
  -7  -4   1   20.87   13.89
  -7  -4   1   21.54   12.69
  -7  -4   0  341.55   27.78
  -7  -4   0  328.29   28.39
  -7  -4   0  297.23   25.38
  -7  -4  -1    0.27   12.23
  -7  -4  -1   10.55   12.62
  -7  -4  -2   -0.55   10.22
  -7  -4  -2   -3.68   11.34
  -7  -4  -3   -0.80    9.07
  -7  -4  -3    3.65    9.63
  -7  -4  -4    1.31    7.36
  -7  -4  -5   -0.14    5.24
   7   5 -12    6.31   10.19
  -7  -5  12    9.63    9.67
  -7  -5  12    0.08    9.68
   7   5 -11   -0.31    7.00
  -7  -5  11    0.56    6.45
  -7  -5  11    0.04    6.61
   7   5 -10    1.10    8.47
  -7  -5  10    0.20    8.55
  -7  -5  10   -0.02    8.48
   7   5  -9    0.53    9.79
  -7  -5   9    1.02    8.82
  -7  -5   9    0.25    9.41
   7   5  -8    1.18   18.92
  -7  -5   8    6.86   10.15
  -7  -5   8    0.08   11.88
   7   5  -7   -1.58   12.55
  -7  -5   7    8.98   10.29
  -7  -5   7   -0.22   11.45
   7   5  -6   30.44   16.24
  -7  -5   6   15.45   14.13
   7   5  -5  160.00   32.49
  -7  -5   5  103.93   19.21
  -7  -5   5  129.12   19.79
   7   5  -4    2.17   11.32
  -7  -5   4   -0.05    9.76
  -7  -5   4    3.93   10.68
   7   5  -3   -5.37   12.69
  -7  -5   3    0.27   12.10
  -7  -5   3  -12.37   11.24
   7   5  -2    8.74   12.92
  -7  -5   2    0.16   12.90
  -7  -5   2   14.55   11.48
   7   5  -1    0.86   10.19
  -7  -5   1    1.51   11.01
   7   5   0   -0.38    4.95
  -7  -5   0    0.03    5.28
  -7  -5   0    1.04    8.44
  -7  -5  -1    0.61   15.47
  -7  -5  -1   42.61   15.67
  -7  -5  -2  144.35   20.06
  -7  -5  -2  137.69   20.47
  -7  -5  -3    1.34    8.39
   7   5   4    1.71    6.02
  -7  -5  -4    0.47    7.39
   7   6 -11   -1.19    8.86
  -7  -6  11   -6.82    8.48
  -7  -6  11   -0.12    8.68
   7   6 -10    1.10   11.89
  -7  -6  10   20.66   10.83
  -7  -6  10    0.38   17.62
   7   6  -9    0.58    9.52
  -7  -6   9    2.72    8.71
  -7  -6   9   -0.05    9.43
   7   6  -8    0.30   21.79
  -7  -6   8   20.72   11.54
  -7  -6   8    6.43   12.82
   7   6  -7   -2.76   12.25
  -7  -6   7   -2.91   10.07
   7   6  -6   -1.22   14.07
  -7  -6   6    9.31   10.88
  -7  -6   6    1.74   17.32
   7   6  -5   -0.62   12.84
  -7  -6   5   -2.17   10.28
  -7  -6   5   10.72   10.57
   7   6  -4   -0.90   12.18
  -7  -6   4    0.85   10.40
  -7  -6   4    6.19    9.13
   7   6  -3   -0.01    8.19
  -7  -6   3   -0.21    7.63
   7   6  -2    2.20   10.85
  -7  -6   2   -0.02   10.61
   7   6  -1    0.17    8.42
  -7  -6   1    0.24    8.38
   7   6   0  135.44   21.54
  -7  -6   0  138.59   21.51
   7   6   1    0.28   15.92
  -7  -6  -1   66.90   15.25
   7   6   2   85.70   16.37
  -7  -6  -2  100.36   16.30
   7   6   3  117.12   13.38
  -7  -6  -3   96.56   14.87
  -7  -7  10   -0.72    4.56
  -7  -7  10    1.16    4.85
   7   7  -9   -1.31    7.50
  -7  -7   9   -0.28    5.13
  -7  -7   9    0.40    5.99
   7   7  -8    0.66    7.08
  -7  -7   8   -0.25    5.75
   7   7  -7    0.67   14.56
  -7  -7   7   24.15   11.10
   7   7  -6   -0.38   10.89
  -7  -7   6   -3.22    8.92
   7   7  -5    1.40   14.16
  -7  -7   5   13.17   12.17
   7   7  -4    0.86   14.01
  -7  -7   4   -0.77    8.29
   7   7  -3   -0.82    4.98
  -7  -7   3    0.77    4.82
   7   7  -2   91.47   16.47
  -7  -7   2   -0.82   14.41
   7   7  -1   -0.02    6.84
  -7  -7   1    0.19    6.72
   7   7   0    8.13   13.21
  -7  -7   0   40.65   13.72
   7   7   1    1.48    8.99
   7   7   2   -1.82    6.46
  -7  -7  -2   -0.20    6.86
   7   8  -9   -0.52    6.66
   7   8  -7   -0.92    8.35
   7   8  -6    0.93    7.67
  -7  -8   6   -0.04    5.57
   7   8  -5    2.96    9.44
  -7  -8   5   -0.03    7.76
   7   8  -4   -0.65    7.20
  -7  -8   4    0.32    6.89
   7   8  -3   -1.27   23.03
  -7  -8   3   80.32   14.25
   7   8  -2    6.41    9.84
  -7  -8   2    0.90    9.15
   7   8  -1   -2.51    8.36
  -7  -8   1   -0.12    8.15
   7   8   0   68.40   11.78
  -7  -8   0    0.18   11.89
   7   9  -6   -0.54    6.62
   7   9  -5   79.21   11.92
  -7  -9   5   -0.14    8.10
   7   9  -4   -3.41    7.78
  -7  -9   4   -0.57    6.37
  -8  11   5   -0.17    4.90
   8 -11  -4   -0.62    7.52
   8 -11  -3    0.66    7.42
   8 -11  -2   -1.70    8.65
   8 -11  -1    0.98    7.93
   8 -11   0    0.63    7.47
   8 -11   1    0.56    7.05
   8 -11   2    0.32    5.68
   8 -10  -7    5.82    6.49
   8 -10  -6    7.93    7.46
  -8  10   6   -0.15    8.99
   8 -10  -5    2.70   10.17
   8 -10  -5   -0.50    8.01
   8 -10  -4   14.00   10.32
   8 -10  -4   19.63   12.91
   8 -10  -3   -1.16    7.08
   8 -10  -3    5.09    9.63
   8 -10  -2    0.46    5.89
   8 -10  -2   -0.08   13.22
   8 -10  -1  117.59   19.33
   8 -10   0    0.78   14.75
  -8  10   0   39.43   11.87
   8 -10   1    1.23    7.08
  -8  10  -1   -1.34    6.46
   8 -10   2   -2.90   10.87
  -8  10  -2   16.84   10.97
   8 -10   3    5.63    7.86
  -8  10  -4    5.43    8.87
   8  -9  -8   13.76   10.25
  -8   9   8   10.68    8.19
   8  -9  -7    8.45    9.93
  -8   9   7    0.05    9.84
   8  -9  -6    0.28   11.01
   8  -9  -6   10.65   11.07
   8  -9  -5   -0.54   15.89
   8  -9  -5   78.44   16.12
   8  -9  -4    0.54   13.40
   8  -9  -4   32.63   14.98
   8  -9  -3   -0.45   12.29
   8  -9  -2    3.34    9.16
   8  -9  -2   -2.01   10.41
   8  -9  -1   12.88   11.82
   8  -9  -1   -0.20   13.89
   8  -9   0   -2.61    9.24
   8  -9   0   -1.44   10.85
  -8   9   0   -3.65   10.17
   8  -9   1    1.70    7.59
   8  -9   1    0.14   10.06
   8  -9   2    0.53   14.45
  -8   9  -2   56.18   15.23
   8  -9   3   17.58   11.15
  -8   9  -3   13.17   12.50
   8  -9   4    2.38    8.28
  -8   9  -4   10.91   15.18
  -8   9  -5   12.15   10.44
   8  -8 -10    0.11    4.64
   8  -8  -9    8.39    9.87
  -8   8   9    5.92   12.13
   8  -8  -8    0.35    7.45
  -8   8   8    0.03    7.41
   8  -8  -7   -0.63    7.72
  -8   8   7    0.22    8.08
   8  -8  -6   -0.65   18.01
   8  -8  -6  109.28   18.62
   8  -8  -5   -0.47   10.83
   8  -8  -5   -4.08   11.71
   8  -8  -4   -1.13   13.17
   8  -8  -4   24.10   15.25
   8  -8  -3    0.24    7.56
   8  -8  -3   -0.96   12.82
   8  -8  -2    0.22    7.60
   8  -8  -2    0.04    8.49
   8  -8  -1   12.58   12.82
   8  -8  -1    0.87   14.51
   8  -8   0   95.58   17.58
   8  -8   0  118.24   19.67
  -8   8   0   18.61   18.17
   8  -8   1   91.34   18.30
   8  -8   1  115.58   18.65
  -8   8  -1   21.69   18.94
   8  -8   2  113.68   19.34
   8  -8   2  128.98   19.52
  -8   8  -2  151.35   21.37
   8  -8   3   -0.26    6.83
   8  -8   3   -0.43    7.19
  -8   8  -3   -0.60    9.06
   8  -8   4   29.24    9.96
  -8   8  -4   56.29   22.58
   8  -8   5    0.04    6.69
  -8   8  -5   22.77   10.78
  -8   8  -6   -0.03    4.76
   8  -7 -10    0.70    7.80
   8  -7  -9   -1.68    9.02
  -8   7   9   -0.08    8.26
   8  -7  -8   -0.52    8.66
  -8   7   8   -0.03    8.28
   8  -7  -7   -0.21    5.91
  -8   7   7    0.19    5.78
   8  -7  -6   -0.62   14.45
   8  -7  -6   25.69   15.00
   8  -7  -5   12.11   13.58
   8  -7  -5    3.07   14.65
   8  -7  -4   -5.75   11.77
   8  -7  -4   -0.34   12.78
   8  -7  -3   -2.62   10.69
   8  -7  -3    0.35   16.97
   8  -7  -2    9.25   14.11
   8  -7  -2   16.46   14.59
   8  -7  -1   10.99   13.64
   8  -7  -1   14.25   13.38
  -8   7   1    0.61   11.49
   8  -7   0   22.89   15.56
   8  -7   0   28.58   16.07
  -8   7   0   34.28   15.30
   8  -7   1    0.79   13.91
   8  -7   1    1.35   14.01
  -8   7  -1   38.82   14.61
   8  -7   2  127.33   19.44
   8  -7   2  117.41   19.21
   8  -7   2  107.60   18.78
  -8   7  -2  136.59   22.21
   8  -7   3   -0.11    9.16
   8  -7   3    0.38    9.17
  -8   7  -3   -4.69   10.49
   8  -7   4  186.72   20.31
   8  -7   4  187.96   20.66
  -8   7  -4  237.86   23.75
   8  -7   5   -1.15    6.58
   8  -7   5   -0.04    7.97
  -8   7  -5    6.06    8.86
   8  -7   6    0.07    4.87
  -8   7  -6   -0.39    6.10
   8  -6 -11   -0.78    7.24
   8  -6 -10   -0.18    8.21
  -8   6  10    0.99    7.92
   8  -6  -9   -0.06    8.32
  -8   6   9   -0.15    7.95
   8  -6  -8   -0.01    8.16
  -8   6   8   -0.14    7.68
   8  -6  -7    0.43    9.43
  -8   6   7    0.34    9.44
   8  -6  -6   38.89   17.78
   8  -6  -6   45.64   18.58
   8  -6  -5   33.33   16.78
   8  -6  -5   27.44   16.95
   8  -6  -4  103.71   19.81
   8  -6  -4  130.17   22.06
   8  -6  -3  -11.19   12.93
   8  -6  -3   -6.43   13.20
   8  -6  -2   -4.27   11.21
   8  -6  -2   -0.92   11.09
   8  -6  -1   30.49   15.93
   8  -6  -1   32.44   15.15
  -8   6   1   27.62   14.80
   8  -6   0  130.31   27.42
   8  -6   0  138.13   20.63
   8  -6   0  133.36   19.98
  -8   6   0  125.42   20.26
   8  -6   1    6.79   13.04
   8  -6   1    2.81   11.96
   8  -6   1    9.41   12.20
  -8   6  -1    7.62   13.05
   8  -6   2   34.81   15.18
   8  -6   2   -0.23   15.07
  -8   6  -2   30.22   16.16
   8  -6   3  103.84   20.33
   8  -6   3  130.02   19.06
  -8   6  -3  128.77   21.48
   8  -6   4    0.55   11.58
   8  -6   4    0.19   12.18
  -8   6  -4   22.47   13.77
   8  -6   5   -0.27    7.49
   8  -6   5    0.07    8.23
  -8   6  -5    1.58    8.32
   8  -6   6   -4.00    6.98
   8  -6   6   -0.45    8.73
  -8   6  -6   -0.01    8.60
   8  -6   7   -0.46    4.76
  -8   6  -7    0.69    4.62
   8  -5 -12    0.36    5.78
   8  -5 -11    0.28    7.73
  -8   5  11    1.54    7.65
   8  -5 -10    0.22    7.86
  -8   5  10    0.17    7.81
   8  -5  -9  187.14   24.08
  -8   5   9  187.42   24.25
   8  -5  -8    0.09    9.57
  -8   5   8    0.55    9.66
   8  -5  -7    3.36   17.88
  -8   5   7    1.56   11.95
   8  -5  -6   -7.60   11.00
   8  -5  -6   13.32   11.77
   8  -5  -5    4.54   10.92
   8  -5  -5    1.35   11.71
   8  -5  -4    5.60   13.08
   8  -5  -4    9.80   12.85
   8  -5  -3   -3.35   10.88
   8  -5  -3   -3.25   11.15
   8  -5  -2   13.69   13.25
   8  -5  -2    5.70   10.58
   8  -5  -2   12.24   12.08
  -8   5   2    6.45   10.72
   8  -5  -1   -8.75   14.67
   8  -5  -1    5.69   13.44
   8  -5  -1   -2.07    8.62
  -8   5   1    1.39   13.35
   8  -5   0    3.95   13.21
   8  -5   0    9.21   11.47
   8  -5   0    9.01   11.74
  -8   5   0    2.95   18.21
   8  -5   1   37.36   17.13
   8  -5   1   50.92   16.74
  -8   5  -1   38.26   24.46
   8  -5   2  418.13   32.18
   8  -5   2  418.23   30.35
  -8   5  -2  431.11   31.14
   8  -5   3   -0.73    9.98
   8  -5   3    0.05    9.71
  -8   5  -3   -1.28   10.59
   8  -5   4    1.07   10.48
   8  -5   4    0.57   10.21
  -8   5  -4    2.09   10.81
   8  -5   5   -0.42    7.63
   8  -5   5    0.36    7.44
  -8   5  -5    0.51    7.55
   8  -5   6   -1.15    6.36
   8  -5   6    0.56    6.52
  -8   5  -6    0.28    6.59
   8  -5   7    4.07    5.92
   8  -5   7    1.43    8.05
  -8   5  -7    0.12    7.22
   8  -4 -12   26.97   15.65
  -8   4  12   18.90   15.02
   8  -4 -11   -0.27    7.00
  -8   4  11   -0.06    7.16
   8  -4 -10   -0.67    8.96
  -8   4  10   -0.33    9.00
   8  -4  -9   -0.07    7.44
  -8   4   9   -0.06    7.59
   8  -4  -8   35.66   15.41
  -8   4   8   -1.76   15.64
   8  -4  -7   27.92   15.41
  -8   4   7   21.99   16.19
   8  -4  -6    2.34   10.67
   8  -4  -5   43.28   14.19
   8  -4  -5   26.28   15.00
  -8   4   5    2.29   11.43
   8  -4  -4   39.16   14.69
   8  -4  -4   50.18   14.63
  -8   4   4    2.07   12.49
   8  -4  -3   15.74   12.82
   8  -4  -3    6.60   11.90
   8  -4  -3   11.72   11.12
   8  -4  -2   32.58   15.40
   8  -4  -2   23.43   13.71
   8  -4  -2   40.56   13.25
  -8   4   2   34.88   12.69
   8  -4  -1  364.51   28.45
   8  -4  -1  379.23   25.89
   8  -4  -1  353.69   34.93
  -8   4   1  337.52   25.44
   8  -4   0  350.70   28.80
   8  -4   0  360.58   28.19
  -8   4   0  337.60   26.42
   8  -4   1  242.48   25.79
   8  -4   1  224.23   24.88
  -8   4  -1  235.91   24.90
   8  -4   2   19.27   15.72
   8  -4   2   15.87   15.18
  -8   4  -2   18.20   15.18
   8  -4   3  149.36   22.34
   8  -4   3  139.72   22.83
  -8   4  -3  117.40   22.15
   8  -4   4   -0.08   19.94
   8  -4   4  124.78   20.27
  -8   4  -4  101.33   20.45
   8  -4   5   -0.40   13.41
   8  -4   5    0.18   14.00
  -8   4  -5   35.88   13.76
   8  -4   6   -0.20    7.82
   8  -4   6   -0.55    8.07
  -8   4  -6   -1.04    7.93
   8  -4   7    0.65    6.02
   8  -4   7    0.07    7.00
  -8   4  -7    0.62    5.90
   8  -3 -12   12.42   13.00
  -8   3  12   -0.39   15.84
   8  -3 -11   18.73   11.85
  -8   3  11   -0.36   12.21
   8  -3 -10   18.32   18.32
  -8   3  10   -0.13   12.91
   8  -3  -9    0.78    8.88
  -8   3   9   -0.01    9.70
   8  -3  -8   -0.24   12.33
  -8   3   8   13.63   13.18
   8  -3  -7    3.90   11.24
  -8   3   7    1.42    9.77
  -8   3   7    7.97   11.81
   8  -3  -6   28.94   14.16
  -8   3   6   -1.33   12.03
  -8   3   6   31.79   13.98
   8  -3  -5   -4.77    9.93
  -8   3   5   -0.02    8.67
   8  -3  -4    2.01    9.78
   8  -3  -4    1.71    9.47
   8  -3  -3   44.52   14.81
   8  -3  -3   31.85   13.78
   8  -3  -3   37.95   13.62
   8  -3  -2   56.94   17.04
   8  -3  -2   76.14   15.11
   8  -3  -2   62.36   15.52
  -8   3   2   58.42   14.64
   8  -3  -1   58.14   17.77
   8  -3  -1   84.76   25.67
  -8   3   1   74.44   15.64
   8  -3   0 1104.58   49.06
   8  -3   0 1240.59   50.91
[truncated: 51,743 more chars]
