# Supplementary material for: Fentanyl-Type Antagonist of the μ-Opioid Receptor: Important Role of Axial Chirality in the Active Conformation
Source: J Med Chem. 2024 Jun 13;67(12):10447–63. doi: 10.1021/acs.jmedchem.4c00935 (PMC11215721; doi:10.1021/acs.jmedchem.4c00935)
Supplement: Supplementary file 5 — jm4c00935_si_006.csv [file jm4c00935_si_006.csv]

Compound	SMILES	EC50	IC50
1	O=C(C1=CC=CN1)N(C2=CC=CC=C2)C(CC3)CCN3CCC4=CC=CC=C4	17.6
2	O=C(C1=CC=C([N+]([O-])=O)C=C1)N(C2=CC=CC=C2)C(CC3)CCN3CCC4=CC=CC=C4	N.C.
3	O=C(OC)N(C1=CC=C(OC)C=C1)C(CC2)CCN2CCC3=CC=CC=C3	45.0
4	O=C(OC)N(C1=CC=CC(OC)=C1)C(CC2)CCN2CCC3=CC=CC=C3	6.83
5	O=C(CCCCC)N(C1=CC=CC(OC)=C1)C(CC2)CCN2CCC3=CC=CC=C3	2259
6	CC(N(C1=CC=CC=C1C)C(CC2)CCN2CCC3=CC=CC=C3)=O	9.64
7	O=C(CC)N(C1=CC=CC=C1C)C(CC2)CCN2CCC3=CC=CC=C3	3.40
(±)-8	O=C(CCC)N(C1=CC=CC=C1C)C(CC2)CCN2CCC3=CC=CC=C3	5.94
(+)-8	O=C(CCC)N(C1=CC=CC=C1C)C(CC2)CCN2CCC3=CC=CC=C3	8.00
(−)-8	O=C(CCC)N(C1=CC=CC=C1C)C(CC2)CCN2CCC3=CC=CC=C3	4.00
9	O=C(C1CCCC1)N(C2=CC=CC=C2C)C(CC3)CCN3CCC4=CC=CC=C4	14.1
10	O=C(C1CCCCC1)N(C2=CC=CC=C2C)C(CC3)CCN3CCC4=CC=CC=C4	544
11	O=C(C1=CC=C(Cl)C=C1)N(C2=CC=CC=C2C)C(CC3)CCN3CCC4=CC=CC=C4
12	O=C(C1=CC=CC=C1Cl)N(C2=CC=CC=C2C)C(CC3)CCN3CCC4=CC=CC=C4
13	O=C(CC)N(C1=C(C)C=CC=C1C)C(CC2)CCN2CCC3=CC=CC=C3	4.5
14	O=C(CCCCC)N(C1=C(C)C=CC=C1C)C(CC2)CCN2CCC3=CC=CC=C3
15	O=C(C1=CC=CO1)N(C2=C(C)C=CC=C2C)C(CC3)CCN3CCC4=CC=CC=C4	9.19
16	O=C(C1=CC=CC=C1F)N(C2=C(C)C=CC=C2C)C(CC3)CCN3CCC4=CC=CC=C4	121
17	O=C(C1=CC=CC=C1Cl)N(C2=C(C)C=CC=C2C)C(CC3)CCN3CCC4=CC=CC=C4
18	O=C(C1=CC=CC=C1C)N(C2=C(C)C=CC=C2C)C(CC3)CCN3CCC4=CC=CC=C4
19	O=C(C1=CC=CC=C1Br)N(C2=C(C)C=CC=C2C)C(CC3)CCN3CCC4=CC=CC=C4
20	O=C(C1=CC=CC=C1I)N(C2=C(C)C=CC=C2C)C(CC3)CCN3CCC4=CC=CC=C4
21	O=C(C1=C(F)C=CC=C1F)N(C2=C(C)C=CC=C2C)C(CC3)CCN3CCC4=CC=CC=C4	110
22	O=C(CC)N(C1=C(Cl)C=CC=C1C)C(CC2)CCN2CCC3=CC=CC=C3	0.2
(±)-23	O=C(C1=CC=CO1)N(C2=C(Cl)C=CC=C2C)C(CC3)CCN3CCC4=CC=CC=C4	5.86
(+)-23	O=C(C1=CC=CO1)N(C2=C(Cl)C=CC=C2C)C(CC3)CCN3CCC4=CC=CC=C4	2.38
(−)-23	O=C(C1=CC=CO1)N(C2=C(Cl)C=CC=C2C)C(CC3)CCN3CCC4=CC=CC=C4	13.0
24	O=C(C1=CC=C(Cl)C=C1)N(C2=C(Cl)C=CC=C2C)C(CC3)CCN3CCC4=CC=CC=C4
25	CC(N(C1=C(CC)C=CC=C1C)C(CC2)CCN2CCC3=CC=CC=C3)=O	191
26	O=C(CC)N(C1=C(CC)C=CC=C1C)C(CC2)CCN2CCC3=CC=CC=C3	35
27	O=C(CCC)N(C1=C(CC)C=CC=C1C)C(CC2)CCN2CCC3=CC=CC=C3	107
28	O=C(C1CC1)N(C2=C(CC)C=CC=C2C)C(CC3)CCN3CCC4=CC=CC=C4	85.7
29	O=C(C1CCCC1)N(C2=C(CC)C=CC=C2C)C(CC3)CCN3CCC4=CC=CC=C4	239
30	O=C(C1CCCCC1)N(C2=C(CC)C=CC=C2C)C(CC3)CCN3CCC4=CC=CC=C4	606
(±)-31	O=C(C1=CC=CO1)N(C2=C(CC)C=CC=C2C)C(CC3)CCN3CCC4=CC=CC=C4	24.5
(+)-31	O=C(C1=CC=CO1)N(C2=C(CC)C=CC=C2C)C(CC3)CCN3CCC4=CC=CC=C4		32.5
(−)-31	O=C(C1=CC=CO1)N(C2=C(CC)C=CC=C2C)C(CC3)CCN3CCC4=CC=CC=C4	14.0
(±)-32	O=C(C1=COC=C1)N(C2=C(CC)C=CC=C2C)C(CC3)CCN3CCC4=CC=CC=C4	40000
(+)-32	O=C(C1=COC=C1)N(C2=C(CC)C=CC=C2C)C(CC3)CCN3CCC4=CC=CC=C4		1590
(−)-32	O=C(C1=COC=C1)N(C2=C(CC)C=CC=C2C)C(CC3)CCN3CCC4=CC=CC=C4	1550
(±)-33	O=C(C1=CC=CS1)N(C2=C(CC)C=CC=C2C)C(CC3)CCN3CCC4=CC=CC=C4	32300
(+)-33	O=C(C1=CC=CS1)N(C2=C(CC)C=CC=C2C)C(CC3)CCN3CCC4=CC=CC=C4		3030
(−)-33	O=C(C1=CC=CS1)N(C2=C(CC)C=CC=C2C)C(CC3)CCN3CCC4=CC=CC=C4	12300
34	O=C(C1=CC=C(Cl)C=C1)N(C2=C(CC)C=CC=C2C)C(CC3)CCN3CCC4=CC=CC=C4
(±)-35	O=C(C1=CC=CO1)N(C2=C(C(C)C)C=CC=C2C)C(CC3)CCN3CCC4=CC=CC=C4	49.0
(+)-35	O=C(C1=CC=CO1)N(C2=C(C(C)C)C=CC=C2C)C(CC3)CCN3CCC4=CC=CC=C4		2610
(−)-35	O=C(C1=CC=CO1)N(C2=C(C(C)C)C=CC=C2C)C(CC3)CCN3CCC4=CC=CC=C4	6.72
36	O=C(CC)N(C1=C(F)C=CC=C1C)C(CC2)CCN2CCC3=CC=CC=C3	0.2
37	O=C(CC)N(C1=CC=CC=C1Cl)C(CC2)CCN2CCC3=CC=CC=C3	4.2
38	O=C(CC)N(C1=C(F)C=CC=C1Cl)C(CC2)CCN2CCC3=CC=CC=C3	1.4
39	O=C(CC1)CCN1CCC2=CC=CC=C2
40	C1(CCN2CCC(NC3=CC=CC=C3)CC2)=CC=CC=C1
41	COC(C=C1)=CC=C1NC(CC2)CCN2CCC3=CC=CC=C3
42	COC1=CC(NC(CC2)CCN2CCC3=CC=CC=C3)=CC=C1
43	CC1=CC=CC=C1NC(CC2)CCN2CCC3=CC=CC=C3
44	CC1=CC=CC(C)=C1NC(CC2)CCN2CCC3=CC=CC=C3
45	ClC(C=CC=C1C)=C1NC(CC2)CCN2CCC3=CC=CC=C3
46	CC1=CC=CC(CC)=C1NC(CC2)CCN2CCC3=CC=CC=C3
47	CC1=CC=CC(C(C)C)=C1NC(CC2)CCN2CCC3=CC=CC=C3
48	FC(C=CC=C1C)=C1NC(CC2)CCN2CCC3=CC=CC=C3
49	ClC1=CC=CC=C1NC(CC2)CCN2CCC3=CC=CC=C3
50	ClC1=CC=CC(F)=C1NC(CC2)CCN2CCC3=CC=CC=C3
